# Supplementary material for: Exploring the Critical Components and Therapeutic Mechanisms of Perilla frutescens L. in the Treatment of Chronic Kidney Disease via Network Pharmacology
Source: Front Pharmacol. 2021 Nov 26;12:717744. doi: 10.3389/fphar.2021.717744 (PMC8662752; doi:10.3389/fphar.2021.717744)
Supplement: Supplementary file 2 [file DataSheet3.zip]

Archive with 32 entries (31 files):
- Network analysis material/
- Network analysis material/1hsg.pdb
- Network analysis material/1jnk-JUN.cif
- Network analysis material/5f19-PTGS2.cif
- Network analysis material/AKT1-LIGAND.pdb
- Network analysis material/AKT1.pdb
- Network analysis material/beta-carotene.mol2
- Network analysis material/beta-carotene_5280489.sdf
- Network analysis material/BP.xlsx
- Network analysis material/Caffeic acid.mol2
- Network analysis material/Caffeic acid_689043.sdf
- Network analysis material/CRF targets.txt
- Network analysis material/IL6-ligand.pdb
- Network analysis material/IL6.pdb
- Network analysis material/JUN-ligand.pdb
- Network analysis material/JUN.pdb
- Network analysis material/KEGG.xlsx
- Network analysis material/luteolin.mol2
- Network analysis material/luteolin_5280445.sdf
- Network analysis material/MAPK1-ligand.pdb
- Network analysis material/MAPK1.pdb
- Network analysis material/P. frutescens targets.txt
- Network analysis material/p53-ligand.cif
- Network analysis material/p53.cif
- Network analysis material/PPI key targets.txt
- Network analysis material/PTGS2-ligand.pdb
- Network analysis material/PTGS2.pdb
- Network analysis material/Rosmarinic acid 5281792.sdf
- Network analysis material/Rosmarinic acid.mol2
- Network analysis material/sitosterol.mol2
- Network analysis material/TNF-ligand.pdb
- Network analysis material/TNF.pdb
