# Supplementary material for: Exploring the Critical Components and Therapeutic Mechanisms of Perilla frutescens L. in the Treatment of Chronic Kidney Disease via Network Pharmacology
Source: Front Pharmacol. 2021 Nov 26;12:717744. doi: 10.3389/fphar.2021.717744 (PMC8662752; doi:10.3389/fphar.2021.717744)
Supplement: Supplementary file 2 [file DataSheet3.zip › Network analysis material/1hsg.pdb]

REMARK   4 XXXX COMPLIES WITH FORMAT V. 2.0
ATOM      1  N   ARG A 144      21.239  -7.007 -10.859  1.00 60.16      AKT1 N  
ATOM      2  HN1 ARG A 144      20.535  -7.710 -11.086  1.00  0.00      AKT1 H  
ATOM      3  HN2 ARG A 144      21.524  -6.474 -11.680  1.00  0.00      AKT1 H  
ATOM      4  HN3 ARG A 144      20.850  -6.240 -10.311  1.00  0.00      AKT1 H  
ATOM      5  CA  ARG A 144      22.407  -7.651 -10.174  1.00 60.65      AKT1 C  
ATOM      6  C   ARG A 144      23.485  -6.575  -9.827  1.00 59.98      AKT1 C  
ATOM      7  O   ARG A 144      24.179  -6.055 -10.718  1.00 60.49      AKT1 O  
ATOM      8  CB  ARG A 144      22.981  -8.796 -11.042  1.00 60.98      AKT1 C  
ATOM      9  CG  ARG A 144      23.640  -9.957 -10.275  1.00 63.40      AKT1 C  
ATOM     10  CD  ARG A 144      24.513  -9.497  -9.103  1.00 67.91      AKT1 C  
ATOM     11  NE  ARG A 144      25.680 -10.352  -8.917  1.00 72.43      AKT1 N  
ATOM     12  HE  ARG A 144      25.738 -11.195  -9.488  1.00  0.00      AKT1 H  
ATOM     13  CZ  ARG A 144      26.678 -10.121  -8.061  1.00 75.52      AKT1 C  
ATOM     14  NH1 ARG A 144      26.669  -9.049  -7.264  1.00 77.77      AKT1 N  
ATOM     15 1HH1 ARG A 144      27.432  -8.872  -6.610  1.00  0.00      AKT1 H  
ATOM     16 2HH1 ARG A 144      25.886  -8.397  -7.314  1.00  0.00      AKT1 H  
ATOM     17  NH2 ARG A 144      27.702 -10.974  -7.996  1.00 76.14      AKT1 N  
ATOM     18 1HH2 ARG A 144      28.465 -10.797  -7.342  1.00  0.00      AKT1 H  
ATOM     19 2HH2 ARG A 144      27.709 -11.793  -8.605  1.00  0.00      AKT1 H  
ATOM     20  N   VAL A 145      23.625  -6.254  -8.533  1.00 58.48      AKT1 N  
ATOM     21  HN  VAL A 145      23.103  -6.785  -7.836  1.00  0.00      AKT1 H  
ATOM     22  CA  VAL A 145      24.510  -5.155  -8.078  1.00 55.84      AKT1 C  
ATOM     23  C   VAL A 145      25.901  -5.584  -7.543  1.00 53.43      AKT1 C  
ATOM     24  O   VAL A 145      25.996  -6.557  -6.797  1.00 53.35      AKT1 O  
ATOM     25  CB  VAL A 145      23.718  -4.189  -7.108  1.00 56.64      AKT1 C  
ATOM     26  CG1 VAL A 145      24.644  -3.518  -6.096  1.00 56.13      AKT1 C  
ATOM     27  CG2 VAL A 145      22.908  -3.139  -7.939  1.00 56.03      AKT1 C  
ATOM     28  N   THR A 146      26.967  -4.867  -7.965  1.00 50.16      AKT1 N  
ATOM     29  HN  THR A 146      26.794  -4.131  -8.650  1.00  0.00      AKT1 H  
ATOM     30  CA  THR A 146      28.372  -5.062  -7.514  1.00 46.42      AKT1 C  
ATOM     31  C   THR A 146      29.000  -3.721  -7.058  1.00 45.05      AKT1 C  
ATOM     32  O   THR A 146      28.362  -2.700  -7.161  1.00 44.04      AKT1 O  
ATOM     33  CB  THR A 146      29.305  -5.634  -8.654  1.00 46.83      AKT1 C  
ATOM     34  CG2 THR A 146      28.655  -6.852  -9.379  1.00 46.50      AKT1 C  
ATOM     35  OG1 THR A 146      29.603  -4.606  -9.617  1.00 44.82      AKT1 O  
ATOM     36  HG1 THR A 146      30.164  -4.950 -10.302  1.00  0.00      AKT1 H  
ATOM     37  N   MET A 147      30.267  -3.733  -6.607  1.00 43.81      AKT1 N  
ATOM     38  HN  MET A 147      30.740  -4.634  -6.532  1.00  0.00      AKT1 H  
ATOM     39  CA  MET A 147      31.019  -2.519  -6.212  1.00 43.27      AKT1 C  
ATOM     40  C   MET A 147      31.151  -1.483  -7.337  1.00 41.92      AKT1 C  
ATOM     41  O   MET A 147      31.147  -0.275  -7.073  1.00 40.33      AKT1 O  
ATOM     42  CB  MET A 147      32.431  -2.901  -5.776  1.00 44.27      AKT1 C  
ATOM     43  CG  MET A 147      33.042  -2.144  -4.607  1.00 49.30      AKT1 C  
ATOM     44  SD  MET A 147      33.108  -3.139  -3.065  1.00 52.50      AKT1 S  
ATOM     45  CE  MET A 147      31.686  -4.123  -3.360  1.00 53.53      AKT1 C  
ATOM     46  N   ASN A 148      31.267  -1.997  -8.565  1.00 40.23      AKT1 N  
ATOM     47  HN  ASN A 148      31.276  -3.014  -8.643  1.00  0.00      AKT1 H  
ATOM     48  CA  ASN A 148      31.383  -1.228  -9.818  1.00 40.29      AKT1 C  
ATOM     49  C   ASN A 148      30.186  -0.337 -10.109  1.00 38.16      AKT1 C  
ATOM     50  O   ASN A 148      30.318   0.638 -10.870  1.00 36.73      AKT1 O  
ATOM     51  CB  ASN A 148      31.569  -2.184 -11.038  1.00 41.16      AKT1 C  
ATOM     52  CG  ASN A 148      32.972  -2.752 -11.128  1.00 47.60      AKT1 C  
ATOM     53  ND2 ASN A 148      33.923  -2.082 -10.470  1.00 52.38      AKT1 N  
ATOM     54 1HD2 ASN A 148      34.867  -2.464 -10.531  1.00  0.00      AKT1 H  
ATOM     55 2HD2 ASN A 148      33.729  -1.233  -9.940  1.00  0.00      AKT1 H  
ATOM     56  OD1 ASN A 148      33.210  -3.792 -11.777  1.00 55.89      AKT1 O  
ATOM     57  N   GLU A 149      29.022  -0.675  -9.544  1.00 34.81      AKT1 N  
ATOM     58  HN  GLU A 149      28.973  -1.501  -8.947  1.00  0.00      AKT1 H  
ATOM     59  CA  GLU A 149      27.805   0.133  -9.774  1.00 34.73      AKT1 C  
ATOM     60  C   GLU A 149      27.741   1.478  -9.020  1.00 33.22      AKT1 C  
ATOM     61  O   GLU A 149      26.781   2.266  -9.208  1.00 32.51      AKT1 O  
ATOM     62  CB  GLU A 149      26.536  -0.676  -9.500  1.00 35.71      AKT1 C  
ATOM     63  CG  GLU A 149      26.091  -1.494 -10.721  1.00 39.95      AKT1 C  
ATOM     64  CD  GLU A 149      27.138  -2.513 -11.108  1.00 43.55      AKT1 C  
ATOM     65  OE1 GLU A 149      27.265  -3.558 -10.411  1.00 47.03      AKT1 O  
ATOM     66  OE2 GLU A 149      27.852  -2.251 -12.098  1.00 44.78      AKT1 O  
ATOM     67  N   PHE A 150      28.751   1.756  -8.191  1.00 31.19      AKT1 N  
ATOM     68  HN  PHE A 150      29.577   1.157  -8.175  1.00  0.00      AKT1 H  
ATOM     69  CA  PHE A 150      28.673   2.937  -7.292  1.00 30.55      AKT1 C  
ATOM     70  C   PHE A 150      29.880   3.795  -7.486  1.00 30.45      AKT1 C  
ATOM     71  O   PHE A 150      30.917   3.271  -7.846  1.00 28.87      AKT1 O  
ATOM     72  CB  PHE A 150      28.567   2.507  -5.796  1.00 29.53      AKT1 C  
ATOM     73  CG  PHE A 150      27.380   1.669  -5.540  1.00 29.45      AKT1 C  
ATOM     74  CD1 PHE A 150      26.156   2.267  -5.253  1.00 30.62      AKT1 C  
ATOM     75  CD2 PHE A 150      27.436   0.291  -5.712  1.00 28.92      AKT1 C  
ATOM     76  CE1 PHE A 150      25.011   1.491  -5.058  1.00 31.50      AKT1 C  
ATOM     77  CE2 PHE A 150      26.287  -0.504  -5.517  1.00 30.84      AKT1 C  
ATOM     78  CZ  PHE A 150      25.077   0.092  -5.208  1.00 30.98      AKT1 C  
ATOM     79  N   GLU A 151      29.712   5.105  -7.255  1.00 31.08      AKT1 N  
ATOM     80  HN  GLU A 151      28.761   5.452  -7.128  1.00  0.00      AKT1 H  
ATOM     81  CA  GLU A 151      30.815   6.067  -7.174  1.00 30.81      AKT1 C  
ATOM     82  C   GLU A 151      30.989   6.349  -5.711  1.00 30.51      AKT1 C  
ATOM     83  O   GLU A 151      29.989   6.628  -5.021  1.00 29.13      AKT1 O  
ATOM     84  CB  GLU A 151      30.481   7.388  -7.885  1.00 30.79      AKT1 C  
ATOM     85  CG  GLU A 151      31.712   8.313  -8.022  1.00 31.23      AKT1 C  
ATOM     86  CD  GLU A 151      31.422   9.691  -8.622  1.00 32.98      AKT1 C  
ATOM     87  OE1 GLU A 151      32.311  10.571  -8.526  1.00 33.95      AKT1 O  
ATOM     88  OE2 GLU A 151      30.319   9.916  -9.136  1.00 30.82      AKT1 O  
ATOM     89  N   TYR A 152      32.238   6.261  -5.246  1.00 29.91      AKT1 N  
ATOM     90  HN  TYR A 152      32.988   6.127  -5.924  1.00  0.00      AKT1 H  
ATOM     91  CA  TYR A 152      32.608   6.344  -3.824  1.00 29.36      AKT1 C  
ATOM     92  C   TYR A 152      33.020   7.771  -3.575  1.00 28.86      AKT1 C  
ATOM     93  O   TYR A 152      34.025   8.240  -4.130  1.00 28.71      AKT1 O  
ATOM     94  CB  TYR A 152      33.721   5.299  -3.482  1.00 30.22      AKT1 C  
ATOM     95  CG  TYR A 152      33.149   3.927  -3.698  1.00 29.76      AKT1 C  
ATOM     96  CD1 TYR A 152      33.174   3.349  -4.968  1.00 32.06      AKT1 C  
ATOM     97  CD2 TYR A 152      32.450   3.242  -2.653  1.00 28.72      AKT1 C  
ATOM     98  CE1 TYR A 152      32.552   2.096  -5.203  1.00 34.43      AKT1 C  
ATOM     99  CE2 TYR A 152      31.828   1.981  -2.897  1.00 32.30      AKT1 C  
ATOM    100  CZ  TYR A 152      31.889   1.432  -4.170  1.00 33.03      AKT1 C  
ATOM    101  OH  TYR A 152      31.289   0.209  -4.460  1.00 35.65      AKT1 O  
ATOM    102  HH  TYR A 152      30.838  -0.243  -3.757  1.00  0.00      AKT1 H  
ATOM    103  N   LEU A 153      32.266   8.466  -2.734  1.00 28.05      AKT1 N  
ATOM    104  HN  LEU A 153      31.591   7.980  -2.143  1.00  0.00      AKT1 H  
ATOM    105  CA  LEU A 153      32.390   9.936  -2.641  1.00 29.39      AKT1 C  
ATOM    106  C   LEU A 153      33.150  10.399  -1.420  1.00 30.63      AKT1 C  
ATOM    107  O   LEU A 153      34.122  11.143  -1.560  1.00 33.66      AKT1 O  
ATOM    108  CB  LEU A 153      31.002  10.642  -2.713  1.00 27.87      AKT1 C  
ATOM    109  CG  LEU A 153      30.219  10.317  -3.992  1.00 29.57      AKT1 C  
ATOM    110  CD1 LEU A 153      28.807  10.853  -3.853  1.00 30.02      AKT1 C  
ATOM    111  CD2 LEU A 153      30.911  11.014  -5.179  1.00 30.27      AKT1 C  
ATOM    112  N   LYS A 154      32.725  10.021  -0.222  1.00 30.23      AKT1 N  
ATOM    113  HN  LYS A 154      31.982   9.326  -0.144  1.00  0.00      AKT1 H  
ATOM    114  CA  LYS A 154      33.313  10.592   0.988  1.00 32.35      AKT1 C  
ATOM    115  C   LYS A 154      33.247   9.520   2.053  1.00 32.07      AKT1 C  
ATOM    116  O   LYS A 154      32.242   8.795   2.103  1.00 30.99      AKT1 O  
ATOM    117  CB  LYS A 154      32.496  11.791   1.456  1.00 33.66      AKT1 C  
ATOM    118  CG  LYS A 154      33.167  13.150   1.410  1.00 40.00      AKT1 C  
ATOM    119  CD  LYS A 154      32.637  13.983   0.297  1.00 47.00      AKT1 C  
ATOM    120  CE  LYS A 154      31.308  14.758   0.663  1.00 49.43      AKT1 C  
ATOM    121  NZ  LYS A 154      31.513  16.155   1.249  1.00 46.97      AKT1 N  
ATOM    122  HZ1 LYS A 154      30.656  16.655   1.485  1.00  0.00      AKT1 H  
ATOM    123  HZ2 LYS A 154      32.087  16.718   0.622  1.00  0.00      AKT1 H  
ATOM    124  HZ3 LYS A 154      32.128  16.109   2.061  1.00  0.00      AKT1 H  
ATOM    125  N   LEU A 155      34.281   9.435   2.895  1.00 30.73      AKT1 N  
ATOM    126  HN  LEU A 155      35.137   9.947   2.683  1.00  0.00      AKT1 H  
ATOM    127  CA  LEU A 155      34.217   8.624   4.117  1.00 31.48      AKT1 C  
ATOM    128  C   LEU A 155      33.319   9.307   5.165  1.00 31.15      AKT1 C  
ATOM    129  O   LEU A 155      33.577  10.454   5.550  1.00 31.41      AKT1 O  
ATOM    130  CB  LEU A 155      35.602   8.399   4.704  1.00 32.12      AKT1 C  
ATOM    131  CG  LEU A 155      35.705   7.531   5.957  1.00 32.80      AKT1 C  
ATOM    132  CD1 LEU A 155      35.346   6.052   5.660  1.00 33.25      AKT1 C  
ATOM    133  CD2 LEU A 155      37.121   7.640   6.510  1.00 33.57      AKT1 C  
ATOM    134  N   LEU A 156      32.270   8.601   5.606  1.00 29.75      AKT1 N  
ATOM    135  HN  LEU A 156      32.116   7.659   5.246  1.00  0.00      AKT1 H  
ATOM    136  CA  LEU A 156      31.334   9.154   6.600  1.00 30.46      AKT1 C  
ATOM    137  C   LEU A 156      31.750   8.778   8.024  1.00 30.67      AKT1 C  
ATOM    138  O   LEU A 156      31.555   9.550   8.948  1.00 30.50      AKT1 O  
ATOM    139  CB  LEU A 156      29.899   8.637   6.337  1.00 29.93      AKT1 C  
ATOM    140  CG  LEU A 156      29.296   9.132   5.010  1.00 29.63      AKT1 C  
ATOM    141  CD1 LEU A 156      27.861   8.562   4.769  1.00 26.26      AKT1 C  
ATOM    142  CD2 LEU A 156      29.303  10.685   4.985  1.00 24.74      AKT1 C  
ATOM    143  N   GLY A 157      32.359   7.605   8.173  1.00 30.89      AKT1 N  
ATOM    144  HN  GLY A 157      32.502   7.007   7.359  1.00  0.00      AKT1 H  
ATOM    145  CA  GLY A 157      32.823   7.162   9.473  1.00 32.65      AKT1 C  
ATOM    146  C   GLY A 157      33.507   5.823   9.379  1.00 34.39      AKT1 C  
ATOM    147  O   GLY A 157      33.393   5.111   8.367  1.00 32.85      AKT1 O  
ATOM    148  N   LYS A 158      34.206   5.489  10.460  1.00 36.50      AKT1 N  
ATOM    149  HN  LYS A 158      34.312   6.189  11.194  1.00  0.00      AKT1 H  
ATOM    150  CA  LYS A 158      34.833   4.182  10.664  1.00 39.49      AKT1 C  
ATOM    151  C   LYS A 158      34.455   3.720  12.065  1.00 40.77      AKT1 C  
ATOM    152  O   LYS A 158      34.417   4.525  13.020  1.00 40.51      AKT1 O  
ATOM    153  CB  LYS A 158      36.351   4.261  10.604  1.00 39.93      AKT1 C  
ATOM    154  CG  LYS A 158      36.898   4.470   9.223  1.00 41.83      AKT1 C  
ATOM    155  CD  LYS A 158      38.421   4.621   9.293  1.00 47.33      AKT1 C  
ATOM    156  CE  LYS A 158      39.036   4.762   7.899  1.00 51.15      AKT1 C  
ATOM    157  NZ  LYS A 158      40.556   4.876   7.942  1.00 55.64      AKT1 N  
ATOM    158  HZ1 LYS A 158      40.966   4.970   7.013  1.00  0.00      AKT1 H  
ATOM    159  HZ2 LYS A 158      40.969   4.093   8.448  1.00  0.00      AKT1 H  
ATOM    160  HZ3 LYS A 158      40.850   5.639   8.552  1.00  0.00      AKT1 H  
ATOM    161  N   GLY A 159      34.122   2.438  12.159  1.00 41.17      AKT1 N  
ATOM    162  HN  GLY A 159      34.144   1.864  11.316  1.00  0.00      AKT1 H  
ATOM    163  CA  GLY A 159      33.724   1.815  13.424  1.00 44.28      AKT1 C  
ATOM    164  C   GLY A 159      34.761   0.754  13.726  1.00 45.43      AKT1 C  
ATOM    165  O   GLY A 159      35.804   0.706  13.063  1.00 45.18      AKT1 O  
ATOM    166  N   THR A 160      34.489  -0.108  14.710  1.00 47.58      AKT1 N  
ATOM    167  HN  THR A 160      33.604  -0.049  15.214  1.00  0.00      AKT1 H  
ATOM    168  CA  THR A 160      35.475  -1.143  15.061  1.00 48.68      AKT1 C  
ATOM    169  C   THR A 160      35.690  -2.144  13.922  1.00 48.50      AKT1 C  
ATOM    170  O   THR A 160      36.820  -2.552  13.667  1.00 49.66      AKT1 O  
ATOM    171  CB  THR A 160      35.101  -1.926  16.348  1.00 49.47      AKT1 C  
ATOM    172  CG2 THR A 160      36.379  -2.454  17.023  1.00 50.69      AKT1 C  
ATOM    173  OG1 THR A 160      34.381  -1.074  17.247  1.00 50.57      AKT1 O  
ATOM    174  HG1 THR A 160      34.152  -1.553  18.035  1.00  0.00      AKT1 H  
ATOM    175  N   PHE A 161      34.611  -2.508  13.227  1.00 47.88      AKT1 N  
ATOM    176  HN  PHE A 161      33.730  -2.018  13.381  1.00  0.00      AKT1 H  
ATOM    177  CA  PHE A 161      34.664  -3.609  12.235  1.00 47.54      AKT1 C  
ATOM    178  C   PHE A 161      34.645  -3.197  10.745  1.00 45.90      AKT1 C  
ATOM    179  O   PHE A 161      34.699  -4.047   9.860  1.00 47.11      AKT1 O  
ATOM    180  CB  PHE A 161      33.570  -4.644  12.558  1.00 47.69      AKT1 C  
ATOM    181  CG  PHE A 161      33.442  -4.935  14.036  1.00 51.43      AKT1 C  
ATOM    182  CD1 PHE A 161      32.313  -4.514  14.755  1.00 53.84      AKT1 C  
ATOM    183  CD2 PHE A 161      34.474  -5.589  14.723  1.00 53.06      AKT1 C  
ATOM    184  CE1 PHE A 161      32.202  -4.761  16.129  1.00 54.93      AKT1 C  
ATOM    185  CE2 PHE A 161      34.370  -5.853  16.106  1.00 54.86      AKT1 C  
ATOM    186  CZ  PHE A 161      33.233  -5.435  16.808  1.00 56.40      AKT1 C  
ATOM    187  N   GLY A 162      34.590  -1.905  10.450  1.00 43.46      AKT1 N  
ATOM    188  HN  GLY A 162      34.587  -1.199  11.186  1.00  0.00      AKT1 H  
ATOM    189  CA  GLY A 162      34.534  -1.523   9.052  1.00 40.29      AKT1 C  
ATOM    190  C   GLY A 162      34.332  -0.041   8.860  1.00 37.70      AKT1 C  
ATOM    191  O   GLY A 162      34.632   0.745   9.752  1.00 35.07      AKT1 O  
ATOM    192  N   LYS A 163      33.818   0.324   7.680  1.00 35.35      AKT1 N  
ATOM    193  HN  LYS A 163      33.530  -0.393   7.014  1.00  0.00      AKT1 H  
ATOM    194  CA  LYS A 163      33.665   1.715   7.336  1.00 34.27      AKT1 C  
ATOM    195  C   LYS A 163      32.359   2.000   6.565  1.00 31.79      AKT1 C  
ATOM    196  O   LYS A 163      31.762   1.101   5.985  1.00 31.86      AKT1 O  
ATOM    197  CB  LYS A 163      34.884   2.224   6.549  1.00 34.32      AKT1 C  
ATOM    198  CG  LYS A 163      34.935   1.710   5.122  1.00 38.32      AKT1 C  
ATOM    199  CD  LYS A 163      36.366   1.774   4.564  1.00 45.58      AKT1 C  
ATOM    200  CE  LYS A 163      36.462   0.917   3.299  1.00 49.81      AKT1 C  
ATOM    201  NZ  LYS A 163      37.613   1.310   2.410  1.00 54.73      AKT1 N  
ATOM    202  HZ1 LYS A 163      37.677   0.739   1.567  1.00  0.00      AKT1 H  
ATOM    203  HZ2 LYS A 163      38.493   1.298   2.926  1.00  0.00      AKT1 H  
ATOM    204  HZ3 LYS A 163      37.571   2.302   2.176  1.00  0.00      AKT1 H  
ATOM    205  N   VAL A 164      31.949   3.263   6.597  1.00 29.70      AKT1 N  
ATOM    206  HN  VAL A 164      32.479   3.932   7.155  1.00  0.00      AKT1 H  
ATOM    207  CA  VAL A 164      30.773   3.738   5.869  1.00 27.78      AKT1 C  
ATOM    208  C   VAL A 164      31.165   4.881   4.902  1.00 27.65      AKT1 C  
ATOM    209  O   VAL A 164      31.765   5.893   5.309  1.00 29.75      AKT1 O  
ATOM    210  CB  VAL A 164      29.626   4.214   6.831  1.00 25.70      AKT1 C  
ATOM    211  CG1 VAL A 164      28.413   4.627   5.997  1.00 25.55      AKT1 C  
ATOM    212  CG2 VAL A 164      29.225   3.105   7.840  1.00 26.67      AKT1 C  
ATOM    213  N   ILE A 165      30.807   4.698   3.636  1.00 27.89      AKT1 N  
ATOM    214  HN  ILE A 165      30.298   3.846   3.402  1.00  0.00      AKT1 H  
ATOM    215  CA  ILE A 165      31.099   5.648   2.550  1.00 28.58      AKT1 C  
ATOM    216  C   ILE A 165      29.792   6.216   1.936  1.00 27.43      AKT1 C  
ATOM    217  O   ILE A 165      28.836   5.479   1.693  1.00 25.64      AKT1 O  
ATOM    218  CB  ILE A 165      32.028   5.000   1.493  1.00 29.18      AKT1 C  
ATOM    219  CG1 ILE A 165      33.308   4.474   2.243  1.00 33.01      AKT1 C  
ATOM    220  CG2 ILE A 165      32.357   5.992   0.279  1.00 28.72      AKT1 C  
ATOM    221  CD1 ILE A 165      34.366   3.855   1.349  1.00 39.50      AKT1 C  
ATOM    222  N   LEU A 166      29.763   7.529   1.746  1.00 27.59      AKT1 N  
ATOM    223  HN  LEU A 166      30.482   8.113   2.172  1.00  0.00      AKT1 H  
ATOM    224  CA  LEU A 166      28.715   8.155   0.934  1.00 27.85      AKT1 C  
ATOM    225  C   LEU A 166      28.952   7.692  -0.513  1.00 28.55      AKT1 C  
ATOM    226  O   LEU A 166      30.055   7.928  -1.081  1.00 27.86      AKT1 O  
ATOM    227  CB  LEU A 166      28.801   9.664   1.013  1.00 27.87      AKT1 C  
ATOM    228  CG  LEU A 166      27.812  10.440   0.130  1.00 27.74      AKT1 C  
ATOM    229  CD1 LEU A 166      26.352  10.040   0.465  1.00 24.72      AKT1 C  
ATOM    230  CD2 LEU A 166      28.048  11.932   0.419  1.00 24.58      AKT1 C  
ATOM    231  N   VAL A 167      27.953   7.017  -1.099  1.00 26.59      AKT1 N  
ATOM    232  HN  VAL A 167      27.098   6.826  -0.576  1.00  0.00      AKT1 H  
ATOM    233  CA  VAL A 167      28.075   6.548  -2.488  1.00 25.52      AKT1 C  
ATOM    234  C   VAL A 167      26.957   7.117  -3.365  1.00 26.48      AKT1 C  
ATOM    235  O   VAL A 167      25.894   7.577  -2.856  1.00 25.71      AKT1 O  
ATOM    236  CB  VAL A 167      28.085   5.003  -2.627  1.00 26.64      AKT1 C  
ATOM    237  CG1 VAL A 167      29.326   4.349  -1.883  1.00 20.97      AKT1 C  
ATOM    238  CG2 VAL A 167      26.748   4.386  -2.102  1.00 24.13      AKT1 C  
ATOM    239  N   LYS A 168      27.193   7.114  -4.672  1.00 26.24      AKT1 N  
ATOM    240  HN  LYS A 168      28.128   6.894  -5.016  1.00  0.00      AKT1 H  
ATOM    241  CA  LYS A 168      26.122   7.424  -5.626  1.00 26.85      AKT1 C  
ATOM    242  C   LYS A 168      25.956   6.207  -6.471  1.00 28.00      AKT1 C  
ATOM    243  O   LYS A 168      26.941   5.723  -7.016  1.00 28.62      AKT1 O  
ATOM    244  CB  LYS A 168      26.498   8.601  -6.535  1.00 27.01      AKT1 C  
ATOM    245  CG  LYS A 168      25.375   9.008  -7.541  1.00 26.94      AKT1 C  
ATOM    246  CD  LYS A 168      25.895   9.970  -8.617  1.00 32.03      AKT1 C  
ATOM    247  CE  LYS A 168      26.710   9.166  -9.639  1.00 32.92      AKT1 C  
ATOM    248  NZ  LYS A 168      27.154  10.008 -10.821  1.00 36.99      AKT1 N  
ATOM    249  HZ1 LYS A 168      27.696   9.474 -11.500  1.00  0.00      AKT1 H  
ATOM    250  HZ2 LYS A 168      27.666  10.834 -10.511  1.00  0.00      AKT1 H  
ATOM    251  HZ3 LYS A 168      26.358  10.466 -11.265  1.00  0.00      AKT1 H  
ATOM    252  N   GLU A 169      24.722   5.708  -6.597  1.00 28.11      AKT1 N  
ATOM    253  HN  GLU A 169      23.963   6.068  -6.018  1.00  0.00      AKT1 H  
ATOM    254  CA  GLU A 169      24.467   4.663  -7.550  1.00 29.72      AKT1 C  
ATOM    255  C   GLU A 169      24.500   5.253  -8.987  1.00 29.84      AKT1 C  
ATOM    256  O   GLU A 169      23.678   6.103  -9.334  1.00 29.46      AKT1 O  
ATOM    257  CB  GLU A 169      23.114   4.003  -7.278  1.00 28.84      AKT1 C  
ATOM    258  CG  GLU A 169      22.906   2.780  -8.152  1.00 31.92      AKT1 C  
ATOM    259  CD  GLU A 169      21.590   2.078  -7.848  1.00 32.87      AKT1 C  
ATOM    260  OE1 GLU A 169      20.717   2.612  -7.150  1.00 39.19      AKT1 O  
ATOM    261  OE2 GLU A 169      21.417   1.012  -8.385  1.00 39.49      AKT1 O  
ATOM    262  N   LYS A 170      25.411   4.769  -9.821  1.00 31.33      AKT1 N  
ATOM    263  HN  LYS A 170      25.922   3.918  -9.585  1.00  0.00      AKT1 H  
ATOM    264  CA  LYS A 170      25.684   5.477 -11.106  1.00 34.30      AKT1 C  
ATOM    265  C   LYS A 170      24.442   5.445 -12.002  1.00 34.18      AKT1 C  
ATOM    266  O   LYS A 170      24.060   6.467 -12.563  1.00 34.58      AKT1 O  
ATOM    267  CB  LYS A 170      26.872   4.856 -11.862  1.00 33.32      AKT1 C  
ATOM    268  CG  LYS A 170      28.202   5.025 -11.178  1.00 38.02      AKT1 C  
ATOM    269  CD  LYS A 170      29.214   4.082 -11.831  1.00 39.47      AKT1 C  
ATOM    270  CE  LYS A 170      30.598   4.438 -11.374  1.00 44.82      AKT1 C  
ATOM    271  NZ  LYS A 170      31.502   3.317 -11.784  1.00 46.21      AKT1 N  
ATOM    272  HZ1 LYS A 170      32.443   3.559 -11.473  1.00  0.00      AKT1 H  
ATOM    273  HZ2 LYS A 170      31.452   3.108 -12.781  1.00  0.00      AKT1 H  
ATOM    274  HZ3 LYS A 170      31.190   2.408 -11.443  1.00  0.00      AKT1 H  
ATOM    275  N   ALA A 171      23.803   4.281 -12.084  1.00 35.79      AKT1 N  
ATOM    276  HN  ALA A 171      24.122   3.498 -11.514  1.00  0.00      AKT1 H  
ATOM    277  CA  ALA A 171      22.646   4.095 -12.977  1.00 36.08      AKT1 C  
ATOM    278  C   ALA A 171      21.487   5.045 -12.666  1.00 36.26      AKT1 C  
ATOM    279  O   ALA A 171      20.818   5.478 -13.574  1.00 37.76      AKT1 O  
ATOM    280  CB  ALA A 171      22.168   2.621 -12.971  1.00 36.10      AKT1 C  
ATOM    281  N   THR A 172      21.285   5.420 -11.396  1.00 34.86      AKT1 N  
ATOM    282  HN  THR A 172      22.003   5.216 -10.701  1.00  0.00      AKT1 H  
ATOM    283  CA  THR A 172      20.084   6.103 -10.981  1.00 33.46      AKT1 C  
ATOM    284  C   THR A 172      20.354   7.517 -10.471  1.00 33.10      AKT1 C  
ATOM    285  O   THR A 172      19.437   8.311 -10.366  1.00 33.76      AKT1 O  
ATOM    286  CB  THR A 172      19.350   5.310  -9.854  1.00 33.89      AKT1 C  
ATOM    287  CG2 THR A 172      19.036   3.901 -10.308  1.00 33.24      AKT1 C  
ATOM    288  OG1 THR A 172      20.205   5.257  -8.705  1.00 32.86      AKT1 O  
ATOM    289  HG1 THR A 172      19.758   4.774  -8.019  1.00  0.00      AKT1 H  
ATOM    290  N   GLY A 173      21.595   7.843 -10.110  1.00 32.50      AKT1 N  
ATOM    291  HN  GLY A 173      22.355   7.173 -10.227  1.00  0.00      AKT1 H  
ATOM    292  CA  GLY A 173      21.865   9.180  -9.540  1.00 29.93      AKT1 C  
ATOM    293  C   GLY A 173      21.484   9.284  -8.064  1.00 29.27      AKT1 C  
ATOM    294  O   GLY A 173      21.579  10.362  -7.455  1.00 28.80      AKT1 O  
ATOM    295  N   ARG A 174      21.097   8.163  -7.463  1.00 29.32      AKT1 N  
ATOM    296  HN  ARG A 174      21.076   7.288  -7.987  1.00  0.00      AKT1 H  
ATOM    297  CA  ARG A 174      20.698   8.177  -6.043  1.00 29.79      AKT1 C  
ATOM    298  C   ARG A 174      21.846   8.006  -5.082  1.00 28.72      AKT1 C  
ATOM    299  O   ARG A 174      22.818   7.291  -5.377  1.00 28.26      AKT1 O  
ATOM    300  CB  ARG A 174      19.585   7.177  -5.770  1.00 31.28      AKT1 C  
ATOM    301  CG  ARG A 174      18.356   7.621  -6.477  1.00 34.06      AKT1 C  
ATOM    302  CD  ARG A 174      17.148   6.815  -6.057  1.00 47.67      AKT1 C  
ATOM    303  NE  ARG A 174      16.921   5.658  -6.910  1.00 51.22      AKT1 N  
ATOM    304  HE  ARG A 174      17.638   4.933  -6.920  1.00  0.00      AKT1 H  
ATOM    305  CZ  ARG A 174      15.843   5.473  -7.682  1.00 57.75      AKT1 C  
ATOM    306  NH1 ARG A 174      14.879   6.391  -7.744  1.00 59.06      AKT1 N  
ATOM    307 1HH1 ARG A 174      14.058   6.250  -8.332  1.00  0.00      AKT1 H  
ATOM    308 2HH1 ARG A 174      14.960   7.238  -7.181  1.00  0.00      AKT1 H  
ATOM    309  NH2 ARG A 174      15.737   4.365  -8.418  1.00 56.45      AKT1 N  
ATOM    310 1HH2 ARG A 174      14.916   4.224  -9.006  1.00  0.00      AKT1 H  
ATOM    311 2HH2 ARG A 174      16.475   3.662  -8.371  1.00  0.00      AKT1 H  
ATOM    312  N   TYR A 175      21.740   8.684  -3.942  1.00 27.70      AKT1 N  
ATOM    313  HN  TYR A 175      20.895   9.226  -3.762  1.00  0.00      AKT1 H  
ATOM    314  CA  TYR A 175      22.808   8.672  -2.938  1.00 27.49      AKT1 C  
ATOM    315  C   TYR A 175      22.443   7.759  -1.753  1.00 27.87      AKT1 C  
ATOM    316  O   TYR A 175      21.280   7.785  -1.255  1.00 26.18      AKT1 O  
ATOM    317  CB  TYR A 175      23.094  10.095  -2.460  1.00 27.52      AKT1 C  
ATOM    318  CG  TYR A 175      23.589  10.953  -3.609  1.00 29.70      AKT1 C  
ATOM    319  CD1 TYR A 175      22.691  11.717  -4.368  1.00 29.25      AKT1 C  
ATOM    320  CD2 TYR A 175      24.928  10.973  -3.954  1.00 31.52      AKT1 C  
ATOM    321  CE1 TYR A 175      23.130  12.494  -5.443  1.00 30.78      AKT1 C  
ATOM    322  CE2 TYR A 175      25.389  11.752  -5.062  1.00 31.58      AKT1 C  
ATOM    323  CZ  TYR A 175      24.480  12.505  -5.783  1.00 29.53      AKT1 C  
ATOM    324  OH  TYR A 175      24.905  13.265  -6.866  1.00 28.05      AKT1 O  
ATOM    325  HH  TYR A 175      25.826  13.273  -7.098  1.00  0.00      AKT1 H  
ATOM    326  N   TYR A 176      23.434   6.998  -1.295  1.00 26.36      AKT1 N  
ATOM    327  HN  TYR A 176      24.355   7.086  -1.724  1.00  0.00      AKT1 H  
ATOM    328  CA  TYR A 176      23.258   6.031  -0.191  1.00 27.04      AKT1 C  
ATOM    329  C   TYR A 176      24.481   6.097   0.722  1.00 26.63      AKT1 C  
ATOM    330  O   TYR A 176      25.500   6.654   0.315  1.00 26.19      AKT1 O  
ATOM    331  CB  TYR A 176      23.165   4.623  -0.745  1.00 26.31      AKT1 C  
ATOM    332  CG  TYR A 176      21.948   4.423  -1.602  1.00 30.21      AKT1 C  
ATOM    333  CD1 TYR A 176      22.069   4.375  -3.007  1.00 29.81      AKT1 C  
ATOM    334  CD2 TYR A 176      20.668   4.346  -1.024  1.00 29.07      AKT1 C  
ATOM    335  CE1 TYR A 176      20.935   4.220  -3.816  1.00 31.41      AKT1 C  
ATOM    336  CE2 TYR A 176      19.525   4.206  -1.819  1.00 31.61      AKT1 C  
ATOM    337  CZ  TYR A 176      19.682   4.128  -3.225  1.00 32.75      AKT1 C  
ATOM    338  OH  TYR A 176      18.585   3.967  -4.030  1.00 33.99      AKT1 O  
ATOM    339  HH  TYR A 176      17.728   3.904  -3.626  1.00  0.00      AKT1 H  
ATOM    340  N   ALA A 177      24.362   5.540   1.940  1.00 26.07      AKT1 N  
ATOM    341  HN  ALA A 177      23.427   5.334   2.292  1.00  0.00      AKT1 H  
ATOM    342  CA  ALA A 177      25.532   5.211   2.797  1.00 25.95      AKT1 C  
ATOM    343  C   ALA A 177      25.838   3.739   2.672  1.00 26.41      AKT1 C  
ATOM    344  O   ALA A 177      25.011   2.871   3.045  1.00 25.67      AKT1 O  
ATOM    345  CB  ALA A 177      25.331   5.587   4.254  1.00 23.39      AKT1 C  
ATOM    346  N   MET A 178      27.019   3.445   2.139  1.00 25.96      AKT1 N  
ATOM    347  HN  MET A 178      27.635   4.189   1.812  1.00  0.00      AKT1 H  
ATOM    348  CA  MET A 178      27.424   2.057   2.027  1.00 27.87      AKT1 C  
ATOM    349  C   MET A 178      28.324   1.648   3.183  1.00 28.07      AKT1 C  
ATOM    350  O   MET A 178      29.451   2.162   3.331  1.00 28.64      AKT1 O  
ATOM    351  CB  MET A 178      28.041   1.721   0.658  1.00 27.60      AKT1 C  
ATOM    352  CG  MET A 178      28.442   0.236   0.575  1.00 30.41      AKT1 C  
ATOM    353  SD  MET A 178      29.495  -0.242  -0.811  1.00 30.53      AKT1 S  
ATOM    354  CE  MET A 178      28.444   0.187  -2.226  1.00 27.48      AKT1 C  
ATOM    355  N   LYS A 179      27.802   0.743   4.017  1.00 27.56      AKT1 N  
ATOM    356  HN  LYS A 179      26.823   0.473   3.919  1.00  0.00      AKT1 H  
ATOM    357  CA  LYS A 179      28.614   0.136   5.066  1.00 28.73      AKT1 C  
ATOM    358  C   LYS A 179      29.413  -1.051   4.491  1.00 29.41      AKT1 C  
ATOM    359  O   LYS A 179      28.855  -1.947   3.865  1.00 29.21      AKT1 O  
ATOM    360  CB  LYS A 179      27.730  -0.268   6.257  1.00 26.92      AKT1 C  
ATOM    361  CG  LYS A 179      28.436  -1.070   7.347  1.00 31.17      AKT1 C  
ATOM    362  CD  LYS A 179      27.476  -1.096   8.524  1.00 35.59      AKT1 C  
ATOM    363  CE  LYS A 179      27.727  -2.212   9.437  1.00 37.29      AKT1 C  
ATOM    364  NZ  LYS A 179      26.675  -2.041  10.510  1.00 37.80      AKT1 N  
ATOM    365  HZ1 LYS A 179      26.850  -2.819  11.146  1.00  0.00      AKT1 H  
ATOM    366  HZ2 LYS A 179      25.719  -1.991  10.158  1.00  0.00      AKT1 H  
ATOM    367  HZ3 LYS A 179      26.674  -1.124  10.956  1.00  0.00      AKT1 H  
ATOM    368  N   ILE A 180      30.728  -1.015   4.665  1.00 30.46      AKT1 N  
ATOM    369  HN  ILE A 180      31.137  -0.287   5.251  1.00  0.00      AKT1 H  
ATOM    370  CA  ILE A 180      31.615  -2.017   4.020  1.00 30.96      AKT1 C  
ATOM    371  C   ILE A 180      32.392  -2.716   5.144  1.00 31.07      AKT1 C  
ATOM    372  O   ILE A 180      33.081  -2.065   5.956  1.00 30.16      AKT1 O  
ATOM    373  CB  ILE A 180      32.606  -1.374   3.015  1.00 31.56      AKT1 C  
ATOM    374  CG1 ILE A 180      31.831  -0.587   1.927  1.00 30.27      AKT1 C  
ATOM    375  CG2 ILE A 180      33.572  -2.464   2.371  1.00 32.33      AKT1 C  
ATOM    376  CD1 ILE A 180      32.651   0.433   1.212  1.00 30.59      AKT1 C  
ATOM    377  N   LEU A 181      32.194  -4.024   5.220  1.00 30.48      AKT1 N  
ATOM    378  HN  LEU A 181      31.505  -4.456   4.604  1.00  0.00      AKT1 H  
ATOM    379  CA  LEU A 181      32.937  -4.872   6.165  1.00 31.74      AKT1 C  
ATOM    380  C   LEU A 181      33.884  -5.827   5.443  1.00 31.89      AKT1 C  
ATOM    381  O   LEU A 181      33.508  -6.408   4.403  1.00 32.17      AKT1 O  
ATOM    382  CB  LEU A 181      31.969  -5.698   7.034  1.00 30.11      AKT1 C  
ATOM    383  CG  LEU A 181      30.778  -4.934   7.625  1.00 31.16      AKT1 C  
ATOM    384  CD1 LEU A 181      29.859  -5.883   8.352  1.00 31.26      AKT1 C  
ATOM    385  CD2 LEU A 181      31.284  -3.827   8.583  1.00 30.88      AKT1 C  
ATOM    386  N   LYS A 182      35.081  -6.005   6.004  1.00 31.83      AKT1 N  
ATOM    387  HN  LYS A 182      35.375  -5.395   6.767  1.00  0.00      AKT1 H  
ATOM    388  CA  LYS A 182      35.984  -7.071   5.537  1.00 34.28      AKT1 C  
ATOM    389  C   LYS A 182      35.606  -8.419   6.183  1.00 33.81      AKT1 C  
ATOM    390  O   LYS A 182      35.514  -8.530   7.403  1.00 33.63      AKT1 O  
ATOM    391  CB  LYS A 182      37.446  -6.671   5.766  1.00 34.55      AKT1 C  
ATOM    392  CG  LYS A 182      37.916  -5.713   4.651  1.00 38.43      AKT1 C  
ATOM    393  CD  LYS A 182      38.936  -4.715   5.176  1.00 49.06      AKT1 C  
ATOM    394  CE  LYS A 182      40.017  -4.444   4.132  1.00 54.90      AKT1 C  
ATOM    395  NZ  LYS A 182      40.937  -3.383   4.663  1.00 59.36      AKT1 N  
ATOM    396  HZ1 LYS A 182      41.659  -3.202   3.966  1.00  0.00      AKT1 H  
ATOM    397  HZ2 LYS A 182      41.325  -3.622   5.575  1.00  0.00      AKT1 H  
ATOM    398  HZ3 LYS A 182      40.440  -2.537   4.940  1.00  0.00      AKT1 H  
ATOM    399  N   LYS A 183      35.333  -9.407   5.336  1.00 35.11      AKT1 N  
ATOM    400  HN  LYS A 183      35.382  -9.214   4.336  1.00  0.00      AKT1 H  
ATOM    401  CA  LYS A 183      34.963 -10.766   5.767  1.00 36.78      AKT1 C  
ATOM    402  C   LYS A 183      35.981 -11.296   6.762  1.00 38.19      AKT1 C  
ATOM    403  O   LYS A 183      35.600 -11.875   7.790  1.00 38.62      AKT1 O  
ATOM    404  CB  LYS A 183      34.828 -11.710   4.569  1.00 36.13      AKT1 C  
ATOM    405  CG  LYS A 183      33.553 -11.480   3.767  1.00 35.86      AKT1 C  
ATOM    406  CD  LYS A 183      33.535 -12.266   2.433  1.00 33.91      AKT1 C  
ATOM    407  CE  LYS A 183      32.100 -12.419   1.973  1.00 35.05      AKT1 C  
ATOM    408  NZ  LYS A 183      31.906 -13.248   0.700  1.00 30.99      AKT1 N  
ATOM    409  HZ1 LYS A 183      30.940 -13.351   0.390  1.00  0.00      AKT1 H  
ATOM    410  HZ2 LYS A 183      32.338 -14.165   0.810  1.00  0.00      AKT1 H  
ATOM    411  HZ3 LYS A 183      32.478 -12.869  -0.055  1.00  0.00      AKT1 H  
ATOM    412  N   GLU A 184      37.258 -11.042   6.457  1.00 39.49      AKT1 N  
ATOM    413  HN  GLU A 184      37.444 -10.473   5.631  1.00  0.00      AKT1 H  
ATOM    414  CA  GLU A 184      38.405 -11.522   7.223  1.00 41.85      AKT1 C  
ATOM    415  C   GLU A 184      38.349 -10.971   8.646  1.00 41.10      AKT1 C  
ATOM    416  O   GLU A 184      38.646 -11.699   9.643  1.00 39.77      AKT1 O  
ATOM    417  CB  GLU A 184      39.703 -11.072   6.520  1.00 43.20      AKT1 C  
ATOM    418  CG  GLU A 184      40.933 -10.756   7.449  1.00 51.44      AKT1 C  
ATOM    419  CD  GLU A 184      41.853 -11.968   7.673  1.00 60.30      AKT1 C  
ATOM    420  OE1 GLU A 184      42.414 -12.112   8.803  1.00 62.14      AKT1 O  
ATOM    421  OE2 GLU A 184      42.014 -12.769   6.703  1.00 63.65      AKT1 O  
ATOM    422  N   VAL A 185      37.968  -9.692   8.737  1.00 40.74      AKT1 N  
ATOM    423  HN  VAL A 185      37.689  -9.184   7.897  1.00  0.00      AKT1 H  
ATOM    424  CA  VAL A 185      37.949  -9.014  10.043  1.00 40.19      AKT1 C  
ATOM    425  C   VAL A 185      36.783  -9.512  10.865  1.00 40.04      AKT1 C  
ATOM    426  O   VAL A 185      36.968  -9.853  12.026  1.00 40.84      AKT1 O  
ATOM    427  CB  VAL A 185      38.000  -7.479   9.938  1.00 40.10      AKT1 C  
ATOM    428  CG1 VAL A 185      37.863  -6.829  11.362  1.00 40.63      AKT1 C  
ATOM    429  CG2 VAL A 185      39.299  -7.054   9.284  1.00 40.05      AKT1 C  
ATOM    430  N   ILE A 186      35.598  -9.589  10.253  1.00 40.01      AKT1 N  
ATOM    431  HN  ILE A 186      35.532  -9.226   9.302  1.00  0.00      AKT1 H  
ATOM    432  CA  ILE A 186      34.370 -10.164  10.857  1.00 39.72      AKT1 C  
ATOM    433  C   ILE A 186      34.572 -11.596  11.435  1.00 40.15      AKT1 C  
ATOM    434  O   ILE A 186      34.219 -11.877  12.567  1.00 40.10      AKT1 O  
ATOM    435  CB  ILE A 186      33.198 -10.079   9.817  1.00 39.77      AKT1 C  
ATOM    436  CG1 ILE A 186      32.824  -8.614   9.574  1.00 41.63      AKT1 C  
ATOM    437  CG2 ILE A 186      31.928 -10.740  10.285  1.00 41.46      AKT1 C  
ATOM    438  CD1 ILE A 186      32.739  -7.778  10.885  1.00 38.38      AKT1 C  
ATOM    439  N   VAL A 187      35.142 -12.491  10.623  1.00 40.97      AKT1 N  
ATOM    440  HN  VAL A 187      35.302 -12.222   9.652  1.00  0.00      AKT1 H  
ATOM    441  CA  VAL A 187      35.547 -13.821  11.035  1.00 41.43      AKT1 C  
ATOM    442  C   VAL A 187      36.522 -13.792  12.202  1.00 41.97      AKT1 C  
ATOM    443  O   VAL A 187      36.251 -14.398  13.224  1.00 42.07      AKT1 O  
ATOM    444  CB  VAL A 187      36.154 -14.622   9.826  1.00 41.51      AKT1 C  
ATOM    445  CG1 VAL A 187      37.119 -15.750  10.317  1.00 41.42      AKT1 C  
ATOM    446  CG2 VAL A 187      35.025 -15.178   8.961  1.00 40.99      AKT1 C  
ATOM    447  N   ALA A 188      37.642 -13.077  12.043  1.00 43.68      AKT1 N  
ATOM    448  HN  ALA A 188      37.783 -12.568  11.170  1.00  0.00      AKT1 H  
ATOM    449  CA  ALA A 188      38.677 -13.002  13.088  1.00 44.81      AKT1 C  
ATOM    450  C   ALA A 188      38.197 -12.408  14.433  1.00 46.24      AKT1 C  
ATOM    451  O   ALA A 188      38.727 -12.784  15.482  1.00 46.21      AKT1 O  
ATOM    452  CB  ALA A 188      39.941 -12.261  12.580  1.00 44.84      AKT1 C  
ATOM    453  N   LYS A 189      37.217 -11.491  14.406  1.00 46.39      AKT1 N  
ATOM    454  HN  LYS A 189      36.791 -11.253  13.510  1.00  0.00      AKT1 H  
ATOM    455  CA  LYS A 189      36.731 -10.810  15.635  1.00 46.60      AKT1 C  
ATOM    456  C   LYS A 189      35.441 -11.455  16.179  1.00 46.28      AKT1 C  
ATOM    457  O   LYS A 189      34.793 -10.906  17.097  1.00 45.80      AKT1 O  
ATOM    458  CB  LYS A 189      36.511  -9.314  15.356  1.00 47.55      AKT1 C  
ATOM    459  CG  LYS A 189      37.778  -8.490  15.189  1.00 51.64      AKT1 C  
ATOM    460  CD  LYS A 189      37.981  -7.569  16.406  1.00 59.65      AKT1 C  
ATOM    461  CE  LYS A 189      39.060  -6.511  16.152  1.00 62.55      AKT1 C  
ATOM    462  NZ  LYS A 189      40.433  -7.130  16.134  1.00 65.46      AKT1 N  
ATOM    463  HZ1 LYS A 189      41.151  -6.426  15.965  1.00  0.00      AKT1 H  
ATOM    464  HZ2 LYS A 189      40.491  -7.895  15.462  1.00  0.00      AKT1 H  
ATOM    465  HZ3 LYS A 189      40.618  -7.658  16.987  1.00  0.00      AKT1 H  
ATOM    466  N   ASP A 190      35.047 -12.583  15.578  1.00 45.19      AKT1 N  
ATOM    467  HN  ASP A 190      35.617 -12.952  14.817  1.00  0.00      AKT1 H  
ATOM    468  CA  ASP A 190      33.834 -13.315  15.961  1.00 45.92      AKT1 C  
ATOM    469  C   ASP A 190      32.529 -12.530  15.771  1.00 44.81      AKT1 C  
ATOM    470  O   ASP A 190      31.549 -12.747  16.521  1.00 44.10      AKT1 O  
ATOM    471  CB  ASP A 190      33.918 -13.866  17.403  1.00 46.62      AKT1 C  
ATOM    472  CG  ASP A 190      35.041 -14.867  17.573  1.00 50.14      AKT1 C  
ATOM    473  OD1 ASP A 190      35.147 -15.786  16.724  1.00 52.57      AKT1 O  
ATOM    474  OD2 ASP A 190      35.838 -14.715  18.533  1.00 52.59      AKT1 O  
ATOM    475  N   GLU A 191      32.505 -11.686  14.729  1.00 42.86      AKT1 N  
ATOM    476  HN  GLU A 191      33.283 -11.689  14.070  1.00  0.00      AKT1 H  
ATOM    477  CA  GLU A 191      31.380 -10.750  14.510  1.00 41.95      AKT1 C  
ATOM    478  C   GLU A 191      30.434 -11.237  13.454  1.00 41.01      AKT1 C  
ATOM    479  O   GLU A 191      29.549 -10.494  13.001  1.00 41.07      AKT1 O  
ATOM    480  CB  GLU A 191      31.887  -9.357  14.172  1.00 41.23      AKT1 C  
ATOM    481  CG  GLU A 191      32.463  -8.674  15.384  1.00 43.89      AKT1 C  
ATOM    482  CD  GLU A 191      31.389  -8.446  16.473  1.00 45.76      AKT1 C  
ATOM    483  OE1 GLU A 191      30.232  -8.169  16.103  1.00 46.43      AKT1 O  
ATOM    484  OE2 GLU A 191      31.699  -8.555  17.680  1.00 46.48      AKT1 O  
ATOM    485  N   VAL A 192      30.619 -12.506  13.080  1.00 40.20      AKT1 N  
ATOM    486  HN  VAL A 192      31.323 -13.060  13.568  1.00  0.00      AKT1 H  
ATOM    487  CA  VAL A 192      29.869 -13.129  12.018  1.00 37.11      AKT1 C  
ATOM    488  C   VAL A 192      28.399 -13.203  12.382  1.00 36.49      AKT1 C  
ATOM    489  O   VAL A 192      27.550 -12.775  11.602  1.00 35.46      AKT1 O  
ATOM    490  CB  VAL A 192      30.412 -14.534  11.640  1.00 37.44      AKT1 C  
ATOM    491  CG1 VAL A 192      29.431 -15.257  10.712  1.00 36.02      AKT1 C  
ATOM    492  CG2 VAL A 192      31.776 -14.411  10.969  1.00 36.15      AKT1 C  
ATOM    493  N   ALA A 193      28.097 -13.764  13.549  1.00 35.00      AKT1 N  
ATOM    494  HN  ALA A 193      28.842 -14.100  14.159  1.00  0.00      AKT1 H  
ATOM    495  CA  ALA A 193      26.711 -13.901  13.959  1.00 34.16      AKT1 C  
ATOM    496  C   ALA A 193      25.936 -12.527  14.043  1.00 32.99      AKT1 C  
ATOM    497  O   ALA A 193      24.778 -12.436  13.633  1.00 32.26      AKT1 O  
ATOM    498  CB  ALA A 193      26.621 -14.686  15.294  1.00 33.61      AKT1 C  
ATOM    499  N   HIS A 194      26.591 -11.499  14.590  1.00 33.40      AKT1 N  
ATOM    500  HN  HIS A 194      27.523 -11.660  14.972  1.00  0.00      AKT1 H  
ATOM    501  CA  HIS A 194      26.020 -10.137  14.665  1.00 34.09      AKT1 C  
ATOM    502  C   HIS A 194      25.760  -9.559  13.247  1.00 33.80      AKT1 C  
ATOM    503  O   HIS A 194      24.717  -8.929  13.007  1.00 33.80      AKT1 O  
ATOM    504  CB  HIS A 194      26.963  -9.195  15.399  1.00 33.81      AKT1 C  
ATOM    505  CG  HIS A 194      27.083  -9.466  16.864  1.00 32.92      AKT1 C  
ATOM    506  CD2 HIS A 194      26.252 -10.081  17.739  1.00 34.51      AKT1 C  
ATOM    507  ND1 HIS A 194      28.184  -9.070  17.590  1.00 33.89      AKT1 N  
ATOM    508  HD1 HIS A 194      28.989  -8.568  17.215  1.00  0.00      AKT1 H  
ATOM    509  CE1 HIS A 194      28.032  -9.444  18.853  1.00 35.14      AKT1 C  
ATOM    510  NE2 HIS A 194      26.867 -10.057  18.969  1.00 35.59      AKT1 N  
ATOM    511  HE2 HIS A 194      26.486 -10.449  19.830  1.00  0.00      AKT1 H  
ATOM    512  N   THR A 195      26.710  -9.795  12.331  1.00 33.75      AKT1 N  
ATOM    513  HN  THR A 195      27.508 -10.378  12.582  1.00  0.00      AKT1 H  
ATOM    514  CA  THR A 195      26.631  -9.235  10.972  1.00 34.37      AKT1 C  
ATOM    515  C   THR A 195      25.403  -9.837  10.264  1.00 32.89      AKT1 C  
ATOM    516  O   THR A 195      24.631  -9.123   9.651  1.00 32.01      AKT1 O  
ATOM    517  CB  THR A 195      27.928  -9.501  10.148  1.00 34.49      AKT1 C  
ATOM    518  CG2 THR A 195      27.773  -8.996   8.715  1.00 33.91      AKT1 C  
ATOM    519  OG1 THR A 195      29.005  -8.789  10.737  1.00 36.07      AKT1 O  
ATOM    520  HG1 THR A 195      29.795  -8.951  10.235  1.00  0.00      AKT1 H  
ATOM    521  N   LEU A 196      25.239 -11.148  10.388  1.00 32.73      AKT1 N  
ATOM    522  HN  LEU A 196      25.930 -11.679  10.917  1.00  0.00      AKT1 H  
ATOM    523  CA  LEU A 196      24.100 -11.867   9.793  1.00 33.47      AKT1 C  
ATOM    524  C   LEU A 196      22.811 -11.494  10.461  1.00 32.36      AKT1 C  
ATOM    525  O   LEU A 196      21.781 -11.396   9.796  1.00 32.92      AKT1 O  
ATOM    526  CB  LEU A 196      24.295 -13.392   9.848  1.00 34.71      AKT1 C  
ATOM    527  CG  LEU A 196      25.543 -13.907   9.085  1.00 37.93      AKT1 C  
ATOM    528  CD1 LEU A 196      25.875 -15.361   9.474  1.00 44.57      AKT1 C  
ATOM    529  CD2 LEU A 196      25.331 -13.771   7.584  1.00 40.67      AKT1 C  
ATOM    530  N   THR A 197      22.844 -11.290  11.776  1.00 31.40      AKT1 N  
ATOM    531  HN  THR A 197      23.684 -11.508  12.312  1.00  0.00      AKT1 H  
ATOM    532  CA  THR A 197      21.641 -10.740  12.453  1.00 30.55      AKT1 C  
ATOM    533  C   THR A 197      21.310  -9.360  11.882  1.00 28.93      AKT1 C  
ATOM    534  O   THR A 197      20.161  -9.099  11.542  1.00 27.70      AKT1 O  
ATOM    535  CB  THR A 197      21.775 -10.758  14.002  1.00 31.86      AKT1 C  
ATOM    536  CG2 THR A 197      20.566 -10.110  14.658  1.00 29.23      AKT1 C  
ATOM    537  OG1 THR A 197      21.911 -12.141  14.427  1.00 33.40      AKT1 O  
ATOM    538  HG1 THR A 197      21.993 -12.152  15.373  1.00  0.00      AKT1 H  
ATOM    539  N   GLU A 198      22.298  -8.479  11.754  1.00 28.88      AKT1 N  
ATOM    540  HN  GLU A 198      23.252  -8.741  12.001  1.00  0.00      AKT1 H  
ATOM    541  CA  GLU A 198      22.005  -7.105  11.247  1.00 29.62      AKT1 C  
ATOM    542  C   GLU A 198      21.362  -7.206   9.836  1.00 28.45      AKT1 C  
ATOM    543  O   GLU A 198      20.300  -6.607   9.528  1.00 27.77      AKT1 O  
ATOM    544  CB  GLU A 198      23.275  -6.272  11.192  1.00 30.60      AKT1 C  
ATOM    545  CG  GLU A 198      23.067  -5.033  10.342  1.00 34.92      AKT1 C  
ATOM    546  CD  GLU A 198      23.989  -3.932  10.708  1.00 36.77      AKT1 C  
ATOM    547  OE1 GLU A 198      25.081  -3.873  10.168  1.00 42.52      AKT1 O  
ATOM    548  OE2 GLU A 198      23.624  -3.105  11.535  1.00 43.87      AKT1 O  
ATOM    549  N   ASN A 199      21.991  -8.036   9.007  1.00 28.89      AKT1 N  
ATOM    550  HN  ASN A 199      22.855  -8.482   9.314  1.00  0.00      AKT1 H  
ATOM    551  CA  ASN A 199      21.477  -8.329   7.663  1.00 28.77      AKT1 C  
ATOM    552  C   ASN A 199      20.039  -8.801   7.715  1.00 28.92      AKT1 C  
ATOM    553  O   ASN A 199      19.174  -8.246   7.014  1.00 28.50      AKT1 O  
ATOM    554  CB  ASN A 199      22.380  -9.330   6.881  1.00 28.58      AKT1 C  
ATOM    555  CG  ASN A 199      21.995  -9.445   5.403  1.00 31.74      AKT1 C  
ATOM    556  ND2 ASN A 199      21.880 -10.669   4.926  1.00 29.93      AKT1 N  
ATOM    557 1HD2 ASN A 199      21.624 -10.746   3.942  1.00  0.00      AKT1 H  
ATOM    558 2HD2 ASN A 199      22.042 -11.496   5.501  1.00  0.00      AKT1 H  
ATOM    559  OD1 ASN A 199      21.798  -8.437   4.702  1.00 33.06      AKT1 O  
ATOM    560  N   ARG A 200      19.754  -9.809   8.552  1.00 29.69      AKT1 N  
ATOM    561  HN  ARG A 200      20.494 -10.223   9.119  1.00  0.00      AKT1 H  
ATOM    562  CA  ARG A 200      18.372 -10.324   8.657  1.00 30.11      AKT1 C  
ATOM    563  C   ARG A 200      17.369  -9.300   9.100  1.00 28.84      AKT1 C  
ATOM    564  O   ARG A 200      16.280  -9.173   8.507  1.00 29.37      AKT1 O  
ATOM    565  CB  ARG A 200      18.291 -11.582   9.578  1.00 31.34      AKT1 C  
ATOM    566  CG  ARG A 200      18.889 -12.833   8.969  1.00 33.15      AKT1 C  
ATOM    567  CD  ARG A 200      18.510 -14.168   9.742  1.00 38.36      AKT1 C  
ATOM    568  NE  ARG A 200      18.745 -14.030  11.180  1.00 37.61      AKT1 N  
ATOM    569  HE  ARG A 200      17.946 -13.804  11.772  1.00  0.00      AKT1 H  
ATOM    570  CZ  ARG A 200      19.923 -14.178  11.766  1.00 40.83      AKT1 C  
ATOM    571  NH1 ARG A 200      20.032 -13.976  13.076  1.00 44.97      AKT1 N  
ATOM    572 1HH1 ARG A 200      20.940 -14.090  13.527  1.00  0.00      AKT1 H  
ATOM    573 2HH1 ARG A 200      19.206 -13.728  13.620  1.00  0.00      AKT1 H  
ATOM    574  NH2 ARG A 200      21.005 -14.503  11.054  1.00 45.15      AKT1 N  
ATOM    575 1HH2 ARG A 200      21.913 -14.617  11.505  1.00  0.00      AKT1 H  
ATOM    576 2HH2 ARG A 200      20.921 -14.658  10.049  1.00  0.00      AKT1 H  
ATOM    577  N   VAL A 201      17.711  -8.570  10.161  1.00 28.47      AKT1 N  
ATOM    578  HN  VAL A 201      18.649  -8.660  10.552  1.00  0.00      AKT1 H  
ATOM    579  CA  VAL A 201      16.761  -7.641  10.773  1.00 27.83      AKT1 C  
ATOM    580  C   VAL A 201      16.477  -6.476   9.812  1.00 28.41      AKT1 C  
ATOM    581  O   VAL A 201      15.333  -6.071   9.679  1.00 27.87      AKT1 O  
ATOM    582  CB  VAL A 201      17.228  -7.135  12.176  1.00 27.92      AKT1 C  
ATOM    583  CG1 VAL A 201      16.364  -5.950  12.649  1.00 25.87      AKT1 C  
ATOM    584  CG2 VAL A 201      17.134  -8.310  13.211  1.00 28.31      AKT1 C  
ATOM    585  N   LEU A 202      17.512  -5.977   9.133  1.00 28.63      AKT1 N  
ATOM    586  HN  LEU A 202      18.457  -6.298   9.345  1.00  0.00      AKT1 H  
ATOM    587  CA  LEU A 202      17.301  -4.959   8.072  1.00 28.74      AKT1 C  
ATOM    588  C   LEU A 202      16.390  -5.505   6.929  1.00 30.80      AKT1 C  
ATOM    589  O   LEU A 202      15.477  -4.819   6.479  1.00 30.46      AKT1 O  
ATOM    590  CB  LEU A 202      18.642  -4.488   7.530  1.00 28.96      AKT1 C  
ATOM    591  CG  LEU A 202      19.450  -3.610   8.507  1.00 29.32      AKT1 C  
ATOM    592  CD1 LEU A 202      20.902  -3.471   8.017  1.00 27.17      AKT1 C  
ATOM    593  CD2 LEU A 202      18.753  -2.261   8.651  1.00 27.78      AKT1 C  
ATOM    594  N   GLN A 203      16.595  -6.738   6.467  1.00 31.76      AKT1 N  
ATOM    595  HN  GLN A 203      17.342  -7.320   6.845  1.00  0.00      AKT1 H  
ATOM    596  CA  GLN A 203      15.712  -7.242   5.392  1.00 33.76      AKT1 C  
ATOM    597  C   GLN A 203      14.242  -7.392   5.835  1.00 35.87      AKT1 C  
ATOM    598  O   GLN A 203      13.301  -7.247   5.022  1.00 36.15      AKT1 O  
ATOM    599  CB  GLN A 203      16.246  -8.548   4.820  1.00 33.63      AKT1 C  
ATOM    600  CG  GLN A 203      17.706  -8.427   4.299  1.00 33.59      AKT1 C  
ATOM    601  CD  GLN A 203      18.154  -9.647   3.521  1.00 33.55      AKT1 C  
ATOM    602  NE2 GLN A 203      19.460  -9.815   3.351  1.00 33.92      AKT1 N  
ATOM    603 1HE2 GLN A 203      19.762 -10.637   2.827  1.00  0.00      AKT1 H  
ATOM    604 2HE2 GLN A 203      20.153  -9.178   3.744  1.00  0.00      AKT1 H  
ATOM    605  OE1 GLN A 203      17.321 -10.413   3.049  1.00 36.40      AKT1 O  
ATOM    606  N   ASN A 204      14.044  -7.675   7.124  1.00 36.23      AKT1 N  
ATOM    607  HN  ASN A 204      14.829  -7.622   7.773  1.00  0.00      AKT1 H  
ATOM    608  CA  ASN A 204      12.740  -8.055   7.621  1.00 37.52      AKT1 C  
ATOM    609  C   ASN A 204      11.934  -6.884   8.214  1.00 37.86      AKT1 C  
ATOM    610  O   ASN A 204      10.765  -7.055   8.624  1.00 39.38      AKT1 O  
ATOM    611  CB  ASN A 204      12.934  -9.171   8.661  1.00 37.40      AKT1 C  
ATOM    612  CG  ASN A 204      11.731 -10.117   8.744  1.00 43.52      AKT1 C  
ATOM    613  ND2 ASN A 204      11.373 -10.534   9.979  1.00 45.84      AKT1 N  
ATOM    614 1HD2 ASN A 204      10.572 -11.164  10.034  1.00  0.00      AKT1 H  
ATOM    615 2HD2 ASN A 204      11.854 -10.224  10.823  1.00  0.00      AKT1 H  
ATOM    616  OD1 ASN A 204      11.147 -10.494   7.718  1.00 44.60      AKT1 O  
ATOM    617  N   SER A 205      12.525  -5.697   8.270  1.00 35.80      AKT1 N  
ATOM    618  HN  SER A 205      13.437  -5.563   7.834  1.00  0.00      AKT1 H  
ATOM    619  CA  SER A 205      11.874  -4.579   8.954  1.00 35.75      AKT1 C  
ATOM    620  C   SER A 205      11.669  -3.356   8.030  1.00 34.97      AKT1 C  
ATOM    621  O   SER A 205      12.482  -3.095   7.173  1.00 34.07      AKT1 O  
ATOM    622  CB  SER A 205      12.687  -4.174  10.185  1.00 36.03      AKT1 C  
ATOM    623  OG  SER A 205      13.995  -3.750   9.795  1.00 40.95      AKT1 O  
ATOM    624  HG  SER A 205      14.500  -3.499  10.559  1.00  0.00      AKT1 H  
ATOM    625  N   ARG A 206      10.566  -2.638   8.223  1.00 34.52      AKT1 N  
ATOM    626  HN  ARG A 206       9.934  -2.918   8.973  1.00  0.00      AKT1 H  
ATOM    627  CA  ARG A 206      10.208  -1.467   7.417  1.00 34.97      AKT1 C  
ATOM    628  C   ARG A 206       9.530  -0.563   8.442  1.00 33.56      AKT1 C  
ATOM    629  O   ARG A 206       8.418  -0.871   8.920  1.00 32.48      AKT1 O  
ATOM    630  CB  ARG A 206       9.224  -1.824   6.246  1.00 36.16      AKT1 C  
ATOM    631  CG  ARG A 206       9.789  -2.810   5.189  1.00 44.30      AKT1 C  
ATOM    632  CD  ARG A 206      10.455  -2.086   3.976  1.00 55.88      AKT1 C  
ATOM    633  NE  ARG A 206      11.703  -2.693   3.447  1.00 63.22      AKT1 N  
ATOM    634  HE  ARG A 206      11.614  -3.549   2.899  1.00  0.00      AKT1 H  
ATOM    635  CZ  ARG A 206      12.951  -2.199   3.635  1.00 67.71      AKT1 C  
ATOM    636  NH1 ARG A 206      13.139  -1.092   4.372  1.00 65.58      AKT1 N  
ATOM    637 1HH1 ARG A 206      14.078  -0.720   4.513  1.00  0.00      AKT1 H  
ATOM    638 2HH1 ARG A 206      12.327  -0.627   4.778  1.00  0.00      AKT1 H  
ATOM    639  NH2 ARG A 206      14.030  -2.816   3.096  1.00 65.57      AKT1 N  
ATOM    640 1HH2 ARG A 206      14.969  -2.444   3.237  1.00  0.00      AKT1 H  
ATOM    641 2HH2 ARG A 206      13.887  -3.657   2.536  1.00  0.00      AKT1 H  
ATOM    642  N   HIS A 207      10.227   0.502   8.835  1.00 30.67      AKT1 N  
ATOM    643  HN  HIS A 207      11.158   0.664   8.451  1.00  0.00      AKT1 H  
ATOM    644  CA  HIS A 207       9.683   1.429   9.795  1.00 29.10      AKT1 C  
ATOM    645  C   HIS A 207      10.240   2.794   9.476  1.00 28.66      AKT1 C  
ATOM    646  O   HIS A 207      11.392   2.907   9.100  1.00 28.13      AKT1 O  
ATOM    647  CB  HIS A 207      10.063   1.032  11.225  1.00 28.46      AKT1 C  
ATOM    648  CG  HIS A 207       9.261   1.752  12.271  1.00 28.23      AKT1 C  
ATOM    649  CD2 HIS A 207       8.082   1.430  12.867  1.00 23.77      AKT1 C  
ATOM    650  ND1 HIS A 207       9.628   2.987  12.787  1.00 25.02      AKT1 N  
ATOM    651  HD1 HIS A 207      10.475   3.500  12.543  1.00  0.00      AKT1 H  
ATOM    652  CE1 HIS A 207       8.705   3.395  13.646  1.00 26.04      AKT1 C  
ATOM    653  NE2 HIS A 207       7.768   2.458  13.733  1.00 25.30      AKT1 N  
ATOM    654  HE2 HIS A 207       6.950   2.492  14.341  1.00  0.00      AKT1 H  
ATOM    655  N   PRO A 208       9.427   3.843   9.642  1.00 29.42      AKT1 N  
ATOM    656  CA  PRO A 208       9.899   5.190   9.364  1.00 28.41      AKT1 C  
ATOM    657  C   PRO A 208      11.155   5.568  10.204  1.00 27.81      AKT1 C  
ATOM    658  O   PRO A 208      11.938   6.389   9.745  1.00 25.46      AKT1 O  
ATOM    659  CB  PRO A 208       8.677   6.085   9.712  1.00 28.86      AKT1 C  
ATOM    660  CG  PRO A 208       7.727   5.191  10.494  1.00 31.16      AKT1 C  
ATOM    661  CD  PRO A 208       7.981   3.814   9.923  1.00 29.43      AKT1 C  
ATOM    662  N   PHE A 209      11.358   4.967  11.396  1.00 27.04      AKT1 N  
ATOM    663  HN  PHE A 209      10.727   4.233  11.716  1.00  0.00      AKT1 H  
ATOM    664  CA  PHE A 209      12.502   5.382  12.233  1.00 26.78      AKT1 C  
ATOM    665  C   PHE A 209      13.609   4.355  12.380  1.00 26.94      AKT1 C  
ATOM    666  O   PHE A 209      14.479   4.494  13.227  1.00 26.26      AKT1 O  
ATOM    667  CB  PHE A 209      12.063   6.011  13.573  1.00 25.27      AKT1 C  
ATOM    668  CG  PHE A 209      10.967   6.974  13.417  1.00 25.16      AKT1 C  
ATOM    669  CD1 PHE A 209      11.115   8.083  12.587  1.00 24.14      AKT1 C  
ATOM    670  CD2 PHE A 209       9.735   6.744  14.032  1.00 24.00      AKT1 C  
ATOM    671  CE1 PHE A 209      10.034   9.000  12.380  1.00 26.60      AKT1 C  
ATOM    672  CE2 PHE A 209       8.680   7.612  13.844  1.00 27.46      AKT1 C  
ATOM    673  CZ  PHE A 209       8.814   8.757  13.019  1.00 24.41      AKT1 C  
ATOM    674  N   LEU A 210      13.611   3.381  11.471  1.00 27.26      AKT1 N  
ATOM    675  HN  LEU A 210      12.822   3.308  10.828  1.00  0.00      AKT1 H  
ATOM    676  CA  LEU A 210      14.700   2.413  11.360  1.00 27.33      AKT1 C  
ATOM    677  C   LEU A 210      15.345   2.644   9.998  1.00 27.66      AKT1 C  
ATOM    678  O   LEU A 210      14.626   2.813   8.995  1.00 26.95      AKT1 O  
ATOM    679  CB  LEU A 210      14.205   0.953  11.480  1.00 26.92      AKT1 C  
ATOM    680  CG  LEU A 210      13.432   0.564  12.764  1.00 27.00      AKT1 C  
ATOM    681  CD1 LEU A 210      12.970  -0.907  12.692  1.00 25.00      AKT1 C  
ATOM    682  CD2 LEU A 210      14.211   0.810  14.040  1.00 26.57      AKT1 C  
ATOM    683  N   THR A 211      16.682   2.645   9.961  1.00 27.55      AKT1 N  
ATOM    684  HN  THR A 211      17.200   2.519  10.830  1.00  0.00      AKT1 H  
ATOM    685  CA  THR A 211      17.434   2.823   8.697  1.00 28.41      AKT1 C  
ATOM    686  C   THR A 211      17.052   1.734   7.696  1.00 28.59      AKT1 C  
ATOM    687  O   THR A 211      17.086   0.557   8.035  1.00 27.01      AKT1 O  
ATOM    688  CB  THR A 211      18.966   2.728   8.890  1.00 29.43      AKT1 C  
ATOM    689  CG2 THR A 211      19.435   3.667   9.972  1.00 25.94      AKT1 C  
ATOM    690  OG1 THR A 211      19.320   1.409   9.299  1.00 34.80      AKT1 O  
ATOM    691  HG1 THR A 211      20.261   1.351   9.418  1.00  0.00      AKT1 H  
ATOM    692  N   ALA A 212      16.636   2.155   6.504  1.00 27.70      AKT1 N  
ATOM    693  HN  ALA A 212      16.629   3.160   6.332  1.00  0.00      AKT1 H  
ATOM    694  CA  ALA A 212      16.189   1.280   5.425  1.00 29.48      AKT1 C  
ATOM    695  C   ALA A 212      17.381   0.785   4.595  1.00 29.60      AKT1 C  
ATOM    696  O   ALA A 212      18.247   1.580   4.149  1.00 29.80      AKT1 O  
ATOM    697  CB  ALA A 212      15.207   2.040   4.520  1.00 29.16      AKT1 C  
ATOM    698  N   LEU A 213      17.396  -0.520   4.378  1.00 29.82      AKT1 N  
ATOM    699  HN  LEU A 213      16.659  -1.085   4.800  1.00  0.00      AKT1 H  
ATOM    700  CA  LEU A 213      18.408  -1.201   3.568  1.00 29.23      AKT1 C  
ATOM    701  C   LEU A 213      17.918  -1.290   2.131  1.00 28.22      AKT1 C  
ATOM    702  O   LEU A 213      16.795  -1.747   1.893  1.00 26.71      AKT1 O  
ATOM    703  CB  LEU A 213      18.649  -2.625   4.086  1.00 28.40      AKT1 C  
ATOM    704  CG  LEU A 213      19.574  -3.554   3.282  1.00 28.31      AKT1 C  
ATOM    705  CD1 LEU A 213      21.069  -3.103   3.500  1.00 27.28      AKT1 C  
ATOM    706  CD2 LEU A 213      19.339  -5.007   3.735  1.00 26.18      AKT1 C  
ATOM    707  N   LYS A 214      18.763  -0.855   1.181  1.00 28.65      AKT1 N  
ATOM    708  HN  LYS A 214      19.666  -0.467   1.454  1.00  0.00      AKT1 H  
ATOM    709  CA  LYS A 214      18.408  -0.928  -0.257  1.00 28.94      AKT1 C  
ATOM    710  C   LYS A 214      18.946  -2.240  -0.903  1.00 29.02      AKT1 C  
ATOM    711  O   LYS A 214      18.175  -2.954  -1.568  1.00 29.81      AKT1 O  
ATOM    712  CB  LYS A 214      18.865   0.343  -1.005  1.00 29.22      AKT1 C  
ATOM    713  CG  LYS A 214      18.819   0.242  -2.544  1.00 32.16      AKT1 C  
ATOM    714  CD  LYS A 214      17.407   0.574  -3.027  1.00 40.14      AKT1 C  
ATOM    715  CE  LYS A 214      17.213   0.265  -4.515  1.00 41.67      AKT1 C  
ATOM    716  NZ  LYS A 214      15.924   0.853  -4.881  1.00 43.28      AKT1 N  
ATOM    717  HZ1 LYS A 214      15.795   0.647  -5.872  1.00  0.00      AKT1 H  
ATOM    718  HZ2 LYS A 214      15.850   1.846  -4.658  1.00  0.00      AKT1 H  
ATOM    719  HZ3 LYS A 214      15.151   0.538  -4.295  1.00  0.00      AKT1 H  
ATOM    720  N   TYR A 215      20.241  -2.522  -0.722  1.00 28.38      AKT1 N  
ATOM    721  HN  TYR A 215      20.794  -1.851  -0.189  1.00  0.00      AKT1 H  
ATOM    722  CA  TYR A 215      20.933  -3.713  -1.225  1.00 29.94      AKT1 C  
ATOM    723  C   TYR A 215      21.821  -4.253  -0.128  1.00 30.80      AKT1 C  
ATOM    724  O   TYR A 215      22.363  -3.450   0.671  1.00 30.59      AKT1 O  
ATOM    725  CB  TYR A 215      21.932  -3.361  -2.344  1.00 29.48      AKT1 C  
ATOM    726  CG  TYR A 215      21.358  -2.602  -3.505  1.00 32.31      AKT1 C  
ATOM    727  CD1 TYR A 215      20.288  -3.136  -4.260  1.00 31.44      AKT1 C  
ATOM    728  CD2 TYR A 215      21.894  -1.365  -3.880  1.00 31.29      AKT1 C  
ATOM    729  CE1 TYR A 215      19.780  -2.454  -5.372  1.00 33.45      AKT1 C  
ATOM    730  CE2 TYR A 215      21.377  -0.656  -4.977  1.00 32.85      AKT1 C  
ATOM    731  CZ  TYR A 215      20.332  -1.234  -5.737  1.00 34.30      AKT1 C  
ATOM    732  OH  TYR A 215      19.803  -0.570  -6.816  1.00 36.33      AKT1 O  
ATOM    733  HH  TYR A 215      20.181   0.265  -7.066  1.00  0.00      AKT1 H  
ATOM    734  N   SER A 216      21.975  -5.575  -0.082  1.00 30.20      AKT1 N  
ATOM    735  HN  SER A 216      21.247  -6.173  -0.475  1.00  0.00      AKT1 H  
ATOM    736  CA  SER A 216      23.153  -6.192   0.513  1.00 32.29      AKT1 C  
ATOM    737  C   SER A 216      23.731  -7.186  -0.467  1.00 32.58      AKT1 C  
ATOM    738  O   SER A 216      23.005  -7.939  -1.128  1.00 32.53      AKT1 O  
ATOM    739  CB  SER A 216      22.941  -6.816   1.919  1.00 31.68      AKT1 C  
ATOM    740  OG  SER A 216      21.864  -7.656   1.950  1.00 36.35      AKT1 O  
ATOM    741  HG  SER A 216      21.734  -8.038   2.810  1.00  0.00      AKT1 H  
ATOM    742  N   PHE A 217      25.050  -7.171  -0.555  1.00 32.69      AKT1 N  
ATOM    743  HN  PHE A 217      25.583  -6.562   0.066  1.00  0.00      AKT1 H  
ATOM    744  CA  PHE A 217      25.750  -7.989  -1.501  1.00 34.32      AKT1 C  
ATOM    745  C   PHE A 217      27.157  -8.178  -0.971  1.00 34.98      AKT1 C  
ATOM    746  O   PHE A 217      27.584  -7.512   0.004  1.00 33.09      AKT1 O  
ATOM    747  CB  PHE A 217      25.738  -7.363  -2.945  1.00 35.67      AKT1 C  
ATOM    748  CG  PHE A 217      26.422  -6.026  -3.033  1.00 35.27      AKT1 C  
ATOM    749  CD1 PHE A 217      25.694  -4.851  -2.845  1.00 38.89      AKT1 C  
ATOM    750  CD2 PHE A 217      27.794  -5.946  -3.269  1.00 35.63      AKT1 C  
ATOM    751  CE1 PHE A 217      26.338  -3.613  -2.887  1.00 39.35      AKT1 C  
ATOM    752  CE2 PHE A 217      28.441  -4.706  -3.349  1.00 40.06      AKT1 C  
ATOM    753  CZ  PHE A 217      27.715  -3.543  -3.147  1.00 36.98      AKT1 C  
ATOM    754  N   GLN A 218      27.865  -9.125  -1.585  1.00 35.06      AKT1 N  
ATOM    755  HN  GLN A 218      27.489  -9.565  -2.425  1.00  0.00      AKT1 H  
ATOM    756  CA  GLN A 218      29.166  -9.544  -1.081  1.00 36.91      AKT1 C  
ATOM    757  C   GLN A 218      30.112  -9.733  -2.253  1.00 37.84      AKT1 C  
ATOM    758  O   GLN A 218      29.667  -9.995  -3.377  1.00 37.06      AKT1 O  
ATOM    759  CB  GLN A 218      29.073 -10.840  -0.237  1.00 36.56      AKT1 C  
ATOM    760  CG  GLN A 218      28.772 -12.129  -1.029  1.00 38.14      AKT1 C  
ATOM    761  CD  GLN A 218      28.417 -13.279  -0.108  1.00 39.24      AKT1 C  
ATOM    762  NE2 GLN A 218      27.235 -13.847  -0.297  1.00 43.89      AKT1 N  
ATOM    763 1HE2 GLN A 218      26.996 -14.621   0.323  1.00  0.00      AKT1 H  
ATOM    764 2HE2 GLN A 218      26.611 -13.572  -1.055  1.00  0.00      AKT1 H  
ATOM    765  OE1 GLN A 218      29.169 -13.610   0.805  1.00 40.94      AKT1 O  
ATOM    766  N   THR A 219      31.399  -9.542  -1.977  1.00 38.88      AKT1 N  
ATOM    767  HN  THR A 219      31.659  -9.164  -1.066  1.00  0.00      AKT1 H  
ATOM    768  CA  THR A 219      32.449  -9.856  -2.937  1.00 40.72      AKT1 C  
ATOM    769  C   THR A 219      33.251 -10.974  -2.285  1.00 41.84      AKT1 C  
ATOM    770  O   THR A 219      32.852 -11.487  -1.243  1.00 41.76      AKT1 O  
ATOM    771  CB  THR A 219      33.339  -8.617  -3.236  1.00 39.77      AKT1 C  
ATOM    772  CG2 THR A 219      32.499  -7.431  -3.728  1.00 39.77      AKT1 C  
ATOM    773  OG1 THR A 219      34.038  -8.223  -2.057  1.00 39.31      AKT1 O  
ATOM    774  HG1 THR A 219      34.582  -7.466  -2.240  1.00  0.00      AKT1 H  
ATOM    775  N   HIS A 220      34.388 -11.339  -2.866  1.00 43.29      AKT1 N  
ATOM    776  HN  HIS A 220      34.723 -10.851  -3.697  1.00  0.00      AKT1 H  
ATOM    777  CA  HIS A 220      35.146 -12.438  -2.306  1.00 44.18      AKT1 C  
ATOM    778  C   HIS A 220      35.667 -12.015  -0.933  1.00 42.77      AKT1 C  
ATOM    779  O   HIS A 220      35.824 -12.847  -0.055  1.00 42.46      AKT1 O  
ATOM    780  CB  HIS A 220      36.299 -12.840  -3.227  1.00 45.34      AKT1 C  
ATOM    781  CG  HIS A 220      37.361 -11.798  -3.326  1.00 50.35      AKT1 C  
ATOM    782  CD2 HIS A 220      37.371 -10.593  -3.952  1.00 55.03      AKT1 C  
ATOM    783  ND1 HIS A 220      38.577 -11.913  -2.681  1.00 56.12      AKT1 N  
ATOM    784  HD1 HIS A 220      38.872 -12.706  -2.111  1.00  0.00      AKT1 H  
ATOM    785  CE1 HIS A 220      39.299 -10.828  -2.921  1.00 59.50      AKT1 C  
ATOM    786  NE2 HIS A 220      38.587 -10.009  -3.681  1.00 59.33      AKT1 N  
ATOM    787  HE2 HIS A 220      38.891  -9.093  -4.012  1.00  0.00      AKT1 H  
ATOM    788  N   ASP A 221      35.943 -10.724  -0.764  1.00 41.12      AKT1 N  
ATOM    789  HN  ASP A 221      35.760 -10.058  -1.514  1.00  0.00      AKT1 H  
ATOM    790  CA  ASP A 221      36.507 -10.270   0.496  1.00 41.29      AKT1 C  
ATOM    791  C   ASP A 221      35.655  -9.270   1.323  1.00 39.64      AKT1 C  
ATOM    792  O   ASP A 221      36.054  -8.891   2.427  1.00 39.30      AKT1 O  
ATOM    793  CB  ASP A 221      37.913  -9.748   0.291  1.00 42.37      AKT1 C  
ATOM    794  CG  ASP A 221      37.943  -8.442  -0.432  1.00 46.64      AKT1 C  
ATOM    795  OD1 ASP A 221      36.970  -8.114  -1.149  1.00 50.53      AKT1 O  
ATOM    796  OD2 ASP A 221      38.965  -7.748  -0.277  1.00 52.72      AKT1 O  
ATOM    797  N   ARG A 222      34.490  -8.867   0.797  1.00 38.09      AKT1 N  
ATOM    798  HN  ARG A 222      34.156  -9.284  -0.072  1.00  0.00      AKT1 H  
ATOM    799  CA  ARG A 222      33.688  -7.828   1.463  1.00 37.35      AKT1 C  
ATOM    800  C   ARG A 222      32.217  -8.129   1.581  1.00 36.63      AKT1 C  
ATOM    801  O   ARG A 222      31.622  -8.904   0.782  1.00 36.89      AKT1 O  
ATOM    802  CB  ARG A 222      33.963  -6.435   0.845  1.00 37.34      AKT1 C  
ATOM    803  CG  ARG A 222      35.253  -5.835   1.418  1.00 39.91      AKT1 C  
ATOM    804  CD  ARG A 222      35.620  -4.448   0.905  1.00 46.03      AKT1 C  
ATOM    805  NE  ARG A 222      35.699  -4.383  -0.530  1.00 53.49      AKT1 N  
ATOM    806  HE  ARG A 222      34.840  -4.525  -1.061  1.00  0.00      AKT1 H  
ATOM    807  CZ  ARG A 222      36.821  -4.150  -1.212  1.00 57.59      AKT1 C  
ATOM    808  NH1 ARG A 222      37.968  -3.944  -0.563  1.00 58.84      AKT1 N  
ATOM    809 1HH1 ARG A 222      38.826  -3.766  -1.085  1.00  0.00      AKT1 H  
ATOM    810 2HH1 ARG A 222      37.995  -3.968   0.456  1.00  0.00      AKT1 H  
ATOM    811  NH2 ARG A 222      36.786  -4.119  -2.543  1.00 56.72      AKT1 N  
ATOM    812 1HH2 ARG A 222      37.644  -3.941  -3.065  1.00  0.00      AKT1 H  
ATOM    813 2HH2 ARG A 222      35.909  -4.277  -3.039  1.00  0.00      AKT1 H  
ATOM    814  N   LEU A 223      31.622  -7.549   2.617  1.00 36.50      AKT1 N  
ATOM    815  HN  LEU A 223      32.193  -7.094   3.329  1.00  0.00      AKT1 H  
ATOM    816  CA  LEU A 223      30.180  -7.548   2.759  1.00 35.31      AKT1 C  
ATOM    817  C   LEU A 223      29.750  -6.101   2.720  1.00 35.50      AKT1 C  
ATOM    818  O   LEU A 223      30.324  -5.250   3.453  1.00 35.01      AKT1 O  
ATOM    819  CB  LEU A 223      29.777  -8.174   4.084  1.00 36.11      AKT1 C  
ATOM    820  CG  LEU A 223      30.157  -9.629   4.349  1.00 34.43      AKT1 C  
ATOM    821  CD1 LEU A 223      29.791  -9.922   5.795  1.00 33.64      AKT1 C  
ATOM    822  CD2 LEU A 223      29.384 -10.540   3.448  1.00 33.93      AKT1 C  
ATOM    823  N   CYS A 224      28.732  -5.825   1.898  1.00 34.83      AKT1 N  
ATOM    824  HN  CYS A 224      28.233  -6.599   1.461  1.00  0.00      AKT1 H  
ATOM    825  CA  CYS A 224      28.298  -4.434   1.595  1.00 34.60      AKT1 C  
ATOM    826  C   CYS A 224      26.812  -4.209   1.911  1.00 33.05      AKT1 C  
ATOM    827  O   CYS A 224      25.960  -4.912   1.363  1.00 32.40      AKT1 O  
ATOM    828  CB  CYS A 224      28.575  -4.142   0.121  1.00 34.73      AKT1 C  
ATOM    829  SG  CYS A 224      30.332  -4.118  -0.269  1.00 38.51      AKT1 S  
ATOM    830  N   PHE A 225      26.519  -3.277   2.833  1.00 31.51      AKT1 N  
ATOM    831  HN  PHE A 225      27.282  -2.847   3.356  1.00  0.00      AKT1 H  
ATOM    832  CA  PHE A 225      25.151  -2.857   3.115  1.00 30.33      AKT1 C  
ATOM    833  C   PHE A 225      24.957  -1.488   2.479  1.00 29.50      AKT1 C  
ATOM    834  O   PHE A 225      25.584  -0.525   2.912  1.00 29.48      AKT1 O  
ATOM    835  CB  PHE A 225      24.898  -2.708   4.631  1.00 31.43      AKT1 C  
ATOM    836  CG  PHE A 225      24.968  -4.020   5.421  1.00 32.77      AKT1 C  
ATOM    837  CD1 PHE A 225      26.118  -4.345   6.160  1.00 37.74      AKT1 C  
ATOM    838  CD2 PHE A 225      23.887  -4.899   5.435  1.00 34.61      AKT1 C  
ATOM    839  CE1 PHE A 225      26.191  -5.548   6.914  1.00 39.31      AKT1 C  
ATOM    840  CE2 PHE A 225      23.944  -6.102   6.187  1.00 38.56      AKT1 C  
ATOM    841  CZ  PHE A 225      25.092  -6.428   6.924  1.00 36.09      AKT1 C  
ATOM    842  N   VAL A 226      24.041  -1.382   1.518  1.00 28.64      AKT1 N  
ATOM    843  HN  VAL A 226      23.559  -2.218   1.187  1.00  0.00      AKT1 H  
ATOM    844  CA  VAL A 226      23.714  -0.064   0.923  1.00 27.21      AKT1 C  
ATOM    845  C   VAL A 226      22.417   0.389   1.545  1.00 28.00      AKT1 C  
ATOM    846  O   VAL A 226      21.341  -0.136   1.279  1.00 29.39      AKT1 O  
ATOM    847  CB  VAL A 226      23.569  -0.122  -0.579  1.00 27.27      AKT1 C  
ATOM    848  CG1 VAL A 226      23.271   1.268  -1.155  1.00 24.57      AKT1 C  
ATOM    849  CG2 VAL A 226      24.819  -0.777  -1.211  1.00 23.16      AKT1 C  
ATOM    850  N   MET A 227      22.534   1.407   2.364  1.00 28.60      AKT1 N  
ATOM    851  HN  MET A 227      23.446   1.849   2.482  1.00  0.00      AKT1 H  
ATOM    852  CA  MET A 227      21.402   1.917   3.103  1.00 30.35      AKT1 C  
ATOM    853  C   MET A 227      21.092   3.362   2.779  1.00 29.41      AKT1 C  
ATOM    854  O   MET A 227      21.926   4.047   2.197  1.00 30.34      AKT1 O  
ATOM    855  CB  MET A 227      21.722   1.757   4.581  1.00 30.25      AKT1 C  
ATOM    856  CG  MET A 227      21.586   0.203   4.973  1.00 34.78      AKT1 C  
ATOM    857  SD  MET A 227      22.493   0.103   6.400  1.00 48.33      AKT1 S  
ATOM    858  CE  MET A 227      24.054   0.824   5.836  1.00 44.26      AKT1 C  
ATOM    859  N   GLU A 228      19.917   3.835   3.178  1.00 29.18      AKT1 N  
ATOM    860  HN  GLU A 228      19.236   3.210   3.610  1.00  0.00      AKT1 H  
ATOM    861  CA  GLU A 228      19.600   5.247   2.999  1.00 30.77      AKT1 C  
ATOM    862  C   GLU A 228      20.665   6.029   3.758  1.00 28.60      AKT1 C  
ATOM    863  O   GLU A 228      21.125   5.586   4.814  1.00 27.55      AKT1 O  
ATOM    864  CB  GLU A 228      18.180   5.648   3.490  1.00 31.18      AKT1 C  
ATOM    865  CG  GLU A 228      17.985   5.541   5.013  1.00 40.63      AKT1 C  
ATOM    866  CD  GLU A 228      16.521   5.756   5.462  1.00 46.19      AKT1 C  
ATOM    867  OE1 GLU A 228      15.912   6.780   5.013  1.00 49.95      AKT1 O  
ATOM    868  OE2 GLU A 228      16.001   4.889   6.221  1.00 41.79      AKT1 O  
ATOM    869  N   TYR A 229      21.030   7.169   3.183  1.00 26.81      AKT1 N  
ATOM    870  HN  TYR A 229      20.600   7.417   2.292  1.00  0.00      AKT1 H  
ATOM    871  CA  TYR A 229      22.003   8.079   3.749  1.00 26.43      AKT1 C  
ATOM    872  C   TYR A 229      21.293   8.975   4.789  1.00 26.26      AKT1 C  
ATOM    873  O   TYR A 229      20.374   9.711   4.445  1.00 25.36      AKT1 O  
ATOM    874  CB  TYR A 229      22.657   8.872   2.580  1.00 27.12      AKT1 C  
ATOM    875  CG  TYR A 229      23.524  10.057   2.987  1.00 27.04      AKT1 C  
ATOM    876  CD1 TYR A 229      24.384   9.973   4.080  1.00 28.16      AKT1 C  
ATOM    877  CD2 TYR A 229      23.480  11.265   2.250  1.00 28.79      AKT1 C  
ATOM    878  CE1 TYR A 229      25.192  11.117   4.472  1.00 28.29      AKT1 C  
ATOM    879  CE2 TYR A 229      24.286  12.373   2.609  1.00 25.13      AKT1 C  
ATOM    880  CZ  TYR A 229      25.150  12.284   3.711  1.00 26.83      AKT1 C  
ATOM    881  OH  TYR A 229      25.950  13.364   4.108  1.00 31.09      AKT1 O  
ATOM    882  HH  TYR A 229      25.921  14.159   3.589  1.00  0.00      AKT1 H  
ATOM    883  N   ALA A 230      21.708   8.929   6.064  1.00 24.92      AKT1 N  
ATOM    884  HN  ALA A 230      22.457   8.291   6.333  1.00  0.00      AKT1 H  
ATOM    885  CA  ALA A 230      21.080   9.804   7.084  1.00 24.49      AKT1 C  
ATOM    886  C   ALA A 230      21.856  11.122   7.116  1.00 25.15      AKT1 C  
ATOM    887  O   ALA A 230      22.890  11.220   7.805  1.00 23.67      AKT1 O  
ATOM    888  CB  ALA A 230      21.045   9.113   8.500  1.00 23.57      AKT1 C  
ATOM    889  N   ASN A 231      21.365  12.102   6.332  1.00 24.69      AKT1 N  
ATOM    890  HN  ASN A 231      20.427  11.979   5.950  1.00  0.00      AKT1 H  
ATOM    891  CA  ASN A 231      22.082  13.327   5.991  1.00 26.69      AKT1 C  
ATOM    892  C   ASN A 231      22.325  14.165   7.231  1.00 26.35      AKT1 C  
ATOM    893  O   ASN A 231      23.221  15.003   7.233  1.00 26.90      AKT1 O  
ATOM    894  CB  ASN A 231      21.255  14.247   5.028  1.00 27.40      AKT1 C  
ATOM    895  CG  ASN A 231      20.960  13.609   3.671  1.00 30.63      AKT1 C  
ATOM    896  ND2 ASN A 231      20.191  12.528   3.662  1.00 28.78      AKT1 N  
ATOM    897 1HD2 ASN A 231      19.994  12.102   2.756  1.00  0.00      AKT1 H  
ATOM    898 2HD2 ASN A 231      19.828  12.107   4.517  1.00  0.00      AKT1 H  
ATOM    899  OD1 ASN A 231      21.407  14.128   2.617  1.00 36.71      AKT1 O  
ATOM    900  N   GLY A 232      21.479  13.994   8.256  1.00 25.80      AKT1 N  
ATOM    901  HN  GLY A 232      20.752  13.282   8.185  1.00  0.00      AKT1 H  
ATOM    902  CA  GLY A 232      21.569  14.810   9.491  1.00 24.46      AKT1 C  
ATOM    903  C   GLY A 232      22.687  14.389  10.466  1.00 24.29      AKT1 C  
ATOM    904  O   GLY A 232      22.856  15.026  11.533  1.00 24.71      AKT1 O  
ATOM    905  N   GLY A 233      23.409  13.327  10.110  1.00 24.59      AKT1 N  
ATOM    906  HN  GLY A 233      23.187  12.875   9.223  1.00  0.00      AKT1 H  
ATOM    907  CA  GLY A 233      24.527  12.752  10.929  1.00 25.34      AKT1 C  
ATOM    908  C   GLY A 233      24.054  12.109  12.264  1.00 26.42      AKT1 C  
ATOM    909  O   GLY A 233      22.855  11.878  12.473  1.00 25.22      AKT1 O  
ATOM    910  N   GLU A 234      25.004  11.800  13.135  1.00 25.99      AKT1 N  
ATOM    911  HN  GLU A 234      25.969  12.025  12.894  1.00  0.00      AKT1 H  
ATOM    912  CA  GLU A 234      24.749  11.159  14.414  1.00 27.70      AKT1 C  
ATOM    913  C   GLU A 234      24.211  12.228  15.382  1.00 27.84      AKT1 C  
ATOM    914  O   GLU A 234      24.631  13.386  15.299  1.00 27.90      AKT1 O  
ATOM    915  CB  GLU A 234      26.095  10.650  14.957  1.00 28.72      AKT1 C  
ATOM    916  CG  GLU A 234      26.705   9.492  14.219  1.00 33.89      AKT1 C  
ATOM    917  CD  GLU A 234      28.134   9.122  14.775  1.00 38.09      AKT1 C  
ATOM    918  OE1 GLU A 234      28.796   9.956  15.408  1.00 46.67      AKT1 O  
ATOM    919  OE2 GLU A 234      28.568   7.990  14.586  1.00 42.06      AKT1 O  
ATOM    920  N   LEU A 235      23.276  11.863  16.259  1.00 25.52      AKT1 N  
ATOM    921  HN  LEU A 235      22.953  10.896  16.254  1.00  0.00      AKT1 H  
ATOM    922  CA  LEU A 235      22.701  12.779  17.217  1.00 27.78      AKT1 C  
ATOM    923  C   LEU A 235      23.765  13.362  18.134  1.00 27.90      AKT1 C  
ATOM    924  O   LEU A 235      23.622  14.464  18.585  1.00 27.37      AKT1 O  
ATOM    925  CB  LEU A 235      21.665  12.107  18.118  1.00 26.89      AKT1 C  
ATOM    926  CG  LEU A 235      20.186  12.438  18.024  1.00 29.99      AKT1 C  
ATOM    927  CD1 LEU A 235      19.548  12.051  19.361  1.00 25.79      AKT1 C  
ATOM    928  CD2 LEU A 235      19.843  13.920  17.570  1.00 25.91      AKT1 C  
ATOM    929  N   PHE A 236      24.812  12.596  18.414  1.00 29.50      AKT1 N  
ATOM    930  HN  PHE A 236      24.829  11.636  18.070  1.00  0.00      AKT1 H  
ATOM    931  CA  PHE A 236      25.942  13.089  19.202  1.00 31.19      AKT1 C  
ATOM    932  C   PHE A 236      26.572  14.385  18.642  1.00 31.71      AKT1 C  
ATOM    933  O   PHE A 236      26.927  15.300  19.399  1.00 31.72      AKT1 O  
ATOM    934  CB  PHE A 236      27.017  11.969  19.366  1.00 32.48      AKT1 C  
ATOM    935  CG  PHE A 236      28.262  12.417  20.160  1.00 37.13      AKT1 C  
ATOM    936  CD1 PHE A 236      28.237  12.479  21.554  1.00 39.46      AKT1 C  
ATOM    937  CD2 PHE A 236      29.438  12.788  19.487  1.00 42.79      AKT1 C  
ATOM    938  CE1 PHE A 236      29.355  12.911  22.284  1.00 42.94      AKT1 C  
ATOM    939  CE2 PHE A 236      30.596  13.225  20.199  1.00 43.92      AKT1 C  
ATOM    940  CZ  PHE A 236      30.552  13.284  21.602  1.00 45.31      AKT1 C  
ATOM    941  N   PHE A 237      26.730  14.445  17.322  1.00 32.26      AKT1 N  
ATOM    942  HN  PHE A 237      26.467  13.634  16.762  1.00  0.00      AKT1 H  
ATOM    943  CA  PHE A 237      27.266  15.625  16.638  1.00 32.74      AKT1 C  
ATOM    944  C   PHE A 237      26.520  16.838  17.163  1.00 32.80      AKT1 C  
ATOM    945  O   PHE A 237      27.119  17.844  17.520  1.00 34.22      AKT1 O  
ATOM    946  CB  PHE A 237      27.021  15.499  15.120  1.00 32.87      AKT1 C  
ATOM    947  CG  PHE A 237      27.698  16.586  14.284  1.00 30.99      AKT1 C  
ATOM    948  CD1 PHE A 237      28.976  16.355  13.702  1.00 34.41      AKT1 C  
ATOM    949  CD2 PHE A 237      27.086  17.823  14.112  1.00 32.43      AKT1 C  
ATOM    950  CE1 PHE A 237      29.615  17.364  12.945  1.00 32.55      AKT1 C  
ATOM    951  CE2 PHE A 237      27.714  18.847  13.348  1.00 33.35      AKT1 C  
ATOM    952  CZ  PHE A 237      28.950  18.608  12.763  1.00 32.86      AKT1 C  
ATOM    953  N   HIS A 238      25.190  16.741  17.169  1.00 31.47      AKT1 N  
ATOM    954  HN  HIS A 238      24.761  15.867  16.865  1.00  0.00      AKT1 H  
ATOM    955  CA  HIS A 238      24.323  17.836  17.593  1.00 31.05      AKT1 C  
ATOM    956  C   HIS A 238      24.378  18.046  19.084  1.00 31.13      AKT1 C  
ATOM    957  O   HIS A 238      24.561  19.173  19.559  1.00 30.95      AKT1 O  
ATOM    958  CB  HIS A 238      22.895  17.616  17.081  1.00 29.84      AKT1 C  
ATOM    959  CG  HIS A 238      22.865  17.423  15.601  1.00 29.83      AKT1 C  
ATOM    960  CD2 HIS A 238      22.776  16.304  14.847  1.00 27.00      AKT1 C  
ATOM    961  ND1 HIS A 238      23.062  18.460  14.721  1.00 29.20      AKT1 N  
ATOM    962  HD1 HIS A 238      23.190  19.437  14.984  1.00  0.00      AKT1 H  
ATOM    963  CE1 HIS A 238      23.060  17.999  13.483  1.00 30.31      AKT1 C  
ATOM    964  NE2 HIS A 238      22.913  16.689  13.533  1.00 28.15      AKT1 N  
ATOM    965  HE2 HIS A 238      22.903  16.063  12.728  1.00  0.00      AKT1 H  
ATOM    966  N   LEU A 239      24.226  16.950  19.836  1.00 31.04      AKT1 N  
ATOM    967  HN  LEU A 239      24.195  16.027  19.402  1.00  0.00      AKT1 H  
ATOM    968  CA  LEU A 239      24.106  17.086  21.264  1.00 30.77      AKT1 C  
ATOM    969  C   LEU A 239      25.406  17.603  21.891  1.00 32.49      AKT1 C  
ATOM    970  O   LEU A 239      25.306  18.413  22.802  1.00 32.75      AKT1 O  
ATOM    971  CB  LEU A 239      23.650  15.777  21.916  1.00 29.69      AKT1 C  
ATOM    972  CG  LEU A 239      23.391  15.808  23.418  1.00 28.64      AKT1 C  
ATOM    973  CD1 LEU A 239      22.308  16.808  23.779  1.00 23.43      AKT1 C  
ATOM    974  CD2 LEU A 239      22.985  14.416  23.888  1.00 29.10      AKT1 C  
ATOM    975  N   SER A 240      26.567  17.103  21.425  1.00 34.19      AKT1 N  
ATOM    976  HN  SER A 240      26.510  16.268  20.842  1.00  0.00      AKT1 H  
ATOM    977  CA  SER A 240      27.929  17.657  21.683  1.00 37.95      AKT1 C  
ATOM    978  C   SER A 240      27.978  19.165  21.704  1.00 37.92      AKT1 C  
ATOM    979  O   SER A 240      28.390  19.789  22.684  1.00 38.60      AKT1 O  
ATOM    980  CB  SER A 240      28.856  17.331  20.528  1.00 36.86      AKT1 C  
ATOM    981  OG  SER A 240      29.444  16.115  20.781  1.00 46.71      AKT1 O  
ATOM    982  HG  SER A 240      30.025  15.911  20.057  1.00  0.00      AKT1 H  
ATOM    983  N   ARG A 241      27.566  19.707  20.569  1.00 38.34      AKT1 N  
ATOM    984  HN  ARG A 241      27.130  19.092  19.882  1.00  0.00      AKT1 H  
ATOM    985  CA  ARG A 241      27.689  21.110  20.230  1.00 38.91      AKT1 C  
ATOM    986  C   ARG A 241      26.709  21.924  21.048  1.00 38.95      AKT1 C  
ATOM    987  O   ARG A 241      27.065  22.993  21.510  1.00 40.14      AKT1 O  
ATOM    988  CB  ARG A 241      27.503  21.316  18.718  1.00 38.04      AKT1 C  
ATOM    989  CG  ARG A 241      28.783  20.890  17.958  1.00 40.10      AKT1 C  
ATOM    990  CD  ARG A 241      28.703  20.990  16.410  1.00 38.97      AKT1 C  
ATOM    991  NE  ARG A 241      29.969  20.545  15.768  1.00 38.50      AKT1 N  
ATOM    992  HE  ARG A 241      30.475  21.241  15.220  1.00  0.00      AKT1 H  
ATOM    993  CZ  ARG A 241      30.515  19.315  15.838  1.00 43.03      AKT1 C  
ATOM    994  NH1 ARG A 241      29.944  18.316  16.536  1.00 40.28      AKT1 N  
ATOM    995 1HH1 ARG A 241      30.357  17.385  16.589  1.00  0.00      AKT1 H  
ATOM    996 2HH1 ARG A 241      29.066  18.503  17.019  1.00  0.00      AKT1 H  
ATOM    997  NH2 ARG A 241      31.669  19.069  15.203  1.00 41.32      AKT1 N  
ATOM    998 1HH2 ARG A 241      32.082  18.138  15.256  1.00  0.00      AKT1 H  
ATOM    999 2HH2 ARG A 241      32.102  19.826  14.674  1.00  0.00      AKT1 H  
ATOM   1000  N   GLU A 242      25.499  21.410  21.271  1.00 38.02      AKT1 N  
ATOM   1001  HN  GLU A 242      25.289  20.452  20.989  1.00  0.00      AKT1 H  
ATOM   1002  CA  GLU A 242      24.474  22.227  21.922  1.00 37.63      AKT1 C  
ATOM   1003  C   GLU A 242      24.359  21.968  23.420  1.00 35.67      AKT1 C  
ATOM   1004  O   GLU A 242      23.614  22.665  24.094  1.00 35.05      AKT1 O  
ATOM   1005  CB  GLU A 242      23.121  21.995  21.283  1.00 38.39      AKT1 C  
ATOM   1006  CG  GLU A 242      23.088  22.538  19.862  1.00 43.49      AKT1 C  
ATOM   1007  CD  GLU A 242      22.063  21.828  19.027  1.00 47.77      AKT1 C  
ATOM   1008  OE1 GLU A 242      21.078  21.319  19.614  1.00 48.15      AKT1 O  
ATOM   1009  OE2 GLU A 242      22.249  21.760  17.791  1.00 50.86      AKT1 O  
ATOM   1010  N   ARG A 243      25.076  20.942  23.888  1.00 34.10      AKT1 N  
ATOM   1011  HN  ARG A 243      25.605  20.401  23.204  1.00  0.00      AKT1 H  
ATOM   1012  CA  ARG A 243      25.177  20.517  25.287  1.00 34.00      AKT1 C  
ATOM   1013  C   ARG A 243      23.953  19.700  25.736  1.00 33.02      AKT1 C  
ATOM   1014  O   ARG A 243      24.100  18.582  26.248  1.00 31.92      AKT1 O  
ATOM   1015  CB  ARG A 243      25.424  21.683  26.275  1.00 33.87      AKT1 C  
ATOM   1016  CG  ARG A 243      25.761  21.172  27.709  1.00 36.63      AKT1 C  
ATOM   1017  CD  ARG A 243      25.968  22.315  28.751  1.00 43.26      AKT1 C  
ATOM   1018  NE  ARG A 243      24.780  23.162  28.779  1.00 48.74      AKT1 N  
ATOM   1019  HE  ARG A 243      24.751  23.975  28.164  1.00  0.00      AKT1 H  
ATOM   1020  CZ  ARG A 243      23.733  22.928  29.566  1.00 51.16      AKT1 C  
ATOM   1021  NH1 ARG A 243      23.764  21.905  30.425  1.00 53.14      AKT1 N  
ATOM   1022 1HH1 ARG A 243      22.961  21.726  31.028  1.00  0.00      AKT1 H  
ATOM   1023 2HH1 ARG A 243      24.580  21.295  30.469  1.00  0.00      AKT1 H  
ATOM   1024  NH2 ARG A 243      22.672  23.721  29.509  1.00 51.09      AKT1 N  
ATOM   1025 1HH2 ARG A 243      21.869  23.542  30.112  1.00  0.00      AKT1 H  
ATOM   1026 2HH2 ARG A 243      22.648  24.502  28.853  1.00  0.00      AKT1 H  
ATOM   1027  N   VAL A 244      22.768  20.263  25.504  1.00 32.12      AKT1 N  
ATOM   1028  HN  VAL A 244      22.740  21.107  24.932  1.00  0.00      AKT1 H  
ATOM   1029  CA  VAL A 244      21.500  19.738  26.024  1.00 33.43      AKT1 C  
ATOM   1030  C   VAL A 244      20.442  20.061  24.958  1.00 33.19      AKT1 C  
ATOM   1031  O   VAL A 244      20.580  21.116  24.292  1.00 31.86      AKT1 O  
ATOM   1032  CB  VAL A 244      21.265  20.455  27.394  1.00 35.43      AKT1 C  
ATOM   1033  CG1 VAL A 244      19.970  21.263  27.527  1.00 39.04      AKT1 C  
ATOM   1034  CG2 VAL A 244      21.564  19.580  28.567  1.00 36.68      AKT1 C  
ATOM   1035  N   PHE A 245      19.471  19.151  24.716  1.00 29.48      AKT1 N  
ATOM   1036  HN  PHE A 245      19.571  18.205  25.085  1.00  0.00      AKT1 H  
ATOM   1037  CA  PHE A 245      18.295  19.488  23.946  1.00 30.58      AKT1 C  
ATOM   1038  C   PHE A 245      17.237  19.991  24.907  1.00 30.58      AKT1 C  
ATOM   1039  O   PHE A 245      17.241  19.591  26.078  1.00 31.22      AKT1 O  
ATOM   1040  CB  PHE A 245      17.751  18.235  23.233  1.00 29.00      AKT1 C  
ATOM   1041  CG  PHE A 245      18.691  17.666  22.216  1.00 28.47      AKT1 C  
ATOM   1042  CD1 PHE A 245      19.580  18.511  21.497  1.00 25.75      AKT1 C  
ATOM   1043  CD2 PHE A 245      18.634  16.303  21.896  1.00 26.54      AKT1 C  
ATOM   1044  CE1 PHE A 245      20.435  17.978  20.535  1.00 26.55      AKT1 C  
ATOM   1045  CE2 PHE A 245      19.490  15.759  20.939  1.00 27.32      AKT1 C  
ATOM   1046  CZ  PHE A 245      20.363  16.606  20.223  1.00 25.76      AKT1 C  
ATOM   1047  N   SER A 246      16.322  20.839  24.417  1.00 30.23      AKT1 N  
ATOM   1048  HN  SER A 246      16.427  21.205  23.471  1.00  0.00      AKT1 H  
ATOM   1049  CA  SER A 246      15.181  21.242  25.222  1.00 31.02      AKT1 C  
ATOM   1050  C   SER A 246      14.320  19.987  25.536  1.00 30.76      AKT1 C  
ATOM   1051  O   SER A 246      14.371  18.979  24.827  1.00 30.11      AKT1 O  
ATOM   1052  CB  SER A 246      14.308  22.294  24.461  1.00 30.68      AKT1 C  
ATOM   1053  OG  SER A 246      13.655  21.653  23.350  1.00 29.43      AKT1 O  
ATOM   1054  HG  SER A 246      13.125  22.292  22.888  1.00  0.00      AKT1 H  
ATOM   1055  N   GLU A 247      13.511  20.043  26.582  1.00 30.92      AKT1 N  
ATOM   1056  HN  GLU A 247      13.554  20.836  27.223  1.00  0.00      AKT1 H  
ATOM   1057  CA  GLU A 247      12.551  18.957  26.814  1.00 31.39      AKT1 C  
ATOM   1058  C   GLU A 247      11.630  18.655  25.611  1.00 31.15      AKT1 C  
ATOM   1059  O   GLU A 247      11.353  17.475  25.344  1.00 29.06      AKT1 O  
ATOM   1060  CB  GLU A 247      11.737  19.185  28.112  1.00 32.29      AKT1 C  
ATOM   1061  CG  GLU A 247      12.675  19.212  29.366  1.00 35.06      AKT1 C  
ATOM   1062  CD  GLU A 247      11.937  19.493  30.703  1.00 37.66      AKT1 C  
ATOM   1063  OE1 GLU A 247      10.698  19.284  30.784  1.00 37.58      AKT1 O  
ATOM   1064  OE2 GLU A 247      12.647  19.854  31.665  1.00 36.70      AKT1 O  
ATOM   1065  N   ASP A 248      11.180  19.683  24.879  1.00 31.53      AKT1 N  
ATOM   1066  HN  ASP A 248      11.459  20.633  25.123  1.00  0.00      AKT1 H  
ATOM   1067  CA  ASP A 248      10.287  19.460  23.725  1.00 31.13      AKT1 C  
ATOM   1068  C   ASP A 248      11.006  18.697  22.642  1.00 29.84      AKT1 C  
ATOM   1069  O   ASP A 248      10.416  17.845  22.003  1.00 28.50      AKT1 O  
ATOM   1070  CB  ASP A 248       9.779  20.760  23.073  1.00 33.05      AKT1 C  
ATOM   1071  CG  ASP A 248       8.607  21.442  23.876  1.00 40.27      AKT1 C  
ATOM   1072  OD1 ASP A 248       8.153  20.887  24.899  1.00 42.39      AKT1 O  
ATOM   1073  OD2 ASP A 248       8.154  22.553  23.475  1.00 44.16      AKT1 O  
ATOM   1074  N   ARG A 249      12.269  19.033  22.404  1.00 28.52      AKT1 N  
ATOM   1075  HN  ARG A 249      12.711  19.758  22.969  1.00  0.00      AKT1 H  
ATOM   1076  CA  ARG A 249      13.040  18.376  21.339  1.00 28.47      AKT1 C  
ATOM   1077  C   ARG A 249      13.379  16.930  21.764  1.00 28.17      AKT1 C  
ATOM   1078  O   ARG A 249      13.275  15.998  20.944  1.00 28.89      AKT1 O  
ATOM   1079  CB  ARG A 249      14.316  19.170  21.044  1.00 27.71      AKT1 C  
ATOM   1080  CG  ARG A 249      15.273  18.478  20.092  1.00 28.85      AKT1 C  
ATOM   1081  CD  ARG A 249      16.224  19.529  19.471  1.00 29.15      AKT1 C  
ATOM   1082  NE  ARG A 249      17.117  18.954  18.464  1.00 27.46      AKT1 N  
ATOM   1083  HE  ARG A 249      16.860  18.058  18.051  1.00  0.00      AKT1 H  
ATOM   1084  CZ  ARG A 249      18.238  19.528  18.058  1.00 30.10      AKT1 C  
ATOM   1085  NH1 ARG A 249      18.581  20.696  18.585  1.00 26.08      AKT1 N  
ATOM   1086 1HH1 ARG A 249      19.445  21.138  18.272  1.00  0.00      AKT1 H  
ATOM   1087 2HH1 ARG A 249      17.991  21.156  19.278  1.00  0.00      AKT1 H  
ATOM   1088  NH2 ARG A 249      19.009  18.927  17.152  1.00 29.47      AKT1 N  
ATOM   1089 1HH2 ARG A 249      19.873  19.369  16.839  1.00  0.00      AKT1 H  
ATOM   1090 2HH2 ARG A 249      18.745  18.029  16.747  1.00  0.00      AKT1 H  
ATOM   1091  N   ALA A 250      13.801  16.740  23.015  1.00 27.00      AKT1 N  
ATOM   1092  HN  ALA A 250      14.000  17.538  23.618  1.00  0.00      AKT1 H  
ATOM   1093  CA  ALA A 250      13.981  15.331  23.530  1.00 27.12      AKT1 C  
ATOM   1094  C   ALA A 250      12.705  14.489  23.443  1.00 27.69      AKT1 C  
ATOM   1095  O   ALA A 250      12.761  13.257  23.155  1.00 26.83      AKT1 O  
ATOM   1096  CB  ALA A 250      14.529  15.310  24.987  1.00 24.32      AKT1 C  
ATOM   1097  N   ARG A 251      11.556  15.131  23.719  1.00 27.60      AKT1 N  
ATOM   1098  HN  ARG A 251      11.587  16.120  23.965  1.00  0.00      AKT1 H  
ATOM   1099  CA  ARG A 251      10.265  14.450  23.676  1.00 27.84      AKT1 C  
ATOM   1100  C   ARG A 251       9.963  13.946  22.268  1.00 26.60      AKT1 C  
ATOM   1101  O   ARG A 251       9.465  12.853  22.104  1.00 26.13      AKT1 O  
ATOM   1102  CB  ARG A 251       9.128  15.378  24.172  1.00 28.81      AKT1 C  
ATOM   1103  CG  ARG A 251       7.705  14.829  23.953  1.00 29.10      AKT1 C  
ATOM   1104  CD  ARG A 251       6.638  15.564  24.796  1.00 34.72      AKT1 C  
ATOM   1105  NE  ARG A 251       6.907  17.003  24.848  1.00 40.16      AKT1 N  
ATOM   1106  HE  ARG A 251       6.900  17.510  23.963  1.00  0.00      AKT1 H  
ATOM   1107  CZ  ARG A 251       7.161  17.709  25.954  1.00 39.25      AKT1 C  
ATOM   1108  NH1 ARG A 251       7.153  17.173  27.164  1.00 41.75      AKT1 N  
ATOM   1109 1HH1 ARG A 251       7.347  17.712  28.008  1.00  0.00      AKT1 H  
ATOM   1110 2HH1 ARG A 251       6.953  16.176  27.247  1.00  0.00      AKT1 H  
ATOM   1111  NH2 ARG A 251       7.417  18.985  25.848  1.00 42.71      AKT1 N  
ATOM   1112 1HH2 ARG A 251       7.611  19.524  26.692  1.00  0.00      AKT1 H  
ATOM   1113 2HH2 ARG A 251       7.423  19.398  24.915  1.00  0.00      AKT1 H  
ATOM   1114  N   PHE A 252      10.244  14.797  21.283  1.00 26.40      AKT1 N  
ATOM   1115  HN  PHE A 252      10.617  15.712  21.535  1.00  0.00      AKT1 H  
ATOM   1116  CA  PHE A 252      10.057  14.511  19.897  1.00 27.24      AKT1 C  
ATOM   1117  C   PHE A 252      10.938  13.322  19.507  1.00 26.59      AKT1 C  
ATOM   1118  O   PHE A 252      10.448  12.335  18.915  1.00 26.18      AKT1 O  
ATOM   1119  CB  PHE A 252      10.466  15.745  19.031  1.00 28.50      AKT1 C  
ATOM   1120  CG  PHE A 252      10.479  15.440  17.560  1.00 31.08      AKT1 C  
ATOM   1121  CD1 PHE A 252       9.292  15.518  16.813  1.00 33.56      AKT1 C  
ATOM   1122  CD2 PHE A 252      11.669  15.065  16.919  1.00 32.37      AKT1 C  
ATOM   1123  CE1 PHE A 252       9.311  15.221  15.434  1.00 34.13      AKT1 C  
ATOM   1124  CE2 PHE A 252      11.706  14.774  15.573  1.00 33.39      AKT1 C  
ATOM   1125  CZ  PHE A 252      10.518  14.851  14.815  1.00 34.10      AKT1 C  
ATOM   1126  N   TYR A 253      12.238  13.399  19.841  1.00 24.58      AKT1 N  
ATOM   1127  HN  TYR A 253      12.611  14.231  20.299  1.00  0.00      AKT1 H  
ATOM   1128  CA  TYR A 253      13.117  12.248  19.529  1.00 24.05      AKT1 C  
ATOM   1129  C   TYR A 253      12.716  10.989  20.296  1.00 22.27      AKT1 C  
ATOM   1130  O   TYR A 253      12.696   9.889  19.720  1.00 21.24      AKT1 O  
ATOM   1131  CB  TYR A 253      14.594  12.560  19.805  1.00 21.97      AKT1 C  
ATOM   1132  CG  TYR A 253      15.161  13.643  18.907  1.00 24.95      AKT1 C  
ATOM   1133  CD1 TYR A 253      14.779  13.753  17.547  1.00 24.13      AKT1 C  
ATOM   1134  CD2 TYR A 253      16.098  14.551  19.405  1.00 23.34      AKT1 C  
ATOM   1135  CE1 TYR A 253      15.325  14.774  16.703  1.00 24.77      AKT1 C  
ATOM   1136  CE2 TYR A 253      16.663  15.564  18.559  1.00 24.15      AKT1 C  
ATOM   1137  CZ  TYR A 253      16.272  15.692  17.246  1.00 28.67      AKT1 C  
ATOM   1138  OH  TYR A 253      16.841  16.734  16.507  1.00 27.59      AKT1 O  
ATOM   1139  HH  TYR A 253      17.472  17.345  16.869  1.00  0.00      AKT1 H  
ATOM   1140  N   GLY A 254      12.480  11.136  21.599  1.00 21.68      AKT1 N  
ATOM   1141  HN  GLY A 254      12.651  12.039  22.042  1.00  0.00      AKT1 H  
ATOM   1142  CA  GLY A 254      11.966   9.993  22.425  1.00 22.07      AKT1 C  
ATOM   1143  C   GLY A 254      10.718   9.300  21.853  1.00 23.70      AKT1 C  
ATOM   1144  O   GLY A 254      10.637   8.060  21.778  1.00 24.56      AKT1 O  
ATOM   1145  N   ALA A 255       9.725  10.087  21.414  1.00 23.85      AKT1 N  
ATOM   1146  HN  ALA A 255       9.803  11.099  21.512  1.00  0.00      AKT1 H  
ATOM   1147  CA  ALA A 255       8.514   9.501  20.787  1.00 23.72      AKT1 C  
ATOM   1148  C   ALA A 255       8.802   8.619  19.551  1.00 24.92      AKT1 C  
ATOM   1149  O   ALA A 255       8.227   7.542  19.406  1.00 24.13      AKT1 O  
ATOM   1150  CB  ALA A 255       7.525  10.616  20.415  1.00 24.52      AKT1 C  
ATOM   1151  N   GLU A 256       9.681   9.112  18.656  1.00 24.42      AKT1 N  
ATOM   1152  HN  GLU A 256      10.046  10.053  18.806  1.00  0.00      AKT1 H  
ATOM   1153  CA  GLU A 256      10.137   8.375  17.489  1.00 25.77      AKT1 C  
ATOM   1154  C   GLU A 256      10.868   7.095  17.825  1.00 25.11      AKT1 C  
ATOM   1155  O   GLU A 256      10.654   6.072  17.170  1.00 25.24      AKT1 O  
ATOM   1156  CB  GLU A 256      10.934   9.286  16.539  1.00 24.42      AKT1 C  
ATOM   1157  CG  GLU A 256      10.016  10.467  16.054  1.00 25.88      AKT1 C  
ATOM   1158  CD  GLU A 256      10.582  11.255  14.833  1.00 27.44      AKT1 C  
ATOM   1159  OE1 GLU A 256      11.837  11.278  14.614  1.00 26.22      AKT1 O  
ATOM   1160  OE2 GLU A 256       9.748  11.842  14.103  1.00 26.41      AKT1 O  
ATOM   1161  N   ILE A 257      11.717   7.150  18.853  1.00 25.08      AKT1 N  
ATOM   1162  HN  ILE A 257      11.876   8.044  19.319  1.00  0.00      AKT1 H  
ATOM   1163  CA  ILE A 257      12.420   5.972  19.326  1.00 24.54      AKT1 C  
ATOM   1164  C   ILE A 257      11.415   4.976  19.919  1.00 24.48      AKT1 C  
ATOM   1165  O   ILE A 257      11.493   3.825  19.630  1.00 24.06      AKT1 O  
ATOM   1166  CB  ILE A 257      13.528   6.337  20.349  1.00 23.63      AKT1 C  
ATOM   1167  CG1 ILE A 257      14.623   7.171  19.661  1.00 24.80      AKT1 C  
ATOM   1168  CG2 ILE A 257      14.121   5.048  20.959  1.00 21.90      AKT1 C  
ATOM   1169  CD1 ILE A 257      15.523   7.947  20.696  1.00 21.36      AKT1 C  
ATOM   1170  N   VAL A 258      10.459   5.440  20.722  1.00 25.81      AKT1 N  
ATOM   1171  HN  VAL A 258      10.453   6.433  20.953  1.00  0.00      AKT1 H  
ATOM   1172  CA  VAL A 258       9.399   4.565  21.296  1.00 25.31      AKT1 C  
ATOM   1173  C   VAL A 258       8.577   3.879  20.181  1.00 26.41      AKT1 C  
ATOM   1174  O   VAL A 258       8.314   2.678  20.223  1.00 25.46      AKT1 O  
ATOM   1175  CB  VAL A 258       8.440   5.363  22.210  1.00 26.45      AKT1 C  
ATOM   1176  CG1 VAL A 258       7.157   4.524  22.574  1.00 23.85      AKT1 C  
ATOM   1177  CG2 VAL A 258       9.158   5.846  23.565  1.00 25.61      AKT1 C  
ATOM   1178  N   SER A 259       8.188   4.667  19.180  1.00 25.51      AKT1 N  
ATOM   1179  HN  SER A 259       8.386   5.666  19.233  1.00  0.00      AKT1 H  
ATOM   1180  CA  SER A 259       7.490   4.147  18.014  1.00 26.25      AKT1 C  
ATOM   1181  C   SER A 259       8.245   2.991  17.340  1.00 25.64      AKT1 C  
ATOM   1182  O   SER A 259       7.653   1.962  17.070  1.00 27.36      AKT1 O  
ATOM   1183  CB  SER A 259       7.119   5.321  17.035  1.00 24.00      AKT1 C  
ATOM   1184  OG  SER A 259       6.544   4.822  15.848  1.00 26.22      AKT1 O  
ATOM   1185  HG  SER A 259       6.320   5.531  15.257  1.00  0.00      AKT1 H  
ATOM   1186  N   ALA A 260       9.543   3.172  17.049  1.00 25.80      AKT1 N  
ATOM   1187  HN  ALA A 260       9.953   4.083  17.256  1.00  0.00      AKT1 H  
ATOM   1188  CA  ALA A 260      10.406   2.161  16.460  1.00 25.33      AKT1 C  
ATOM   1189  C   ALA A 260      10.534   0.924  17.360  1.00 25.99      AKT1 C  
ATOM   1190  O   ALA A 260      10.456  -0.199  16.873  1.00 26.24      AKT1 O  
ATOM   1191  CB  ALA A 260      11.833   2.725  16.188  1.00 25.46      AKT1 C  
ATOM   1192  N   LEU A 261      10.757   1.137  18.652  1.00 24.88      AKT1 N  
ATOM   1193  HN  LEU A 261      10.793   2.093  19.005  1.00  0.00      AKT1 H  
ATOM   1194  CA  LEU A 261      10.958  -0.017  19.607  1.00 26.14      AKT1 C  
ATOM   1195  C   LEU A 261       9.664  -0.817  19.802  1.00 25.58      AKT1 C  
ATOM   1196  O   LEU A 261       9.702  -2.022  19.886  1.00 26.28      AKT1 O  
ATOM   1197  CB  LEU A 261      11.426   0.484  20.961  1.00 24.22      AKT1 C  
ATOM   1198  CG  LEU A 261      12.904   1.002  20.991  1.00 27.42      AKT1 C  
ATOM   1199  CD1 LEU A 261      13.277   1.609  22.363  1.00 26.88      AKT1 C  
ATOM   1200  CD2 LEU A 261      13.858  -0.100  20.580  1.00 23.56      AKT1 C  
ATOM   1201  N   ASP A 262       8.543  -0.111  19.870  1.00 27.27      AKT1 N  
ATOM   1202  HN  ASP A 262       8.607   0.906  19.907  1.00  0.00      AKT1 H  
ATOM   1203  CA  ASP A 262       7.190  -0.746  19.894  1.00 28.10      AKT1 C  
ATOM   1204  C   ASP A 262       6.989  -1.659  18.668  1.00 28.50      AKT1 C  
ATOM   1205  O   ASP A 262       6.628  -2.807  18.809  1.00 27.78      AKT1 O  
ATOM   1206  CB  ASP A 262       6.115   0.327  19.912  1.00 27.25      AKT1 C  
ATOM   1207  CG  ASP A 262       4.703  -0.255  20.065  1.00 29.82      AKT1 C  
ATOM   1208  OD1 ASP A 262       4.511  -1.166  20.869  1.00 28.99      AKT1 O  
ATOM   1209  OD2 ASP A 262       3.810   0.223  19.390  1.00 31.72      AKT1 O  
ATOM   1210  N   TYR A 263       7.209  -1.135  17.471  1.00 28.19      AKT1 N  
ATOM   1211  HN  TYR A 263       7.360  -0.130  17.387  1.00  0.00      AKT1 H  
ATOM   1212  CA  TYR A 263       7.240  -1.973  16.257  1.00 28.53      AKT1 C  
ATOM   1213  C   TYR A 263       8.168  -3.223  16.409  1.00 29.34      AKT1 C  
ATOM   1214  O   TYR A 263       7.699  -4.376  16.233  1.00 28.58      AKT1 O  
ATOM   1215  CB  TYR A 263       7.596  -1.101  15.024  1.00 27.10      AKT1 C  
ATOM   1216  CG  TYR A 263       7.927  -1.874  13.788  1.00 30.10      AKT1 C  
ATOM   1217  CD1 TYR A 263       6.905  -2.378  12.933  1.00 26.24      AKT1 C  
ATOM   1218  CD2 TYR A 263       9.246  -2.129  13.457  1.00 24.22      AKT1 C  
ATOM   1219  CE1 TYR A 263       7.247  -3.105  11.752  1.00 31.72      AKT1 C  
ATOM   1220  CE2 TYR A 263       9.579  -2.814  12.273  1.00 27.14      AKT1 C  
ATOM   1221  CZ  TYR A 263       8.589  -3.305  11.437  1.00 24.75      AKT1 C  
ATOM   1222  OH  TYR A 263       8.980  -3.998  10.313  1.00 27.55      AKT1 O  
ATOM   1223  HH  TYR A 263       9.895  -4.134  10.098  1.00  0.00      AKT1 H  
ATOM   1224  N   LEU A 264       9.449  -3.028  16.768  1.00 27.41      AKT1 N  
ATOM   1225  HN  LEU A 264       9.793  -2.083  16.939  1.00  0.00      AKT1 H  
ATOM   1226  CA  LEU A 264      10.350  -4.175  16.913  1.00 28.35      AKT1 C  
ATOM   1227  C   LEU A 264       9.840  -5.225  17.924  1.00 29.20      AKT1 C  
ATOM   1228  O   LEU A 264       9.822  -6.421  17.603  1.00 29.51      AKT1 O  
ATOM   1229  CB  LEU A 264      11.801  -3.752  17.245  1.00 27.60      AKT1 C  
ATOM   1230  CG  LEU A 264      12.460  -3.011  16.084  1.00 28.28      AKT1 C  
ATOM   1231  CD1 LEU A 264      13.837  -2.631  16.586  1.00 28.83      AKT1 C  
ATOM   1232  CD2 LEU A 264      12.567  -3.945  14.821  1.00 26.15      AKT1 C  
ATOM   1233  N   HIS A 265       9.391  -4.762  19.101  1.00 30.82      AKT1 N  
ATOM   1234  HN  HIS A 265       9.411  -3.757  19.274  1.00  0.00      AKT1 H  
ATOM   1235  CA  HIS A 265       8.876  -5.642  20.140  1.00 31.75      AKT1 C  
ATOM   1236  C   HIS A 265       7.584  -6.326  19.624  1.00 33.49      AKT1 C  
ATOM   1237  O   HIS A 265       7.527  -7.537  19.579  1.00 34.66      AKT1 O  
ATOM   1238  CB  HIS A 265       8.590  -4.870  21.447  1.00 31.31      AKT1 C  
ATOM   1239  CG  HIS A 265       9.831  -4.405  22.177  1.00 28.98      AKT1 C  
ATOM   1240  CD2 HIS A 265      11.137  -4.405  21.817  1.00 24.61      AKT1 C  
ATOM   1241  ND1 HIS A 265       9.784  -3.870  23.444  1.00 27.20      AKT1 N  
ATOM   1242  HD1 HIS A 265       8.936  -3.739  23.995  1.00  0.00      AKT1 H  
ATOM   1243  CE1 HIS A 265      11.006  -3.551  23.839  1.00 29.74      AKT1 C  
ATOM   1244  NE2 HIS A 265      11.848  -3.845  22.860  1.00 24.92      AKT1 N  
ATOM   1245  HE2 HIS A 265      12.855  -3.684  22.874  1.00  0.00      AKT1 H  
ATOM   1246  N   SER A 266       6.585  -5.523  19.257  1.00 34.38      AKT1 N  
ATOM   1247  HN  SER A 266       6.789  -4.531  19.133  1.00  0.00      AKT1 H  
ATOM   1248  CA  SER A 266       5.213  -5.976  19.021  1.00 36.62      AKT1 C  
ATOM   1249  C   SER A 266       5.001  -6.679  17.731  1.00 36.27      AKT1 C  
ATOM   1250  O   SER A 266       4.235  -7.630  17.662  1.00 36.65      AKT1 O  
ATOM   1251  CB  SER A 266       4.268  -4.796  19.034  1.00 36.36      AKT1 C  
ATOM   1252  OG  SER A 266       4.035  -4.551  20.381  1.00 44.19      AKT1 O  
ATOM   1253  HG  SER A 266       3.441  -3.810  20.389  1.00  0.00      AKT1 H  
ATOM   1254  N   GLU A 267       5.678  -6.198  16.706  1.00 35.47      AKT1 N  
ATOM   1255  HN  GLU A 267       6.383  -5.479  16.867  1.00  0.00      AKT1 H  
ATOM   1256  CA  GLU A 267       5.443  -6.666  15.364  1.00 36.13      AKT1 C  
ATOM   1257  C   GLU A 267       6.540  -7.593  14.950  1.00 35.83      AKT1 C  
ATOM   1258  O   GLU A 267       6.309  -8.517  14.155  1.00 37.20      AKT1 O  
ATOM   1259  CB  GLU A 267       5.328  -5.477  14.378  1.00 36.27      AKT1 C  
ATOM   1260  CG  GLU A 267       4.197  -4.565  14.732  1.00 37.62      AKT1 C  
ATOM   1261  CD  GLU A 267       3.736  -3.754  13.529  1.00 45.83      AKT1 C  
ATOM   1262  OE1 GLU A 267       3.890  -4.221  12.371  1.00 47.69      AKT1 O  
ATOM   1263  OE2 GLU A 267       3.235  -2.636  13.735  1.00 50.69      AKT1 O  
ATOM   1264  N   LYS A 268       7.747  -7.402  15.462  1.00 33.72      AKT1 N  
ATOM   1265  HN  LYS A 268       7.912  -6.707  16.190  1.00  0.00      AKT1 H  
ATOM   1266  CA  LYS A 268       8.839  -8.235  14.936  1.00 32.97      AKT1 C  
ATOM   1267  C   LYS A 268       9.383  -9.258  15.945  1.00 32.56      AKT1 C  
ATOM   1268  O   LYS A 268      10.284 -10.028  15.632  1.00 29.96      AKT1 O  
ATOM   1269  CB  LYS A 268       9.969  -7.395  14.387  1.00 32.60      AKT1 C  
ATOM   1270  CG  LYS A 268       9.564  -6.555  13.168  1.00 36.36      AKT1 C  
ATOM   1271  CD  LYS A 268       9.643  -7.433  11.905  1.00 36.53      AKT1 C  
ATOM   1272  CE  LYS A 268       8.356  -7.353  11.156  1.00 35.27      AKT1 C  
ATOM   1273  NZ  LYS A 268       8.493  -8.137   9.887  1.00 36.05      AKT1 N  
ATOM   1274  HZ1 LYS A 268       7.613  -8.082   9.375  1.00  0.00      AKT1 H  
ATOM   1275  HZ2 LYS A 268       8.790  -9.099  10.052  1.00  0.00      AKT1 H  
ATOM   1276  HZ3 LYS A 268       9.291  -7.838   9.327  1.00  0.00      AKT1 H  
ATOM   1277  N   ASN A 269       8.833  -9.243  17.151  1.00 31.17      AKT1 N  
ATOM   1278  HN  ASN A 269       7.996  -8.685  17.320  1.00  0.00      AKT1 H  
ATOM   1279  CA  ASN A 269       9.422 -10.024  18.245  1.00 31.43      AKT1 C  
ATOM   1280  C   ASN A 269      10.956  -9.868  18.349  1.00 31.37      AKT1 C  
ATOM   1281  O   ASN A 269      11.701 -10.858  18.506  1.00 30.00      AKT1 O  
ATOM   1282  CB  ASN A 269       9.016 -11.482  18.140  1.00 32.15      AKT1 C  
ATOM   1283  CG  ASN A 269       7.535 -11.657  18.172  1.00 35.31      AKT1 C  
ATOM   1284  ND2 ASN A 269       7.081 -12.707  17.507  1.00 41.23      AKT1 N  
ATOM   1285 1HD2 ASN A 269       6.068 -12.827  17.529  1.00  0.00      AKT1 H  
ATOM   1286 2HD2 ASN A 269       7.690 -13.343  16.992  1.00  0.00      AKT1 H  
ATOM   1287  OD1 ASN A 269       6.788 -10.877  18.803  1.00 39.18      AKT1 O  
ATOM   1288  N   VAL A 270      11.405  -8.615  18.226  1.00 29.01      AKT1 N  
ATOM   1289  HN  VAL A 270      10.741  -7.852  18.093  1.00  0.00      AKT1 H  
ATOM   1290  CA  VAL A 270      12.825  -8.329  18.279  1.00 28.79      AKT1 C  
ATOM   1291  C   VAL A 270      13.104  -7.461  19.527  1.00 27.03      AKT1 C  
ATOM   1292  O   VAL A 270      12.335  -6.566  19.856  1.00 27.34      AKT1 O  
ATOM   1293  CB  VAL A 270      13.332  -7.615  16.973  1.00 29.39      AKT1 C  
ATOM   1294  CG1 VAL A 270      14.777  -7.056  17.168  1.00 26.19      AKT1 C  
ATOM   1295  CG2 VAL A 270      13.361  -8.628  15.768  1.00 30.98      AKT1 C  
ATOM   1296  N   VAL A 271      14.205  -7.746  20.205  1.00 26.84      AKT1 N  
ATOM   1297  HN  VAL A 271      14.723  -8.594  19.976  1.00  0.00      AKT1 H  
ATOM   1298  CA  VAL A 271      14.699  -6.875  21.276  1.00 25.83      AKT1 C  
ATOM   1299  C   VAL A 271      15.992  -6.292  20.721  1.00 26.32      AKT1 C  
ATOM   1300  O   VAL A 271      16.851  -7.032  20.239  1.00 25.15      AKT1 O  
ATOM   1301  CB  VAL A 271      14.927  -7.622  22.609  1.00 26.15      AKT1 C  
ATOM   1302  CG1 VAL A 271      15.287  -6.629  23.715  1.00 25.41      AKT1 C  
ATOM   1303  CG2 VAL A 271      13.639  -8.416  23.027  1.00 24.50      AKT1 C  
ATOM   1304  N   TYR A 272      16.115  -4.967  20.828  1.00 26.00      AKT1 N  
ATOM   1305  HN  TYR A 272      15.454  -4.456  21.413  1.00  0.00      AKT1 H  
ATOM   1306  CA  TYR A 272      17.175  -4.217  20.129  1.00 26.97      AKT1 C  
ATOM   1307  C   TYR A 272      18.517  -4.346  20.852  1.00 27.20      AKT1 C  
ATOM   1308  O   TYR A 272      19.583  -4.565  20.238  1.00 27.95      AKT1 O  
ATOM   1309  CB  TYR A 272      16.711  -2.741  19.926  1.00 26.77      AKT1 C  
ATOM   1310  CG  TYR A 272      17.752  -1.899  19.249  1.00 27.01      AKT1 C  
ATOM   1311  CD1 TYR A 272      18.052  -2.100  17.887  1.00 26.24      AKT1 C  
ATOM   1312  CD2 TYR A 272      18.485  -0.941  19.965  1.00 26.16      AKT1 C  
ATOM   1313  CE1 TYR A 272      19.072  -1.369  17.252  1.00 26.28      AKT1 C  
ATOM   1314  CE2 TYR A 272      19.494  -0.203  19.330  1.00 27.52      AKT1 C  
ATOM   1315  CZ  TYR A 272      19.780  -0.426  17.981  1.00 25.31      AKT1 C  
ATOM   1316  OH  TYR A 272      20.800   0.265  17.336  1.00 26.27      AKT1 O  
ATOM   1317  HH  TYR A 272      21.285   0.911  17.836  1.00  0.00      AKT1 H  
ATOM   1318  N   ARG A 273      18.456  -4.196  22.168  1.00 28.41      AKT1 N  
ATOM   1319  HN  ARG A 273      17.566  -3.893  22.564  1.00  0.00      AKT1 H  
ATOM   1320  CA  ARG A 273      19.574  -4.432  23.108  1.00 28.59      AKT1 C  
ATOM   1321  C   ARG A 273      20.754  -3.443  23.049  1.00 28.93      AKT1 C  
ATOM   1322  O   ARG A 273      21.582  -3.404  23.990  1.00 29.14      AKT1 O  
ATOM   1323  CB  ARG A 273      20.094  -5.875  22.972  1.00 29.21      AKT1 C  
ATOM   1324  CG  ARG A 273      19.065  -6.933  23.305  1.00 30.59      AKT1 C  
ATOM   1325  CD  ARG A 273      19.753  -8.259  23.676  1.00 29.22      AKT1 C  
ATOM   1326  NE  ARG A 273      20.468  -8.862  22.538  1.00 27.80      AKT1 N  
ATOM   1327  HE  ARG A 273      20.678  -8.274  21.732  1.00  0.00      AKT1 H  
ATOM   1328  CZ  ARG A 273      20.854 -10.133  22.508  1.00 32.67      AKT1 C  
ATOM   1329  NH1 ARG A 273      20.660 -10.927  23.565  1.00 29.07      AKT1 N  
ATOM   1330 1HH1 ARG A 273      20.956 -11.903  23.542  1.00  0.00      AKT1 H  
ATOM   1331 2HH1 ARG A 273      20.184 -10.558  24.388  1.00  0.00      AKT1 H  
ATOM   1332  NH2 ARG A 273      21.472 -10.613  21.438  1.00 31.31      AKT1 N  
ATOM   1333 1HH2 ARG A 273      21.768 -11.589  21.415  1.00  0.00      AKT1 H  
ATOM   1334 2HH2 ARG A 273      21.620 -10.007  20.631  1.00  0.00      AKT1 H  
ATOM   1335  N   ASP A 274      20.836  -2.620  21.997  1.00 27.36      AKT1 N  
ATOM   1336  HN  ASP A 274      20.072  -2.595  21.321  1.00  0.00      AKT1 H  
ATOM   1337  CA  ASP A 274      22.025  -1.735  21.791  1.00 27.91      AKT1 C  
ATOM   1338  C   ASP A 274      21.661  -0.244  21.774  1.00 28.18      AKT1 C  
ATOM   1339  O   ASP A 274      22.276   0.543  21.052  1.00 28.34      AKT1 O  
ATOM   1340  CB  ASP A 274      22.718  -2.120  20.481  1.00 27.73      AKT1 C  
ATOM   1341  CG  ASP A 274      24.205  -1.737  20.425  1.00 29.16      AKT1 C  
ATOM   1342  OD1 ASP A 274      24.846  -1.462  21.483  1.00 28.10      AKT1 O  
ATOM   1343  OD2 ASP A 274      24.732  -1.715  19.266  1.00 32.00      AKT1 O  
ATOM   1344  N   LEU A 275      20.629   0.139  22.523  1.00 27.63      AKT1 N  
ATOM   1345  HN  LEU A 275      20.161  -0.533  23.131  1.00  0.00      AKT1 H  
ATOM   1346  CA  LEU A 275      20.168   1.529  22.472  1.00 27.88      AKT1 C  
ATOM   1347  C   LEU A 275      21.138   2.464  23.230  1.00 27.58      AKT1 C  
ATOM   1348  O   LEU A 275      21.146   2.506  24.460  1.00 25.74      AKT1 O  
ATOM   1349  CB  LEU A 275      18.710   1.703  22.950  1.00 25.46      AKT1 C  
ATOM   1350  CG  LEU A 275      18.102   3.144  22.825  1.00 28.37      AKT1 C  
ATOM   1351  CD1 LEU A 275      18.172   3.699  21.392  1.00 26.37      AKT1 C  
ATOM   1352  CD2 LEU A 275      16.660   3.221  23.315  1.00 25.10      AKT1 C  
ATOM   1353  N   LYS A 276      21.879   3.240  22.445  1.00 26.40      AKT1 N  
ATOM   1354  HN  LYS A 276      21.737   3.193  21.436  1.00  0.00      AKT1 H  
ATOM   1355  CA  LYS A 276      22.881   4.150  22.964  1.00 26.80      AKT1 C  
ATOM   1356  C   LYS A 276      22.835   5.340  22.021  1.00 26.43      AKT1 C  
ATOM   1357  O   LYS A 276      22.342   5.227  20.891  1.00 26.78      AKT1 O  
ATOM   1358  CB  LYS A 276      24.289   3.474  22.951  1.00 26.98      AKT1 C  
ATOM   1359  CG  LYS A 276      24.689   2.771  21.651  1.00 25.22      AKT1 C  
ATOM   1360  CD  LYS A 276      26.245   2.448  21.621  1.00 26.21      AKT1 C  
ATOM   1361  CE  LYS A 276      26.565   1.535  20.430  1.00 25.91      AKT1 C  
ATOM   1362  NZ  LYS A 276      28.011   1.153  20.487  1.00 32.33      AKT1 N  
ATOM   1363  HZ1 LYS A 276      28.224   0.546  19.695  1.00  0.00      AKT1 H  
ATOM   1364  HZ2 LYS A 276      28.267   0.732  21.380  1.00  0.00      AKT1 H  
ATOM   1365  HZ3 LYS A 276      28.627   1.965  20.531  1.00  0.00      AKT1 H  
ATOM   1366  N   LEU A 277      23.369   6.465  22.459  1.00 27.09      AKT1 N  
ATOM   1367  HN  LEU A 277      23.816   6.483  23.376  1.00  0.00      AKT1 H  
ATOM   1368  CA  LEU A 277      23.332   7.686  21.656  1.00 27.59      AKT1 C  
ATOM   1369  C   LEU A 277      23.976   7.542  20.284  1.00 27.28      AKT1 C  
ATOM   1370  O   LEU A 277      23.456   8.051  19.284  1.00 28.21      AKT1 O  
ATOM   1371  CB  LEU A 277      23.997   8.811  22.434  1.00 26.46      AKT1 C  
ATOM   1372  CG  LEU A 277      23.587  10.170  21.987  1.00 29.46      AKT1 C  
ATOM   1373  CD1 LEU A 277      22.097  10.352  22.395  1.00 30.81      AKT1 C  
ATOM   1374  CD2 LEU A 277      24.530  11.192  22.703  1.00 30.89      AKT1 C  
ATOM   1375  N   GLU A 278      25.140   6.894  20.257  1.00 28.59      AKT1 N  
ATOM   1376  HN  GLU A 278      25.548   6.601  21.145  1.00  0.00      AKT1 H  
ATOM   1377  CA  GLU A 278      25.861   6.581  19.034  1.00 28.58      AKT1 C  
ATOM   1378  C   GLU A 278      24.994   5.884  17.982  1.00 27.46      AKT1 C  
ATOM   1379  O   GLU A 278      25.253   6.032  16.816  1.00 28.81      AKT1 O  
ATOM   1380  CB  GLU A 278      27.075   5.688  19.327  1.00 29.35      AKT1 C  
ATOM   1381  CG  GLU A 278      28.212   5.942  18.388  1.00 35.85      AKT1 C  
ATOM   1382  CD  GLU A 278      29.133   4.741  18.252  1.00 43.41      AKT1 C  
ATOM   1383  OE1 GLU A 278      29.260   3.950  19.256  1.00 42.65      AKT1 O  
ATOM   1384  OE2 GLU A 278      29.684   4.595  17.122  1.00 39.98      AKT1 O  
ATOM   1385  N   ASN A 279      23.972   5.134  18.365  1.00 26.65      AKT1 N  
ATOM   1386  HN  ASN A 279      23.740   5.039  19.354  1.00  0.00      AKT1 H  
ATOM   1387  CA  ASN A 279      23.162   4.427  17.320  1.00 26.47      AKT1 C  
ATOM   1388  C   ASN A 279      21.946   5.253  16.810  1.00 26.74      AKT1 C  
ATOM   1389  O   ASN A 279      21.059   4.699  16.144  1.00 28.54      AKT1 O  
ATOM   1390  CB  ASN A 279      22.719   3.034  17.825  1.00 26.87      AKT1 C  
ATOM   1391  CG  ASN A 279      23.883   1.998  17.823  1.00 27.80      AKT1 C  
ATOM   1392  ND2 ASN A 279      23.652   0.866  18.452  1.00 25.72      AKT1 N  
ATOM   1393 1HD2 ASN A 279      24.414   0.188  18.451  1.00  0.00      AKT1 H  
ATOM   1394 2HD2 ASN A 279      22.774   0.679  18.937  1.00  0.00      AKT1 H  
ATOM   1395  OD1 ASN A 279      24.956   2.227  17.230  1.00 27.36      AKT1 O  
ATOM   1396  N   LEU A 280      21.904   6.559  17.135  1.00 24.59      AKT1 N  
ATOM   1397  HN  LEU A 280      22.665   6.949  17.691  1.00  0.00      AKT1 H  
ATOM   1398  CA  LEU A 280      20.819   7.436  16.726  1.00 24.00      AKT1 C  
ATOM   1399  C   LEU A 280      21.371   8.470  15.765  1.00 24.46      AKT1 C  
ATOM   1400  O   LEU A 280      22.348   9.161  16.093  1.00 23.97      AKT1 O  
ATOM   1401  CB  LEU A 280      20.225   8.162  17.918  1.00 23.81      AKT1 C  
ATOM   1402  CG  LEU A 280      19.644   7.230  19.002  1.00 28.12      AKT1 C  
ATOM   1403  CD1 LEU A 280      19.175   7.986  20.217  1.00 26.52      AKT1 C  
ATOM   1404  CD2 LEU A 280      18.499   6.238  18.426  1.00 23.82      AKT1 C  
ATOM   1405  N   MET A 281      20.745   8.552  14.582  1.00 23.12      AKT1 N  
ATOM   1406  HN  MET A 281      19.993   7.890  14.393  1.00  0.00      AKT1 H  
ATOM   1407  CA  MET A 281      21.070   9.525  13.551  1.00 23.56      AKT1 C  
ATOM   1408  C   MET A 281      19.812  10.299  13.223  1.00 24.34      AKT1 C  
ATOM   1409  O   MET A 281      18.726   9.992  13.734  1.00 24.66      AKT1 O  
ATOM   1410  CB  MET A 281      21.614   8.822  12.313  1.00 22.67      AKT1 C  
ATOM   1411  CG  MET A 281      22.919   8.021  12.683  1.00 24.71      AKT1 C  
ATOM   1412  SD  MET A 281      23.738   7.461  11.266  1.00 29.23      AKT1 S  
ATOM   1413  CE  MET A 281      24.416   9.033  10.660  1.00 23.16      AKT1 C  
ATOM   1414  N   LEU A 282      19.990  11.328  12.408  1.00 24.33      AKT1 N  
ATOM   1415  HN  LEU A 282      20.943  11.560  12.127  1.00  0.00      AKT1 H  
ATOM   1416  CA  LEU A 282      18.904  12.145  11.892  1.00 24.98      AKT1 C  
ATOM   1417  C   LEU A 282      18.942  12.053  10.383  1.00 25.77      AKT1 C  
ATOM   1418  O   LEU A 282      20.054  12.129   9.770  1.00 23.88      AKT1 O  
ATOM   1419  CB  LEU A 282      19.106  13.611  12.270  1.00 26.30      AKT1 C  
ATOM   1420  CG  LEU A 282      19.020  13.910  13.771  1.00 25.56      AKT1 C  
ATOM   1421  CD1 LEU A 282      19.243  15.412  13.956  1.00 27.88      AKT1 C  
ATOM   1422  CD2 LEU A 282      17.699  13.497  14.364  1.00 24.60      AKT1 C  
ATOM   1423  N   ASP A 283      17.745  11.887   9.798  1.00 24.67      AKT1 N  
ATOM   1424  HN  ASP A 283      16.919  11.757  10.382  1.00  0.00      AKT1 H  
ATOM   1425  CA  ASP A 283      17.598  11.889   8.328  1.00 26.32      AKT1 C  
ATOM   1426  C   ASP A 283      17.555  13.337   7.853  1.00 25.83      AKT1 C  
ATOM   1427  O   ASP A 283      17.540  14.275   8.682  1.00 24.90      AKT1 O  
ATOM   1428  CB  ASP A 283      16.388  11.054   7.799  1.00 23.66      AKT1 C  
ATOM   1429  CG  ASP A 283      14.996  11.660   8.166  1.00 27.41      AKT1 C  
ATOM   1430  OD1 ASP A 283      14.928  12.842   8.528  1.00 26.35      AKT1 O  
ATOM   1431  OD2 ASP A 283      13.960  10.940   8.092  1.00 25.96      AKT1 O  
ATOM   1432  N   LYS A 284      17.476  13.513   6.538  1.00 27.28      AKT1 N  
ATOM   1433  HN  LYS A 284      17.380  12.705   5.923  1.00  0.00      AKT1 H  
ATOM   1434  CA  LYS A 284      17.527  14.898   5.953  1.00 29.78      AKT1 C  
ATOM   1435  C   LYS A 284      16.377  15.783   6.435  1.00 30.50      AKT1 C  
ATOM   1436  O   LYS A 284      16.489  17.004   6.401  1.00 31.77      AKT1 O  
ATOM   1437  CB  LYS A 284      17.441  14.840   4.465  1.00 29.63      AKT1 C  
ATOM   1438  CG  LYS A 284      16.177  14.175   4.022  1.00 34.40      AKT1 C  
ATOM   1439  CD  LYS A 284      16.016  14.277   2.526  1.00 45.09      AKT1 C  
ATOM   1440  CE  LYS A 284      15.156  13.129   1.997  1.00 51.52      AKT1 C  
ATOM   1441  NZ  LYS A 284      15.479  12.957   0.532  1.00 55.90      AKT1 N  
ATOM   1442  HZ1 LYS A 284      14.905  12.191   0.179  1.00  0.00      AKT1 H  
ATOM   1443  HZ2 LYS A 284      16.475  12.821   0.358  1.00  0.00      AKT1 H  
ATOM   1444  HZ3 LYS A 284      15.366  13.818  -0.004  1.00  0.00      AKT1 H  
ATOM   1445  N   ASP A 285      15.276  15.175   6.900  1.00 31.00      AKT1 N  
ATOM   1446  HN  ASP A 285      15.215  14.157   6.876  1.00  0.00      AKT1 H  
ATOM   1447  CA  ASP A 285      14.149  15.961   7.447  1.00 32.48      AKT1 C  
ATOM   1448  C   ASP A 285      14.252  16.297   8.939  1.00 32.42      AKT1 C  
ATOM   1449  O   ASP A 285      13.462  17.090   9.430  1.00 33.43      AKT1 O  
ATOM   1450  CB  ASP A 285      12.831  15.239   7.201  1.00 32.19      AKT1 C  
ATOM   1451  CG  ASP A 285      12.520  15.101   5.715  1.00 37.43      AKT1 C  
ATOM   1452  OD1 ASP A 285      12.750  16.071   4.986  1.00 38.98      AKT1 O  
ATOM   1453  OD2 ASP A 285      12.085  14.020   5.265  1.00 41.31      AKT1 O  
ATOM   1454  N   GLY A 286      15.188  15.649   9.653  1.00 30.19      AKT1 N  
ATOM   1455  HN  GLY A 286      15.806  14.995   9.172  1.00  0.00      AKT1 H  
ATOM   1456  CA  GLY A 286      15.354  15.843  11.079  1.00 27.28      AKT1 C  
ATOM   1457  C   GLY A 286      14.622  14.776  11.912  1.00 26.34      AKT1 C  
ATOM   1458  O   GLY A 286      14.494  14.932  13.113  1.00 24.95      AKT1 O  
ATOM   1459  N   HIS A 287      14.143  13.703  11.268  1.00 25.75      AKT1 N  
ATOM   1460  HN  HIS A 287      14.185  13.677  10.249  1.00  0.00      AKT1 H  
ATOM   1461  CA  HIS A 287      13.563  12.570  11.984  1.00 25.93      AKT1 C  
ATOM   1462  C   HIS A 287      14.661  11.561  12.364  1.00 25.54      AKT1 C  
ATOM   1463  O   HIS A 287      15.642  11.393  11.661  1.00 24.33      AKT1 O  
ATOM   1464  CB  HIS A 287      12.456  11.840  11.177  1.00 25.82      AKT1 C  
ATOM   1465  CG  HIS A 287      11.265  12.686  10.903  1.00 25.11      AKT1 C  
ATOM   1466  CD2 HIS A 287      10.937  13.431   9.815  1.00 24.29      AKT1 C  
ATOM   1467  ND1 HIS A 287      10.252  12.879  11.830  1.00 25.63      AKT1 N  
ATOM   1468  HD1 HIS A 287      10.205  12.446  12.753  1.00  0.00      AKT1 H  
ATOM   1469  CE1 HIS A 287       9.354  13.716  11.326  1.00 27.67      AKT1 C  
ATOM   1470  NE2 HIS A 287       9.739  14.056  10.101  1.00 26.85      AKT1 N  
ATOM   1471  HE2 HIS A 287       9.231  14.679   9.472  1.00  0.00      AKT1 H  
ATOM   1472  N   ILE A 288      14.455  10.907  13.507  1.00 25.75      AKT1 N  
ATOM   1473  HN  ILE A 288      13.648  11.173  14.071  1.00  0.00      AKT1 H  
ATOM   1474  CA  ILE A 288      15.307   9.840  13.999  1.00 25.59      AKT1 C  
ATOM   1475  C   ILE A 288      15.470   8.687  13.041  1.00 26.21      AKT1 C  
ATOM   1476  O   ILE A 288      14.501   8.244  12.400  1.00 25.34      AKT1 O  
ATOM   1477  CB  ILE A 288      14.754   9.277  15.373  1.00 26.00      AKT1 C  
ATOM   1478  CG1 ILE A 288      14.986  10.290  16.506  1.00 23.64      AKT1 C  
ATOM   1479  CG2 ILE A 288      15.404   7.874  15.738  1.00 25.53      AKT1 C  
ATOM   1480  CD1 ILE A 288      16.508  10.423  16.900  1.00 25.53      AKT1 C  
ATOM   1481  N   LYS A 289      16.697   8.159  12.987  1.00 26.41      AKT1 N  
ATOM   1482  HN  LYS A 289      17.488   8.694  13.347  1.00  0.00      AKT1 H  
ATOM   1483  CA  LYS A 289      16.928   6.832  12.423  1.00 25.91      AKT1 C  
ATOM   1484  C   LYS A 289      17.774   6.059  13.431  1.00 27.26      AKT1 C  
ATOM   1485  O   LYS A 289      18.862   6.508  13.825  1.00 28.50      AKT1 O  
ATOM   1486  CB  LYS A 289      17.655   6.900  11.062  1.00 27.62      AKT1 C  
ATOM   1487  CG  LYS A 289      16.871   7.534   9.852  1.00 24.94      AKT1 C  
ATOM   1488  CD  LYS A 289      15.766   6.585   9.404  1.00 24.29      AKT1 C  
ATOM   1489  CE  LYS A 289      14.788   7.230   8.401  1.00 26.82      AKT1 C  
ATOM   1490  NZ  LYS A 289      14.148   8.402   9.196  1.00 36.72      AKT1 N  
ATOM   1491  HZ1 LYS A 289      13.501   8.829   8.533  1.00  0.00      AKT1 H  
ATOM   1492  HZ2 LYS A 289      14.823   9.052   9.600  1.00  0.00      AKT1 H  
ATOM   1493  HZ3 LYS A 289      13.720   8.124  10.079  1.00  0.00      AKT1 H  
ATOM   1494  N   ILE A 290      17.274   4.912  13.870  1.00 26.12      AKT1 N  
ATOM   1495  HN  ILE A 290      16.299   4.683  13.678  1.00  0.00      AKT1 H  
ATOM   1496  CA  ILE A 290      18.098   3.973  14.623  1.00 25.85      AKT1 C  
ATOM   1497  C   ILE A 290      18.915   3.150  13.634  1.00 25.94      AKT1 C  
ATOM   1498  O   ILE A 290      18.381   2.643  12.617  1.00 25.89      AKT1 O  
ATOM   1499  CB  ILE A 290      17.234   3.055  15.526  1.00 26.16      AKT1 C  
ATOM   1500  CG1 ILE A 290      16.351   3.924  16.466  1.00 26.98      AKT1 C  
ATOM   1501  CG2 ILE A 290      18.143   2.046  16.297  1.00 26.44      AKT1 C  
ATOM   1502  CD1 ILE A 290      15.245   3.116  17.319  1.00 25.50      AKT1 C  
ATOM   1503  N   THR A 291      20.196   2.971  13.938  1.00 25.49      AKT1 N  
ATOM   1504  HN  THR A 291      20.556   3.305  14.832  1.00  0.00      AKT1 H  
ATOM   1505  CA  THR A 291      21.082   2.306  13.010  1.00 25.55      AKT1 C  
ATOM   1506  C   THR A 291      21.825   1.210  13.819  1.00 28.06      AKT1 C  
ATOM   1507  O   THR A 291      21.971   1.310  15.039  1.00 27.60      AKT1 O  
ATOM   1508  CB  THR A 291      22.119   3.303  12.376  1.00 27.70      AKT1 C  
ATOM   1509  CG2 THR A 291      22.994   3.904  13.419  1.00 22.37      AKT1 C  
ATOM   1510  OG1 THR A 291      22.969   2.545  11.486  1.00 30.64      AKT1 O  
ATOM   1511  HG1 THR A 291      23.596   3.147  11.103  1.00  0.00      AKT1 H  
ATOM   1512  N   ASP A 292      22.309   0.184  13.127  1.00 28.49      AKT1 N  
ATOM   1513  HN  ASP A 292      22.124   0.132  12.125  1.00  0.00      AKT1 H  
ATOM   1514  CA  ASP A 292      23.093  -0.864  13.753  1.00 30.08      AKT1 C  
ATOM   1515  C   ASP A 292      22.227  -1.863  14.539  1.00 28.27      AKT1 C  
ATOM   1516  O   ASP A 292      21.795  -1.607  15.660  1.00 28.80      AKT1 O  
ATOM   1517  CB  ASP A 292      24.283  -0.337  14.597  1.00 31.32      AKT1 C  
ATOM   1518  CG  ASP A 292      25.356  -1.400  14.768  1.00 36.86      AKT1 C  
ATOM   1519  OD1 ASP A 292      24.998  -2.595  14.990  1.00 40.76      AKT1 O  
ATOM   1520  OD2 ASP A 292      26.545  -1.051  14.606  1.00 42.24      AKT1 O  
ATOM   1521  N   PHE A 293      21.977  -2.988  13.889  1.00 26.52      AKT1 N  
ATOM   1522  HN  PHE A 293      22.427  -3.139  12.986  1.00  0.00      AKT1 H  
ATOM   1523  CA  PHE A 293      21.092  -4.017  14.401  1.00 26.79      AKT1 C  
ATOM   1524  C   PHE A 293      21.839  -5.312  14.765  1.00 26.52      AKT1 C  
ATOM   1525  O   PHE A 293      21.221  -6.325  14.974  1.00 27.09      AKT1 O  
ATOM   1526  CB  PHE A 293      19.998  -4.229  13.347  1.00 26.98      AKT1 C  
ATOM   1527  CG  PHE A 293      19.207  -2.998  13.120  1.00 29.96      AKT1 C  
ATOM   1528  CD1 PHE A 293      19.576  -2.046  12.133  1.00 26.38      AKT1 C  
ATOM   1529  CD2 PHE A 293      18.155  -2.702  14.005  1.00 27.14      AKT1 C  
ATOM   1530  CE1 PHE A 293      18.845  -0.891  12.006  1.00 26.44      AKT1 C  
ATOM   1531  CE2 PHE A 293      17.411  -1.534  13.904  1.00 24.62      AKT1 C  
ATOM   1532  CZ  PHE A 293      17.734  -0.624  12.891  1.00 26.01      AKT1 C  
ATOM   1533  N   GLY A 294      23.167  -5.265  14.857  1.00 27.07      AKT1 N  
ATOM   1534  HN  GLY A 294      23.646  -4.373  14.733  1.00  0.00      AKT1 H  
ATOM   1535  CA  GLY A 294      23.953  -6.469  15.132  1.00 28.93      AKT1 C  
ATOM   1536  C   GLY A 294      23.677  -7.167  16.453  1.00 29.55      AKT1 C  
ATOM   1537  O   GLY A 294      23.775  -8.399  16.544  1.00 28.98      AKT1 O  
ATOM   1538  N   LEU A 295      23.292  -6.402  17.482  1.00 29.10      AKT1 N  
ATOM   1539  HN  LEU A 295      23.200  -5.394  17.355  1.00  0.00      AKT1 H  
ATOM   1540  CA  LEU A 295      22.999  -7.002  18.800  1.00 28.96      AKT1 C  
ATOM   1541  C   LEU A 295      21.514  -7.336  19.016  1.00 28.98      AKT1 C  
ATOM   1542  O   LEU A 295      21.111  -7.758  20.112  1.00 29.92      AKT1 O  
ATOM   1543  CB  LEU A 295      23.550  -6.132  19.946  1.00 28.73      AKT1 C  
ATOM   1544  CG  LEU A 295      25.049  -5.847  19.959  1.00 29.85      AKT1 C  
ATOM   1545  CD1 LEU A 295      25.328  -4.982  21.180  1.00 31.16      AKT1 C  
ATOM   1546  CD2 LEU A 295      25.827  -7.190  20.060  1.00 31.44      AKT1 C  
ATOM   1547  N   CYS A 296      20.693  -7.182  17.989  1.00 28.95      AKT1 N  
ATOM   1548  HN  CYS A 296      21.036  -6.803  17.106  1.00  0.00      AKT1 H  
ATOM   1549  CA  CYS A 296      19.282  -7.563  18.135  1.00 28.83      AKT1 C  
ATOM   1550  C   CYS A 296      19.109  -9.044  18.508  1.00 30.15      AKT1 C  
ATOM   1551  O   CYS A 296      19.908  -9.919  18.098  1.00 29.98      AKT1 O  
ATOM   1552  CB  CYS A 296      18.534  -7.342  16.846  1.00 28.94      AKT1 C  
ATOM   1553  SG  CYS A 296      18.078  -5.592  16.565  1.00 28.37      AKT1 S  
ATOM   1554  N   LYS A 297      18.042  -9.310  19.242  1.00 30.65      AKT1 N  
ATOM   1555  HN  LYS A 297      17.519  -8.539  19.657  1.00  0.00      AKT1 H  
ATOM   1556  CA  LYS A 297      17.597 -10.670  19.472  1.00 32.32      AKT1 C  
ATOM   1557  C   LYS A 297      16.267 -10.905  18.816  1.00 33.00      AKT1 C  
ATOM   1558  O   LYS A 297      15.300 -10.179  19.097  1.00 32.37      AKT1 O  
ATOM   1559  CB  LYS A 297      17.495 -10.980  20.968  1.00 31.88      AKT1 C  
ATOM   1560  CG  LYS A 297      17.407 -12.510  21.238  1.00 31.35      AKT1 C  
ATOM   1561  CD  LYS A 297      18.581 -13.331  20.713  1.00 31.18      AKT1 C  
ATOM   1562  CE  LYS A 297      18.365 -14.837  21.061  1.00 35.98      AKT1 C  
ATOM   1563  NZ  LYS A 297      19.637 -15.587  20.886  1.00 37.42      AKT1 N  
ATOM   1564  HZ1 LYS A 297      19.496 -16.571  21.113  1.00  0.00      AKT1 H  
ATOM   1565  HZ2 LYS A 297      20.400 -15.176  21.424  1.00  0.00      AKT1 H  
ATOM   1566  HZ3 LYS A 297      20.029 -15.463  19.952  1.00  0.00      AKT1 H  
ATOM   1567  N   GLU A 298      16.227 -11.911  17.930  1.00 34.47      AKT1 N  
ATOM   1568  HN  GLU A 298      17.075 -12.456  17.772  1.00  0.00      AKT1 H  
ATOM   1569  CA  GLU A 298      15.008 -12.265  17.172  1.00 36.48      AKT1 C  
ATOM   1570  C   GLU A 298      14.203 -13.325  17.914  1.00 38.01      AKT1 C  
ATOM   1571  O   GLU A 298      14.727 -13.966  18.820  1.00 37.74      AKT1 O  
ATOM   1572  CB  GLU A 298      15.359 -12.812  15.779  1.00 37.40      AKT1 C  
ATOM   1573  CG  GLU A 298      16.088 -11.801  14.849  1.00 39.53      AKT1 C  
ATOM   1574  CD  GLU A 298      16.992 -12.481  13.813  1.00 43.47      AKT1 C  
ATOM   1575  OE1 GLU A 298      16.728 -12.329  12.604  1.00 43.60      AKT1 O  
ATOM   1576  OE2 GLU A 298      17.988 -13.153  14.208  1.00 48.60      AKT1 O  
ATOM   1577  N   GLY A 299      12.942 -13.511  17.517  1.00 39.69      AKT1 N  
ATOM   1578  HN  GLY A 299      12.561 -12.901  16.793  1.00  0.00      AKT1 H  
ATOM   1579  CA  GLY A 299      12.085 -14.555  18.079  1.00 41.05      AKT1 C  
ATOM   1580  C   GLY A 299      11.750 -14.408  19.559  1.00 42.47      AKT1 C  
ATOM   1581  O   GLY A 299      11.454 -15.400  20.219  1.00 43.46      AKT1 O  
ATOM   1582  N   ILE A 300      11.782 -13.178  20.091  1.00 42.86      AKT1 N  
ATOM   1583  HN  ILE A 300      12.013 -12.389  19.487  1.00  0.00      AKT1 H  
ATOM   1584  CA  ILE A 300      11.497 -12.919  21.514  1.00 42.72      AKT1 C  
ATOM   1585  C   ILE A 300      10.073 -12.395  21.656  1.00 44.36      AKT1 C  
ATOM   1586  O   ILE A 300       9.755 -11.245  21.304  1.00 43.41      AKT1 O  
ATOM   1587  CB  ILE A 300      12.561 -11.953  22.193  1.00 42.56      AKT1 C  
ATOM   1588  CG1 ILE A 300      13.965 -12.567  22.147  1.00 41.76      AKT1 C  
ATOM   1589  CG2 ILE A 300      12.170 -11.570  23.654  1.00 40.67      AKT1 C  
ATOM   1590  CD1 ILE A 300      14.152 -13.832  23.058  1.00 38.81      AKT1 C  
ATOM   1591  N   LYS A 301       9.209 -13.276  22.151  1.00 46.02      AKT1 N  
ATOM   1592  HN  LYS A 301       9.573 -14.152  22.526  1.00  0.00      AKT1 H  
ATOM   1593  CA  LYS A 301       7.780 -13.057  22.185  1.00 48.33      AKT1 C  
ATOM   1594  C   LYS A 301       7.451 -12.753  23.645  1.00 48.68      AKT1 C  
ATOM   1595  O   LYS A 301       7.897 -13.469  24.553  1.00 47.90      AKT1 O  
ATOM   1596  CB  LYS A 301       7.086 -14.355  21.732  1.00 48.92      AKT1 C  
ATOM   1597  CG  LYS A 301       5.758 -14.236  21.020  1.00 53.53      AKT1 C  
ATOM   1598  CD  LYS A 301       4.666 -13.689  21.933  1.00 57.79      AKT1 C  
ATOM   1599  CE  LYS A 301       3.282 -14.237  21.569  1.00 60.28      AKT1 C  
ATOM   1600  NZ  LYS A 301       2.812 -13.700  20.268  1.00 61.50      AKT1 N  
ATOM   1601  HZ1 LYS A 301       1.891 -14.065  20.026  1.00  0.00      AKT1 H  
ATOM   1602  HZ2 LYS A 301       3.490 -13.873  19.526  1.00  0.00      AKT1 H  
ATOM   1603  HZ3 LYS A 301       2.825 -12.680  20.258  1.00  0.00      AKT1 H  
ATOM   1604  N   ASP A 302       6.666 -11.700  23.869  1.00 49.95      AKT1 N  
ATOM   1605  HN  ASP A 302       6.391 -11.112  23.082  1.00  0.00      AKT1 H  
ATOM   1606  CA  ASP A 302       6.183 -11.360  25.218  1.00 50.63      AKT1 C  
ATOM   1607  C   ASP A 302       7.346 -11.314  26.229  1.00 49.81      AKT1 C  
ATOM   1608  O   ASP A 302       8.393 -10.647  25.993  1.00 49.89      AKT1 O  
ATOM   1609  CB  ASP A 302       5.091 -12.360  25.688  1.00 51.86      AKT1 C  
ATOM   1610  CG  ASP A 302       3.807 -12.303  24.836  1.00 56.31      AKT1 C  
ATOM   1611  OD1 ASP A 302       3.339 -11.178  24.506  1.00 59.90      AKT1 O  
ATOM   1612  OD2 ASP A 302       3.257 -13.396  24.509  1.00 60.62      AKT1 O  
ATOM   1613  N   GLY A 303       7.158 -12.064  27.318  1.00 48.82      AKT1 N  
ATOM   1614  HN  GLY A 303       6.312 -12.632  27.368  1.00  0.00      AKT1 H  
ATOM   1615  CA  GLY A 303       8.084 -12.121  28.435  1.00 46.76      AKT1 C  
ATOM   1616  C   GLY A 303       9.257 -13.081  28.313  1.00 45.42      AKT1 C  
ATOM   1617  O   GLY A 303       9.944 -13.330  29.321  1.00 44.76      AKT1 O  
ATOM   1618  N   ALA A 304       9.511 -13.621  27.112  1.00 43.86      AKT1 N  
ATOM   1619  HN  ALA A 304       8.886 -13.438  26.327  1.00  0.00      AKT1 H  
ATOM   1620  CA  ALA A 304      10.702 -14.484  26.929  1.00 42.58      AKT1 C  
ATOM   1621  C   ALA A 304      12.024 -13.778  27.287  1.00 41.89      AKT1 C  
ATOM   1622  O   ALA A 304      12.206 -12.559  27.078  1.00 40.75      AKT1 O  
ATOM   1623  CB  ALA A 304      10.784 -15.066  25.515  1.00 42.65      AKT1 C  
ATOM   1624  N   THR A 305      12.956 -14.579  27.791  1.00 40.87      AKT1 N  
ATOM   1625  HN  THR A 305      12.800 -15.587  27.772  1.00  0.00      AKT1 H  
ATOM   1626  CA  THR A 305      14.190 -14.073  28.368  1.00 39.34      AKT1 C  
ATOM   1627  C   THR A 305      15.348 -14.298  27.399  1.00 38.77      AKT1 C  
ATOM   1628  O   THR A 305      15.249 -15.112  26.471  1.00 38.57      AKT1 O  
ATOM   1629  CB  THR A 305      14.477 -14.800  29.693  1.00 39.66      AKT1 C  
ATOM   1630  CG2 THR A 305      13.319 -14.595  30.685  1.00 40.62      AKT1 C  
ATOM   1631  OG1 THR A 305      14.624 -16.195  29.423  1.00 38.27      AKT1 O  
ATOM   1632  HG1 THR A 305      14.801 -16.644  30.241  1.00  0.00      AKT1 H  
ATOM   1633  N   MET A 306      16.435 -13.577  27.628  1.00 36.63      AKT1 N  
ATOM   1634  HN  MET A 306      16.409 -12.885  28.377  1.00  0.00      AKT1 H  
ATOM   1635  CA  MET A 306      17.655 -13.722  26.870  1.00 36.05      AKT1 C  
ATOM   1636  C   MET A 306      18.759 -13.818  27.879  1.00 34.84      AKT1 C  
ATOM   1637  O   MET A 306      18.581 -13.392  29.015  1.00 35.13      AKT1 O  
ATOM   1638  CB  MET A 306      17.906 -12.477  25.995  1.00 34.57      AKT1 C  
ATOM   1639  CG  MET A 306      16.825 -12.258  24.934  1.00 35.95      AKT1 C  
ATOM   1640  SD  MET A 306      16.617 -10.519  24.453  1.00 32.40      AKT1 S  
ATOM   1641  CE  MET A 306      15.543  -9.920  25.765  1.00 29.16      AKT1 C  
ATOM   1642  N   LYS A 307      19.894 -14.349  27.473  1.00 35.31      AKT1 N  
ATOM   1643  HN  LYS A 307      19.989 -14.753  26.541  1.00  0.00      AKT1 H  
ATOM   1644  CA  LYS A 307      20.995 -14.335  28.401  1.00 37.33      AKT1 C  
ATOM   1645  C   LYS A 307      22.344 -13.812  27.963  1.00 35.89      AKT1 C  
ATOM   1646  O   LYS A 307      23.225 -13.677  28.815  1.00 35.74      AKT1 O  
ATOM   1647  CB  LYS A 307      21.127 -15.654  29.190  1.00 39.31      AKT1 C  
ATOM   1648  CG  LYS A 307      20.951 -16.985  28.452  1.00 45.10      AKT1 C  
ATOM   1649  CD  LYS A 307      21.053 -18.021  29.571  1.00 54.99      AKT1 C  
ATOM   1650  CE  LYS A 307      20.859 -19.450  29.176  1.00 59.50      AKT1 C  
ATOM   1651  NZ  LYS A 307      20.699 -20.163  30.487  1.00 60.69      AKT1 N  
ATOM   1652  HZ1 LYS A 307      20.567 -21.138  30.218  1.00  0.00      AKT1 H  
ATOM   1653  HZ2 LYS A 307      19.962 -19.787  31.084  1.00  0.00      AKT1 H  
ATOM   1654  HZ3 LYS A 307      21.462 -20.008  31.147  1.00  0.00      AKT1 H  
ATOM   1656  HN  TPO A 308      21.697 -13.470  26.053  1.00  0.00      AKT1 H  
ATOM   1667  N   PHE A 309      25.311 -11.554  27.404  1.00 32.26      AKT1 N  
ATOM   1668  HN  PHE A 309      25.870 -12.404  27.473  1.00  0.00      AKT1 H  
ATOM   1669  CA  PHE A 309      25.855 -10.306  27.964  1.00 31.95      AKT1 C  
ATOM   1670  C   PHE A 309      26.451  -9.475  26.801  1.00 32.25      AKT1 C  
ATOM   1671  O   PHE A 309      27.437  -9.869  26.182  1.00 32.00      AKT1 O  
ATOM   1672  CB  PHE A 309      26.948 -10.575  29.006  1.00 31.17      AKT1 C  
ATOM   1673  CG  PHE A 309      27.561  -9.317  29.577  1.00 31.35      AKT1 C  
ATOM   1674  CD1 PHE A 309      28.867  -8.944  29.219  1.00 32.16      AKT1 C  
ATOM   1675  CD2 PHE A 309      26.833  -8.502  30.458  1.00 30.03      AKT1 C  
ATOM   1676  CE1 PHE A 309      29.478  -7.785  29.737  1.00 35.57      AKT1 C  
ATOM   1677  CE2 PHE A 309      27.429  -7.336  31.007  1.00 31.95      AKT1 C  
ATOM   1678  CZ  PHE A 309      28.758  -6.965  30.623  1.00 33.10      AKT1 C  
ATOM   1679  N   CYS A 310      25.845  -8.330  26.515  1.00 30.87      AKT1 N  
ATOM   1680  HN  CYS A 310      25.106  -7.987  27.128  1.00  0.00      AKT1 H  
ATOM   1681  CA  CYS A 310      26.220  -7.549  25.332  1.00 29.72      AKT1 C  
ATOM   1682  C   CYS A 310      25.707  -6.125  25.505  1.00 29.85      AKT1 C  
ATOM   1683  O   CYS A 310      24.831  -5.863  26.341  1.00 29.27      AKT1 O  
ATOM   1684  CB  CYS A 310      25.698  -8.209  24.034  1.00 28.56      AKT1 C  
ATOM   1685  SG  CYS A 310      23.937  -8.244  23.851  1.00 32.46      AKT1 S  
ATOM   1686  N   GLY A 311      26.284  -5.196  24.738  1.00 29.74      AKT1 N  
ATOM   1687  HN  GLY A 311      26.995  -5.481  24.064  1.00  0.00      AKT1 H  
ATOM   1688  CA  GLY A 311      25.927  -3.787  24.836  1.00 29.97      AKT1 C  
ATOM   1689  C   GLY A 311      27.164  -2.997  25.301  1.00 30.74      AKT1 C  
ATOM   1690  O   GLY A 311      28.160  -3.594  25.783  1.00 32.29      AKT1 O  
ATOM   1691  N   THR A 312      27.103  -1.679  25.176  1.00 28.09      AKT1 N  
ATOM   1692  HN  THR A 312      26.250  -1.264  24.801  1.00  0.00      AKT1 H  
ATOM   1693  CA  THR A 312      28.205  -0.792  25.552  1.00 27.58      AKT1 C  
ATOM   1694  C   THR A 312      28.110  -0.533  27.045  1.00 27.42      AKT1 C  
ATOM   1695  O   THR A 312      27.002  -0.290  27.531  1.00 25.92      AKT1 O  
ATOM   1696  CB  THR A 312      28.085   0.525  24.795  1.00 26.87      AKT1 C  
ATOM   1697  CG2 THR A 312      29.156   1.587  25.278  1.00 24.61      AKT1 C  
ATOM   1698  OG1 THR A 312      28.299   0.196  23.441  1.00 27.20      AKT1 O  
ATOM   1699  HG1 THR A 312      28.224   1.017  22.969  1.00  0.00      AKT1 H  
ATOM   1700  N   PRO A 313      29.260  -0.641  27.768  1.00 28.08      AKT1 N  
ATOM   1701  CA  PRO A 313      29.312  -0.560  29.251  1.00 28.17      AKT1 C  
ATOM   1702  C   PRO A 313      28.461   0.545  29.927  1.00 27.63      AKT1 C  
ATOM   1703  O   PRO A 313      27.707   0.235  30.859  1.00 27.48      AKT1 O  
ATOM   1704  CB  PRO A 313      30.811  -0.354  29.511  1.00 28.83      AKT1 C  
ATOM   1705  CG  PRO A 313      31.442  -1.240  28.450  1.00 28.85      AKT1 C  
ATOM   1706  CD  PRO A 313      30.621  -0.831  27.210  1.00 27.86      AKT1 C  
ATOM   1707  N   GLU A 314      28.511   1.787  29.418  1.00 26.86      AKT1 N  
ATOM   1708  HN  GLU A 314      29.090   1.964  28.597  1.00  0.00      AKT1 H  
ATOM   1709  CA  GLU A 314      27.743   2.913  30.020  1.00 26.12      AKT1 C  
ATOM   1710  C   GLU A 314      26.220   2.785  29.864  1.00 25.92      AKT1 C  
ATOM   1711  O   GLU A 314      25.447   3.389  30.606  1.00 23.17      AKT1 O  
ATOM   1712  CB  GLU A 314      28.237   4.235  29.453  1.00 25.87      AKT1 C  
ATOM   1713  CG  GLU A 314      29.725   4.530  29.903  1.00 28.93      AKT1 C  
ATOM   1714  CD  GLU A 314      30.806   3.880  29.025  1.00 34.24      AKT1 C  
ATOM   1715  OE1 GLU A 314      30.482   3.133  28.043  1.00 32.28      AKT1 O  
ATOM   1716  OE2 GLU A 314      31.989   4.088  29.362  1.00 33.51      AKT1 O  
ATOM   1717  N   TYR A 315      25.799   1.949  28.914  1.00 25.33      AKT1 N  
ATOM   1718  HN  TYR A 315      26.483   1.381  28.414  1.00  0.00      AKT1 H  
ATOM   1719  CA  TYR A 315      24.398   1.826  28.573  1.00 26.16      AKT1 C  
ATOM   1720  C   TYR A 315      23.687   0.510  29.078  1.00 27.65      AKT1 C  
ATOM   1721  O   TYR A 315      22.502   0.320  28.836  1.00 27.75      AKT1 O  
ATOM   1722  CB  TYR A 315      24.276   1.922  27.055  1.00 27.53      AKT1 C  
ATOM   1723  CG  TYR A 315      24.599   3.306  26.543  1.00 25.10      AKT1 C  
ATOM   1724  CD1 TYR A 315      25.890   3.645  26.182  1.00 24.57      AKT1 C  
ATOM   1725  CD2 TYR A 315      23.608   4.291  26.500  1.00 27.68      AKT1 C  
ATOM   1726  CE1 TYR A 315      26.210   4.927  25.727  1.00 28.07      AKT1 C  
ATOM   1727  CE2 TYR A 315      23.912   5.585  26.016  1.00 25.24      AKT1 C  
ATOM   1728  CZ  TYR A 315      25.213   5.876  25.657  1.00 27.04      AKT1 C  
ATOM   1729  OH  TYR A 315      25.509   7.136  25.212  1.00 30.47      AKT1 O  
ATOM   1730  HH  TYR A 315      24.822   7.790  25.164  1.00  0.00      AKT1 H  
ATOM   1731  N   LEU A 316      24.426  -0.367  29.749  1.00 28.83      AKT1 N  
ATOM   1732  HN  LEU A 316      25.387  -0.118  29.983  1.00  0.00      AKT1 H  
ATOM   1733  CA  LEU A 316      23.919  -1.675  30.167  1.00 29.13      AKT1 C  
ATOM   1734  C   LEU A 316      22.881  -1.519  31.293  1.00 28.55      AKT1 C  
ATOM   1735  O   LEU A 316      23.128  -0.797  32.256  1.00 28.66      AKT1 O  
ATOM   1736  CB  LEU A 316      25.087  -2.572  30.653  1.00 30.22      AKT1 C  
ATOM   1737  CG  LEU A 316      26.154  -2.950  29.610  1.00 31.76      AKT1 C  
ATOM   1738  CD1 LEU A 316      27.350  -3.650  30.254  1.00 29.79      AKT1 C  
ATOM   1739  CD2 LEU A 316      25.498  -3.825  28.530  1.00 32.27      AKT1 C  
ATOM   1740  N   ALA A 317      21.726  -2.168  31.120  1.00 26.79      AKT1 N  
ATOM   1741  HN  ALA A 317      21.571  -2.641  30.230  1.00  0.00      AKT1 H  
ATOM   1742  CA  ALA A 317      20.682  -2.241  32.117  1.00 27.54      AKT1 C  
ATOM   1743  C   ALA A 317      21.208  -3.066  33.341  1.00 26.82      AKT1 C  
ATOM   1744  O   ALA A 317      22.047  -3.917  33.160  1.00 24.62      AKT1 O  
ATOM   1745  CB  ALA A 317      19.425  -2.864  31.488  1.00 26.22      AKT1 C  
ATOM   1746  N   PRO A 318      20.753  -2.747  34.578  1.00 27.44      AKT1 N  
ATOM   1747  CA  PRO A 318      21.103  -3.517  35.796  1.00 28.55      AKT1 C  
ATOM   1748  C   PRO A 318      20.895  -5.001  35.588  1.00 28.65      AKT1 C  
ATOM   1749  O   PRO A 318      21.770  -5.764  35.985  1.00 30.42      AKT1 O  
ATOM   1750  CB  PRO A 318      20.112  -2.978  36.827  1.00 28.07      AKT1 C  
ATOM   1751  CG  PRO A 318      20.042  -1.447  36.406  1.00 28.29      AKT1 C  
ATOM   1752  CD  PRO A 318      19.950  -1.549  34.904  1.00 26.86      AKT1 C  
ATOM   1753  N   GLU A 319      19.779  -5.429  34.967  1.00 28.74      AKT1 N  
ATOM   1754  HN  GLU A 319      19.110  -4.760  34.585  1.00  0.00      AKT1 H  
ATOM   1755  CA  GLU A 319      19.534  -6.905  34.845  1.00 29.46      AKT1 C  
ATOM   1756  C   GLU A 319      20.480  -7.596  33.876  1.00 28.91      AKT1 C  
ATOM   1757  O   GLU A 319      20.714  -8.795  33.969  1.00 29.96      AKT1 O  
ATOM   1758  CB  GLU A 319      18.069  -7.221  34.494  1.00 28.52      AKT1 C  
ATOM   1759  CG  GLU A 319      17.604  -6.630  33.112  1.00 29.51      AKT1 C  
ATOM   1760  CD  GLU A 319      16.977  -5.253  33.200  1.00 29.87      AKT1 C  
ATOM   1761  OE1 GLU A 319      17.394  -4.395  34.052  1.00 32.29      AKT1 O  
ATOM   1762  OE2 GLU A 319      16.040  -5.020  32.396  1.00 32.30      AKT1 O  
ATOM   1763  N   VAL A 320      21.025  -6.848  32.923  1.00 28.11      AKT1 N  
ATOM   1764  HN  VAL A 320      20.691  -5.895  32.779  1.00  0.00      AKT1 H  
ATOM   1765  CA  VAL A 320      22.098  -7.372  32.076  1.00 27.68      AKT1 C  
ATOM   1766  C   VAL A 320      23.395  -7.558  32.871  1.00 28.22      AKT1 C  
ATOM   1767  O   VAL A 320      24.085  -8.545  32.688  1.00 28.60      AKT1 O  
ATOM   1768  CB  VAL A 320      22.373  -6.425  30.827  1.00 26.83      AKT1 C  
ATOM   1769  CG1 VAL A 320      23.556  -6.914  30.021  1.00 24.48      AKT1 C  
ATOM   1770  CG2 VAL A 320      21.124  -6.356  29.940  1.00 25.80      AKT1 C  
ATOM   1771  N   LEU A 321      23.751  -6.574  33.714  1.00 28.88      AKT1 N  
ATOM   1772  HN  LEU A 321      23.165  -5.741  33.776  1.00  0.00      AKT1 H  
ATOM   1773  CA  LEU A 321      24.958  -6.658  34.551  1.00 28.72      AKT1 C  
ATOM   1774  C   LEU A 321      24.785  -7.761  35.604  1.00 28.98      AKT1 C  
ATOM   1775  O   LEU A 321      25.761  -8.359  36.023  1.00 28.77      AKT1 O  
ATOM   1776  CB  LEU A 321      25.235  -5.308  35.267  1.00 28.30      AKT1 C  
ATOM   1777  CG  LEU A 321      25.609  -4.129  34.308  1.00 29.32      AKT1 C  
ATOM   1778  CD1 LEU A 321      25.609  -2.754  35.029  1.00 26.02      AKT1 C  
ATOM   1779  CD2 LEU A 321      26.973  -4.376  33.741  1.00 28.03      AKT1 C  
ATOM   1780  N   GLU A 322      23.553  -8.006  36.033  1.00 29.25      AKT1 N  
ATOM   1781  HN  GLU A 322      22.778  -7.444  35.682  1.00  0.00      AKT1 H  
ATOM   1782  CA  GLU A 322      23.284  -9.096  37.026  1.00 30.68      AKT1 C  
ATOM   1783  C   GLU A 322      23.658 -10.444  36.385  1.00 31.89      AKT1 C  
ATOM   1784  O   GLU A 322      24.126 -11.384  37.070  1.00 30.23      AKT1 O  
ATOM   1785  CB  GLU A 322      21.805  -9.144  37.423  1.00 30.98      AKT1 C  
ATOM   1786  CG  GLU A 322      21.333  -8.045  38.376  1.00 33.58      AKT1 C  
ATOM   1787  CD  GLU A 322      21.962  -8.146  39.792  1.00 38.72      AKT1 C  
ATOM   1788  OE1 GLU A 322      21.522  -7.327  40.617  1.00 41.56      AKT1 O  
ATOM   1789  OE2 GLU A 322      22.868  -8.998  40.083  1.00 36.20      AKT1 O  
ATOM   1790  N   ASP A 323      23.432 -10.511  35.062  1.00 31.92      AKT1 N  
ATOM   1791  HN  ASP A 323      22.982  -9.716  34.608  1.00  0.00      AKT1 H  
ATOM   1792  CA  ASP A 323      23.804 -11.683  34.224  1.00 32.67      AKT1 C  
ATOM   1793  C   ASP A 323      23.010 -12.921  34.704  1.00 33.04      AKT1 C  
ATOM   1794  O   ASP A 323      23.551 -14.010  34.898  1.00 32.81      AKT1 O  
ATOM   1795  CB  ASP A 323      25.311 -11.923  34.298  1.00 32.48      AKT1 C  
ATOM   1796  CG  ASP A 323      25.889 -12.505  33.025  1.00 33.99      AKT1 C  
ATOM   1797  OD1 ASP A 323      27.123 -12.691  33.017  1.00 35.48      AKT1 O  
ATOM   1798  OD2 ASP A 323      25.143 -12.809  32.055  1.00 29.90      AKT1 O  
ATOM   1799  N   ASN A 324      21.727 -12.723  34.920  1.00 32.77      AKT1 N  
ATOM   1800  HN  ASN A 324      21.317 -11.807  34.738  1.00  0.00      AKT1 H  
ATOM   1801  CA  ASN A 324      20.882 -13.816  35.422  1.00 33.63      AKT1 C  
ATOM   1802  C   ASN A 324      19.601 -13.932  34.592  1.00 33.34      AKT1 C  
ATOM   1803  O   ASN A 324      18.543 -14.306  35.121  1.00 33.20      AKT1 O  
ATOM   1804  CB  ASN A 324      20.530 -13.601  36.907  1.00 33.20      AKT1 C  
ATOM   1805  CG  ASN A 324      20.079 -14.921  37.603  1.00 32.72      AKT1 C  
ATOM   1806  ND2 ASN A 324      20.782 -15.962  37.344  1.00 28.37      AKT1 N  
ATOM   1807 1HD2 ASN A 324      20.487 -16.826  37.799  1.00  0.00      AKT1 H  
ATOM   1808 2HD2 ASN A 324      21.584 -15.936  36.715  1.00  0.00      AKT1 H  
ATOM   1809  OD1 ASN A 324      19.125 -14.952  38.351  1.00 30.45      AKT1 O  
ATOM   1810  N   ASP A 325      19.733 -13.587  33.301  1.00 33.19      AKT1 N  
ATOM   1811  HN  ASP A 325      20.680 -13.386  32.981  1.00  0.00      AKT1 H  
ATOM   1812  CA  ASP A 325      18.661 -13.466  32.291  1.00 32.76      AKT1 C  
ATOM   1813  C   ASP A 325      18.006 -12.102  32.332  1.00 32.29      AKT1 C  
ATOM   1814  O   ASP A 325      17.857 -11.475  33.410  1.00 31.02      AKT1 O  
ATOM   1815  CB  ASP A 325      17.515 -14.490  32.456  1.00 33.52      AKT1 C  
ATOM   1816  CG  ASP A 325      17.970 -15.919  32.365  1.00 36.65      AKT1 C  
ATOM   1817  OD1 ASP A 325      17.162 -16.771  32.774  1.00 41.64      AKT1 O  
ATOM   1818  OD2 ASP A 325      19.103 -16.203  31.893  1.00 39.42      AKT1 O  
ATOM   1819  N   TYR A 326      17.512 -11.693  31.165  1.00 31.08      AKT1 N  
ATOM   1820  HN  TYR A 326      17.643 -12.266  30.332  1.00  0.00      AKT1 H  
ATOM   1821  CA  TYR A 326      16.788 -10.436  31.069  1.00 30.26      AKT1 C  
ATOM   1822  C   TYR A 326      15.769 -10.500  29.950  1.00 30.34      AKT1 C  
ATOM   1823  O   TYR A 326      15.772 -11.436  29.134  1.00 29.71      AKT1 O  
ATOM   1824  CB  TYR A 326      17.794  -9.293  30.865  1.00 30.40      AKT1 C  
ATOM   1825  CG  TYR A 326      18.640  -9.482  29.668  1.00 31.47      AKT1 C  
ATOM   1826  CD1 TYR A 326      18.197  -9.033  28.401  1.00 31.86      AKT1 C  
ATOM   1827  CD2 TYR A 326      19.885 -10.109  29.755  1.00 29.98      AKT1 C  
ATOM   1828  CE1 TYR A 326      18.959  -9.209  27.281  1.00 28.55      AKT1 C  
ATOM   1829  CE2 TYR A 326      20.659 -10.286  28.604  1.00 32.04      AKT1 C  
ATOM   1830  CZ  TYR A 326      20.187  -9.828  27.376  1.00 30.43      AKT1 C  
ATOM   1831  OH  TYR A 326      20.943  -9.999  26.219  1.00 29.82      AKT1 O  
ATOM   1832  HH  TYR A 326      21.789 -10.426  26.284  1.00  0.00      AKT1 H  
ATOM   1833  N   GLY A 327      14.914  -9.495  29.895  1.00 30.07      AKT1 N  
ATOM   1834  HN  GLY A 327      15.017  -8.721  30.552  1.00  0.00      AKT1 H  
ATOM   1835  CA  GLY A 327      13.828  -9.459  28.924  1.00 30.39      AKT1 C  
ATOM   1836  C   GLY A 327      13.849  -8.177  28.086  1.00 29.36      AKT1 C  
ATOM   1837  O   GLY A 327      14.833  -7.433  28.097  1.00 28.94      AKT1 O  
ATOM   1838  N   ARG A 328      12.741  -7.910  27.396  1.00 28.22      AKT1 N  
ATOM   1839  HN  ARG A 328      11.928  -8.511  27.530  1.00  0.00      AKT1 H  
ATOM   1840  CA  ARG A 328      12.636  -6.780  26.443  1.00 28.64      AKT1 C  
ATOM   1841  C   ARG A 328      12.692  -5.389  27.125  1.00 27.51      AKT1 C  
ATOM   1842  O   ARG A 328      12.871  -4.387  26.464  1.00 29.33      AKT1 O  
ATOM   1843  CB  ARG A 328      11.351  -6.922  25.593  1.00 27.26      AKT1 C  
ATOM   1844  CG  ARG A 328      10.107  -6.778  26.421  1.00 30.80      AKT1 C  
ATOM   1845  CD  ARG A 328       8.809  -7.169  25.675  1.00 30.24      AKT1 C  
ATOM   1846  NE  ARG A 328       7.691  -7.085  26.600  1.00 35.37      AKT1 N  
ATOM   1847  HE  ARG A 328       7.901  -6.806  27.559  1.00  0.00      AKT1 H  
ATOM   1848  CZ  ARG A 328       6.401  -7.343  26.303  1.00 40.81      AKT1 C  
ATOM   1849  NH1 ARG A 328       6.052  -7.687  25.081  1.00 32.86      AKT1 N  
ATOM   1850 1HH1 ARG A 328       5.076  -7.882  24.856  1.00  0.00      AKT1 H  
ATOM   1851 2HH1 ARG A 328       6.778  -7.774  24.370  1.00  0.00      AKT1 H  
ATOM   1852  NH2 ARG A 328       5.444  -7.228  27.240  1.00 41.18      AKT1 N  
ATOM   1853 1HH2 ARG A 328       4.468  -7.423  27.015  1.00  0.00      AKT1 H  
ATOM   1854 2HH2 ARG A 328       5.714  -6.961  28.187  1.00  0.00      AKT1 H  
ATOM   1855  N   ALA A 329      12.466  -5.324  28.429  1.00 26.20      AKT1 N  
ATOM   1856  HN  ALA A 329      12.277  -6.174  28.960  1.00  0.00      AKT1 H  
ATOM   1857  CA  ALA A 329      12.489  -4.014  29.109  1.00 26.75      AKT1 C  
ATOM   1858  C   ALA A 329      13.900  -3.441  29.162  1.00 25.02      AKT1 C  
ATOM   1859  O   ALA A 329      14.055  -2.270  29.521  1.00 26.02      AKT1 O  
ATOM   1860  CB  ALA A 329      11.858  -4.060  30.550  1.00 25.46      AKT1 C  
ATOM   1861  N   VAL A 330      14.903  -4.207  28.751  1.00 23.56      AKT1 N  
ATOM   1862  HN  VAL A 330      14.738  -5.187  28.523  1.00  0.00      AKT1 H  
ATOM   1863  CA  VAL A 330      16.264  -3.633  28.624  1.00 24.42      AKT1 C  
ATOM   1864  C   VAL A 330      16.242  -2.462  27.621  1.00 24.34      AKT1 C  
ATOM   1865  O   VAL A 330      17.003  -1.544  27.780  1.00 24.95      AKT1 O  
ATOM   1866  CB  VAL A 330      17.413  -4.648  28.251  1.00 24.06      AKT1 C  
ATOM   1867  CG1 VAL A 330      17.644  -5.701  29.406  1.00 23.19      AKT1 C  
ATOM   1868  CG2 VAL A 330      17.134  -5.324  26.895  1.00 24.85      AKT1 C  
ATOM   1869  N   ASP A 331      15.332  -2.488  26.642  1.00 24.53      AKT1 N  
ATOM   1870  HN  ASP A 331      14.679  -3.269  26.576  1.00  0.00      AKT1 H  
ATOM   1871  CA  ASP A 331      15.269  -1.388  25.654  1.00 24.60      AKT1 C  
ATOM   1872  C   ASP A 331      14.759  -0.093  26.287  1.00 24.39      AKT1 C  
ATOM   1873  O   ASP A 331      15.111   0.984  25.835  1.00 23.73      AKT1 O  
ATOM   1874  CB  ASP A 331      14.417  -1.758  24.437  1.00 23.78      AKT1 C  
ATOM   1875  CG  ASP A 331      15.114  -2.772  23.505  1.00 26.02      AKT1 C  
ATOM   1876  OD1 ASP A 331      16.361  -2.956  23.599  1.00 25.09      AKT1 O  
ATOM   1877  OD2 ASP A 331      14.408  -3.413  22.685  1.00 26.16      AKT1 O  
ATOM   1878  N   TRP A 332      13.938  -0.210  27.331  1.00 24.66      AKT1 N  
ATOM   1879  HN  TRP A 332      13.711  -1.139  27.685  1.00  0.00      AKT1 H  
ATOM   1880  CA  TRP A 332      13.359   0.959  27.976  1.00 24.33      AKT1 C  
ATOM   1881  C   TRP A 332      14.341   1.583  28.906  1.00 25.02      AKT1 C  
ATOM   1882  O   TRP A 332      14.296   2.810  29.076  1.00 25.77      AKT1 O  
ATOM   1883  CB  TRP A 332      12.043   0.621  28.708  1.00 23.43      AKT1 C  
ATOM   1884  CG  TRP A 332      11.061  -0.103  27.768  1.00 25.81      AKT1 C  
ATOM   1885  CD1 TRP A 332      10.351  -1.298  28.032  1.00 23.60      AKT1 C  
ATOM   1886  CD2 TRP A 332      10.670   0.311  26.439  1.00 23.44      AKT1 C  
ATOM   1887  CE2 TRP A 332       9.735  -0.650  25.960  1.00 25.13      AKT1 C  
ATOM   1888  CE3 TRP A 332      10.989   1.430  25.623  1.00 26.81      AKT1 C  
ATOM   1889  NE1 TRP A 332       9.578  -1.623  26.941  1.00 24.10      AKT1 N  
ATOM   1890  HE1 TRP A 332       8.983  -2.448  26.864  1.00  0.00      AKT1 H  
ATOM   1891  CZ2 TRP A 332       9.124  -0.540  24.714  1.00 23.17      AKT1 C  
ATOM   1892  CZ3 TRP A 332      10.378   1.546  24.381  1.00 29.05      AKT1 C  
ATOM   1893  CH2 TRP A 332       9.445   0.556  23.931  1.00 30.29      AKT1 C  
ATOM   1894  N   TRP A 333      15.185   0.746  29.527  1.00 24.75      AKT1 N  
ATOM   1895  HN  TRP A 333      14.989  -0.255  29.510  1.00  0.00      AKT1 H  
ATOM   1896  CA  TRP A 333      16.365   1.217  30.221  1.00 23.76      AKT1 C  
ATOM   1897  C   TRP A 333      17.224   2.106  29.255  1.00 23.32      AKT1 C  
ATOM   1898  O   TRP A 333      17.551   3.237  29.584  1.00 22.72      AKT1 O  
ATOM   1899  CB  TRP A 333      17.190   0.055  30.823  1.00 23.62      AKT1 C  
ATOM   1900  CG  TRP A 333      18.494   0.604  31.417  1.00 25.16      AKT1 C  
ATOM   1901  CD1 TRP A 333      19.685   0.779  30.768  1.00 25.63      AKT1 C  
ATOM   1902  CD2 TRP A 333      18.692   1.079  32.763  1.00 23.88      AKT1 C  
ATOM   1903  CE2 TRP A 333      20.021   1.557  32.856  1.00 24.95      AKT1 C  
ATOM   1904  CE3 TRP A 333      17.868   1.144  33.904  1.00 24.72      AKT1 C  
ATOM   1905  NE1 TRP A 333      20.616   1.361  31.638  1.00 25.83      AKT1 N  
ATOM   1906  HE1 TRP A 333      21.579   1.600  31.403  1.00  0.00      AKT1 H  
ATOM   1907  CZ2 TRP A 333      20.573   2.072  34.069  1.00 24.19      AKT1 C  
ATOM   1908  CZ3 TRP A 333      18.411   1.693  35.108  1.00 25.97      AKT1 C  
ATOM   1909  CH2 TRP A 333      19.750   2.136  35.166  1.00 26.72      AKT1 C  
ATOM   1910  N   GLY A 334      17.524   1.586  28.057  1.00 21.73      AKT1 N  
ATOM   1911  HN  GLY A 334      17.230   0.631  27.853  1.00  0.00      AKT1 H  
ATOM   1912  CA  GLY A 334      18.250   2.323  27.035  1.00 23.21      AKT1 C  
ATOM   1913  C   GLY A 334      17.554   3.604  26.617  1.00 22.89      AKT1 C  
ATOM   1914  O   GLY A 334      18.216   4.642  26.459  1.00 24.40      AKT1 O  
ATOM   1915  N   LEU A 335      16.232   3.578  26.469  1.00 20.93      AKT1 N  
ATOM   1916  HN  LEU A 335      15.727   2.697  26.567  1.00  0.00      AKT1 H  
ATOM   1917  CA  LEU A 335      15.490   4.824  26.163  1.00 22.16      AKT1 C  
ATOM   1918  C   LEU A 335      15.697   5.869  27.280  1.00 22.32      AKT1 C  
ATOM   1919  O   LEU A 335      15.928   7.061  27.024  1.00 21.50      AKT1 O  
ATOM   1920  CB  LEU A 335      13.989   4.553  26.055  1.00 20.30      AKT1 C  
ATOM   1921  CG  LEU A 335      13.134   5.817  25.776  1.00 21.58      AKT1 C  
ATOM   1922  CD1 LEU A 335      13.424   6.318  24.354  1.00 20.82      AKT1 C  
ATOM   1923  CD2 LEU A 335      11.602   5.420  25.961  1.00 21.39      AKT1 C  
ATOM   1924  N   GLY A 336      15.602   5.389  28.519  1.00 21.59      AKT1 N  
ATOM   1925  HN  GLY A 336      15.283   4.429  28.646  1.00  0.00      AKT1 H  
ATOM   1926  CA  GLY A 336      15.938   6.185  29.716  1.00 23.55      AKT1 C  
ATOM   1927  C   GLY A 336      17.284   6.821  29.633  1.00 23.51      AKT1 C  
ATOM   1928  O   GLY A 336      17.390   8.019  29.893  1.00 25.14      AKT1 O  
ATOM   1929  N   VAL A 337      18.319   6.038  29.268  1.00 23.69      AKT1 N  
ATOM   1930  HN  VAL A 337      18.150   5.065  29.013  1.00  0.00      AKT1 H  
ATOM   1931  CA  VAL A 337      19.689   6.571  29.233  1.00 22.63      AKT1 C  
ATOM   1932  C   VAL A 337      19.848   7.659  28.127  1.00 24.10      AKT1 C  
ATOM   1933  O   VAL A 337      20.393   8.732  28.400  1.00 21.82      AKT1 O  
ATOM   1934  CB  VAL A 337      20.805   5.476  29.107  1.00 23.09      AKT1 C  
ATOM   1935  CG1 VAL A 337      22.120   6.112  29.020  1.00 22.02      AKT1 C  
ATOM   1936  CG2 VAL A 337      20.777   4.464  30.351  1.00 21.96      AKT1 C  
ATOM   1937  N   VAL A 338      19.345   7.381  26.911  1.00 23.40      AKT1 N  
ATOM   1938  HN  VAL A 338      18.854   6.502  26.747  1.00  0.00      AKT1 H  
ATOM   1939  CA  VAL A 338      19.506   8.340  25.834  1.00 24.66      AKT1 C  
ATOM   1940  C   VAL A 338      18.697   9.611  26.073  1.00 24.48      AKT1 C  
ATOM   1941  O   VAL A 338      19.202  10.672  25.799  1.00 25.46      AKT1 O  
ATOM   1942  CB  VAL A 338      19.357   7.766  24.380  1.00 23.34      AKT1 C  
ATOM   1943  CG1 VAL A 338      20.270   6.551  24.211  1.00 24.55      AKT1 C  
ATOM   1944  CG2 VAL A 338      17.940   7.402  24.028  1.00 25.97      AKT1 C  
ATOM   1945  N   MET A 339      17.479   9.490  26.621  1.00 24.39      AKT1 N  
ATOM   1946  HN  MET A 339      17.120   8.562  26.848  1.00  0.00      AKT1 H  
ATOM   1947  CA  MET A 339      16.651  10.677  26.901  1.00 24.58      AKT1 C  
ATOM   1948  C   MET A 339      17.272  11.503  28.035  1.00 25.48      AKT1 C  
ATOM   1949  O   MET A 339      17.227  12.739  28.037  1.00 24.47      AKT1 O  
ATOM   1950  CB  MET A 339      15.196  10.305  27.173  1.00 23.70      AKT1 C  
ATOM   1951  CG  MET A 339      14.484   9.679  25.924  1.00 24.48      AKT1 C  
ATOM   1952  SD  MET A 339      12.688   9.538  26.153  1.00 25.97      AKT1 S  
ATOM   1953  CE  MET A 339      12.221  11.292  26.376  1.00 27.25      AKT1 C  
ATOM   1954  N   TYR A 340      17.920  10.805  28.965  1.00 25.10      AKT1 N  
ATOM   1955  HN  TYR A 340      17.888   9.786  28.934  1.00  0.00      AKT1 H  
ATOM   1956  CA  TYR A 340      18.667  11.453  30.016  1.00 25.96      AKT1 C  
ATOM   1957  C   TYR A 340      19.831  12.275  29.433  1.00 25.99      AKT1 C  
ATOM   1958  O   TYR A 340      19.983  13.442  29.796  1.00 26.65      AKT1 O  
ATOM   1959  CB  TYR A 340      19.122  10.416  31.073  1.00 25.30      AKT1 C  
ATOM   1960  CG  TYR A 340      19.770  11.033  32.298  1.00 26.05      AKT1 C  
ATOM   1961  CD1 TYR A 340      21.057  11.610  32.217  1.00 25.10      AKT1 C  
ATOM   1962  CD2 TYR A 340      19.103  11.059  33.531  1.00 26.56      AKT1 C  
ATOM   1963  CE1 TYR A 340      21.656  12.204  33.309  1.00 22.82      AKT1 C  
ATOM   1964  CE2 TYR A 340      19.715  11.686  34.661  1.00 28.36      AKT1 C  
ATOM   1965  CZ  TYR A 340      20.995  12.235  34.532  1.00 27.39      AKT1 C  
ATOM   1966  OH  TYR A 340      21.643  12.815  35.634  1.00 28.27      AKT1 O  
ATOM   1967  HH  TYR A 340      21.191  12.836  36.470  1.00  0.00      AKT1 H  
ATOM   1968  N   GLU A 341      20.653  11.679  28.555  1.00 25.46      AKT1 N  
ATOM   1969  HN  GLU A 341      20.509  10.690  28.352  1.00  0.00      AKT1 H  
ATOM   1970  CA  GLU A 341      21.740  12.374  27.878  1.00 25.28      AKT1 C  
ATOM   1971  C   GLU A 341      21.222  13.595  27.126  1.00 25.36      AKT1 C  
ATOM   1972  O   GLU A 341      21.790  14.671  27.226  1.00 25.61      AKT1 O  
ATOM   1973  CB  GLU A 341      22.454  11.465  26.888  1.00 25.33      AKT1 C  
ATOM   1974  CG  GLU A 341      23.240  10.339  27.558  1.00 27.15      AKT1 C  
ATOM   1975  CD  GLU A 341      24.185   9.693  26.552  1.00 30.43      AKT1 C  
ATOM   1976  OE1 GLU A 341      23.784   8.668  25.932  1.00 30.24      AKT1 O  
ATOM   1977  OE2 GLU A 341      25.295  10.229  26.355  1.00 30.64      AKT1 O  
ATOM   1978  N   MET A 342      20.113  13.436  26.427  1.00 24.67      AKT1 N  
ATOM   1979  HN  MET A 342      19.664  12.520  26.424  1.00  0.00      AKT1 H  
ATOM   1980  CA  MET A 342      19.493  14.533  25.646  1.00 25.74      AKT1 C  
ATOM   1981  C   MET A 342      19.082  15.719  26.541  1.00 26.48      AKT1 C  
ATOM   1982  O   MET A 342      19.385  16.863  26.238  1.00 27.68      AKT1 O  
ATOM   1983  CB  MET A 342      18.254  14.028  24.887  1.00 23.80      AKT1 C  
ATOM   1984  CG  MET A 342      18.579  13.158  23.641  1.00 26.88      AKT1 C  
ATOM   1985  SD  MET A 342      16.979  12.627  23.029  1.00 28.55      AKT1 S  
ATOM   1986  CE  MET A 342      17.370  11.155  22.051  1.00 26.78      AKT1 C  
ATOM   1987  N   MET A 343      18.375  15.436  27.615  1.00 27.09      AKT1 N  
ATOM   1988  HN  MET A 343      18.177  14.462  27.842  1.00  0.00      AKT1 H  
ATOM   1989  CA  MET A 343      17.868  16.496  28.490  1.00 28.59      AKT1 C  
ATOM   1990  C   MET A 343      18.851  17.029  29.541  1.00 29.12      AKT1 C  
ATOM   1991  O   MET A 343      18.702  18.173  29.957  1.00 30.04      AKT1 O  
ATOM   1992  CB  MET A 343      16.567  16.048  29.158  1.00 28.38      AKT1 C  
ATOM   1993  CG  MET A 343      15.421  16.055  28.166  1.00 28.50      AKT1 C  
ATOM   1994  SD  MET A 343      13.842  15.613  28.858  1.00 32.11      AKT1 S  
ATOM   1995  CE  MET A 343      13.922  13.843  29.057  1.00 32.43      AKT1 C  
ATOM   1996  N   CYS A 344      19.844  16.219  29.925  1.00 28.16      AKT1 N  
ATOM   1997  HN  CYS A 344      20.001  15.357  29.403  1.00  0.00      AKT1 H  
ATOM   1998  CA  CYS A 344      20.727  16.523  31.078  1.00 28.76      AKT1 C  
ATOM   1999  C   CYS A 344      22.151  16.816  30.644  1.00 29.22      AKT1 C  
ATOM   2000  O   CYS A 344      22.878  17.475  31.380  1.00 29.82      AKT1 O  
ATOM   2001  CB  CYS A 344      20.716  15.371  32.126  1.00 27.32      AKT1 C  
ATOM   2002  SG  CYS A 344      19.094  15.088  32.811  1.00 29.21      AKT1 S  
ATOM   2003  N   GLY A 345      22.545  16.325  29.459  1.00 28.19      AKT1 N  
ATOM   2004  HN  GLY A 345      21.935  15.676  28.962  1.00  0.00      AKT1 H  
ATOM   2005  CA  GLY A 345      23.806  16.692  28.873  1.00 28.73      AKT1 C  
ATOM   2006  C   GLY A 345      24.957  15.798  29.308  1.00 29.81      AKT1 C  
ATOM   2007  O   GLY A 345      26.072  16.109  28.997  1.00 29.71      AKT1 O  
ATOM   2008  N   ARG A 346      24.672  14.669  29.979  1.00 29.18      AKT1 N  
ATOM   2009  HN  ARG A 346      23.692  14.447  30.155  1.00  0.00      AKT1 H  
ATOM   2010  CA  ARG A 346      25.680  13.749  30.467  1.00 28.97      AKT1 C  
ATOM   2011  C   ARG A 346      24.976  12.400  30.729  1.00 29.02      AKT1 C  
ATOM   2012  O   ARG A 346      23.759  12.325  30.765  1.00 29.41      AKT1 O  
ATOM   2013  CB  ARG A 346      26.344  14.303  31.774  1.00 30.06      AKT1 C  
ATOM   2014  CG  ARG A 346      25.356  14.370  32.965  1.00 30.86      AKT1 C  
ATOM   2015  CD  ARG A 346      26.064  14.664  34.329  1.00 33.34      AKT1 C  
ATOM   2016  NE  ARG A 346      25.027  14.747  35.337  1.00 37.70      AKT1 N  
ATOM   2017  HE  ARG A 346      24.715  13.879  35.772  1.00  0.00      AKT1 H  
ATOM   2018  CZ  ARG A 346      24.454  15.881  35.734  1.00 39.52      AKT1 C  
ATOM   2019  NH1 ARG A 346      24.843  17.031  35.211  1.00 40.60      AKT1 N  
ATOM   2020 1HH1 ARG A 346      24.404  17.900  35.515  1.00  0.00      AKT1 H  
ATOM   2021 2HH1 ARG A 346      25.586  17.056  34.513  1.00  0.00      AKT1 H  
ATOM   2022  NH2 ARG A 346      23.484  15.848  36.645  1.00 41.03      AKT1 N  
ATOM   2023 1HH2 ARG A 346      23.045  16.717  36.949  1.00  0.00      AKT1 H  
ATOM   2024 2HH2 ARG A 346      23.184  14.961  37.049  1.00  0.00      AKT1 H  
ATOM   2025  N   LEU A 347      25.762  11.335  30.835  1.00 29.00      AKT1 N  
ATOM   2026  HN  LEU A 347      26.756  11.451  30.637  1.00  0.00      AKT1 H  
ATOM   2027  CA  LEU A 347      25.290  10.009  31.217  1.00 27.24      AKT1 C  
ATOM   2028  C   LEU A 347      24.716  10.039  32.625  1.00 27.19      AKT1 C  
ATOM   2029  O   LEU A 347      25.219  10.798  33.488  1.00 27.44      AKT1 O  
ATOM   2030  CB  LEU A 347      26.439   8.988  31.150  1.00 26.49      AKT1 C  
ATOM   2031  CG  LEU A 347      26.874   8.636  29.738  1.00 24.96      AKT1 C  
ATOM   2032  CD1 LEU A 347      28.287   7.993  29.772  1.00 25.74      AKT1 C  
ATOM   2033  CD2 LEU A 347      25.759   7.722  28.970  1.00 22.89      AKT1 C  
ATOM   2034  N   PRO A 348      23.667   9.226  32.861  1.00 27.19      AKT1 N  
ATOM   2035  CA  PRO A 348      23.124   9.130  34.223  1.00 28.31      AKT1 C  
ATOM   2036  C   PRO A 348      24.195   8.587  35.215  1.00 28.72      AKT1 C  
ATOM   2037  O   PRO A 348      24.220   9.006  36.378  1.00 27.68      AKT1 O  
ATOM   2038  CB  PRO A 348      21.916   8.169  34.079  1.00 27.40      AKT1 C  
ATOM   2039  CG  PRO A 348      22.173   7.425  32.782  1.00 27.42      AKT1 C  
ATOM   2040  CD  PRO A 348      22.921   8.387  31.890  1.00 25.18      AKT1 C  
ATOM   2041  N   PHE A 349      25.050   7.678  34.747  1.00 28.48      AKT1 N  
ATOM   2042  HN  PHE A 349      24.982   7.406  33.766  1.00  0.00      AKT1 H  
ATOM   2043  CA  PHE A 349      26.085   7.051  35.577  1.00 30.42      AKT1 C  
ATOM   2044  C   PHE A 349      27.360   6.964  34.788  1.00 31.29      AKT1 C  
ATOM   2045  O   PHE A 349      27.380   6.486  33.619  1.00 31.83      AKT1 O  
ATOM   2046  CB  PHE A 349      25.679   5.622  36.039  1.00 30.56      AKT1 C  
ATOM   2047  CG  PHE A 349      24.296   5.557  36.611  1.00 29.82      AKT1 C  
ATOM   2048  CD1 PHE A 349      24.041   6.065  37.876  1.00 31.21      AKT1 C  
ATOM   2049  CD2 PHE A 349      23.252   5.008  35.878  1.00 29.11      AKT1 C  
ATOM   2050  CE1 PHE A 349      22.756   6.060  38.418  1.00 34.34      AKT1 C  
ATOM   2051  CE2 PHE A 349      21.947   4.995  36.421  1.00 29.69      AKT1 C  
ATOM   2052  CZ  PHE A 349      21.697   5.521  37.685  1.00 30.81      AKT1 C  
ATOM   2053  N   TYR A 350      28.435   7.408  35.413  1.00 31.37      AKT1 N  
ATOM   2054  HN  TYR A 350      28.351   7.801  36.351  1.00  0.00      AKT1 H  
ATOM   2055  CA  TYR A 350      29.730   7.340  34.774  1.00 32.18      AKT1 C  
ATOM   2056  C   TYR A 350      30.893   7.135  35.751  1.00 34.24      AKT1 C  
ATOM   2057  O   TYR A 350      31.043   7.890  36.732  1.00 34.47      AKT1 O  
ATOM   2058  CB  TYR A 350      30.025   8.562  33.850  1.00 31.78      AKT1 C  
ATOM   2059  CG  TYR A 350      31.318   8.317  33.095  1.00 32.82      AKT1 C  
ATOM   2060  CD1 TYR A 350      31.364   7.357  32.062  1.00 34.57      AKT1 C  
ATOM   2061  CD2 TYR A 350      32.520   8.951  33.470  1.00 36.33      AKT1 C  
ATOM   2062  CE1 TYR A 350      32.554   7.080  31.381  1.00 36.00      AKT1 C  
ATOM   2063  CE2 TYR A 350      33.747   8.681  32.764  1.00 36.71      AKT1 C  
ATOM   2064  CZ  TYR A 350      33.736   7.738  31.720  1.00 37.90      AKT1 C  
ATOM   2065  OH  TYR A 350      34.895   7.412  31.007  1.00 41.78      AKT1 O  
ATOM   2066  HH  TYR A 350      35.700   7.860  31.238  1.00  0.00      AKT1 H  
ATOM   2067  N   ASN A 351      31.732   6.139  35.455  1.00 35.77      AKT1 N  
ATOM   2068  HN  ASN A 351      31.418   5.390  34.838  1.00  0.00      AKT1 H  
ATOM   2069  CA  ASN A 351      33.083   6.098  35.993  1.00 37.07      AKT1 C  
ATOM   2070  C   ASN A 351      33.973   5.476  34.944  1.00 38.49      AKT1 C  
ATOM   2071  O   ASN A 351      33.530   4.581  34.187  1.00 37.07      AKT1 O  
ATOM   2072  CB  ASN A 351      33.116   5.305  37.288  1.00 37.65      AKT1 C  
ATOM   2073  CG  ASN A 351      34.444   5.453  38.035  1.00 40.77      AKT1 C  
ATOM   2074  ND2 ASN A 351      34.420   6.216  39.130  1.00 40.15      AKT1 N  
ATOM   2075 1HD2 ASN A 351      35.305   6.315  39.628  1.00  0.00      AKT1 H  
ATOM   2076 2HD2 ASN A 351      33.572   6.674  39.465  1.00  0.00      AKT1 H  
ATOM   2077  OD1 ASN A 351      35.479   4.894  37.626  1.00 40.57      AKT1 O  
ATOM   2078  N   GLN A 352      35.213   5.957  34.849  1.00 40.31      AKT1 N  
ATOM   2079  HN  GLN A 352      35.533   6.694  35.477  1.00  0.00      AKT1 H  
ATOM   2080  CA  GLN A 352      36.102   5.410  33.832  1.00 43.51      AKT1 C  
ATOM   2081  C   GLN A 352      36.572   3.994  34.136  1.00 42.60      AKT1 C  
ATOM   2082  O   GLN A 352      36.855   3.257  33.215  1.00 42.71      AKT1 O  
ATOM   2083  CB  GLN A 352      37.226   6.363  33.407  1.00 44.81      AKT1 C  
ATOM   2084  CG  GLN A 352      38.381   6.506  34.369  1.00 51.64      AKT1 C  
ATOM   2085  CD  GLN A 352      39.122   7.826  34.142  1.00 60.78      AKT1 C  
ATOM   2086  NE2 GLN A 352      39.724   8.362  35.206  1.00 62.95      AKT1 N  
ATOM   2087 1HE2 GLN A 352      40.218   9.242  35.055  1.00  0.00      AKT1 H  
ATOM   2088 2HE2 GLN A 352      39.708   7.922  36.126  1.00  0.00      AKT1 H  
ATOM   2089  OE1 GLN A 352      39.141   8.363  33.019  1.00 64.45      AKT1 O  
ATOM   2090  N   ASP A 353      36.597   3.617  35.412  1.00 43.13      AKT1 N  
ATOM   2091  HN  ASP A 353      36.543   4.332  36.137  1.00  0.00      AKT1 H  
ATOM   2092  CA  ASP A 353      36.701   2.197  35.816  1.00 43.78      AKT1 C  
ATOM   2093  C   ASP A 353      35.369   1.467  35.624  1.00 43.27      AKT1 C  
ATOM   2094  O   ASP A 353      34.380   1.843  36.250  1.00 42.45      AKT1 O  
ATOM   2095  CB  ASP A 353      37.112   2.053  37.303  1.00 43.89      AKT1 C  
ATOM   2096  CG  ASP A 353      37.302   0.574  37.716  1.00 47.12      AKT1 C  
ATOM   2097  OD1 ASP A 353      36.349  -0.101  38.173  1.00 48.47      AKT1 O  
ATOM   2098  OD2 ASP A 353      38.408   0.049  37.520  1.00 53.06      AKT1 O  
ATOM   2099  N   HIS A 354      35.351   0.399  34.817  1.00 43.46      AKT1 N  
ATOM   2100  HN  HIS A 354      36.213   0.114  34.352  1.00  0.00      AKT1 H  
ATOM   2101  CA  HIS A 354      34.122  -0.373  34.584  1.00 43.67      AKT1 C  
ATOM   2102  C   HIS A 354      33.473  -0.998  35.809  1.00 44.95      AKT1 C  
ATOM   2103  O   HIS A 354      32.243  -1.077  35.887  1.00 44.58      AKT1 O  
ATOM   2104  CB  HIS A 354      34.330  -1.474  33.535  1.00 43.67      AKT1 C  
ATOM   2105  CG  HIS A 354      34.466  -0.955  32.139  1.00 42.53      AKT1 C  
ATOM   2106  CD2 HIS A 354      34.385   0.309  31.642  1.00 40.93      AKT1 C  
ATOM   2107  ND1 HIS A 354      34.741  -1.776  31.064  1.00 40.73      AKT1 N  
ATOM   2108  HD1 HIS A 354      34.865  -2.787  31.109  1.00  0.00      AKT1 H  
ATOM   2109  CE1 HIS A 354      34.818  -1.041  29.965  1.00 39.43      AKT1 C  
ATOM   2110  NE2 HIS A 354      34.588   0.224  30.285  1.00 39.75      AKT1 N  
ATOM   2111  HE2 HIS A 354      34.565   1.007  29.631  1.00  0.00      AKT1 H  
ATOM   2112  N   GLU A 355      34.290  -1.468  36.752  1.00 46.00      AKT1 N  
ATOM   2113  HN  GLU A 355      35.299  -1.384  36.627  1.00  0.00      AKT1 H  
ATOM   2114  CA  GLU A 355      33.767  -2.103  37.966  1.00 47.57      AKT1 C  
ATOM   2115  C   GLU A 355      32.992  -1.085  38.788  1.00 45.28      AKT1 C  
ATOM   2116  O   GLU A 355      31.918  -1.386  39.261  1.00 45.43      AKT1 O  
ATOM   2117  CB  GLU A 355      34.885  -2.793  38.793  1.00 48.60      AKT1 C  
ATOM   2118  CG  GLU A 355      35.717  -3.830  37.955  1.00 54.26      AKT1 C  
ATOM   2119  CD  GLU A 355      34.848  -4.768  37.065  1.00 59.81      AKT1 C  
ATOM   2120  OE1 GLU A 355      35.122  -4.871  35.827  1.00 60.57      AKT1 O  
ATOM   2121  OE2 GLU A 355      33.885  -5.386  37.610  1.00 61.41      AKT1 O  
ATOM   2122  N   LYS A 356      33.550   0.113  38.894  1.00 43.68      AKT1 N  
ATOM   2123  HN  LYS A 356      34.475   0.247  38.486  1.00  0.00      AKT1 H  
ATOM   2124  CA  LYS A 356      32.927   1.246  39.555  1.00 42.96      AKT1 C  
ATOM   2125  C   LYS A 356      31.666   1.769  38.797  1.00 40.23      AKT1 C  
ATOM   2126  O   LYS A 356      30.668   2.092  39.414  1.00 39.82      AKT1 O  
ATOM   2127  CB  LYS A 356      33.954   2.371  39.705  1.00 43.13      AKT1 C  
ATOM   2128  CG  LYS A 356      34.886   2.203  40.889  1.00 48.34      AKT1 C  
ATOM   2129  CD  LYS A 356      35.998   3.243  40.808  1.00 53.20      AKT1 C  
ATOM   2130  CE  LYS A 356      37.223   2.743  41.566  1.00 57.46      AKT1 C  
ATOM   2131  NZ  LYS A 356      36.718   2.113  42.819  1.00 58.96      AKT1 N  
ATOM   2132  HZ1 LYS A 356      37.537   1.779  43.326  1.00  0.00      AKT1 H  
ATOM   2133  HZ2 LYS A 356      36.021   1.387  42.653  1.00  0.00      AKT1 H  
ATOM   2134  HZ3 LYS A 356      36.126   2.733  43.372  1.00  0.00      AKT1 H  
ATOM   2135  N   LEU A 357      31.748   1.863  37.467  1.00 37.90      AKT1 N  
ATOM   2136  HN  LEU A 357      32.650   1.712  37.015  1.00  0.00      AKT1 H  
ATOM   2137  CA  LEU A 357      30.575   2.178  36.633  1.00 35.26      AKT1 C  
ATOM   2138  C   LEU A 357      29.454   1.192  36.882  1.00 34.24      AKT1 C  
ATOM   2139  O   LEU A 357      28.321   1.579  37.141  1.00 31.83      AKT1 O  
ATOM   2140  CB  LEU A 357      30.986   2.200  35.155  1.00 35.14      AKT1 C  
ATOM   2141  CG  LEU A 357      29.879   2.220  34.073  1.00 34.50      AKT1 C  
ATOM   2142  CD1 LEU A 357      29.157   3.580  34.044  1.00 33.45      AKT1 C  
ATOM   2143  CD2 LEU A 357      30.496   1.904  32.724  1.00 31.48      AKT1 C  
ATOM   2144  N   PHE A 358      29.774  -0.105  36.816  1.00 34.96      AKT1 N  
ATOM   2145  HN  PHE A 358      30.741  -0.369  36.625  1.00  0.00      AKT1 H  
ATOM   2146  CA  PHE A 358      28.762  -1.167  37.013  1.00 34.69      AKT1 C  
ATOM   2147  C   PHE A 358      28.120  -1.106  38.406  1.00 35.04      AKT1 C  
ATOM   2148  O   PHE A 358      26.931  -1.337  38.558  1.00 34.25      AKT1 O  
ATOM   2149  CB  PHE A 358      29.334  -2.568  36.697  1.00 34.74      AKT1 C  
ATOM   2150  CG  PHE A 358      29.761  -2.772  35.261  1.00 37.14      AKT1 C  
ATOM   2151  CD1 PHE A 358      30.600  -3.851  34.919  1.00 36.51      AKT1 C  
ATOM   2152  CD2 PHE A 358      29.327  -1.882  34.225  1.00 35.85      AKT1 C  
ATOM   2153  CE1 PHE A 358      31.015  -4.061  33.592  1.00 37.37      AKT1 C  
ATOM   2154  CE2 PHE A 358      29.746  -2.072  32.905  1.00 36.74      AKT1 C  
ATOM   2155  CZ  PHE A 358      30.593  -3.161  32.575  1.00 38.49      AKT1 C  
ATOM   2156  N   GLU A 359      28.905  -0.730  39.423  1.00 36.79      AKT1 N  
ATOM   2157  HN  GLU A 359      29.894  -0.554  39.249  1.00  0.00      AKT1 H  
ATOM   2158  CA  GLU A 359      28.372  -0.563  40.797  1.00 38.20      AKT1 C  
ATOM   2159  C   GLU A 359      27.326   0.538  40.829  1.00 36.29      AKT1 C  
ATOM   2160  O   GLU A 359      26.271   0.362  41.383  1.00 37.34      AKT1 O  
ATOM   2161  CB  GLU A 359      29.506  -0.248  41.812  1.00 38.97      AKT1 C  
ATOM   2162  CG  GLU A 359      30.533  -1.403  41.992  1.00 48.31      AKT1 C  
ATOM   2163  CD  GLU A 359      31.685  -1.111  43.030  1.00 59.38      AKT1 C  
ATOM   2164  OE1 GLU A 359      31.477  -0.279  43.968  1.00 62.61      AKT1 O  
ATOM   2165  OE2 GLU A 359      32.787  -1.732  42.899  1.00 60.20      AKT1 O  
ATOM   2166  N   LEU A 360      27.641   1.676  40.227  1.00 35.42      AKT1 N  
ATOM   2167  HN  LEU A 360      28.587   1.783  39.861  1.00  0.00      AKT1 H  
ATOM   2168  CA  LEU A 360      26.693   2.800  40.057  1.00 33.12      AKT1 C  
ATOM   2169  C   LEU A 360      25.413   2.410  39.346  1.00 31.93      AKT1 C  
ATOM   2170  O   LEU A 360      24.335   2.639  39.857  1.00 31.52      AKT1 O  
ATOM   2171  CB  LEU A 360      27.376   3.959  39.297  1.00 33.92      AKT1 C  
ATOM   2172  CG  LEU A 360      28.552   4.717  39.978  1.00 34.83      AKT1 C  
ATOM   2173  CD1 LEU A 360      29.207   5.623  38.965  1.00 35.54      AKT1 C  
ATOM   2174  CD2 LEU A 360      28.132   5.509  41.231  1.00 36.20      AKT1 C  
ATOM   2175  N   ILE A 361      25.529   1.780  38.183  1.00 30.63      AKT1 N  
ATOM   2176  HN  ILE A 361      26.459   1.606  37.802  1.00  0.00      AKT1 H  
ATOM   2177  CA  ILE A 361      24.350   1.328  37.432  1.00 29.66      AKT1 C  
ATOM   2178  C   ILE A 361      23.426   0.438  38.274  1.00 30.95      AKT1 C  
ATOM   2179  O   ILE A 361      22.198   0.629  38.311  1.00 31.09      AKT1 O  
ATOM   2180  CB  ILE A 361      24.783   0.659  36.092  1.00 28.34      AKT1 C  
ATOM   2181  CG1 ILE A 361      25.407   1.741  35.157  1.00 25.21      AKT1 C  
ATOM   2182  CG2 ILE A 361      23.618  -0.075  35.430  1.00 26.98      AKT1 C  
ATOM   2183  CD1 ILE A 361      26.070   1.184  33.987  1.00 24.84      AKT1 C  
ATOM   2184  N   LEU A 362      24.021  -0.539  38.951  1.00 33.11      AKT1 N  
ATOM   2185  HN  LEU A 362      25.031  -0.655  38.865  1.00  0.00      AKT1 H  
ATOM   2186  CA  LEU A 362      23.281  -1.447  39.809  1.00 34.71      AKT1 C  
ATOM   2187  C   LEU A 362      22.665  -0.840  41.090  1.00 37.01      AKT1 C  
ATOM   2188  O   LEU A 362      21.522  -1.158  41.452  1.00 37.61      AKT1 O  
ATOM   2189  CB  LEU A 362      24.223  -2.585  40.191  1.00 34.87      AKT1 C  
ATOM   2190  CG  LEU A 362      24.461  -3.543  39.010  1.00 34.34      AKT1 C  
ATOM   2191  CD1 LEU A 362      25.641  -4.370  39.345  1.00 33.97      AKT1 C  
ATOM   2192  CD2 LEU A 362      23.234  -4.344  38.757  1.00 31.75      AKT1 C  
ATOM   2193  N   MET A 363      23.405   0.041  41.759  1.00 39.18      AKT1 N  
ATOM   2194  HN  MET A 363      24.218   0.447  41.297  1.00  0.00      AKT1 H  
ATOM   2195  CA  MET A 363      23.094   0.460  43.159  1.00 41.03      AKT1 C  
ATOM   2196  C   MET A 363      22.686   1.933  43.353  1.00 40.52      AKT1 C  
ATOM   2197  O   MET A 363      21.957   2.262  44.287  1.00 40.47      AKT1 O  
ATOM   2198  CB  MET A 363      24.318   0.169  44.076  1.00 42.10      AKT1 C  
ATOM   2199  CG  MET A 363      24.771  -1.316  44.195  1.00 45.29      AKT1 C  
ATOM   2200  SD  MET A 363      23.357  -2.393  44.556  1.00 58.89      AKT1 S  
ATOM   2201  CE  MET A 363      22.765  -1.857  46.193  1.00 57.39      AKT1 C  
ATOM   2202  N   GLU A 364      23.176   2.832  42.496  1.00 40.51      AKT1 N  
ATOM   2203  HN  GLU A 364      23.661   2.518  41.655  1.00  0.00      AKT1 H  
ATOM   2204  CA  GLU A 364      23.022   4.273  42.755  1.00 39.14      AKT1 C  
ATOM   2205  C   GLU A 364      21.678   4.808  42.275  1.00 38.25      AKT1 C  
ATOM   2206  O   GLU A 364      21.318   4.612  41.082  1.00 35.99      AKT1 O  
ATOM   2207  CB  GLU A 364      24.189   5.023  42.091  1.00 40.86      AKT1 C  
ATOM   2208  CG  GLU A 364      24.445   6.430  42.582  1.00 44.06      AKT1 C  
ATOM   2209  CD  GLU A 364      24.720   6.494  44.094  1.00 51.46      AKT1 C  
ATOM   2210  OE1 GLU A 364      24.326   7.518  44.702  1.00 55.05      AKT1 O  
ATOM   2211  OE2 GLU A 364      25.299   5.535  44.668  1.00 50.86      AKT1 O  
ATOM   2212  N   GLU A 365      20.944   5.496  43.175  1.00 35.42      AKT1 N  
ATOM   2213  HN  GLU A 365      21.273   5.579  44.137  1.00  0.00      AKT1 H  
ATOM   2214  CA  GLU A 365      19.702   6.113  42.791  1.00 35.50      AKT1 C  
ATOM   2215  C   GLU A 365      19.996   7.218  41.728  1.00 34.02      AKT1 C  
ATOM   2216  O   GLU A 365      20.988   7.933  41.853  1.00 34.07      AKT1 O  
ATOM   2217  CB  GLU A 365      18.988   6.708  44.007  1.00 36.53      AKT1 C  
ATOM   2218  CG  GLU A 365      17.603   7.223  43.641  1.00 39.45      AKT1 C  
ATOM   2219  CD  GLU A 365      16.773   7.664  44.847  1.00 45.17      AKT1 C  
ATOM   2220  OE1 GLU A 365      16.784   8.855  45.202  1.00 44.60      AKT1 O  
ATOM   2221  OE2 GLU A 365      16.095   6.819  45.441  1.00 48.85      AKT1 O  
ATOM   2222  N   ILE A 366      19.162   7.303  40.682  1.00 33.61      AKT1 N  
ATOM   2223  HN  ILE A 366      18.440   6.588  40.591  1.00  0.00      AKT1 H  
ATOM   2224  CA  ILE A 366      19.217   8.369  39.645  1.00 32.16      AKT1 C  
ATOM   2225  C   ILE A 366      19.097   9.782  40.274  1.00 32.71      AKT1 C  
ATOM   2226  O   ILE A 366      18.361   9.960  41.222  1.00 31.56      AKT1 O  
ATOM   2227  CB  ILE A 366      18.099   8.153  38.558  1.00 31.78      AKT1 C  
ATOM   2228  CG1 ILE A 366      18.345   9.021  37.304  1.00 29.25      AKT1 C  
ATOM   2229  CG2 ILE A 366      16.663   8.344  39.133  1.00 33.73      AKT1 C  
ATOM   2230  CD1 ILE A 366      19.763   8.749  36.625  1.00 25.98      AKT1 C  
ATOM   2231  N   ARG A 367      19.885  10.743  39.792  1.00 32.50      AKT1 N  
ATOM   2232  HN  ARG A 367      20.651  10.488  39.169  1.00  0.00      AKT1 H  
ATOM   2233  CA  ARG A 367      19.686  12.148  40.128  1.00 32.62      AKT1 C  
ATOM   2234  C   ARG A 367      19.596  12.945  38.804  1.00 31.65      AKT1 C  
ATOM   2235  O   ARG A 367      20.080  12.484  37.744  1.00 30.50      AKT1 O  
ATOM   2236  CB  ARG A 367      20.832  12.721  40.975  1.00 32.28      AKT1 C  
ATOM   2237  CG  ARG A 367      21.135  12.035  42.327  1.00 35.95      AKT1 C  
ATOM   2238  CD  ARG A 367      22.504  11.355  42.158  1.00 41.01      AKT1 C  
ATOM   2239  NE  ARG A 367      23.527  12.153  42.746  1.00 40.66      AKT1 N  
ATOM   2240  HE  ARG A 367      23.223  12.924  43.340  1.00  0.00      AKT1 H  
ATOM   2241  CZ  ARG A 367      24.839  11.994  42.598  1.00 42.72      AKT1 C  
ATOM   2242  NH1 ARG A 367      25.380  11.048  41.835  1.00 43.71      AKT1 N  
ATOM   2243 1HH1 ARG A 367      26.386  10.926  41.721  1.00  0.00      AKT1 H  
ATOM   2244 2HH1 ARG A 367      24.770  10.404  41.333  1.00  0.00      AKT1 H  
ATOM   2245  NH2 ARG A 367      25.629  12.828  43.248  1.00 45.30      AKT1 N  
ATOM   2246 1HH2 ARG A 367      26.635  12.706  43.134  1.00  0.00      AKT1 H  
ATOM   2247 2HH2 ARG A 367      25.214  13.553  43.833  1.00  0.00      AKT1 H  
ATOM   2248  N   PHE A 368      19.005  14.131  38.911  1.00 31.07      AKT1 N  
ATOM   2249  HN  PHE A 368      18.717  14.426  39.844  1.00  0.00      AKT1 H  
ATOM   2250  CA  PHE A 368      18.731  15.056  37.797  1.00 31.36      AKT1 C  
ATOM   2251  C   PHE A 368      19.233  16.451  38.112  1.00 32.16      AKT1 C  
ATOM   2252  O   PHE A 368      19.127  16.880  39.250  1.00 31.18      AKT1 O  
ATOM   2253  CB  PHE A 368      17.222  15.102  37.522  1.00 30.20      AKT1 C  
ATOM   2254  CG  PHE A 368      16.623  13.733  37.338  1.00 32.63      AKT1 C  
ATOM   2255  CD1 PHE A 368      16.828  13.016  36.147  1.00 28.21      AKT1 C  
ATOM   2256  CD2 PHE A 368      15.912  13.145  38.363  1.00 31.44      AKT1 C  
ATOM   2257  CE1 PHE A 368      16.286  11.738  35.989  1.00 27.15      AKT1 C  
ATOM   2258  CE2 PHE A 368      15.389  11.871  38.232  1.00 32.08      AKT1 C  
ATOM   2259  CZ  PHE A 368      15.555  11.159  37.017  1.00 31.60      AKT1 C  
ATOM   2260  N   PRO A 369      19.754  17.173  37.084  1.00 32.84      AKT1 N  
ATOM   2261  CA  PRO A 369      19.920  18.596  37.291  1.00 32.26      AKT1 C  
ATOM   2262  C   PRO A 369      18.574  19.201  37.781  1.00 32.39      AKT1 C  
ATOM   2263  O   PRO A 369      17.494  18.775  37.349  1.00 30.58      AKT1 O  
ATOM   2264  CB  PRO A 369      20.361  19.120  35.919  1.00 33.23      AKT1 C  
ATOM   2265  CG  PRO A 369      20.354  17.919  34.958  1.00 32.57      AKT1 C  
ATOM   2266  CD  PRO A 369      20.186  16.703  35.741  1.00 32.64      AKT1 C  
ATOM   2267  N   ARG A 370      18.639  20.175  38.703  1.00 32.04      AKT1 N  
ATOM   2268  HN  ARG A 370      19.551  20.548  38.967  1.00  0.00      AKT1 H  
ATOM   2269  CA  ARG A 370      17.418  20.723  39.348  1.00 32.52      AKT1 C  
ATOM   2270  C   ARG A 370      16.634  21.713  38.448  1.00 33.23      AKT1 C  
ATOM   2271  O   ARG A 370      15.577  22.215  38.834  1.00 34.82      AKT1 O  
ATOM   2272  CB  ARG A 370      17.793  21.408  40.685  1.00 32.89      AKT1 C  
ATOM   2273  CG  ARG A 370      18.478  20.427  41.708  1.00 33.61      AKT1 C  
ATOM   2274  CD  ARG A 370      17.424  19.417  42.115  1.00 38.69      AKT1 C  
ATOM   2275  NE  ARG A 370      17.899  18.303  42.947  1.00 35.92      AKT1 N  
ATOM   2276  HE  ARG A 370      18.801  17.883  42.722  1.00  0.00      AKT1 H  
ATOM   2277  CZ  ARG A 370      17.212  17.810  43.983  1.00 35.55      AKT1 C  
ATOM   2278  NH1 ARG A 370      16.044  18.345  44.326  1.00 32.53      AKT1 N  
ATOM   2279 1HH1 ARG A 370      15.520  17.969  45.116  1.00  0.00      AKT1 H  
ATOM   2280 2HH1 ARG A 370      15.662  19.113  43.775  1.00  0.00      AKT1 H  
ATOM   2281  NH2 ARG A 370      17.710  16.809  44.701  1.00 30.06      AKT1 N  
ATOM   2282 1HH2 ARG A 370      17.186  16.433  45.491  1.00  0.00      AKT1 H  
ATOM   2283 2HH2 ARG A 370      18.606  16.399  44.438  1.00  0.00      AKT1 H  
ATOM   2284  N   THR A 371      17.129  21.995  37.257  1.00 33.28      AKT1 N  
ATOM   2285  HN  THR A 371      18.093  21.744  37.036  1.00  0.00      AKT1 H  
ATOM   2286  CA  THR A 371      16.297  22.670  36.245  1.00 34.55      AKT1 C  
ATOM   2287  C   THR A 371      15.306  21.722  35.538  1.00 35.17      AKT1 C  
ATOM   2288  O   THR A 371      14.377  22.207  34.872  1.00 34.50      AKT1 O  
ATOM   2289  CB  THR A 371      17.134  23.284  35.181  1.00 34.02      AKT1 C  
ATOM   2290  CG2 THR A 371      17.827  24.539  35.725  1.00 38.22      AKT1 C  
ATOM   2291  OG1 THR A 371      18.143  22.341  34.815  1.00 34.70      AKT1 O  
ATOM   2292  HG1 THR A 371      18.678  22.733  34.135  1.00  0.00      AKT1 H  
ATOM   2293  N   LEU A 372      15.499  20.396  35.669  1.00 34.29      AKT1 N  
ATOM   2294  HN  LEU A 372      16.238  20.050  36.281  1.00  0.00      AKT1 H  
ATOM   2295  CA  LEU A 372      14.649  19.441  34.933  1.00 34.00      AKT1 C  
ATOM   2296  C   LEU A 372      13.208  19.523  35.414  1.00 34.10      AKT1 C  
ATOM   2297  O   LEU A 372      12.958  19.559  36.611  1.00 34.63      AKT1 O  
ATOM   2298  CB  LEU A 372      15.162  18.005  35.037  1.00 34.11      AKT1 C  
ATOM   2299  CG  LEU A 372      14.588  17.024  33.995  1.00 34.80      AKT1 C  
ATOM   2300  CD1 LEU A 372      14.977  17.513  32.591  1.00 32.74      AKT1 C  
ATOM   2301  CD2 LEU A 372      15.081  15.595  34.225  1.00 32.88      AKT1 C  
ATOM   2302  N   GLY A 373      12.269  19.562  34.472  1.00 33.99      AKT1 N  
ATOM   2303  HN  GLY A 373      12.559  19.522  33.495  1.00  0.00      AKT1 H  
ATOM   2304  CA  GLY A 373      10.852  19.659  34.770  1.00 33.93      AKT1 C  
ATOM   2305  C   GLY A 373      10.356  18.379  35.423  1.00 34.48      AKT1 C  
ATOM   2306  O   GLY A 373      10.997  17.329  35.288  1.00 33.35      AKT1 O  
ATOM   2307  N   PRO A 374       9.220  18.461  36.147  1.00 35.16      AKT1 N  
ATOM   2308  CA  PRO A 374       8.717  17.301  36.936  1.00 34.72      AKT1 C  
ATOM   2309  C   PRO A 374       8.317  16.093  36.092  1.00 34.98      AKT1 C  
ATOM   2310  O   PRO A 374       8.536  14.954  36.511  1.00 33.52      AKT1 O  
ATOM   2311  CB  PRO A 374       7.464  17.846  37.646  1.00 35.37      AKT1 C  
ATOM   2312  CG  PRO A 374       7.149  19.151  37.025  1.00 35.60      AKT1 C  
ATOM   2313  CD  PRO A 374       8.446  19.696  36.422  1.00 35.71      AKT1 C  
ATOM   2314  N   GLU A 375       7.701  16.335  34.932  1.00 34.74      AKT1 N  
ATOM   2315  HN  GLU A 375       7.564  17.300  34.630  1.00  0.00      AKT1 H  
ATOM   2316  CA  GLU A 375       7.216  15.238  34.081  1.00 35.19      AKT1 C  
ATOM   2317  C   GLU A 375       8.384  14.476  33.457  1.00 34.21      AKT1 C  
ATOM   2318  O   GLU A 375       8.339  13.238  33.353  1.00 34.36      AKT1 O  
ATOM   2319  CB  GLU A 375       6.268  15.756  32.990  1.00 35.57      AKT1 C  
ATOM   2320  CG  GLU A 375       5.055  16.507  33.540  1.00 41.03      AKT1 C  
ATOM   2321  CD  GLU A 375       5.242  18.047  33.638  1.00 50.47      AKT1 C  
ATOM   2322  OE1 GLU A 375       6.396  18.605  33.560  1.00 46.10      AKT1 O  
ATOM   2323  OE2 GLU A 375       4.178  18.708  33.798  1.00 54.95      AKT1 O  
ATOM   2324  N   ALA A 376       9.408  15.223  33.040  1.00 32.74      AKT1 N  
ATOM   2325  HN  ALA A 376       9.331  16.238  33.108  1.00  0.00      AKT1 H  
ATOM   2326  CA  ALA A 376      10.650  14.643  32.484  1.00 31.57      AKT1 C  
ATOM   2327  C   ALA A 376      11.336  13.781  33.532  1.00 31.02      AKT1 C  
ATOM   2328  O   ALA A 376      11.776  12.655  33.254  1.00 27.28      AKT1 O  
ATOM   2329  CB  ALA A 376      11.598  15.764  32.010  1.00 30.45      AKT1 C  
ATOM   2330  N   LYS A 377      11.415  14.329  34.742  1.00 30.14      AKT1 N  
ATOM   2331  HN  LYS A 377      11.055  15.273  34.883  1.00  0.00      AKT1 H  
ATOM   2332  CA  LYS A 377      12.001  13.620  35.869  1.00 31.98      AKT1 C  
ATOM   2333  C   LYS A 377      11.205  12.357  36.184  1.00 31.75      AKT1 C  
ATOM   2334  O   LYS A 377      11.778  11.342  36.489  1.00 31.31      AKT1 O  
ATOM   2335  CB  LYS A 377      12.039  14.560  37.087  1.00 32.87      AKT1 C  
ATOM   2336  CG  LYS A 377      12.576  13.959  38.363  1.00 38.49      AKT1 C  
ATOM   2337  CD  LYS A 377      12.838  15.050  39.444  1.00 44.43      AKT1 C  
ATOM   2338  CE  LYS A 377      13.371  16.308  38.773  1.00 47.89      AKT1 C  
ATOM   2339  NZ  LYS A 377      13.263  17.514  39.643  1.00 53.60      AKT1 N  
ATOM   2340  HZ1 LYS A 377      13.620  18.357  39.193  1.00  0.00      AKT1 H  
ATOM   2341  HZ2 LYS A 377      13.718  17.358  40.542  1.00  0.00      AKT1 H  
ATOM   2342  HZ3 LYS A 377      12.304  17.649  39.964  1.00  0.00      AKT1 H  
ATOM   2343  N   SER A 378       9.874  12.441  36.139  1.00 30.72      AKT1 N  
ATOM   2344  HN  SER A 378       9.445  13.346  35.948  1.00  0.00      AKT1 H  
ATOM   2345  CA  SER A 378       9.011  11.284  36.354  1.00 30.78      AKT1 C  
ATOM   2346  C   SER A 378       9.259  10.205  35.267  1.00 29.25      AKT1 C  
ATOM   2347  O   SER A 378       9.456   9.041  35.563  1.00 28.45      AKT1 O  
ATOM   2348  CB  SER A 378       7.522  11.731  36.343  1.00 31.07      AKT1 C  
ATOM   2349  OG  SER A 378       6.660  10.611  36.310  1.00 31.72      AKT1 O  
ATOM   2350  HG  SER A 378       5.750  10.884  36.303  1.00  0.00      AKT1 H  
ATOM   2351  N   LEU A 379       9.294  10.616  34.009  1.00 29.18      AKT1 N  
ATOM   2352  HN  LEU A 379       9.161  11.607  33.805  1.00  0.00      AKT1 H  
ATOM   2353  CA  LEU A 379       9.521   9.676  32.895  1.00 28.07      AKT1 C  
ATOM   2354  C   LEU A 379      10.873   8.965  33.060  1.00 28.14      AKT1 C  
ATOM   2355  O   LEU A 379      10.936   7.762  33.043  1.00 28.49      AKT1 O  
ATOM   2356  CB  LEU A 379       9.507  10.408  31.535  1.00 26.74      AKT1 C  
ATOM   2357  CG  LEU A 379       9.827   9.459  30.342  1.00 25.82      AKT1 C  
ATOM   2358  CD1 LEU A 379       8.652   8.511  30.047  1.00 28.44      AKT1 C  
ATOM   2359  CD2 LEU A 379      10.130  10.246  29.129  1.00 27.61      AKT1 C  
ATOM   2360  N   LEU A 380      11.934   9.747  33.205  1.00 27.89      AKT1 N  
ATOM   2361  HN  LEU A 380      11.792  10.757  33.226  1.00  0.00      AKT1 H  
ATOM   2362  CA  LEU A 380      13.282   9.242  33.335  1.00 28.23      AKT1 C  
ATOM   2363  C   LEU A 380      13.460   8.356  34.573  1.00 28.51      AKT1 C  
ATOM   2364  O   LEU A 380      14.123   7.331  34.475  1.00 26.93      AKT1 O  
ATOM   2365  CB  LEU A 380      14.298  10.375  33.309  1.00 27.81      AKT1 C  
ATOM   2366  CG  LEU A 380      14.424  11.236  32.008  1.00 26.65      AKT1 C  
ATOM   2367  CD1 LEU A 380      15.510  12.315  32.252  1.00 27.86      AKT1 C  
ATOM   2368  CD2 LEU A 380      14.760  10.377  30.796  1.00 24.41      AKT1 C  
ATOM   2369  N   SER A 381      12.910   8.757  35.728  1.00 28.62      AKT1 N  
ATOM   2370  HN  SER A 381      12.465   9.673  35.782  1.00  0.00      AKT1 H  
ATOM   2371  CA  SER A 381      12.940   7.887  36.928  1.00 29.58      AKT1 C  
ATOM   2372  C   SER A 381      12.215   6.556  36.692  1.00 28.97      AKT1 C  
ATOM   2373  O   SER A 381      12.664   5.535  37.202  1.00 29.71      AKT1 O  
ATOM   2374  CB  SER A 381      12.281   8.545  38.144  1.00 30.60      AKT1 C  
ATOM   2375  OG  SER A 381      12.807   9.837  38.349  1.00 35.88      AKT1 O  
ATOM   2376  HG  SER A 381      12.398  10.245  39.103  1.00  0.00      AKT1 H  
ATOM   2377  N   GLY A 382      11.071   6.591  35.993  1.00 28.18      AKT1 N  
ATOM   2378  HN  GLY A 382      10.710   7.493  35.682  1.00  0.00      AKT1 H  
ATOM   2379  CA  GLY A 382      10.325   5.377  35.662  1.00 27.51      AKT1 C  
ATOM   2380  C   GLY A 382      11.132   4.495  34.676  1.00 27.02      AKT1 C  
ATOM   2381  O   GLY A 382      11.137   3.271  34.788  1.00 27.16      AKT1 O  
ATOM   2382  N   LEU A 383      11.788   5.091  33.683  1.00 25.54      AKT1 N  
ATOM   2383  HN  LEU A 383      11.758   6.107  33.599  1.00  0.00      AKT1 H  
ATOM   2384  CA  LEU A 383      12.573   4.287  32.682  1.00 25.67      AKT1 C  
ATOM   2385  C   LEU A 383      13.842   3.700  33.287  1.00 25.86      AKT1 C  
ATOM   2386  O   LEU A 383      14.354   2.661  32.835  1.00 25.12      AKT1 O  
ATOM   2387  CB  LEU A 383      12.983   5.168  31.451  1.00 25.54      AKT1 C  
ATOM   2388  CG  LEU A 383      11.806   5.642  30.557  1.00 24.61      AKT1 C  
ATOM   2389  CD1 LEU A 383      12.242   6.773  29.575  1.00 24.41      AKT1 C  
ATOM   2390  CD2 LEU A 383      11.094   4.496  29.762  1.00 22.51      AKT1 C  
ATOM   2391  N   LEU A 384      14.369   4.387  34.313  1.00 25.52      AKT1 N  
ATOM   2392  HN  LEU A 384      13.870   5.198  34.678  1.00  0.00      AKT1 H  
ATOM   2393  CA  LEU A 384      15.637   4.000  34.916  1.00 26.43      AKT1 C  
ATOM   2394  C   LEU A 384      15.454   3.317  36.295  1.00 27.85      AKT1 C  
ATOM   2395  O   LEU A 384      16.397   3.274  37.103  1.00 27.12      AKT1 O  
ATOM   2396  CB  LEU A 384      16.600   5.200  34.978  1.00 26.06      AKT1 C  
ATOM   2397  CG  LEU A 384      16.974   5.849  33.623  1.00 26.05      AKT1 C  
ATOM   2398  CD1 LEU A 384      17.752   7.144  33.902  1.00 24.34      AKT1 C  
ATOM   2399  CD2 LEU A 384      17.832   4.875  32.794  1.00 25.64      AKT1 C  
ATOM   2400  N   LYS A 385      14.255   2.787  36.557  1.00 28.68      AKT1 N  
ATOM   2401  HN  LYS A 385      13.447   3.058  35.997  1.00  0.00      AKT1 H  
ATOM   2402  CA  LYS A 385      14.095   1.811  37.654  1.00 30.51      AKT1 C  
ATOM   2403  C   LYS A 385      15.040   0.636  37.473  1.00 31.43      AKT1 C  
ATOM   2404  O   LYS A 385      15.148   0.070  36.361  1.00 32.33      AKT1 O  
ATOM   2405  CB  LYS A 385      12.658   1.275  37.706  1.00 30.74      AKT1 C  
ATOM   2406  CG  LYS A 385      11.611   2.317  38.110  1.00 31.54      AKT1 C  
ATOM   2407  CD  LYS A 385      11.722   2.709  39.545  1.00 36.65      AKT1 C  
ATOM   2408  CE  LYS A 385      10.760   3.860  39.830  1.00 42.51      AKT1 C  
ATOM   2409  NZ  LYS A 385      10.622   4.106  41.287  1.00 46.23      AKT1 N  
ATOM   2410  HZ1 LYS A 385       9.979   4.875  41.477  1.00  0.00      AKT1 H  
ATOM   2411  HZ2 LYS A 385      11.529   4.260  41.727  1.00  0.00      AKT1 H  
ATOM   2412  HZ3 LYS A 385      10.348   3.259  41.784  1.00  0.00      AKT1 H  
ATOM   2413  N   LYS A 386      15.695   0.230  38.552  1.00 31.47      AKT1 N  
ATOM   2414  HN  LYS A 386      15.509   0.683  39.447  1.00  0.00      AKT1 H  
ATOM   2415  CA  LYS A 386      16.678  -0.851  38.490  1.00 31.41      AKT1 C  
ATOM   2416  C   LYS A 386      15.989  -2.180  38.224  1.00 31.94      AKT1 C  
ATOM   2417  O   LYS A 386      16.507  -3.045  37.536  1.00 30.36      AKT1 O  
ATOM   2418  CB  LYS A 386      17.378  -0.981  39.834  1.00 33.39      AKT1 C  
ATOM   2419  CG  LYS A 386      18.002   0.286  40.400  1.00 34.07      AKT1 C  
ATOM   2420  CD  LYS A 386      19.052   0.879  39.476  1.00 32.13      AKT1 C  
ATOM   2421  CE  LYS A 386      19.995   1.818  40.310  1.00 29.58      AKT1 C  
ATOM   2422  NZ  LYS A 386      20.672   2.746  39.267  1.00 28.07      AKT1 N  
ATOM   2423  HZ1 LYS A 386      21.284   3.356  39.809  1.00  0.00      AKT1 H  
ATOM   2424  HZ2 LYS A 386      20.012   3.248  38.673  1.00  0.00      AKT1 H  
ATOM   2425  HZ3 LYS A 386      21.149   2.244  38.518  1.00  0.00      AKT1 H  
ATOM   2426  N   ASP A 387      14.805  -2.340  38.803  1.00 32.40      AKT1 N  
ATOM   2427  HN  ASP A 387      14.383  -1.561  39.309  1.00  0.00      AKT1 H  
ATOM   2428  CA  ASP A 387      14.103  -3.609  38.726  1.00 32.89      AKT1 C  
ATOM   2429  C   ASP A 387      13.225  -3.544  37.478  1.00 31.98      AKT1 C  
ATOM   2430  O   ASP A 387      12.343  -2.679  37.415  1.00 31.58      AKT1 O  
ATOM   2431  CB  ASP A 387      13.274  -3.802  40.012  1.00 32.94      AKT1 C  
ATOM   2432  CG  ASP A 387      12.391  -5.040  39.958  1.00 36.08      AKT1 C  
ATOM   2433  OD1 ASP A 387      12.441  -5.822  38.986  1.00 36.97      AKT1 O  
ATOM   2434  OD2 ASP A 387      11.588  -5.207  40.888  1.00 43.78      AKT1 O  
ATOM   2435  N   PRO A 388      13.468  -4.426  36.471  1.00 31.73      AKT1 N  
ATOM   2436  CA  PRO A 388      12.676  -4.271  35.242  1.00 32.06      AKT1 C  
ATOM   2437  C   PRO A 388      11.169  -4.447  35.456  1.00 33.86      AKT1 C  
ATOM   2438  O   PRO A 388      10.354  -3.853  34.721  1.00 32.46      AKT1 O  
ATOM   2439  CB  PRO A 388      13.237  -5.360  34.302  1.00 33.13      AKT1 C  
ATOM   2440  CG  PRO A 388      13.989  -6.302  35.198  1.00 32.49      AKT1 C  
ATOM   2441  CD  PRO A 388      14.536  -5.421  36.302  1.00 30.76      AKT1 C  
ATOM   2442  N   LYS A 389      10.791  -5.220  36.482  1.00 34.16      AKT1 N  
ATOM   2443  HN  LYS A 389      11.493  -5.715  37.031  1.00  0.00      AKT1 H  
ATOM   2444  CA  LYS A 389       9.379  -5.356  36.816  1.00 35.97      AKT1 C  
ATOM   2445  C   LYS A 389       8.769  -4.060  37.327  1.00 35.73      AKT1 C  
ATOM   2446  O   LYS A 389       7.579  -3.864  37.161  1.00 35.32      AKT1 O  
ATOM   2447  CB  LYS A 389       9.133  -6.495  37.837  1.00 36.84      AKT1 C  
ATOM   2448  CG  LYS A 389       9.616  -7.867  37.370  1.00 40.82      AKT1 C  
ATOM   2449  CD  LYS A 389       9.493  -8.940  38.521  1.00 46.14      AKT1 C  
ATOM   2450  CE  LYS A 389      10.563  -8.771  39.651  1.00 49.10      AKT1 C  
ATOM   2451  NZ  LYS A 389      11.982  -8.389  39.216  1.00 46.32      AKT1 N  
ATOM   2452  HZ1 LYS A 389      12.679  -8.279  39.952  1.00  0.00      AKT1 H  
ATOM   2453  HZ2 LYS A 389      11.947  -7.540  38.651  1.00  0.00      AKT1 H  
ATOM   2454  HZ3 LYS A 389      12.319  -9.061  38.527  1.00  0.00      AKT1 H  
ATOM   2455  N   GLN A 390       9.566  -3.171  37.935  1.00 35.26      AKT1 N  
ATOM   2456  HN  GLN A 390      10.541  -3.405  38.124  1.00  0.00      AKT1 H  
ATOM   2457  CA  GLN A 390       9.034  -1.858  38.329  1.00 35.37      AKT1 C  
ATOM   2458  C   GLN A 390       9.248  -0.741  37.290  1.00 34.31      AKT1 C  
ATOM   2459  O   GLN A 390       8.776   0.369  37.472  1.00 33.14      AKT1 O  
ATOM   2460  CB  GLN A 390       9.637  -1.414  39.657  1.00 36.76      AKT1 C  
ATOM   2461  CG  GLN A 390       9.019  -2.123  40.914  1.00 42.94      AKT1 C  
ATOM   2462  CD  GLN A 390       9.867  -1.887  42.190  1.00 50.70      AKT1 C  
ATOM   2463  NE2 GLN A 390       9.489  -2.562  43.276  1.00 54.28      AKT1 N  
ATOM   2464 1HE2 GLN A 390      10.047  -2.407  44.116  1.00  0.00      AKT1 H  
ATOM   2465 2HE2 GLN A 390       8.669  -3.168  43.283  1.00  0.00      AKT1 H  
ATOM   2466  OE1 GLN A 390      10.875  -1.142  42.181  1.00 55.01      AKT1 O  
ATOM   2467  N   ARG A 391       9.964  -1.037  36.210  1.00 32.90      AKT1 N  
ATOM   2468  HN  ARG A 391      10.269  -2.000  36.070  1.00  0.00      AKT1 H  
ATOM   2469  CA  ARG A 391      10.334  -0.017  35.204  1.00 31.05      AKT1 C  
ATOM   2470  C   ARG A 391       9.142   0.351  34.309  1.00 31.28      AKT1 C  
ATOM   2471  O   ARG A 391       8.339  -0.486  33.939  1.00 29.78      AKT1 O  
ATOM   2472  CB  ARG A 391      11.483  -0.554  34.342  1.00 30.53      AKT1 C  
ATOM   2473  CG  ARG A 391      12.103   0.474  33.288  1.00 25.69      AKT1 C  
ATOM   2474  CD  ARG A 391      13.270  -0.178  32.551  1.00 26.02      AKT1 C  
ATOM   2475  NE  ARG A 391      14.261  -0.617  33.545  1.00 27.96      AKT1 N  
ATOM   2476  HE  ARG A 391      14.401  -0.009  34.352  1.00  0.00      AKT1 H  
ATOM   2477  CZ  ARG A 391      14.991  -1.724  33.499  1.00 27.15      AKT1 C  
ATOM   2478  NH1 ARG A 391      14.947  -2.552  32.426  1.00 27.06      AKT1 N  
ATOM   2479 1HH1 ARG A 391      15.508  -3.403  32.391  1.00  0.00      AKT1 H  
ATOM   2480 2HH1 ARG A 391      14.349  -2.335  31.629  1.00  0.00      AKT1 H  
ATOM   2481  NH2 ARG A 391      15.769  -2.006  34.535  1.00 24.05      AKT1 N  
ATOM   2482 1HH2 ARG A 391      16.330  -2.857  34.500  1.00  0.00      AKT1 H  
ATOM   2483 2HH2 ARG A 391      15.802  -1.383  35.342  1.00  0.00      AKT1 H  
ATOM   2484  N   LEU A 392       9.049   1.612  33.920  1.00 31.85      AKT1 N  
ATOM   2485  HN  LEU A 392       9.670   2.317  34.318  1.00  0.00      AKT1 H  
ATOM   2486  CA  LEU A 392       8.056   1.993  32.921  1.00 31.79      AKT1 C  
ATOM   2487  C   LEU A 392       8.339   1.190  31.636  1.00 31.55      AKT1 C  
ATOM   2488  O   LEU A 392       9.476   1.134  31.188  1.00 31.45      AKT1 O  
ATOM   2489  CB  LEU A 392       8.163   3.490  32.673  1.00 32.99      AKT1 C  
ATOM   2490  CG  LEU A 392       6.981   4.331  32.264  1.00 35.37      AKT1 C  
ATOM   2491  CD1 LEU A 392       5.861   4.378  33.351  1.00 34.51      AKT1 C  
ATOM   2492  CD2 LEU A 392       7.571   5.699  31.999  1.00 36.85      AKT1 C  
ATOM   2493  N   GLY A 393       7.303   0.547  31.073  1.00 30.57      AKT1 N  
ATOM   2494  HN  GLY A 393       6.371   0.727  31.446  1.00  0.00      AKT1 H  
ATOM   2495  CA  GLY A 393       7.425  -0.398  29.955  1.00 29.84      AKT1 C  
ATOM   2496  C   GLY A 393       7.816  -1.821  30.298  1.00 30.38      AKT1 C  
ATOM   2497  O   GLY A 393       7.982  -2.660  29.409  1.00 30.09      AKT1 O  
ATOM   2498  N   GLY A 394       7.974  -2.099  31.587  1.00 31.90      AKT1 N  
ATOM   2499  HN  GLY A 394       7.759  -1.380  32.277  1.00  0.00      AKT1 H  
ATOM   2500  CA  GLY A 394       8.439  -3.383  32.040  1.00 33.12      AKT1 C  
ATOM   2501  C   GLY A 394       7.362  -4.453  32.244  1.00 34.90      AKT1 C  
ATOM   2502  O   GLY A 394       7.697  -5.611  32.498  1.00 34.57      AKT1 O  
ATOM   2503  N   GLY A 395       6.100  -4.085  32.085  1.00 35.85      AKT1 N  
ATOM   2504  HN  GLY A 395       5.894  -3.127  31.801  1.00  0.00      AKT1 H  
ATOM   2505  CA  GLY A 395       4.999  -5.011  32.305  1.00 37.43      AKT1 C  
ATOM   2506  C   GLY A 395       4.471  -5.573  31.007  1.00 38.14      AKT1 C  
ATOM   2507  O   GLY A 395       5.109  -5.475  29.946  1.00 38.00      AKT1 O  
ATOM   2508  N   SER A 396       3.283  -6.162  31.064  1.00 38.71      AKT1 N  
ATOM   2509  HN  SER A 396       2.758  -6.172  31.938  1.00  0.00      AKT1 H  
ATOM   2510  CA  SER A 396       2.725  -6.803  29.857  1.00 39.24      AKT1 C  
ATOM   2511  C   SER A 396       2.319  -5.747  28.775  1.00 38.90      AKT1 C  
ATOM   2512  O   SER A 396       2.271  -6.070  27.602  1.00 40.63      AKT1 O  
ATOM   2513  CB  SER A 396       1.509  -7.694  30.233  1.00 40.04      AKT1 C  
ATOM   2514  OG  SER A 396       0.441  -6.839  30.637  1.00 39.26      AKT1 O  
ATOM   2515  HG  SER A 396      -0.303  -7.384  30.867  1.00  0.00      AKT1 H  
ATOM   2516  N   GLU A 397       2.063  -4.495  29.145  1.00 38.91      AKT1 N  
ATOM   2517  HN  GLU A 397       2.140  -4.235  30.128  1.00  0.00      AKT1 H  
ATOM   2518  CA  GLU A 397       1.662  -3.460  28.133  1.00 39.26      AKT1 C  
ATOM   2519  C   GLU A 397       2.855  -2.904  27.287  1.00 36.83      AKT1 C  
ATOM   2520  O   GLU A 397       2.634  -2.199  26.291  1.00 35.26      AKT1 O  
ATOM   2521  CB  GLU A 397       0.935  -2.278  28.790  1.00 40.75      AKT1 C  
ATOM   2522  CG  GLU A 397      -0.472  -2.600  29.343  1.00 47.40      AKT1 C  
ATOM   2523  CD  GLU A 397      -1.415  -2.942  28.231  1.00 53.50      AKT1 C  
ATOM   2524  OE1 GLU A 397      -1.592  -4.150  27.970  1.00 54.48      AKT1 O  
ATOM   2525  OE2 GLU A 397      -1.920  -1.995  27.577  1.00 57.07      AKT1 O  
ATOM   2526  N   ASP A 398       4.083  -3.208  27.725  1.00 34.21      AKT1 N  
ATOM   2527  HN  ASP A 398       4.164  -3.724  28.601  1.00  0.00      AKT1 H  
ATOM   2528  CA  ASP A 398       5.328  -2.843  27.019  1.00 33.75      AKT1 C  
ATOM   2529  C   ASP A 398       5.344  -1.330  26.739  1.00 31.41      AKT1 C  
ATOM   2530  O   ASP A 398       5.141  -0.528  27.653  1.00 31.23      AKT1 O  
ATOM   2531  CB  ASP A 398       5.506  -3.740  25.757  1.00 32.27      AKT1 C  
ATOM   2532  CG  ASP A 398       6.950  -3.809  25.276  1.00 35.39      AKT1 C  
ATOM   2533  OD1 ASP A 398       7.908  -3.647  26.060  1.00 35.35      AKT1 O  
ATOM   2534  OD2 ASP A 398       7.134  -4.046  24.079  1.00 39.27      AKT1 O  
ATOM   2535  N   ALA A 399       5.538  -0.938  25.487  1.00 31.75      AKT1 N  
ATOM   2536  HN  ALA A 399       5.667  -1.649  24.767  1.00  0.00      AKT1 H  
ATOM   2537  CA  ALA A 399       5.575   0.487  25.089  1.00 31.17      AKT1 C  
ATOM   2538  C   ALA A 399       4.343   1.342  25.419  1.00 31.69      AKT1 C  
ATOM   2539  O   ALA A 399       4.470   2.558  25.615  1.00 30.89      AKT1 O  
ATOM   2540  CB  ALA A 399       5.911   0.607  23.563  1.00 31.33      AKT1 C  
ATOM   2541  N   LYS A 400       3.152   0.723  25.482  1.00 32.38      AKT1 N  
ATOM   2542  HN  LYS A 400       3.108  -0.284  25.328  1.00  0.00      AKT1 H  
ATOM   2543  CA  LYS A 400       1.919   1.454  25.765  1.00 32.97      AKT1 C  
ATOM   2544  C   LYS A 400       2.011   2.156  27.092  1.00 32.90      AKT1 C  
ATOM   2545  O   LYS A 400       1.443   3.237  27.236  1.00 32.76      AKT1 O  
ATOM   2546  CB  LYS A 400       0.611   0.569  25.691  1.00 34.04      AKT1 C  
ATOM   2547  CG  LYS A 400       0.131   0.147  24.268  1.00 36.68      AKT1 C  
ATOM   2548  CD  LYS A 400       1.099  -0.871  23.559  1.00 44.66      AKT1 C  
ATOM   2549  CE  LYS A 400       1.026  -0.866  21.990  1.00 44.31      AKT1 C  
ATOM   2550  NZ  LYS A 400       1.944  -1.930  21.364  1.00 44.81      AKT1 N  
ATOM   2551  HZ1 LYS A 400       1.897  -1.927  20.345  1.00  0.00      AKT1 H  
ATOM   2552  HZ2 LYS A 400       1.745  -2.857  21.740  1.00  0.00      AKT1 H  
ATOM   2553  HZ3 LYS A 400       2.905  -1.826  21.689  1.00  0.00      AKT1 H  
ATOM   2554  N   GLU A 401       2.733   1.569  28.057  1.00 33.98      AKT1 N  
ATOM   2555  HN  GLU A 401       3.172   0.666  27.881  1.00  0.00      AKT1 H  
ATOM   2556  CA  GLU A 401       2.898   2.219  29.374  1.00 34.42      AKT1 C  
ATOM   2557  C   GLU A 401       3.683   3.536  29.250  1.00 33.59      AKT1 C  
ATOM   2558  O   GLU A 401       3.410   4.513  29.965  1.00 33.68      AKT1 O  
ATOM   2559  CB  GLU A 401       3.600   1.286  30.378  1.00 34.76      AKT1 C  
ATOM   2560  CG  GLU A 401       3.371   1.649  31.840  1.00 37.69      AKT1 C  
ATOM   2561  CD  GLU A 401       4.160   0.734  32.800  1.00 41.26      AKT1 C  
ATOM   2562  OE1 GLU A 401       4.212   1.052  34.018  1.00 41.32      AKT1 O  
ATOM   2563  OE2 GLU A 401       4.726  -0.284  32.324  1.00 36.83      AKT1 O  
ATOM   2564  N   ILE A 402       4.684   3.549  28.369  1.00 33.25      AKT1 N  
ATOM   2565  HN  ILE A 402       4.894   2.697  27.848  1.00  0.00      AKT1 H  
ATOM   2566  CA  ILE A 402       5.504   4.764  28.121  1.00 31.56      AKT1 C  
ATOM   2567  C   ILE A 402       4.714   5.777  27.301  1.00 31.05      AKT1 C  
ATOM   2568  O   ILE A 402       4.728   6.968  27.620  1.00 31.46      AKT1 O  
ATOM   2569  CB  ILE A 402       6.848   4.374  27.443  1.00 32.64      AKT1 C  
ATOM   2570  CG1 ILE A 402       7.657   3.497  28.419  1.00 31.78      AKT1 C  
ATOM   2571  CG2 ILE A 402       7.660   5.648  26.930  1.00 30.21      AKT1 C  
ATOM   2572  CD1 ILE A 402       8.595   2.545  27.709  1.00 28.80      AKT1 C  
ATOM   2573  N   MET A 403       4.019   5.301  26.267  1.00 29.20      AKT1 N  
ATOM   2574  HN  MET A 403       4.093   4.307  26.051  1.00  0.00      AKT1 H  
ATOM   2575  CA  MET A 403       3.150   6.136  25.421  1.00 30.52      AKT1 C  
ATOM   2576  C   MET A 403       2.088   6.937  26.176  1.00 30.43      AKT1 C  
ATOM   2577  O   MET A 403       1.804   8.104  25.838  1.00 31.01      AKT1 O  
ATOM   2578  CB  MET A 403       2.492   5.282  24.322  1.00 30.48      AKT1 C  
ATOM   2579  CG  MET A 403       3.519   4.701  23.334  1.00 31.20      AKT1 C  
ATOM   2580  SD  MET A 403       2.650   3.761  22.085  1.00 39.74      AKT1 S  
ATOM   2581  CE  MET A 403       3.081   2.162  22.574  1.00 39.96      AKT1 C  
ATOM   2582  N   GLN A 404       1.551   6.329  27.233  1.00 31.13      AKT1 N  
ATOM   2583  HN  GLN A 404       1.828   5.368  27.432  1.00  0.00      AKT1 H  
ATOM   2584  CA  GLN A 404       0.566   6.984  28.138  1.00 32.74      AKT1 C  
ATOM   2585  C   GLN A 404       1.129   7.767  29.282  1.00 32.53      AKT1 C  
ATOM   2586  O   GLN A 404       0.354   8.385  29.986  1.00 33.03      AKT1 O  
ATOM   2587  CB  GLN A 404      -0.432   5.940  28.731  1.00 34.23      AKT1 C  
ATOM   2588  CG  GLN A 404      -1.093   5.026  27.722  1.00 38.25      AKT1 C  
ATOM   2589  CD  GLN A 404      -1.649   3.783  28.404  1.00 46.17      AKT1 C  
ATOM   2590  NE2 GLN A 404      -2.392   2.986  27.652  1.00 47.86      AKT1 N  
ATOM   2591 1HE2 GLN A 404      -2.764   2.153  28.109  1.00  0.00      AKT1 H  
ATOM   2592 2HE2 GLN A 404      -2.588   3.182  26.670  1.00  0.00      AKT1 H  
ATOM   2593  OE1 GLN A 404      -1.408   3.542  29.610  1.00 48.08      AKT1 O  
ATOM   2594  N   HIS A 405       2.464   7.791  29.497  1.00 32.76      AKT1 N  
ATOM   2595  HN  HIS A 405       3.073   7.207  28.924  1.00  0.00      AKT1 H  
ATOM   2596  CA  HIS A 405       3.050   8.637  30.533  1.00 31.46      AKT1 C  
ATOM   2597  C   HIS A 405       2.750  10.106  30.218  1.00 33.08      AKT1 C  
ATOM   2598  O   HIS A 405       2.742  10.532  29.047  1.00 33.89      AKT1 O  
ATOM   2599  CB  HIS A 405       4.589   8.453  30.643  1.00 31.60      AKT1 C  
ATOM   2600  CG  HIS A 405       5.189   9.109  31.863  1.00 27.61      AKT1 C  
ATOM   2601  CD2 HIS A 405       5.500   8.600  33.083  1.00 25.84      AKT1 C  
ATOM   2602  ND1 HIS A 405       5.504  10.450  31.916  1.00 27.73      AKT1 N  
ATOM   2603  HD1 HIS A 405       5.362  11.118  31.159  1.00  0.00      AKT1 H  
ATOM   2604  CE1 HIS A 405       6.018  10.736  33.100  1.00 26.62      AKT1 C  
ATOM   2605  NE2 HIS A 405       6.036   9.623  33.824  1.00 27.21      AKT1 N  
ATOM   2606  HE2 HIS A 405       6.391   9.542  34.777  1.00  0.00      AKT1 H  
ATOM   2607  N   ARG A 406       2.525  10.887  31.259  1.00 33.09      AKT1 N  
ATOM   2608  HN  ARG A 406       2.623  10.505  32.200  1.00  0.00      AKT1 H  
ATOM   2609  CA  ARG A 406       2.144  12.268  31.094  1.00 33.85      AKT1 C  
ATOM   2610  C   ARG A 406       3.222  13.179  30.422  1.00 33.15      AKT1 C  
ATOM   2611  O   ARG A 406       2.881  14.241  29.849  1.00 31.97      AKT1 O  
ATOM   2612  CB  ARG A 406       1.605  12.789  32.452  1.00 35.34      AKT1 C  
ATOM   2613  CG  ARG A 406       2.017  14.151  32.865  1.00 41.46      AKT1 C  
ATOM   2614  CD  ARG A 406       3.233  14.097  33.807  1.00 53.10      AKT1 C  
ATOM   2615  NE  ARG A 406       3.380  12.820  34.500  1.00 58.00      AKT1 N  
ATOM   2616  HE  ARG A 406       3.192  11.969  33.969  1.00  0.00      AKT1 H  
ATOM   2617  CZ  ARG A 406       3.742  12.686  35.777  1.00 58.74      AKT1 C  
ATOM   2618  NH1 ARG A 406       3.997  13.761  36.521  1.00 58.61      AKT1 N  
ATOM   2619 1HH1 ARG A 406       4.274  13.659  37.497  1.00  0.00      AKT1 H  
ATOM   2620 2HH1 ARG A 406       3.920  14.697  36.122  1.00  0.00      AKT1 H  
ATOM   2621  NH2 ARG A 406       3.843  11.464  36.298  1.00 55.57      AKT1 N  
ATOM   2622 1HH2 ARG A 406       4.120  11.362  37.274  1.00  0.00      AKT1 H  
ATOM   2623 2HH2 ARG A 406       3.648  10.641  35.728  1.00  0.00      AKT1 H  
ATOM   2624  N   PHE A 407       4.494  12.736  30.419  1.00 31.67      AKT1 N  
ATOM   2625  HN  PHE A 407       4.756  11.927  30.982  1.00  0.00      AKT1 H  
ATOM   2626  CA  PHE A 407       5.516  13.432  29.590  1.00 31.34      AKT1 C  
ATOM   2627  C   PHE A 407       5.096  13.492  28.118  1.00 30.69      AKT1 C  
ATOM   2628  O   PHE A 407       5.332  14.493  27.430  1.00 30.41      AKT1 O  
ATOM   2629  CB  PHE A 407       6.903  12.779  29.722  1.00 30.78      AKT1 C  
ATOM   2630  CG  PHE A 407       8.018  13.584  29.085  1.00 33.91      AKT1 C  
ATOM   2631  CD1 PHE A 407       8.442  14.789  29.636  1.00 31.18      AKT1 C  
ATOM   2632  CD2 PHE A 407       8.622  13.143  27.911  1.00 35.31      AKT1 C  
ATOM   2633  CE1 PHE A 407       9.448  15.498  29.057  1.00 34.27      AKT1 C  
ATOM   2634  CE2 PHE A 407       9.643  13.842  27.343  1.00 30.49      AKT1 C  
ATOM   2635  CZ  PHE A 407      10.050  15.024  27.901  1.00 33.13      AKT1 C  
ATOM   2636  N   PHE A 408       4.450  12.430  27.641  1.00 30.30      AKT1 N  
ATOM   2637  HN  PHE A 408       4.277  11.637  28.258  1.00  0.00      AKT1 H  
ATOM   2638  CA  PHE A 408       3.980  12.368  26.255  1.00 30.05      AKT1 C  
ATOM   2639  C   PHE A 408       2.509  12.844  26.063  1.00 31.23      AKT1 C  
ATOM   2640  O   PHE A 408       1.905  12.568  25.021  1.00 30.77      AKT1 O  
ATOM   2641  CB  PHE A 408       4.219  10.964  25.689  1.00 29.23      AKT1 C  
ATOM   2642  CG  PHE A 408       5.718  10.600  25.567  1.00 29.82      AKT1 C  
ATOM   2643  CD1 PHE A 408       6.273   9.594  26.349  1.00 29.40      AKT1 C  
ATOM   2644  CD2 PHE A 408       6.569  11.294  24.675  1.00 27.69      AKT1 C  
ATOM   2645  CE1 PHE A 408       7.656   9.244  26.226  1.00 27.14      AKT1 C  
ATOM   2646  CE2 PHE A 408       7.930  10.950  24.555  1.00 29.10      AKT1 C  
ATOM   2647  CZ  PHE A 408       8.467   9.942  25.333  1.00 29.25      AKT1 C  
ATOM   2648  N   ALA A 409       1.947  13.568  27.041  1.00 32.84      AKT1 N  
ATOM   2649  HN  ALA A 409       2.507  13.839  27.849  1.00  0.00      AKT1 H  
ATOM   2650  CA  ALA A 409       0.502  13.989  26.968  1.00 34.19      AKT1 C  
ATOM   2651  C   ALA A 409       0.279  14.831  25.702  1.00 35.87      AKT1 C  
ATOM   2652  O   ALA A 409       1.108  15.672  25.363  1.00 37.23      AKT1 O  
ATOM   2653  CB  ALA A 409       0.110  14.802  28.222  1.00 32.96      AKT1 C  
ATOM   2654  N   GLY A 410      -0.816  14.648  24.972  1.00 36.62      AKT1 N  
ATOM   2655  HN  GLY A 410      -1.518  13.953  25.225  1.00  0.00      AKT1 H  
ATOM   2656  CA  GLY A 410      -0.965  15.503  23.775  1.00 37.84      AKT1 C  
ATOM   2657  C   GLY A 410      -0.289  14.928  22.512  1.00 38.58      AKT1 C  
ATOM   2658  O   GLY A 410      -0.650  15.296  21.390  1.00 38.41      AKT1 O  
ATOM   2659  N   ILE A 411       0.659  13.986  22.677  1.00 37.43      AKT1 N  
ATOM   2660  HN  ILE A 411       0.981  13.745  23.614  1.00  0.00      AKT1 H  
ATOM   2661  CA  ILE A 411       1.226  13.309  21.513  1.00 36.16      AKT1 C  
ATOM   2662  C   ILE A 411       0.213  12.316  20.956  1.00 35.18      AKT1 C  
ATOM   2663  O   ILE A 411      -0.293  11.457  21.683  1.00 36.35      AKT1 O  
ATOM   2664  CB  ILE A 411       2.575  12.515  21.835  1.00 35.66      AKT1 C  
ATOM   2665  CG1 ILE A 411       3.722  13.431  22.307  1.00 36.62      AKT1 C  
ATOM   2666  CG2 ILE A 411       2.928  11.570  20.680  1.00 35.11      AKT1 C  
ATOM   2667  CD1 ILE A 411       4.172  14.564  21.351  1.00 40.98      AKT1 C  
ATOM   2668  N   VAL A 412      -0.041  12.407  19.662  1.00 33.92      AKT1 N  
ATOM   2669  HN  VAL A 412       0.367  13.178  19.134  1.00  0.00      AKT1 H  
ATOM   2670  CA  VAL A 412      -0.875  11.454  18.969  1.00 33.91      AKT1 C  
ATOM   2671  C   VAL A 412       0.034  10.445  18.265  1.00 33.14      AKT1 C  
ATOM   2672  O   VAL A 412       0.772  10.820  17.380  1.00 32.37      AKT1 O  
ATOM   2673  CB  VAL A 412      -1.755  12.184  17.927  1.00 34.29      AKT1 C  
ATOM   2674  CG1 VAL A 412      -2.593  11.173  17.090  1.00 33.55      AKT1 C  
ATOM   2675  CG2 VAL A 412      -2.643  13.208  18.627  1.00 35.88      AKT1 C  
ATOM   2676  N   TRP A 413      -0.008   9.189  18.696  1.00 31.56      AKT1 N  
ATOM   2677  HN  TRP A 413      -0.774   8.897  19.303  1.00  0.00      AKT1 H  
ATOM   2678  CA  TRP A 413       1.019   8.211  18.322  1.00 32.51      AKT1 C  
ATOM   2679  C   TRP A 413       0.950   7.807  16.891  1.00 32.12      AKT1 C  
ATOM   2680  O   TRP A 413       1.988   7.506  16.319  1.00 30.90      AKT1 O  
ATOM   2681  CB  TRP A 413       1.089   6.979  19.295  1.00 31.37      AKT1 C  
ATOM   2682  CG  TRP A 413       1.621   7.488  20.591  1.00 30.47      AKT1 C  
ATOM   2683  CD1 TRP A 413       0.897   7.999  21.648  1.00 29.12      AKT1 C  
ATOM   2684  CD2 TRP A 413       3.005   7.609  20.954  1.00 28.32      AKT1 C  
ATOM   2685  CE2 TRP A 413       3.045   8.197  22.247  1.00 27.64      AKT1 C  
ATOM   2686  CE3 TRP A 413       4.213   7.264  20.315  1.00 27.33      AKT1 C  
ATOM   2687  NE1 TRP A 413       1.746   8.425  22.641  1.00 30.03      AKT1 N  
ATOM   2688  HE1 TRP A 413       1.460   8.843  23.527  1.00  0.00      AKT1 H  
ATOM   2689  CZ2 TRP A 413       4.258   8.435  22.932  1.00 29.56      AKT1 C  
ATOM   2690  CZ3 TRP A 413       5.450   7.510  21.000  1.00 25.52      AKT1 C  
ATOM   2691  CH2 TRP A 413       5.457   8.097  22.277  1.00 24.54      AKT1 C  
ATOM   2692  N   GLN A 414      -0.260   7.847  16.295  1.00 32.50      AKT1 N  
ATOM   2693  HN  GLN A 414      -1.093   8.056  16.846  1.00  0.00      AKT1 H  
ATOM   2694  CA  GLN A 414      -0.380   7.588  14.843  1.00 32.10      AKT1 C  
ATOM   2695  C   GLN A 414       0.283   8.714  14.065  1.00 30.95      AKT1 C  
ATOM   2696  O   GLN A 414       0.885   8.493  13.019  1.00 30.92      AKT1 O  
ATOM   2697  CB  GLN A 414      -1.860   7.458  14.411  1.00 33.28      AKT1 C  
ATOM   2698  CG  GLN A 414      -2.084   7.051  12.947  1.00 36.26      AKT1 C  
ATOM   2699  CD  GLN A 414      -1.430   5.699  12.530  1.00 41.90      AKT1 C  
ATOM   2700  NE2 GLN A 414      -1.163   5.553  11.234  1.00 39.74      AKT1 N  
ATOM   2701 1HE2 GLN A 414      -0.735   4.668  10.961  1.00  0.00      AKT1 H  
ATOM   2702 2HE2 GLN A 414      -1.392   6.273  10.549  1.00  0.00      AKT1 H  
ATOM   2703  OE1 GLN A 414      -1.151   4.823  13.363  1.00 45.22      AKT1 O  
ATOM   2704  N   HIS A 415       0.224   9.915  14.607  1.00 30.23      AKT1 N  
ATOM   2705  HN  HIS A 415      -0.261  10.058  15.493  1.00  0.00      AKT1 H  
ATOM   2706  CA  HIS A 415       0.863  11.043  13.921  1.00 31.44      AKT1 C  
ATOM   2707  C   HIS A 415       2.406  10.955  14.017  1.00 30.23      AKT1 C  
ATOM   2708  O   HIS A 415       3.110  11.378  13.097  1.00 29.10      AKT1 O  
ATOM   2709  CB  HIS A 415       0.351  12.391  14.457  1.00 32.04      AKT1 C  
ATOM   2710  CG  HIS A 415      -1.091  12.668  14.121  1.00 35.84      AKT1 C  
ATOM   2711  CD2 HIS A 415      -1.994  11.951  13.395  1.00 35.54      AKT1 C  
ATOM   2712  ND1 HIS A 415      -1.764  13.788  14.583  1.00 37.58      AKT1 N  
ATOM   2713  HD1 HIS A 415      -1.362  14.520  15.169  1.00  0.00      AKT1 H  
ATOM   2714  CE1 HIS A 415      -3.012  13.756  14.143  1.00 38.93      AKT1 C  
ATOM   2715  NE2 HIS A 415      -3.174  12.660  13.416  1.00 40.38      AKT1 N  
ATOM   2716  HE2 HIS A 415      -4.037  12.385  12.946  1.00  0.00      AKT1 H  
ATOM   2717  N   VAL A 416       2.902  10.422  15.145  1.00 29.17      AKT1 N  
ATOM   2718  HN  VAL A 416       2.268  10.177  15.906  1.00  0.00      AKT1 H  
ATOM   2719  CA  VAL A 416       4.356  10.184  15.301  1.00 28.16      AKT1 C  
ATOM   2720  C   VAL A 416       4.775   9.243  14.171  1.00 27.88      AKT1 C  
ATOM   2721  O   VAL A 416       5.676   9.546  13.396  1.00 27.74      AKT1 O  
ATOM   2722  CB  VAL A 416       4.709   9.515  16.683  1.00 27.50      AKT1 C  
ATOM   2723  CG1 VAL A 416       6.180   9.178  16.717  1.00 25.18      AKT1 C  
ATOM   2724  CG2 VAL A 416       4.343  10.422  17.833  1.00 26.69      AKT1 C  
ATOM   2725  N   TYR A 417       4.104   8.100  14.080  1.00 27.41      AKT1 N  
ATOM   2726  HN  TYR A 417       3.362   7.915  14.755  1.00  0.00      AKT1 H  
ATOM   2727  CA  TYR A 417       4.381   7.095  13.055  1.00 28.64      AKT1 C  
ATOM   2728  C   TYR A 417       4.363   7.641  11.615  1.00 29.16      AKT1 C  
ATOM   2729  O   TYR A 417       5.175   7.246  10.769  1.00 29.37      AKT1 O  
ATOM   2730  CB  TYR A 417       3.386   5.919  13.173  1.00 28.72      AKT1 C  
ATOM   2731  CG  TYR A 417       3.680   4.851  12.163  1.00 31.46      AKT1 C  
ATOM   2732  CD1 TYR A 417       4.668   3.877  12.424  1.00 33.55      AKT1 C  
ATOM   2733  CD2 TYR A 417       3.039   4.834  10.935  1.00 32.40      AKT1 C  
ATOM   2734  CE1 TYR A 417       4.984   2.920  11.485  1.00 33.84      AKT1 C  
ATOM   2735  CE2 TYR A 417       3.335   3.885   9.987  1.00 35.34      AKT1 C  
ATOM   2736  CZ  TYR A 417       4.327   2.915  10.278  1.00 35.83      AKT1 C  
ATOM   2737  OH  TYR A 417       4.660   1.943   9.375  1.00 34.84      AKT1 O  
ATOM   2738  HH  TYR A 417       4.206   1.940   8.541  1.00  0.00      AKT1 H  
ATOM   2739  N   GLU A 418       3.445   8.558  11.348  1.00 29.60      AKT1 N  
ATOM   2740  HN  GLU A 418       2.851   8.907  12.100  1.00  0.00      AKT1 H  
ATOM   2741  CA  GLU A 418       3.271   9.075  10.003  1.00 31.74      AKT1 C  
ATOM   2742  C   GLU A 418       4.158  10.286   9.733  1.00 31.77      AKT1 C  
ATOM   2743  O   GLU A 418       4.028  10.926   8.678  1.00 32.22      AKT1 O  
ATOM   2744  CB  GLU A 418       1.767   9.420   9.797  1.00 32.00      AKT1 C  
ATOM   2745  CG  GLU A 418       0.878   8.149   9.637  1.00 36.25      AKT1 C  
ATOM   2746  CD  GLU A 418      -0.664   8.439   9.649  1.00 41.69      AKT1 C  
ATOM   2747  OE1 GLU A 418      -1.084   9.608   9.739  1.00 45.82      AKT1 O  
ATOM   2748  OE2 GLU A 418      -1.454   7.485   9.599  1.00 40.92      AKT1 O  
ATOM   2749  N   LYS A 419       5.003  10.655  10.705  1.00 31.78      AKT1 N  
ATOM   2750  HN  LYS A 419       5.001  10.142  11.586  1.00  0.00      AKT1 H  
ATOM   2751  CA  LYS A 419       5.937  11.786  10.533  1.00 32.18      AKT1 C  
ATOM   2752  C   LYS A 419       5.188  13.116  10.390  1.00 32.44      AKT1 C  
ATOM   2753  O   LYS A 419       5.681  14.043   9.755  1.00 32.21      AKT1 O  
ATOM   2754  CB  LYS A 419       6.887  11.532   9.347  1.00 31.31      AKT1 C  
ATOM   2755  CG  LYS A 419       7.809  10.308   9.563  1.00 32.34      AKT1 C  
ATOM   2756  CD  LYS A 419       8.771  10.023   8.352  1.00 38.25      AKT1 C  
ATOM   2757  CE  LYS A 419      10.138   9.374   8.841  1.00 48.21      AKT1 C  
ATOM   2758  NZ  LYS A 419      10.911   8.411   7.874  1.00 51.52      AKT1 N  
ATOM   2759  HZ1 LYS A 419      11.788   7.995   8.188  1.00  0.00      AKT1 H  
ATOM   2760  HZ2 LYS A 419      11.074   8.894   6.991  1.00  0.00      AKT1 H  
ATOM   2761  HZ3 LYS A 419      10.280   7.665   7.579  1.00  0.00      AKT1 H  
ATOM   2762  N   LYS A 420       4.028  13.210  11.038  1.00 33.54      AKT1 N  
ATOM   2763  HN  LYS A 420       3.692  12.402  11.563  1.00  0.00      AKT1 H  
ATOM   2764  CA  LYS A 420       3.212  14.435  11.026  1.00 34.58      AKT1 C  
ATOM   2765  C   LYS A 420       3.609  15.437  12.108  1.00 35.12      AKT1 C  
ATOM   2766  O   LYS A 420       3.006  16.495  12.225  1.00 35.33      AKT1 O  
ATOM   2767  CB  LYS A 420       1.733  14.076  11.137  1.00 34.35      AKT1 C  
ATOM   2768  CG  LYS A 420       1.188  13.454   9.878  1.00 36.36      AKT1 C  
ATOM   2769  CD  LYS A 420      -0.302  13.153  10.056  1.00 40.39      AKT1 C  
ATOM   2770  CE  LYS A 420      -0.786  12.318   8.911  1.00 44.33      AKT1 C  
ATOM   2771  NZ  LYS A 420      -1.144  13.201   7.754  1.00 52.96      AKT1 N  
ATOM   2772  HZ1 LYS A 420      -1.474  12.632   6.974  1.00  0.00      AKT1 H  
ATOM   2773  HZ2 LYS A 420      -0.372  13.811   7.484  1.00  0.00      AKT1 H  
ATOM   2774  HZ3 LYS A 420      -1.818  13.921   8.015  1.00  0.00      AKT1 H  
ATOM   2775  N   LEU A 421       4.617  15.098  12.912  1.00 35.43      AKT1 N  
ATOM   2776  HN  LEU A 421       5.031  14.168  12.845  1.00  0.00      AKT1 H  
ATOM   2777  CA  LEU A 421       5.134  16.064  13.896  1.00 36.43      AKT1 C  
ATOM   2778  C   LEU A 421       6.337  16.761  13.268  1.00 35.59      AKT1 C  
ATOM   2779  O   LEU A 421       7.263  16.109  12.811  1.00 35.86      AKT1 O  
ATOM   2780  CB  LEU A 421       5.551  15.367  15.194  1.00 37.22      AKT1 C  
ATOM   2781  CG  LEU A 421       4.540  14.521  16.016  1.00 40.16      AKT1 C  
ATOM   2782  CD1 LEU A 421       4.770  14.721  17.520  1.00 41.52      AKT1 C  
ATOM   2783  CD2 LEU A 421       3.104  14.793  15.684  1.00 40.48      AKT1 C  
ATOM   2784  N   SER A 422       6.304  18.081  13.182  1.00 35.45      AKT1 N  
ATOM   2785  HN  SER A 422       5.508  18.597  13.557  1.00  0.00      AKT1 H  
ATOM   2786  CA  SER A 422       7.413  18.801  12.547  1.00 35.05      AKT1 C  
ATOM   2787  C   SER A 422       8.710  18.670  13.403  1.00 33.95      AKT1 C  
ATOM   2788  O   SER A 422       8.683  19.026  14.584  1.00 33.62      AKT1 O  
ATOM   2789  CB  SER A 422       7.046  20.304  12.324  1.00 34.24      AKT1 C  
ATOM   2790  OG  SER A 422       5.983  20.455  11.397  1.00 35.72      AKT1 O  
ATOM   2791  HG  SER A 422       5.760  21.368  11.261  1.00  0.00      AKT1 H  
ATOM   2792  N   PRO A 423       9.820  18.156  12.813  1.00 32.23      AKT1 N  
ATOM   2793  CA  PRO A 423      11.041  18.148  13.628  1.00 32.47      AKT1 C  
ATOM   2794  C   PRO A 423      11.434  19.547  14.148  1.00 32.45      AKT1 C  
ATOM   2795  O   PRO A 423      11.307  20.527  13.451  1.00 29.85      AKT1 O  
ATOM   2796  CB  PRO A 423      12.106  17.578  12.680  1.00 31.57      AKT1 C  
ATOM   2797  CG  PRO A 423      11.243  16.664  11.710  1.00 32.64      AKT1 C  
ATOM   2798  CD  PRO A 423      10.015  17.492  11.493  1.00 31.32      AKT1 C  
ATOM   2799  N   PRO A 424      11.891  19.627  15.393  1.00 34.05      AKT1 N  
ATOM   2800  CA  PRO A 424      12.305  20.937  15.917  1.00 34.02      AKT1 C  
ATOM   2801  C   PRO A 424      13.629  21.412  15.293  1.00 33.86      AKT1 C  
ATOM   2802  O   PRO A 424      13.932  22.609  15.296  1.00 34.59      AKT1 O  
ATOM   2803  CB  PRO A 424      12.427  20.688  17.427  1.00 34.72      AKT1 C  
ATOM   2804  CG  PRO A 424      12.716  19.184  17.546  1.00 35.84      AKT1 C  
ATOM   2805  CD  PRO A 424      11.935  18.552  16.421  1.00 35.16      AKT1 C  
ATOM   2806  N   PHE A 425      14.387  20.502  14.696  1.00 32.92      AKT1 N  
ATOM   2807  HN  PHE A 425      14.117  19.519  14.729  1.00  0.00      AKT1 H  
ATOM   2808  CA  PHE A 425      15.588  20.889  14.002  1.00 31.71      AKT1 C  
ATOM   2809  C   PHE A 425      15.600  20.254  12.629  1.00 32.76      AKT1 C  
ATOM   2810  O   PHE A 425      15.494  19.029  12.495  1.00 31.39      AKT1 O  
ATOM   2811  CB  PHE A 425      16.837  20.493  14.810  1.00 32.37      AKT1 C  
ATOM   2812  CG  PHE A 425      18.112  20.483  14.003  1.00 32.03      AKT1 C  
ATOM   2813  CD1 PHE A 425      18.748  21.697  13.639  1.00 33.14      AKT1 C  
ATOM   2814  CD2 PHE A 425      18.663  19.280  13.578  1.00 30.37      AKT1 C  
ATOM   2815  CE1 PHE A 425      19.952  21.677  12.876  1.00 32.63      AKT1 C  
ATOM   2816  CE2 PHE A 425      19.837  19.256  12.834  1.00 30.40      AKT1 C  
ATOM   2817  CZ  PHE A 425      20.473  20.470  12.483  1.00 34.00      AKT1 C  
ATOM   2818  N   LYS A 426      15.757  21.087  11.599  1.00 33.35      AKT1 N  
ATOM   2819  HN  LYS A 426      15.807  22.091  11.773  1.00  0.00      AKT1 H  
ATOM   2820  CA  LYS A 426      15.859  20.594  10.225  1.00 34.32      AKT1 C  
ATOM   2821  C   LYS A 426      17.327  20.705   9.795  1.00 34.72      AKT1 C  
ATOM   2822  O   LYS A 426      17.915  21.807   9.902  1.00 33.45      AKT1 O  
ATOM   2823  CB  LYS A 426      14.948  21.414   9.293  1.00 35.59      AKT1 C  
ATOM   2824  CG  LYS A 426      13.444  21.542   9.826  1.00 38.99      AKT1 C  
ATOM   2825  CD  LYS A 426      12.579  20.220   9.701  1.00 38.59      AKT1 C  
ATOM   2826  CE  LYS A 426      12.324  19.811   8.275  1.00 39.52      AKT1 C  
ATOM   2827  NZ  LYS A 426      11.255  18.716   8.136  1.00 41.02      AKT1 N  
ATOM   2828  HZ1 LYS A 426      11.082  18.439   7.170  1.00  0.00      AKT1 H  
ATOM   2829  HZ2 LYS A 426      10.387  18.998   8.592  1.00  0.00      AKT1 H  
ATOM   2830  HZ3 LYS A 426      11.491  17.905   8.708  1.00  0.00      AKT1 H  
ATOM   2831  N   PRO A 427      17.947  19.557   9.398  1.00 34.53      AKT1 N  
ATOM   2832  CA  PRO A 427      19.331  19.610   8.916  1.00 35.17      AKT1 C  
ATOM   2833  C   PRO A 427      19.447  20.592   7.741  1.00 35.75      AKT1 C  
ATOM   2834  O   PRO A 427      18.659  20.537   6.808  1.00 35.61      AKT1 O  
ATOM   2835  CB  PRO A 427      19.610  18.162   8.438  1.00 34.61      AKT1 C  
ATOM   2836  CG  PRO A 427      18.742  17.292   9.364  1.00 35.13      AKT1 C  
ATOM   2837  CD  PRO A 427      17.477  18.162   9.579  1.00 33.74      AKT1 C  
ATOM   2838  N   GLN A 428      20.427  21.480   7.825  1.00 36.72      AKT1 N  
ATOM   2839  HN  GLN A 428      21.075  21.428   8.611  1.00  0.00      AKT1 H  
ATOM   2840  CA  GLN A 428      20.609  22.538   6.820  1.00 38.98      AKT1 C  
ATOM   2841  C   GLN A 428      21.635  22.110   5.767  1.00 39.04      AKT1 C  
ATOM   2842  O   GLN A 428      22.576  22.844   5.469  1.00 39.18      AKT1 O  
ATOM   2843  CB  GLN A 428      21.086  23.826   7.510  1.00 39.91      AKT1 C  
ATOM   2844  CG  GLN A 428      20.043  24.487   8.444  1.00 43.93      AKT1 C  
ATOM   2845  CD  GLN A 428      18.710  24.752   7.728  1.00 50.67      AKT1 C  
ATOM   2846  NE2 GLN A 428      17.623  24.167   8.237  1.00 49.11      AKT1 N  
ATOM   2847 1HE2 GLN A 428      16.738  24.343   7.762  1.00  0.00      AKT1 H  
ATOM   2848 2HE2 GLN A 428      17.658  23.572   9.065  1.00  0.00      AKT1 H  
ATOM   2849  OE1 GLN A 428      18.667  25.474   6.724  1.00 56.11      AKT1 O  
ATOM   2850  N   VAL A 429      21.445  20.932   5.205  1.00 38.49      AKT1 N  
ATOM   2851  HN  VAL A 429      20.692  20.333   5.544  1.00  0.00      AKT1 H  
ATOM   2852  CA  VAL A 429      22.287  20.469   4.112  1.00 38.59      AKT1 C  
ATOM   2853  C   VAL A 429      21.885  21.181   2.811  1.00 39.71      AKT1 C  
ATOM   2854  O   VAL A 429      20.699  21.463   2.586  1.00 40.17      AKT1 O  
ATOM   2855  CB  VAL A 429      22.234  18.935   3.968  1.00 38.57      AKT1 C  
ATOM   2856  CG1 VAL A 429      23.010  18.252   5.134  1.00 34.90      AKT1 C  
ATOM   2857  CG2 VAL A 429      20.759  18.451   3.845  1.00 36.26      AKT1 C  
ATOM   2858  N   THR A 430      22.869  21.498   1.973  1.00 39.49      AKT1 N  
ATOM   2859  HN  THR A 430      23.818  21.174   2.159  1.00  0.00      AKT1 H  
ATOM   2860  CA  THR A 430      22.597  22.307   0.788  1.00 41.12      AKT1 C  
ATOM   2861  C   THR A 430      22.713  21.461  -0.499  1.00 42.02      AKT1 C  
ATOM   2862  O   THR A 430      22.351  21.895  -1.609  1.00 41.88      AKT1 O  
ATOM   2863  CB  THR A 430      23.538  23.541   0.753  1.00 41.62      AKT1 C  
ATOM   2864  CG2 THR A 430      23.225  24.488   1.975  1.00 41.14      AKT1 C  
ATOM   2865  OG1 THR A 430      24.898  23.102   0.842  1.00 42.19      AKT1 O  
ATOM   2866  HG1 THR A 430      25.474  23.857   0.821  1.00  0.00      AKT1 H  
ATOM   2867  N   SER A 431      23.201  20.233  -0.354  1.00 40.72      AKT1 N  
ATOM   2868  HN  SER A 431      23.558  19.922   0.550  1.00  0.00      AKT1 H  
ATOM   2869  CA  SER A 431      23.219  19.353  -1.482  1.00 40.10      AKT1 C  
ATOM   2870  C   SER A 431      22.981  17.937  -0.989  1.00 39.98      AKT1 C  
ATOM   2871  O   SER A 431      22.960  17.672   0.233  1.00 37.99      AKT1 O  
ATOM   2872  CB  SER A 431      24.551  19.472  -2.244  1.00 40.59      AKT1 C  
ATOM   2873  OG  SER A 431      25.492  18.615  -1.644  1.00 41.13      AKT1 O  
ATOM   2874  HG  SER A 431      26.314  18.688  -2.114  1.00  0.00      AKT1 H  
ATOM   2875  N   GLU A 432      22.783  17.046  -1.956  1.00 39.67      AKT1 N  
ATOM   2876  HN  GLU A 432      22.773  17.369  -2.923  1.00  0.00      AKT1 H  
ATOM   2877  CA  GLU A 432      22.584  15.653  -1.696  1.00 41.10      AKT1 C  
ATOM   2878  C   GLU A 432      23.869  14.981  -1.226  1.00 40.03      AKT1 C  
ATOM   2879  O   GLU A 432      23.783  13.869  -0.714  1.00 42.16      AKT1 O  
ATOM   2880  CB  GLU A 432      22.009  14.941  -2.939  1.00 42.01      AKT1 C  
ATOM   2881  CG  GLU A 432      20.561  15.359  -3.270  1.00 42.93      AKT1 C  
ATOM   2882  CD  GLU A 432      20.015  14.610  -4.490  1.00 46.58      AKT1 C  
ATOM   2883  OE1 GLU A 432      20.022  15.211  -5.591  1.00 49.12      AKT1 O  
ATOM   2884  OE2 GLU A 432      19.587  13.417  -4.358  1.00 42.28      AKT1 O  
ATOM   2885  N   THR A 433      25.026  15.631  -1.423  1.00 38.46      AKT1 N  
ATOM   2886  HN  THR A 433      24.990  16.505  -1.948  1.00  0.00      AKT1 H  
ATOM   2887  CA  THR A 433      26.358  15.177  -0.936  1.00 37.30      AKT1 C  
ATOM   2888  C   THR A 433      27.020  16.045   0.192  1.00 36.10      AKT1 C  
ATOM   2889  O   THR A 433      28.178  15.823   0.559  1.00 35.81      AKT1 O  
ATOM   2890  CB  THR A 433      27.406  15.059  -2.094  1.00 38.69      AKT1 C  
ATOM   2891  CG2 THR A 433      26.916  14.092  -3.228  1.00 36.79      AKT1 C  
ATOM   2892  OG1 THR A 433      27.668  16.362  -2.635  1.00 37.74      AKT1 O  
ATOM   2893  HG1 THR A 433      28.304  16.290  -3.337  1.00  0.00      AKT1 H  
ATOM   2894  N   ASP A 434      26.298  17.028   0.725  1.00 34.49      AKT1 N  
ATOM   2895  HN  ASP A 434      25.377  17.213   0.328  1.00  0.00      AKT1 H  
ATOM   2896  CA  ASP A 434      26.748  17.875   1.864  1.00 33.44      AKT1 C  
ATOM   2897  C   ASP A 434      26.991  16.944   3.078  1.00 33.67      AKT1 C  
ATOM   2898  O   ASP A 434      26.107  16.138   3.433  1.00 33.54      AKT1 O  
ATOM   2899  CB  ASP A 434      25.614  18.894   2.165  1.00 32.80      AKT1 C  
ATOM   2900  CG  ASP A 434      26.012  19.998   3.159  1.00 32.40      AKT1 C  
ATOM   2901  OD1 ASP A 434      27.020  19.868   3.853  1.00 32.32      AKT1 O  
ATOM   2902  OD2 ASP A 434      25.269  20.985   3.285  1.00 31.38      AKT1 O  
ATOM   2903  N   THR A 435      28.195  17.003   3.670  1.00 32.80      AKT1 N  
ATOM   2904  HN  THR A 435      28.899  17.643   3.301  1.00  0.00      AKT1 H  
ATOM   2905  CA  THR A 435      28.528  16.167   4.841  1.00 31.62      AKT1 C  
ATOM   2906  C   THR A 435      28.852  17.018   6.054  1.00 31.37      AKT1 C  
ATOM   2907  O   THR A 435      29.599  16.608   6.920  1.00 30.80      AKT1 O  
ATOM   2908  CB  THR A 435      29.670  15.166   4.563  1.00 32.84      AKT1 C  
ATOM   2909  CG2 THR A 435      29.239  14.112   3.563  1.00 29.68      AKT1 C  
ATOM   2910  OG1 THR A 435      30.821  15.863   4.052  1.00 31.64      AKT1 O  
ATOM   2911  HG1 THR A 435      31.524  15.247   3.881  1.00  0.00      AKT1 H  
ATOM   2912  N   ARG A 436      28.251  18.196   6.124  1.00 30.90      AKT1 N  
ATOM   2913  HN  ARG A 436      27.622  18.484   5.375  1.00  0.00      AKT1 H  
ATOM   2914  CA  ARG A 436      28.476  19.089   7.258  1.00 31.55      AKT1 C  
ATOM   2915  C   ARG A 436      28.175  18.500   8.619  1.00 31.97      AKT1 C  
ATOM   2916  O   ARG A 436      28.700  19.003   9.619  1.00 32.21      AKT1 O  
ATOM   2917  CB  ARG A 436      27.685  20.373   7.115  1.00 31.35      AKT1 C  
ATOM   2918  CG  ARG A 436      26.193  20.231   7.197  1.00 32.01      AKT1 C  
ATOM   2919  CD  ARG A 436      25.561  21.586   7.103  1.00 33.15      AKT1 C  
ATOM   2920  NE  ARG A 436      25.670  22.087   5.741  1.00 39.22      AKT1 N  
ATOM   2921  HE  ARG A 436      25.377  21.469   4.984  1.00  0.00      AKT1 H  
ATOM   2922  CZ  ARG A 436      26.124  23.292   5.412  1.00 40.74      AKT1 C  
ATOM   2923  NH1 ARG A 436      26.476  24.144   6.367  1.00 45.25      AKT1 N  
ATOM   2924 1HH1 ARG A 436      26.824  25.069   6.115  1.00  0.00      AKT1 H  
ATOM   2925 2HH1 ARG A 436      26.430  23.860   7.346  1.00  0.00      AKT1 H  
ATOM   2926  NH2 ARG A 436      26.184  23.660   4.142  1.00 38.79      AKT1 N  
ATOM   2927 1HH2 ARG A 436      26.532  24.585   3.890  1.00  0.00      AKT1 H  
ATOM   2928 2HH2 ARG A 436      25.914  23.005   3.408  1.00  0.00      AKT1 H  
ATOM   2929  N   TYR A 437      27.298  17.476   8.677  1.00 30.29      AKT1 N  
ATOM   2930  HN  TYR A 437      26.891  17.108   7.817  1.00  0.00      AKT1 H  
ATOM   2931  CA  TYR A 437      26.923  16.882   9.983  1.00 28.15      AKT1 C  
ATOM   2932  C   TYR A 437      27.723  15.623  10.310  1.00 28.29      AKT1 C  
ATOM   2933  O   TYR A 437      27.367  14.867  11.196  1.00 27.49      AKT1 O  
ATOM   2934  CB  TYR A 437      25.382  16.686  10.091  1.00 27.92      AKT1 C  
ATOM   2935  CG  TYR A 437      24.627  17.987   9.961  1.00 28.02      AKT1 C  
ATOM   2936  CD1 TYR A 437      23.740  18.207   8.894  1.00 30.57      AKT1 C  
ATOM   2937  CD2 TYR A 437      24.813  19.029  10.886  1.00 29.41      AKT1 C  
ATOM   2938  CE1 TYR A 437      23.054  19.416   8.771  1.00 32.77      AKT1 C  
ATOM   2939  CE2 TYR A 437      24.127  20.236  10.758  1.00 28.43      AKT1 C  
ATOM   2940  CZ  TYR A 437      23.256  20.410   9.718  1.00 29.94      AKT1 C  
ATOM   2941  OH  TYR A 437      22.584  21.595   9.584  1.00 34.21      AKT1 O  
ATOM   2942  HH  TYR A 437      22.722  22.275  10.232  1.00  0.00      AKT1 H  
ATOM   2943  N   PHE A 438      28.831  15.436   9.590  1.00 29.14      AKT1 N  
ATOM   2944  HN  PHE A 438      28.988  16.072   8.808  1.00  0.00      AKT1 H  
ATOM   2945  CA  PHE A 438      29.835  14.410   9.817  1.00 30.43      AKT1 C  
ATOM   2946  C   PHE A 438      31.208  15.039  10.138  1.00 32.04      AKT1 C  
ATOM   2947  O   PHE A 438      31.576  16.100   9.615  1.00 31.71      AKT1 O  
ATOM   2948  CB  PHE A 438      29.928  13.484   8.625  1.00 27.48      AKT1 C  
ATOM   2949  CG  PHE A 438      28.632  12.789   8.347  1.00 29.93      AKT1 C  
ATOM   2950  CD1 PHE A 438      27.570  13.458   7.659  1.00 24.68      AKT1 C  
ATOM   2951  CD2 PHE A 438      28.408  11.494   8.861  1.00 28.68      AKT1 C  
ATOM   2952  CE1 PHE A 438      26.340  12.794   7.459  1.00 26.13      AKT1 C  
ATOM   2953  CE2 PHE A 438      27.170  10.840   8.637  1.00 29.36      AKT1 C  
ATOM   2954  CZ  PHE A 438      26.157  11.502   7.931  1.00 24.92      AKT1 C  
ATOM   2955  N   ASP A 439      31.922  14.348  11.009  1.00 33.97      AKT1 N  
ATOM   2956  HN  ASP A 439      31.495  13.506  11.395  1.00  0.00      AKT1 H  
ATOM   2957  CA  ASP A 439      33.269  14.682  11.470  1.00 36.99      AKT1 C  
ATOM   2958  C   ASP A 439      34.274  14.844  10.367  1.00 36.66      AKT1 C  
ATOM   2959  O   ASP A 439      34.518  13.877   9.658  1.00 35.84      AKT1 O  
ATOM   2960  CB  ASP A 439      33.753  13.473  12.232  1.00 38.65      AKT1 C  
ATOM   2961  CG  ASP A 439      34.002  13.753  13.645  1.00 47.16      AKT1 C  
ATOM   2962  OD1 ASP A 439      33.259  14.634  14.207  1.00 54.51      AKT1 O  
ATOM   2963  OD2 ASP A 439      34.941  13.073  14.171  1.00 51.69      AKT1 O  
ATOM   2964  N   GLU A 440      34.898  16.014  10.254  1.00 37.62      AKT1 N  
ATOM   2965  HN  GLU A 440      34.659  16.771  10.895  1.00  0.00      AKT1 H  
ATOM   2966  CA  GLU A 440      35.921  16.239   9.230  1.00 39.32      AKT1 C  
ATOM   2967  C   GLU A 440      37.089  15.222   9.299  1.00 39.45      AKT1 C  
ATOM   2968  O   GLU A 440      37.679  14.874   8.274  1.00 40.48      AKT1 O  
ATOM   2969  CB  GLU A 440      36.432  17.680   9.276  1.00 39.67      AKT1 C  
ATOM   2970  CG  GLU A 440      37.552  17.935   8.240  1.00 45.41      AKT1 C  
ATOM   2971  CD  GLU A 440      37.985  19.391   8.174  1.00 51.04      AKT1 C  
ATOM   2972  OE1 GLU A 440      37.088  20.266   8.324  1.00 52.84      AKT1 O  
ATOM   2973  OE2 GLU A 440      39.214  19.651   7.976  1.00 51.05      AKT1 O  
ATOM   2974  N   GLU A 441      37.376  14.717  10.498  1.00 39.39      AKT1 N  
ATOM   2975  HN  GLU A 441      36.857  15.085  11.295  1.00  0.00      AKT1 H  
ATOM   2976  CA  GLU A 441      38.381  13.671  10.771  1.00 39.42      AKT1 C  
ATOM   2977  C   GLU A 441      38.204  12.467   9.781  1.00 38.81      AKT1 C  
ATOM   2978  O   GLU A 441      39.177  11.815   9.302  1.00 36.32      AKT1 O  
ATOM   2979  CB  GLU A 441      38.173  13.262  12.254  1.00 40.26      AKT1 C  
ATOM   2980  CG  GLU A 441      38.924  12.037  12.820  1.00 47.13      AKT1 C  
ATOM   2981  CD  GLU A 441      38.326  11.482  14.185  1.00 57.53      AKT1 C  
ATOM   2982  OE1 GLU A 441      38.582  10.274  14.517  1.00 60.15      AKT1 O  
ATOM   2983  OE2 GLU A 441      37.596  12.231  14.915  1.00 59.24      AKT1 O  
ATOM   2984  N   PHE A 442      36.927  12.186   9.483  1.00 36.70      AKT1 N  
ATOM   2985  HN  PHE A 442      36.187  12.712   9.948  1.00  0.00      AKT1 H  
ATOM   2986  CA  PHE A 442      36.556  11.155   8.518  1.00 34.97      AKT1 C  
ATOM   2987  C   PHE A 442      36.399  11.662   7.102  1.00 34.03      AKT1 C  
ATOM   2988  O   PHE A 442      36.949  11.058   6.191  1.00 33.13      AKT1 O  
ATOM   2989  CB  PHE A 442      35.268  10.444   8.958  1.00 35.36      AKT1 C  
ATOM   2990  CG  PHE A 442      35.425   9.670  10.217  1.00 34.95      AKT1 C  
ATOM   2991  CD1 PHE A 442      34.556   9.881  11.303  1.00 35.59      AKT1 C  
ATOM   2992  CD2 PHE A 442      36.453   8.741  10.345  1.00 35.22      AKT1 C  
ATOM   2993  CE1 PHE A 442      34.723   9.158  12.491  1.00 38.77      AKT1 C  
ATOM   2994  CE2 PHE A 442      36.605   8.004  11.531  1.00 37.46      AKT1 C  
ATOM   2995  CZ  PHE A 442      35.744   8.208  12.589  1.00 37.79      AKT1 C  
ATOM   2996  N   THR A 443      35.638  12.743   6.909  1.00 34.28      AKT1 N  
ATOM   2997  HN  THR A 443      35.296  13.271   7.712  1.00  0.00      AKT1 H  
ATOM   2998  CA  THR A 443      35.288  13.181   5.540  1.00 35.12      AKT1 C  
ATOM   2999  C   THR A 443      36.499  13.650   4.697  1.00 37.18      AKT1 C  
ATOM   3000  O   THR A 443      36.456  13.553   3.448  1.00 37.21      AKT1 O  
ATOM   3001  CB  THR A 443      34.119  14.215   5.501  1.00 34.58      AKT1 C  
ATOM   3002  CG2 THR A 443      32.845  13.641   6.180  1.00 32.70      AKT1 C  
ATOM   3003  OG1 THR A 443      34.494  15.415   6.192  1.00 33.90      AKT1 O  
ATOM   3004  HG1 THR A 443      33.783  16.044   6.168  1.00  0.00      AKT1 H  
ATOM   3005  N   ALA A 444      37.550  14.173   5.373  1.00 39.04      AKT1 N  
ATOM   3006  HN  ALA A 444      37.466  14.297   6.382  1.00  0.00      AKT1 H  
ATOM   3007  CA  ALA A 444      38.820  14.575   4.713  1.00 40.80      AKT1 C  
ATOM   3008  C   ALA A 444      39.612  13.404   4.106  1.00 42.08      AKT1 C  
ATOM   3009  O   ALA A 444      40.433  13.610   3.199  1.00 43.04      AKT1 O  
ATOM   3010  CB  ALA A 444      39.726  15.385   5.690  1.00 41.58      AKT1 C  
ATOM   3011  N   GLN A 445      39.375  12.181   4.583  1.00 43.13      AKT1 N  
ATOM   3012  HN  GLN A 445      38.606  12.045   5.240  1.00  0.00      AKT1 H  
ATOM   3013  CA  GLN A 445      40.192  11.023   4.188  1.00 43.87      AKT1 C  
ATOM   3014  C   GLN A 445      40.031  10.591   2.698  1.00 45.54      AKT1 C  
ATOM   3015  O   GLN A 445      38.958  10.717   2.120  1.00 44.72      AKT1 O  
ATOM   3016  CB  GLN A 445      39.973   9.852   5.166  1.00 43.26      AKT1 C  
ATOM   3017  CG  GLN A 445      40.417  10.124   6.608  1.00 42.92      AKT1 C  
ATOM   3018  CD  GLN A 445      40.278   8.899   7.505  1.00 43.77      AKT1 C  
ATOM   3019  NE2 GLN A 445      39.994   9.120   8.777  1.00 43.44      AKT1 N  
ATOM   3020 1HE2 GLN A 445      39.901   8.300   9.377  1.00  0.00      AKT1 H  
ATOM   3021 2HE2 GLN A 445      39.902  10.061   9.159  1.00  0.00      AKT1 H  
ATOM   3022  OE1 GLN A 445      40.389   7.765   7.045  1.00 45.76      AKT1 O  
ATOM   3023  N   MET A 446      41.105  10.120   2.062  1.00 47.64      AKT1 N  
ATOM   3024  HN  MET A 446      42.012  10.127   2.529  1.00  0.00      AKT1 H  
ATOM   3025  CA  MET A 446      40.995   9.588   0.688  1.00 50.30      AKT1 C  
ATOM   3026  C   MET A 446      40.325   8.192   0.670  1.00 52.98      AKT1 C  
ATOM   3027  O   MET A 446      40.578   7.365   1.550  1.00 52.40      AKT1 O  
ATOM   3028  CB  MET A 446      42.375   9.466   0.051  1.00 50.02      AKT1 C  
ATOM   3029  CG  MET A 446      43.178  10.771  -0.045  1.00 48.89      AKT1 C  
ATOM   3030  SD  MET A 446      42.443  12.014  -1.134  1.00 52.23      AKT1 S  
ATOM   3031  CE  MET A 446      41.927  13.199   0.143  1.00 42.06      AKT1 C  
ATOM   3032  N   ILE A 447      39.495   7.920  -0.337  1.00 56.76      AKT1 N  
ATOM   3033  HN  ILE A 447      39.289   8.647  -1.023  1.00  0.00      AKT1 H  
ATOM   3034  CA  ILE A 447      38.858   6.575  -0.486  1.00 60.73      AKT1 C  
ATOM   3035  C   ILE A 447      39.609   5.730  -1.568  1.00 62.92      AKT1 C  
ATOM   3036  O   ILE A 447      40.003   6.289  -2.600  1.00 63.08      AKT1 O  
ATOM   3037  CB  ILE A 447      37.275   6.669  -0.770  1.00 60.50      AKT1 C  
ATOM   3038  CG1 ILE A 447      36.946   7.483  -2.038  1.00 61.10      AKT1 C  
ATOM   3039  CG2 ILE A 447      36.515   7.302   0.429  1.00 60.61      AKT1 C  
ATOM   3040  CD1 ILE A 447      36.956   6.703  -3.385  1.00 61.36      AKT1 C  
ATOM   3041  N   THR A 448      39.820   4.426  -1.338  1.00 65.81      AKT1 N  
ATOM   3042  HN  THR A 448      39.658   4.050  -0.404  1.00  0.00      AKT1 H  
ATOM   3043  CA  THR A 448      40.290   3.509  -2.429  1.00 69.31      AKT1 C  
ATOM   3044  C   THR A 448      39.696   2.083  -2.399  1.00 71.10      AKT1 C  
ATOM   3045  O   THR A 448      39.218   1.642  -1.350  1.00 71.32      AKT1 O  
ATOM   3046  CB  THR A 448      41.871   3.423  -2.549  1.00 69.49      AKT1 C  
ATOM   3047  CG2 THR A 448      42.407   4.378  -3.639  1.00 69.36      AKT1 C  
ATOM   3048  OG1 THR A 448      42.494   3.705  -1.280  1.00 70.64      AKT1 O  
ATOM   3049  HG1 THR A 448      43.440   3.654  -1.352  1.00  0.00      AKT1 H  
ATOM   3050  N   ILE A 449      39.751   1.382  -3.549  1.00 73.98      AKT1 N  
ATOM   3051  HN  ILE A 449      40.049   1.878  -4.389  1.00  0.00      AKT1 H  
ATOM   3052  CA  ILE A 449      39.407  -0.076  -3.688  1.00 76.05      AKT1 C  
ATOM   3053  C   ILE A 449      40.166  -1.047  -2.735  1.00 77.71      AKT1 C  
ATOM   3054  O   ILE A 449      40.568  -2.134  -3.177  1.00 78.30      AKT1 O  
ATOM   3055  CB  ILE A 449      39.600  -0.647  -5.186  1.00 76.04      AKT1 C  
ATOM   3056  CG1 ILE A 449      39.126   0.315  -6.287  1.00 76.33      AKT1 C  
ATOM   3057  CG2 ILE A 449      38.938  -2.062  -5.387  1.00 75.94      AKT1 C  
ATOM   3058  CD1 ILE A 449      39.278  -0.286  -7.722  1.00 75.53      AKT1 C  
ATOM   3059  N   THR A 450      40.379  -0.682  -1.459  1.00 79.48      AKT1 N  
ATOM   3060  HN  THR A 450      40.236   0.291  -1.190  1.00  0.00      AKT1 H  
ATOM   3061  CA  THR A 450      40.822  -1.670  -0.421  1.00 80.72      AKT1 C  
ATOM   3062  C   THR A 450      40.763  -1.317   1.082  1.00 81.46      AKT1 C  
ATOM   3063  O   THR A 450      40.165  -2.080   1.851  1.00 81.55      AKT1 O  
ATOM   3064  CB  THR A 450      42.163  -2.399  -0.780  1.00 80.93      AKT1 C  
ATOM   3065  CG2 THR A 450      42.902  -2.947   0.466  1.00 81.52      AKT1 C  
ATOM   3066  OG1 THR A 450      41.855  -3.507  -1.627  1.00 81.66      AKT1 O  
ATOM   3067  HG1 THR A 450      42.667  -3.949  -1.845  1.00  0.00      AKT1 H  
ATOM   3068  N   PRO A 451      41.369  -0.176   1.503  1.00 82.23      AKT1 N  
ATOM   3069  CA  PRO A 451      41.464   0.161   2.943  1.00 82.70      AKT1 C  
ATOM   3070  C   PRO A 451      40.117   0.209   3.666  1.00 83.02      AKT1 C  
ATOM   3071  O   PRO A 451      39.825  -0.664   4.486  1.00 83.29      AKT1 O  
ATOM   3072  CB  PRO A 451      42.093   1.563   2.940  1.00 82.72      AKT1 C  
ATOM   3073  CG  PRO A 451      41.766   2.119   1.581  1.00 82.67      AKT1 C  
ATOM   3074  CD  PRO A 451      41.911   0.917   0.674  1.00 82.57      AKT1 C  
ATOM   3075  N   SER A 457      38.432 -13.931 -11.314  1.00 66.06      AKT1 N  
ATOM   3076  HN1 SER A 457      38.506 -13.477 -12.224  1.00  0.00      AKT1 H  
ATOM   3077  HN2 SER A 457      39.193 -14.593 -11.163  1.00  0.00      AKT1 H  
ATOM   3078  HN3 SER A 457      38.636 -13.281 -10.555  1.00  0.00      AKT1 H  
ATOM   3079  CA  SER A 457      37.132 -14.564 -11.140  1.00 66.68      AKT1 C  
ATOM   3080  C   SER A 457      37.020 -15.250  -9.764  1.00 66.19      AKT1 C  
ATOM   3081  O   SER A 457      37.485 -16.377  -9.564  1.00 64.85      AKT1 O  
ATOM   3082  CB  SER A 457      36.878 -15.564 -12.274  1.00 67.28      AKT1 C  
ATOM   3083  OG  SER A 457      35.493 -15.874 -12.395  1.00 69.36      AKT1 O  
ATOM   3084  HG  SER A 457      35.336 -16.494 -13.098  1.00  0.00      AKT1 H  
ATOM   3085  N   MET A 458      36.387 -14.552  -8.820  1.00 66.26      AKT1 N  
ATOM   3086  HN  MET A 458      35.949 -13.666  -9.072  1.00  0.00      AKT1 H  
ATOM   3087  CA  MET A 458      36.300 -15.018  -7.431  1.00 66.26      AKT1 C  
ATOM   3088  C   MET A 458      34.856 -15.086  -6.883  1.00 65.77      AKT1 C  
ATOM   3089  O   MET A 458      34.646 -15.137  -5.666  1.00 65.32      AKT1 O  
ATOM   3090  CB  MET A 458      37.219 -14.167  -6.537  1.00 66.93      AKT1 C  
ATOM   3091  CG  MET A 458      38.684 -14.173  -6.992  1.00 68.24      AKT1 C  
ATOM   3092  SD  MET A 458      39.552 -12.612  -6.722  1.00 73.93      AKT1 S  
ATOM   3093  CE  MET A 458      38.402 -11.355  -7.358  1.00 73.18      AKT1 C  
ATOM   3094  N   GLU A 459      33.893 -15.125  -7.810  1.00 65.02      AKT1 N  
ATOM   3095  HN  GLU A 459      34.189 -15.122  -8.786  1.00  0.00      AKT1 H  
ATOM   3096  CA  GLU A 459      32.446 -15.172  -7.550  1.00 64.43      AKT1 C  
ATOM   3097  C   GLU A 459      32.008 -16.268  -6.544  1.00 62.63      AKT1 C  
ATOM   3098  O   GLU A 459      31.087 -16.040  -5.731  1.00 62.25      AKT1 O  
ATOM   3099  CB  GLU A 459      31.689 -15.342  -8.892  1.00 65.24      AKT1 C  
ATOM   3100  CG  GLU A 459      31.742 -14.136  -9.909  1.00 70.38      AKT1 C  
ATOM   3101  CD  GLU A 459      33.169 -13.722 -10.413  1.00 77.27      AKT1 C  
ATOM   3102  OE1 GLU A 459      33.631 -14.222 -11.474  1.00 77.71      AKT1 O  
ATOM   3103  OE2 GLU A 459      33.827 -12.866  -9.753  1.00 80.32      AKT1 O  
ATOM   3104  N   CYS A 460      32.660 -17.442  -6.597  1.00 59.99      AKT1 N  
ATOM   3105  HN  CYS A 460      33.479 -17.517  -7.200  1.00  0.00      AKT1 H  
ATOM   3106  CA  CYS A 460      32.240 -18.639  -5.814  1.00 57.64      AKT1 C  
ATOM   3107  C   CYS A 460      33.164 -19.101  -4.668  1.00 56.19      AKT1 C  
ATOM   3108  O   CYS A 460      32.920 -20.148  -4.050  1.00 56.36      AKT1 O  
ATOM   3109  CB  CYS A 460      31.967 -19.826  -6.745  1.00 58.02      AKT1 C  
ATOM   3110  SG  CYS A 460      30.477 -19.621  -7.797  1.00 57.95      AKT1 S  
ATOM   3111  N   VAL A 461      34.201 -18.318  -4.375  1.00 53.67      AKT1 N  
ATOM   3112  HN  VAL A 461      34.330 -17.455  -4.903  1.00  0.00      AKT1 H  
ATOM   3113  CA  VAL A 461      35.157 -18.651  -3.327  1.00 51.15      AKT1 C  
ATOM   3114  C   VAL A 461      34.440 -18.659  -1.971  1.00 49.69      AKT1 C  
ATOM   3115  O   VAL A 461      33.714 -17.722  -1.612  1.00 47.80      AKT1 O  
ATOM   3116  CB  VAL A 461      36.368 -17.685  -3.289  1.00 50.95      AKT1 C  
ATOM   3117  CG1 VAL A 461      37.398 -18.166  -2.242  1.00 49.09      AKT1 C  
ATOM   3118  CG2 VAL A 461      37.003 -17.556  -4.691  1.00 52.04      AKT1 C  
ATOM   3119  N   ASP A 462      34.637 -19.752  -1.253  1.00 47.06      AKT1 N  
ATOM   3120  HN  ASP A 462      35.248 -20.485  -1.613  1.00  0.00      AKT1 H  
ATOM   3121  CA  ASP A 462      34.009 -19.924   0.017  1.00 45.90      AKT1 C  
ATOM   3122  C   ASP A 462      35.083 -20.540   0.897  1.00 45.15      AKT1 C  
ATOM   3123  O   ASP A 462      35.233 -21.762   0.934  1.00 44.83      AKT1 O  
ATOM   3124  CB  ASP A 462      32.793 -20.847  -0.127  1.00 45.42      AKT1 C  
ATOM   3125  CG  ASP A 462      32.051 -21.067   1.209  1.00 45.12      AKT1 C  
ATOM   3126  OD1 ASP A 462      32.373 -20.402   2.231  1.00 42.62      AKT1 O  
ATOM   3127  OD2 ASP A 462      31.128 -21.899   1.223  1.00 46.04      AKT1 O  
ATOM   3128  N   SER A 463      35.861 -19.695   1.557  1.00 44.53      AKT1 N  
ATOM   3129  HN  SER A 463      35.711 -18.691   1.457  1.00  0.00      AKT1 H  
ATOM   3130  CA  SER A 463      36.928 -20.178   2.424  1.00 44.50      AKT1 C  
ATOM   3131  C   SER A 463      36.637 -19.908   3.912  1.00 45.06      AKT1 C  
ATOM   3132  O   SER A 463      35.627 -19.236   4.274  1.00 43.00      AKT1 O  
ATOM   3133  CB  SER A 463      38.254 -19.542   2.018  1.00 44.24      AKT1 C  
ATOM   3134  OG  SER A 463      38.261 -18.159   2.336  1.00 44.80      AKT1 O  
ATOM   3135  HG  SER A 463      39.087 -17.763   2.083  1.00  0.00      AKT1 H  
ATOM   3136  N   GLU A 464      37.526 -20.409   4.769  1.00 45.44      AKT1 N  
ATOM   3137  HN  GLU A 464      38.330 -20.926   4.414  1.00  0.00      AKT1 H  
ATOM   3138  CA  GLU A 464      37.368 -20.230   6.195  1.00 48.13      AKT1 C  
ATOM   3139  C   GLU A 464      37.604 -18.770   6.626  1.00 49.01      AKT1 C  
ATOM   3140  O   GLU A 464      36.851 -18.247   7.462  1.00 49.00      AKT1 O  
ATOM   3141  CB  GLU A 464      38.193 -21.262   6.982  1.00 48.23      AKT1 C  
ATOM   3142  CG  GLU A 464      37.419 -22.595   7.108  1.00 51.58      AKT1 C  
ATOM   3143  CD  GLU A 464      38.254 -23.767   7.653  1.00 57.83      AKT1 C  
ATOM   3144  OE1 GLU A 464      39.431 -23.546   8.044  1.00 56.90      AKT1 O  
ATOM   3145  OE2 GLU A 464      37.720 -24.911   7.679  1.00 59.47      AKT1 O  
ATOM   3146  N   ARG A 465      38.593 -18.103   6.020  1.00 49.40      AKT1 N  
ATOM   3147  HN  ARG A 465      39.158 -18.584   5.320  1.00  0.00      AKT1 H  
ATOM   3148  CA  ARG A 465      38.890 -16.696   6.334  1.00 50.48      AKT1 C  
ATOM   3149  C   ARG A 465      37.898 -15.736   5.662  1.00 49.69      AKT1 C  
ATOM   3150  O   ARG A 465      37.629 -14.639   6.191  1.00 50.29      AKT1 O  
ATOM   3151  CB  ARG A 465      40.360 -16.313   5.989  1.00 51.20      AKT1 C  
ATOM   3152  CG  ARG A 465      41.429 -16.853   6.969  1.00 55.44      AKT1 C  
ATOM   3153  CD  ARG A 465      41.111 -16.464   8.453  1.00 62.85      AKT1 C  
ATOM   3154  NE  ARG A 465      41.521 -17.494   9.436  1.00 68.35      AKT1 N  
ATOM   3155  HE  ARG A 465      41.985 -18.328   9.076  1.00  0.00      AKT1 H  
ATOM   3156  CZ  ARG A 465      41.331 -17.418  10.762  1.00 70.96      AKT1 C  
ATOM   3157  NH1 ARG A 465      40.737 -16.351  11.308  1.00 70.90      AKT1 N  
ATOM   3158 1HH1 ARG A 465      40.593 -16.293  12.316  1.00  0.00      AKT1 H  
ATOM   3159 2HH1 ARG A 465      40.416 -15.593  10.706  1.00  0.00      AKT1 H  
ATOM   3160  NH2 ARG A 465      41.751 -18.408  11.549  1.00 71.10      AKT1 N  
ATOM   3161 1HH2 ARG A 465      41.607 -18.350  12.557  1.00  0.00      AKT1 H  
ATOM   3162 2HH2 ARG A 465      42.204 -19.222  11.133  1.00  0.00      AKT1 H  
ATOM   3163  N   ARG A 466      37.374 -16.162   4.509  1.00 47.89      AKT1 N  
ATOM   3164  HN  ARG A 466      37.684 -17.069   4.159  1.00  0.00      AKT1 H  
ATOM   3165  CA  ARG A 466      36.386 -15.428   3.704  1.00 47.20      AKT1 C  
ATOM   3166  C   ARG A 466      35.237 -16.288   3.216  1.00 45.90      AKT1 C  
ATOM   3167  O   ARG A 466      35.248 -16.713   2.065  1.00 45.61      AKT1 O  
ATOM   3168  CB  ARG A 466      37.041 -14.854   2.465  1.00 47.02      AKT1 C  
ATOM   3169  CG  ARG A 466      37.702 -13.577   2.715  1.00 50.44      AKT1 C  
ATOM   3170  CD  ARG A 466      39.148 -13.767   2.693  1.00 56.53      AKT1 C  
ATOM   3171  NE  ARG A 466      39.849 -12.497   2.601  1.00 60.58      AKT1 N  
ATOM   3172  HE  ARG A 466      39.330 -11.672   2.300  1.00  0.00      AKT1 H  
ATOM   3173  CZ  ARG A 466      41.139 -12.368   2.893  1.00 63.56      AKT1 C  
ATOM   3174  NH1 ARG A 466      41.834 -13.449   3.274  1.00 63.12      AKT1 N  
ATOM   3175 1HH1 ARG A 466      42.824 -13.350   3.498  1.00  0.00      AKT1 H  
ATOM   3176 2HH1 ARG A 466      41.385 -14.362   3.341  1.00  0.00      AKT1 H  
ATOM   3177  NH2 ARG A 466      41.728 -11.171   2.805  1.00 63.80      AKT1 N  
ATOM   3178 1HH2 ARG A 466      42.718 -11.072   3.029  1.00  0.00      AKT1 H  
ATOM   3179 2HH2 ARG A 466      41.199 -10.348   2.515  1.00  0.00      AKT1 H  
ATOM   3180  N   PRO A 467      34.247 -16.559   4.088  1.00 45.70      AKT1 N  
ATOM   3181  CA  PRO A 467      33.096 -17.400   3.716  1.00 45.76      AKT1 C  
ATOM   3182  C   PRO A 467      32.161 -16.737   2.694  1.00 46.47      AKT1 C  
ATOM   3183  O   PRO A 467      32.108 -15.500   2.595  1.00 45.94      AKT1 O  
ATOM   3184  CB  PRO A 467      32.353 -17.633   5.055  1.00 46.42      AKT1 C  
ATOM   3185  CG  PRO A 467      33.304 -17.202   6.125  1.00 45.39      AKT1 C  
ATOM   3186  CD  PRO A 467      34.258 -16.211   5.523  1.00 45.02      AKT1 C  
ATOM   3187  N   HIS A 468      31.465 -17.569   1.921  1.00 46.82      AKT1 N  
ATOM   3188  HN  HIS A 468      31.728 -18.554   1.898  1.00  0.00      AKT1 H  
ATOM   3189  CA  HIS A 468      30.343 -17.124   1.108  1.00 48.62      AKT1 C  
ATOM   3190  C   HIS A 468      29.102 -17.137   2.015  1.00 49.62      AKT1 C  
ATOM   3191  O   HIS A 468      28.537 -18.199   2.286  1.00 48.69      AKT1 O  
ATOM   3192  CB  HIS A 468      30.137 -18.012  -0.144  1.00 48.50      AKT1 C  
ATOM   3193  CG  HIS A 468      29.055 -17.511  -1.057  1.00 50.00      AKT1 C  
ATOM   3194  CD2 HIS A 468      27.719 -17.754  -1.078  1.00 51.21      AKT1 C  
ATOM   3195  ND1 HIS A 468      29.295 -16.602  -2.070  1.00 51.13      AKT1 N  
ATOM   3196  HD1 HIS A 468      30.205 -16.205  -2.303  1.00  0.00      AKT1 H  
ATOM   3197  CE1 HIS A 468      28.158 -16.327  -2.690  1.00 52.19      AKT1 C  
ATOM   3198  NE2 HIS A 468      27.185 -17.004  -2.102  1.00 51.88      AKT1 N  
ATOM   3199  HE2 HIS A 468      26.200 -16.975  -2.364  1.00  0.00      AKT1 H  
ATOM   3200  N   PHE A 469      28.721 -15.945   2.498  1.00 50.73      AKT1 N  
ATOM   3201  HN  PHE A 469      29.211 -15.113   2.168  1.00  0.00      AKT1 H  
ATOM   3202  CA  PHE A 469      27.636 -15.769   3.477  1.00 51.76      AKT1 C  
ATOM   3203  C   PHE A 469      26.250 -16.001   2.861  1.00 51.85      AKT1 C  
ATOM   3204  O   PHE A 469      26.036 -15.711   1.674  1.00 52.22      AKT1 O  
ATOM   3205  CB  PHE A 469      27.661 -14.345   4.016  1.00 51.39      AKT1 C  
ATOM   3206  CG  PHE A 469      28.731 -14.073   5.030  1.00 54.12      AKT1 C  
ATOM   3207  CD1 PHE A 469      30.062 -14.158   4.710  1.00 52.16      AKT1 C  
ATOM   3208  CD2 PHE A 469      28.385 -13.640   6.312  1.00 59.10      AKT1 C  
ATOM   3209  CE1 PHE A 469      31.034 -13.884   5.625  1.00 53.21      AKT1 C  
ATOM   3210  CE2 PHE A 469      29.383 -13.358   7.269  1.00 60.70      AKT1 C  
ATOM   3211  CZ  PHE A 469      30.722 -13.489   6.902  1.00 58.09      AKT1 C  
ATOM   3212  N   PRO A 470      25.285 -16.492   3.668  1.00 52.56      AKT1 N  
ATOM   3213  CA  PRO A 470      23.920 -16.641   3.119  1.00 52.54      AKT1 C  
ATOM   3214  C   PRO A 470      23.160 -15.297   3.135  1.00 52.36      AKT1 C  
ATOM   3215  O   PRO A 470      23.475 -14.425   3.958  1.00 52.09      AKT1 O  
ATOM   3216  CB  PRO A 470      23.283 -17.647   4.075  1.00 52.37      AKT1 C  
ATOM   3217  CG  PRO A 470      23.956 -17.371   5.401  1.00 52.14      AKT1 C  
ATOM   3218  CD  PRO A 470      25.363 -16.921   5.086  1.00 52.59      AKT1 C  
ATOM   3219  N   GLN A 471      22.197 -15.119   2.225  1.00 52.20      AKT1 N  
ATOM   3220  HN  GLN A 471      22.073 -15.820   1.494  1.00  0.00      AKT1 H  
ATOM   3221  CA  GLN A 471      21.305 -13.937   2.244  1.00 52.15      AKT1 C  
ATOM   3222  C   GLN A 471      21.982 -12.580   1.935  1.00 50.88      AKT1 C  
ATOM   3223  O   GLN A 471      21.430 -11.514   2.249  1.00 50.18      AKT1 O  
ATOM   3224  CB  GLN A 471      20.567 -13.820   3.595  1.00 53.21      AKT1 C  
ATOM   3225  CG  GLN A 471      19.211 -14.507   3.690  1.00 58.48      AKT1 C  
ATOM   3226  CD  GLN A 471      18.430 -14.030   4.933  1.00 64.73      AKT1 C  
ATOM   3227  NE2 GLN A 471      17.631 -12.944   4.798  1.00 64.58      AKT1 N  
ATOM   3228 1HE2 GLN A 471      17.115 -12.629   5.619  1.00  0.00      AKT1 H  
ATOM   3229 2HE2 GLN A 471      17.515 -12.455   3.910  1.00  0.00      AKT1 H  
ATOM   3230  OE1 GLN A 471      18.570 -14.621   6.007  1.00 68.23      AKT1 O  
ATOM   3231  N   PHE A 472      23.164 -12.621   1.328  1.00 49.92      AKT1 N  
ATOM   3232  HN  PHE A 472      23.664 -13.508   1.259  1.00  0.00      AKT1 H  
ATOM   3233  CA  PHE A 472      23.761 -11.405   0.755  1.00 49.12      AKT1 C  
ATOM   3234  C   PHE A 472      23.508 -11.306  -0.747  1.00 48.78      AKT1 C  
ATOM   3235  O   PHE A 472      24.408 -11.231  -1.576  1.00 49.01      AKT1 O  
ATOM   3236  CB  PHE A 472      25.226 -11.244   1.147  1.00 48.30      AKT1 C  
ATOM   3237  CG  PHE A 472      25.401 -10.622   2.492  1.00 46.47      AKT1 C  
ATOM   3238  CD1 PHE A 472      25.261 -11.395   3.648  1.00 45.60      AKT1 C  
ATOM   3239  CD2 PHE A 472      25.676  -9.257   2.613  1.00 43.90      AKT1 C  
ATOM   3240  CE1 PHE A 472      25.415 -10.826   4.907  1.00 44.10      AKT1 C  
ATOM   3241  CE2 PHE A 472      25.844  -8.664   3.869  1.00 42.08      AKT1 C  
ATOM   3242  CZ  PHE A 472      25.692  -9.457   5.020  1.00 43.55      AKT1 C  
ATOM   3243  N   ASP A 473      22.233 -11.283  -1.083  1.00 48.73      AKT1 N  
ATOM   3244  HN  ASP A 473      21.526 -11.223  -0.350  1.00  0.00      AKT1 H  
ATOM   3245  CA  ASP A 473      21.809 -11.341  -2.483  1.00 48.82      AKT1 C  
ATOM   3246  C   ASP A 473      20.551 -10.482  -2.595  1.00 46.50      AKT1 C  
ATOM   3247  O   ASP A 473      19.622 -10.785  -3.403  1.00 47.40      AKT1 O  
ATOM   3248  CB  ASP A 473      21.481 -12.814  -2.836  1.00 50.38      AKT1 C  
ATOM   3249  CG  ASP A 473      20.558 -13.505  -1.758  1.00 56.83      AKT1 C  
ATOM   3250  OD1 ASP A 473      19.910 -12.786  -0.902  1.00 58.86      AKT1 O  
ATOM   3251  OD2 ASP A 473      20.494 -14.778  -1.769  1.00 62.58      AKT1 O  
ATOM   3252  N   TYR A 474      20.519  -9.431  -1.763  1.00 42.28      AKT1 N  
ATOM   3253  HN  TYR A 474      21.386  -9.132  -1.315  1.00  0.00      AKT1 H  
ATOM   3254  CA  TYR A 474      19.294  -8.701  -1.475  1.00 39.01      AKT1 C  
ATOM   3255  C   TYR A 474      19.153  -7.340  -2.168  1.00 37.48      AKT1 C  
ATOM   3256  O   TYR A 474      20.000  -6.450  -2.078  1.00 33.75      AKT1 O  
ATOM   3257  CB  TYR A 474      19.094  -8.566   0.038  1.00 37.76      AKT1 C  
ATOM   3258  CG  TYR A 474      17.879  -7.759   0.437  1.00 35.90      AKT1 C  
ATOM   3259  CD1 TYR A 474      16.614  -8.361   0.566  1.00 35.61      AKT1 C  
ATOM   3260  CD2 TYR A 474      17.989  -6.385   0.694  1.00 34.18      AKT1 C  
ATOM   3261  CE1 TYR A 474      15.485  -7.606   0.939  1.00 33.62      AKT1 C  
ATOM   3262  CE2 TYR A 474      16.878  -5.617   1.051  1.00 34.22      AKT1 C  
ATOM   3263  CZ  TYR A 474      15.623  -6.234   1.178  1.00 33.94      AKT1 C  
ATOM   3264  OH  TYR A 474      14.533  -5.468   1.525  1.00 32.82      AKT1 O  
ATOM   3265  HH  TYR A 474      14.627  -4.537   1.687  1.00  0.00      AKT1 H  
ATOM   3266  N   SER A 475      18.021  -7.179  -2.811  1.00 37.06      AKT1 N  
ATOM   3267  HN  SER A 475      17.365  -7.958  -2.878  1.00  0.00      AKT1 H  
ATOM   3268  CA  SER A 475      17.692  -5.921  -3.422  1.00 38.72      AKT1 C  
ATOM   3269  C   SER A 475      16.242  -5.675  -3.055  1.00 39.12      AKT1 C  
ATOM   3270  O   SER A 475      15.361  -6.470  -3.408  1.00 37.24      AKT1 O  
ATOM   3271  CB  SER A 475      17.964  -5.976  -4.944  1.00 38.75      AKT1 C  
ATOM   3272  OG  SER A 475      17.546  -4.763  -5.557  1.00 43.54      AKT1 O  
ATOM   3273  HG  SER A 475      17.713  -4.797  -6.492  1.00  0.00      AKT1 H  
ATOM   3274  N   ALA A 476      16.003  -4.617  -2.285  1.00 40.12      AKT1 N  
ATOM   3275  HN  ALA A 476      16.775  -4.001  -2.030  1.00  0.00      AKT1 H  
ATOM   3276  CA  ALA A 476      14.667  -4.321  -1.800  1.00 43.35      AKT1 C  
ATOM   3277  C   ALA A 476      13.692  -4.206  -2.983  1.00 45.81      AKT1 C  
ATOM   3278  O   ALA A 476      14.016  -3.579  -4.005  1.00 44.66      AKT1 O  
ATOM   3279  CB  ALA A 476      14.651  -3.020  -0.928  1.00 43.29      AKT1 C  
ATOM   3280  N   SER A 477      12.511  -4.817  -2.844  1.00 49.18      AKT1 N  
ATOM   3281  HN  SER A 477      12.315  -5.344  -1.993  1.00  0.00      AKT1 H  
ATOM   3282  CA  SER A 477      11.491  -4.741  -3.898  1.00 53.35      AKT1 C  
ATOM   3283  C   SER A 477      10.966  -3.332  -4.063  1.00 55.99      AKT1 C  
ATOM   3284  O   SER A 477      10.562  -2.704  -3.087  1.00 56.83      AKT1 O  
ATOM   3285  CB  SER A 477      10.340  -5.706  -3.639  1.00 52.85      AKT1 C  
ATOM   3286  OG  SER A 477      10.780  -7.008  -3.984  1.00 54.04      AKT1 O  
ATOM   3287  HG  SER A 477      10.063  -7.609  -3.823  1.00  0.00      AKT1 H  
ATOM   3288  N   SER A 478      10.997  -2.852  -5.312  1.00 59.56      AKT1 N  
ATOM   3289  HN  SER A 478      11.385  -3.442  -6.048  1.00  0.00      AKT1 H  
ATOM   3290  CA  SER A 478      10.500  -1.518  -5.677  1.00 62.66      AKT1 C  
ATOM   3291  C   SER A 478       8.980  -1.410  -5.461  1.00 63.82      AKT1 C  
ATOM   3292  O   SER A 478       8.541  -0.852  -4.436  1.00 64.79      AKT1 O  
ATOM   3293  CB  SER A 478      10.891  -1.154  -7.126  1.00 62.82      AKT1 C  
ATOM   3294  OG  SER A 478      10.900  -2.299  -7.981  1.00 65.10      AKT1 O  
ATOM   3295  HG  SER A 478      11.141  -2.075  -8.872  1.00  0.00      AKT1 H  
TER    3296      SER A 478 
HETATM 1655  N   TPO A 308      22.492 -13.426  26.691  1.00 34.27      AKT1 N  
HETATM 1657  CA  TPO A 308      23.794 -12.937  26.204  1.00 33.36      AKT1 C  
HETATM 1658  C   TPO A 308      24.122 -11.621  26.812  1.00 32.24      AKT1 C  
HETATM 1659  O   TPO A 308      23.314 -10.667  26.749  1.00 32.71      AKT1 O  
HETATM 1660  CB  TPO A 308      23.957 -12.866  24.681  1.00 34.15      AKT1 C  
HETATM 1661  CG2 TPO A 308      25.379 -12.491  24.200  1.00 33.42      AKT1 C  
HETATM 1662  OG1 TPO A 308      23.518 -14.116  24.122  1.00 35.00      AKT1 O  
HETATM 1663  P   TPO A 308      22.219 -14.128  23.162  1.00 38.54      AKT1 P  
HETATM 1664  O1P TPO A 308      22.511 -13.132  22.040  1.00 37.79      AKT1 O  
HETATM 1665  O2P TPO A 308      21.014 -13.775  24.013  1.00 39.10      AKT1 O  
HETATM 1666  O3P TPO A 308      22.157 -15.583  22.691  1.00 43.91      AKT1 O  
