# Supplementary material for: Exploring the Critical Components and Therapeutic Mechanisms of Perilla frutescens L. in the Treatment of Chronic Kidney Disease via Network Pharmacology
Source: Front Pharmacol. 2021 Nov 26;12:717744. doi: 10.3389/fphar.2021.717744 (PMC8662752; doi:10.3389/fphar.2021.717744)
Supplement: Supplementary file 2 [file DataSheet3.zip › Network analysis material/1jnk-JUN.cif]

data_1JNK
# 
_entry.id   1JNK 
# 
_audit_conform.dict_name       mmcif_pdbx.dic 
_audit_conform.dict_version    5.279 
_audit_conform.dict_location   http://mmcif.pdb.org/dictionaries/ascii/mmcif_pdbx.dic 
# 
loop_
_database_2.database_id 
_database_2.database_code 
PDB   1JNK         
WWPDB D_1000174350 
# 
_pdbx_database_status.status_code                     REL 
_pdbx_database_status.entry_id                        1JNK 
_pdbx_database_status.recvd_initial_deposition_date   1998-06-03 
_pdbx_database_status.deposit_site                    ? 
_pdbx_database_status.process_site                    ? 
_pdbx_database_status.SG_entry                        . 
_pdbx_database_status.pdb_format_compatible           Y 
_pdbx_database_status.status_code_mr                  ? 
_pdbx_database_status.status_code_sf                  ? 
_pdbx_database_status.status_code_cs                  ? 
# 
loop_
_audit_author.name 
_audit_author.pdbx_ordinal 
'Xie, X.'     1 
'Su, M.S.-S.' 2 
# 
_citation.id                        primary 
_citation.title                     'Crystal structure of JNK3: a kinase implicated in neuronal apoptosis.' 
_citation.journal_abbrev            Structure 
_citation.journal_volume            6 
_citation.page_first                983 
_citation.page_last                 991 
_citation.year                      1998 
_citation.journal_id_ASTM           STRUE6 
_citation.country                   UK 
_citation.journal_id_ISSN           0969-2126 
_citation.journal_id_CSD            2005 
_citation.book_publisher            ? 
_citation.pdbx_database_id_PubMed   9739089 
_citation.pdbx_database_id_DOI      '10.1016/S0969-2126(98)00100-2' 
# 
loop_
_citation_author.citation_id 
_citation_author.name 
_citation_author.ordinal 
primary 'Xie, X.'       1 
primary 'Gu, Y.'        2 
primary 'Fox, T.'       3 
primary 'Coll, J.T.'    4 
primary 'Fleming, M.A.' 5 
primary 'Markland, W.'  6 
primary 'Caron, P.R.'   7 
primary 'Wilson, K.P.'  8 
primary 'Su, M.S.'      9 
# 
_cell.entry_id           1JNK 
_cell.length_a           51.500 
_cell.length_b           71.240 
_cell.length_c           107.600 
_cell.angle_alpha        90.00 
_cell.angle_beta         90.00 
_cell.angle_gamma        90.00 
_cell.Z_PDB              4 
_cell.pdbx_unique_axis   ? 
# 
_symmetry.entry_id                         1JNK 
_symmetry.space_group_name_H-M             'P 21 21 21' 
_symmetry.pdbx_full_space_group_name_H-M   ? 
_symmetry.cell_setting                     ? 
_symmetry.Int_Tables_number                19 
# 
loop_
_entity.id 
_entity.type 
_entity.src_method 
_entity.pdbx_description 
_entity.formula_weight 
_entity.pdbx_number_of_molecules 
_entity.pdbx_ec 
_entity.pdbx_mutation 
_entity.pdbx_fragment 
_entity.details 
1 polymer     man 'C-JUN N-TERMINAL KINASE'                     48562.016 1   2.7.1.- ? 'RESIDUES 45 - 400' ? 
2 non-polymer syn 'MAGNESIUM ION'                               24.305    2   ?       ? ?                   ? 
3 non-polymer syn 'PHOSPHOAMINOPHOSPHONIC ACID-ADENYLATE ESTER' 506.196   1   ?       ? ?                   ? 
4 water       nat water                                         18.015    183 ?       ? ?                   ? 
# 
_entity_name_com.entity_id   1 
_entity_name_com.name        JNK3 
# 
_entity_poly.entity_id                      1 
_entity_poly.type                           'polypeptide(L)' 
_entity_poly.nstd_linkage                   no 
_entity_poly.nstd_monomer                   no 
_entity_poly.pdbx_seq_one_letter_code       
;MSLHFLYYCSEPTLDVKIAFCQGFDKQVDVSYIAKHYNMSKSKVDNQFYSVEVGDSTFTVLKRYQNLKPIGSGAQGIVCA
AYDAVLDRNVAIKKLSRPFQNQTHAKRAYRELVLMKCVNHKNIISLLNVFTPQKTLEEFQDVYLVMELMDANLCQVIQME
LDHERMSYLLYQMLCGIKHLHSAGIIHRDLKPSNIVVKSDCTLKILDFGLARTAGTSFMMTPYVVTRYYRAPEVILGMGY
KENVDIWSVGCIMGEMVRHKILFPGRDYIDQWNKVIEQLGTPCPEFMKKLQPTVRNYVENRPKYAGLTFPKLFPDSLFPA
DSEHNKLKASQARDLLSKMLVIDPAKRISVDDALQHPYINVWYDPAEVEAPPPQIYDKQLDEREHTIEEWKELIYKEVMN
SEEKTKNGVVKGQPSPSGAAVNS
;
_entity_poly.pdbx_seq_one_letter_code_can   
;MSLHFLYYCSEPTLDVKIAFCQGFDKQVDVSYIAKHYNMSKSKVDNQFYSVEVGDSTFTVLKRYQNLKPIGSGAQGIVCA
AYDAVLDRNVAIKKLSRPFQNQTHAKRAYRELVLMKCVNHKNIISLLNVFTPQKTLEEFQDVYLVMELMDANLCQVIQME
LDHERMSYLLYQMLCGIKHLHSAGIIHRDLKPSNIVVKSDCTLKILDFGLARTAGTSFMMTPYVVTRYYRAPEVILGMGY
KENVDIWSVGCIMGEMVRHKILFPGRDYIDQWNKVIEQLGTPCPEFMKKLQPTVRNYVENRPKYAGLTFPKLFPDSLFPA
DSEHNKLKASQARDLLSKMLVIDPAKRISVDDALQHPYINVWYDPAEVEAPPPQIYDKQLDEREHTIEEWKELIYKEVMN
SEEKTKNGVVKGQPSPSGAAVNS
;
_entity_poly.pdbx_strand_id                 A 
_entity_poly.pdbx_target_identifier         ? 
# 
loop_
_entity_poly_seq.entity_id 
_entity_poly_seq.num 
_entity_poly_seq.mon_id 
_entity_poly_seq.hetero 
1 1   MET n 
1 2   SER n 
1 3   LEU n 
1 4   HIS n 
1 5   PHE n 
1 6   LEU n 
1 7   TYR n 
1 8   TYR n 
1 9   CYS n 
1 10  SER n 
1 11  GLU n 
1 12  PRO n 
1 13  THR n 
1 14  LEU n 
1 15  ASP n 
1 16  VAL n 
1 17  LYS n 
1 18  ILE n 
1 19  ALA n 
1 20  PHE n 
1 21  CYS n 
1 22  GLN n 
1 23  GLY n 
1 24  PHE n 
1 25  ASP n 
1 26  LYS n 
1 27  GLN n 
1 28  VAL n 
1 29  ASP n 
1 30  VAL n 
1 31  SER n 
1 32  TYR n 
1 33  ILE n 
1 34  ALA n 
1 35  LYS n 
1 36  HIS n 
1 37  TYR n 
1 38  ASN n 
1 39  MET n 
1 40  SER n 
1 41  LYS n 
1 42  SER n 
1 43  LYS n 
1 44  VAL n 
1 45  ASP n 
1 46  ASN n 
1 47  GLN n 
1 48  PHE n 
1 49  TYR n 
1 50  SER n 
1 51  VAL n 
1 52  GLU n 
1 53  VAL n 
1 54  GLY n 
1 55  ASP n 
1 56  SER n 
1 57  THR n 
1 58  PHE n 
1 59  THR n 
1 60  VAL n 
1 61  LEU n 
1 62  LYS n 
1 63  ARG n 
1 64  TYR n 
1 65  GLN n 
1 66  ASN n 
1 67  LEU n 
1 68  LYS n 
1 69  PRO n 
1 70  ILE n 
1 71  GLY n 
1 72  SER n 
1 73  GLY n 
1 74  ALA n 
1 75  GLN n 
1 76  GLY n 
1 77  ILE n 
1 78  VAL n 
1 79  CYS n 
1 80  ALA n 
1 81  ALA n 
1 82  TYR n 
1 83  ASP n 
1 84  ALA n 
1 85  VAL n 
1 86  LEU n 
1 87  ASP n 
1 88  ARG n 
1 89  ASN n 
1 90  VAL n 
1 91  ALA n 
1 92  ILE n 
1 93  LYS n 
1 94  LYS n 
1 95  LEU n 
1 96  SER n 
1 97  ARG n 
1 98  PRO n 
1 99  PHE n 
1 100 GLN n 
1 101 ASN n 
1 102 GLN n 
1 103 THR n 
1 104 HIS n 
1 105 ALA n 
1 106 LYS n 
1 107 ARG n 
1 108 ALA n 
1 109 TYR n 
1 110 ARG n 
1 111 GLU n 
1 112 LEU n 
1 113 VAL n 
1 114 LEU n 
1 115 MET n 
1 116 LYS n 
1 117 CYS n 
1 118 VAL n 
1 119 ASN n 
1 120 HIS n 
1 121 LYS n 
1 122 ASN n 
1 123 ILE n 
1 124 ILE n 
1 125 SER n 
1 126 LEU n 
1 127 LEU n 
1 128 ASN n 
1 129 VAL n 
1 130 PHE n 
1 131 THR n 
1 132 PRO n 
1 133 GLN n 
1 134 LYS n 
1 135 THR n 
1 136 LEU n 
1 137 GLU n 
1 138 GLU n 
1 139 PHE n 
1 140 GLN n 
1 141 ASP n 
1 142 VAL n 
1 143 TYR n 
1 144 LEU n 
1 145 VAL n 
1 146 MET n 
1 147 GLU n 
1 148 LEU n 
1 149 MET n 
1 150 ASP n 
1 151 ALA n 
1 152 ASN n 
1 153 LEU n 
1 154 CYS n 
1 155 GLN n 
1 156 VAL n 
1 157 ILE n 
1 158 GLN n 
1 159 MET n 
1 160 GLU n 
1 161 LEU n 
1 162 ASP n 
1 163 HIS n 
1 164 GLU n 
1 165 ARG n 
1 166 MET n 
1 167 SER n 
1 168 TYR n 
1 169 LEU n 
1 170 LEU n 
1 171 TYR n 
1 172 GLN n 
1 173 MET n 
1 174 LEU n 
1 175 CYS n 
1 176 GLY n 
1 177 ILE n 
1 178 LYS n 
1 179 HIS n 
1 180 LEU n 
1 181 HIS n 
1 182 SER n 
1 183 ALA n 
1 184 GLY n 
1 185 ILE n 
1 186 ILE n 
1 187 HIS n 
1 188 ARG n 
1 189 ASP n 
1 190 LEU n 
1 191 LYS n 
1 192 PRO n 
1 193 SER n 
1 194 ASN n 
1 195 ILE n 
1 196 VAL n 
1 197 VAL n 
1 198 LYS n 
1 199 SER n 
1 200 ASP n 
1 201 CYS n 
1 202 THR n 
1 203 LEU n 
1 204 LYS n 
1 205 ILE n 
1 206 LEU n 
1 207 ASP n 
1 208 PHE n 
1 209 GLY n 
1 210 LEU n 
1 211 ALA n 
1 212 ARG n 
1 213 THR n 
1 214 ALA n 
1 215 GLY n 
1 216 THR n 
1 217 SER n 
1 218 PHE n 
1 219 MET n 
1 220 MET n 
1 221 THR n 
1 222 PRO n 
1 223 TYR n 
1 224 VAL n 
1 225 VAL n 
1 226 THR n 
1 227 ARG n 
1 228 TYR n 
1 229 TYR n 
1 230 ARG n 
1 231 ALA n 
1 232 PRO n 
1 233 GLU n 
1 234 VAL n 
1 235 ILE n 
1 236 LEU n 
1 237 GLY n 
1 238 MET n 
1 239 GLY n 
1 240 TYR n 
1 241 LYS n 
1 242 GLU n 
1 243 ASN n 
1 244 VAL n 
1 245 ASP n 
1 246 ILE n 
1 247 TRP n 
1 248 SER n 
1 249 VAL n 
1 250 GLY n 
1 251 CYS n 
1 252 ILE n 
1 253 MET n 
1 254 GLY n 
1 255 GLU n 
1 256 MET n 
1 257 VAL n 
1 258 ARG n 
1 259 HIS n 
1 260 LYS n 
1 261 ILE n 
1 262 LEU n 
1 263 PHE n 
1 264 PRO n 
1 265 GLY n 
1 266 ARG n 
1 267 ASP n 
1 268 TYR n 
1 269 ILE n 
1 270 ASP n 
1 271 GLN n 
1 272 TRP n 
1 273 ASN n 
1 274 LYS n 
1 275 VAL n 
1 276 ILE n 
1 277 GLU n 
1 278 GLN n 
1 279 LEU n 
1 280 GLY n 
1 281 THR n 
1 282 PRO n 
1 283 CYS n 
1 284 PRO n 
1 285 GLU n 
1 286 PHE n 
1 287 MET n 
1 288 LYS n 
1 289 LYS n 
1 290 LEU n 
1 291 GLN n 
1 292 PRO n 
1 293 THR n 
1 294 VAL n 
1 295 ARG n 
1 296 ASN n 
1 297 TYR n 
1 298 VAL n 
1 299 GLU n 
1 300 ASN n 
1 301 ARG n 
1 302 PRO n 
1 303 LYS n 
1 304 TYR n 
1 305 ALA n 
1 306 GLY n 
1 307 LEU n 
1 308 THR n 
1 309 PHE n 
1 310 PRO n 
1 311 LYS n 
1 312 LEU n 
1 313 PHE n 
1 314 PRO n 
1 315 ASP n 
1 316 SER n 
1 317 LEU n 
1 318 PHE n 
1 319 PRO n 
1 320 ALA n 
1 321 ASP n 
1 322 SER n 
1 323 GLU n 
1 324 HIS n 
1 325 ASN n 
1 326 LYS n 
1 327 LEU n 
1 328 LYS n 
1 329 ALA n 
1 330 SER n 
1 331 GLN n 
1 332 ALA n 
1 333 ARG n 
1 334 ASP n 
1 335 LEU n 
1 336 LEU n 
1 337 SER n 
1 338 LYS n 
1 339 MET n 
1 340 LEU n 
1 341 VAL n 
1 342 ILE n 
1 343 ASP n 
1 344 PRO n 
1 345 ALA n 
1 346 LYS n 
1 347 ARG n 
1 348 ILE n 
1 349 SER n 
1 350 VAL n 
1 351 ASP n 
1 352 ASP n 
1 353 ALA n 
1 354 LEU n 
1 355 GLN n 
1 356 HIS n 
1 357 PRO n 
1 358 TYR n 
1 359 ILE n 
1 360 ASN n 
1 361 VAL n 
1 362 TRP n 
1 363 TYR n 
1 364 ASP n 
1 365 PRO n 
1 366 ALA n 
1 367 GLU n 
1 368 VAL n 
1 369 GLU n 
1 370 ALA n 
1 371 PRO n 
1 372 PRO n 
1 373 PRO n 
1 374 GLN n 
1 375 ILE n 
1 376 TYR n 
1 377 ASP n 
1 378 LYS n 
1 379 GLN n 
1 380 LEU n 
1 381 ASP n 
1 382 GLU n 
1 383 ARG n 
1 384 GLU n 
1 385 HIS n 
1 386 THR n 
1 387 ILE n 
1 388 GLU n 
1 389 GLU n 
1 390 TRP n 
1 391 LYS n 
1 392 GLU n 
1 393 LEU n 
1 394 ILE n 
1 395 TYR n 
1 396 LYS n 
1 397 GLU n 
1 398 VAL n 
1 399 MET n 
1 400 ASN n 
1 401 SER n 
1 402 GLU n 
1 403 GLU n 
1 404 LYS n 
1 405 THR n 
1 406 LYS n 
1 407 ASN n 
1 408 GLY n 
1 409 VAL n 
1 410 VAL n 
1 411 LYS n 
1 412 GLY n 
1 413 GLN n 
1 414 PRO n 
1 415 SER n 
1 416 PRO n 
1 417 SER n 
1 418 GLY n 
1 419 ALA n 
1 420 ALA n 
1 421 VAL n 
1 422 ASN n 
1 423 SER n 
# 
_entity_src_gen.entity_id                          1 
_entity_src_gen.pdbx_src_id                        1 
_entity_src_gen.pdbx_alt_source_flag               sample 
_entity_src_gen.pdbx_seq_type                      ? 
_entity_src_gen.pdbx_beg_seq_num                   ? 
_entity_src_gen.pdbx_end_seq_num                   ? 
_entity_src_gen.gene_src_common_name               human 
_entity_src_gen.gene_src_genus                     Homo 
_entity_src_gen.pdbx_gene_src_gene                 ? 
_entity_src_gen.gene_src_species                   ? 
_entity_src_gen.gene_src_strain                    ? 
_entity_src_gen.gene_src_tissue                    ? 
_entity_src_gen.gene_src_tissue_fraction           ? 
_entity_src_gen.gene_src_details                   ? 
_entity_src_gen.pdbx_gene_src_fragment             ? 
_entity_src_gen.pdbx_gene_src_scientific_name      'Homo sapiens' 
_entity_src_gen.pdbx_gene_src_ncbi_taxonomy_id     9606 
_entity_src_gen.pdbx_gene_src_variant              ? 
_entity_src_gen.pdbx_gene_src_cell_line            ? 
_entity_src_gen.pdbx_gene_src_atcc                 ? 
_entity_src_gen.pdbx_gene_src_organ                ? 
_entity_src_gen.pdbx_gene_src_organelle            ? 
_entity_src_gen.pdbx_gene_src_cell                 ? 
_entity_src_gen.pdbx_gene_src_cellular_location    ? 
_entity_src_gen.host_org_common_name               ? 
_entity_src_gen.pdbx_host_org_scientific_name      'Escherichia coli' 
_entity_src_gen.pdbx_host_org_ncbi_taxonomy_id     562 
_entity_src_gen.host_org_genus                     Escherichia 
_entity_src_gen.pdbx_host_org_gene                 ? 
_entity_src_gen.pdbx_host_org_organ                ? 
_entity_src_gen.host_org_species                   ? 
_entity_src_gen.pdbx_host_org_tissue               ? 
_entity_src_gen.pdbx_host_org_tissue_fraction      ? 
_entity_src_gen.pdbx_host_org_strain               ? 
_entity_src_gen.pdbx_host_org_variant              ? 
_entity_src_gen.pdbx_host_org_cell_line            ? 
_entity_src_gen.pdbx_host_org_atcc                 ? 
_entity_src_gen.pdbx_host_org_culture_collection   ? 
_entity_src_gen.pdbx_host_org_cell                 ? 
_entity_src_gen.pdbx_host_org_organelle            ? 
_entity_src_gen.pdbx_host_org_cellular_location    ? 
_entity_src_gen.pdbx_host_org_vector_type          ? 
_entity_src_gen.pdbx_host_org_vector               ? 
_entity_src_gen.host_org_details                   ? 
_entity_src_gen.expression_system_id               ? 
_entity_src_gen.plasmid_name                       ? 
_entity_src_gen.plasmid_details                    ? 
_entity_src_gen.pdbx_description                   ? 
# 
_struct_ref.id                         1 
_struct_ref.db_name                    UNP 
_struct_ref.db_code                    MK10_HUMAN 
_struct_ref.pdbx_db_accession          P53779 
_struct_ref.entity_id                  1 
_struct_ref.pdbx_align_begin           1 
_struct_ref.pdbx_db_isoform            ? 
_struct_ref.pdbx_seq_one_letter_code   ? 
# 
_struct_ref_seq.align_id                      1 
_struct_ref_seq.ref_id                        1 
_struct_ref_seq.pdbx_PDB_id_code              1JNK 
_struct_ref_seq.pdbx_strand_id                A 
_struct_ref_seq.seq_align_beg                 1 
_struct_ref_seq.pdbx_seq_align_beg_ins_code   ? 
_struct_ref_seq.seq_align_end                 423 
_struct_ref_seq.pdbx_seq_align_end_ins_code   ? 
_struct_ref_seq.pdbx_db_accession             P53779 
_struct_ref_seq.db_align_beg                  1 
_struct_ref_seq.pdbx_db_align_beg_ins_code    ? 
_struct_ref_seq.db_align_end                  417 
_struct_ref_seq.pdbx_db_align_end_ins_code    ? 
_struct_ref_seq.pdbx_auth_seq_align_beg       1 
_struct_ref_seq.pdbx_auth_seq_align_end       423 
# 
loop_
_chem_comp.id 
_chem_comp.type 
_chem_comp.mon_nstd_flag 
_chem_comp.name 
_chem_comp.pdbx_synonyms 
_chem_comp.formula 
_chem_comp.formula_weight 
ALA 'L-peptide linking' y ALANINE                                       ? 'C3 H7 N O2'        89.093  
ANP non-polymer         . 'PHOSPHOAMINOPHOSPHONIC ACID-ADENYLATE ESTER' ? 'C10 H17 N6 O12 P3' 506.196 
ARG 'L-peptide linking' y ARGININE                                      ? 'C6 H15 N4 O2 1'    175.209 
ASN 'L-peptide linking' y ASPARAGINE                                    ? 'C4 H8 N2 O3'       132.118 
ASP 'L-peptide linking' y 'ASPARTIC ACID'                               ? 'C4 H7 N O4'        133.103 
CYS 'L-peptide linking' y CYSTEINE                                      ? 'C3 H7 N O2 S'      121.158 
GLN 'L-peptide linking' y GLUTAMINE                                     ? 'C5 H10 N2 O3'      146.144 
GLU 'L-peptide linking' y 'GLUTAMIC ACID'                               ? 'C5 H9 N O4'        147.129 
GLY 'peptide linking'   y GLYCINE                                       ? 'C2 H5 N O2'        75.067  
HIS 'L-peptide linking' y HISTIDINE                                     ? 'C6 H10 N3 O2 1'    156.162 
HOH non-polymer         . WATER                                         ? 'H2 O'              18.015  
ILE 'L-peptide linking' y ISOLEUCINE                                    ? 'C6 H13 N O2'       131.173 
LEU 'L-peptide linking' y LEUCINE                                       ? 'C6 H13 N O2'       131.173 
LYS 'L-peptide linking' y LYSINE                                        ? 'C6 H15 N2 O2 1'    147.195 
MET 'L-peptide linking' y METHIONINE                                    ? 'C5 H11 N O2 S'     149.211 
MG  non-polymer         . 'MAGNESIUM ION'                               ? 'Mg 2'              24.305  
PHE 'L-peptide linking' y PHENYLALANINE                                 ? 'C9 H11 N O2'       165.189 
PRO 'L-peptide linking' y PROLINE                                       ? 'C5 H9 N O2'        115.130 
SER 'L-peptide linking' y SERINE                                        ? 'C3 H7 N O3'        105.093 
THR 'L-peptide linking' y THREONINE                                     ? 'C4 H9 N O3'        119.119 
TRP 'L-peptide linking' y TRYPTOPHAN                                    ? 'C11 H12 N2 O2'     204.225 
TYR 'L-peptide linking' y TYROSINE                                      ? 'C9 H11 N O3'       181.189 
VAL 'L-peptide linking' y VALINE                                        ? 'C5 H11 N O2'       117.146 
# 
_exptl.entry_id          1JNK 
_exptl.method            'X-RAY DIFFRACTION' 
_exptl.crystals_number   1 
# 
_exptl_crystal.id                    1 
_exptl_crystal.density_meas          ? 
_exptl_crystal.density_Matthews      2.03 
_exptl_crystal.density_percent_sol   39.45 
_exptl_crystal.description           ? 
# 
_exptl_crystal_grow.crystal_id      1 
_exptl_crystal_grow.method          ? 
_exptl_crystal_grow.temp            ? 
_exptl_crystal_grow.temp_details    ? 
_exptl_crystal_grow.pH              7.0 
_exptl_crystal_grow.pdbx_pH_range   ? 
_exptl_crystal_grow.pdbx_details    'pH 7.0' 
# 
_diffrn.id                     1 
_diffrn.ambient_temp           70 
_diffrn.ambient_temp_details   ? 
_diffrn.crystal_id             1 
# 
_diffrn_detector.diffrn_id              1 
_diffrn_detector.detector               'IMAGE PLATE' 
_diffrn_detector.type                   RIGAKU 
_diffrn_detector.pdbx_collection_date   1997-10 
_diffrn_detector.details                'MSC MIRRORS' 
# 
_diffrn_radiation.diffrn_id                        1 
_diffrn_radiation.wavelength_id                    1 
_diffrn_radiation.pdbx_monochromatic_or_laue_m_l   M 
_diffrn_radiation.monochromator                    'NI FILTER' 
_diffrn_radiation.pdbx_diffrn_protocol             ? 
_diffrn_radiation.pdbx_scattering_type             x-ray 
# 
_diffrn_radiation_wavelength.id           1 
_diffrn_radiation_wavelength.wavelength   1.5418 
_diffrn_radiation_wavelength.wt           1.0 
# 
_diffrn_source.diffrn_id                   1 
_diffrn_source.source                      'ROTATING ANODE' 
_diffrn_source.type                        'RIGAKU RUH2R' 
_diffrn_source.pdbx_synchrotron_site       ? 
_diffrn_source.pdbx_synchrotron_beamline   ? 
_diffrn_source.pdbx_wavelength             1.5418 
_diffrn_source.pdbx_wavelength_list        ? 
# 
_reflns.entry_id                     1JNK 
_reflns.observed_criterion_sigma_I   0.0 
_reflns.observed_criterion_sigma_F   ? 
_reflns.d_resolution_low             30.0 
_reflns.d_resolution_high            2.3 
_reflns.number_obs                   66000 
_reflns.number_all                   ? 
_reflns.percent_possible_obs         90.0 
_reflns.pdbx_Rmerge_I_obs            0.0520000 
_reflns.pdbx_Rsym_value              ? 
_reflns.pdbx_netI_over_sigmaI        ? 
_reflns.B_iso_Wilson_estimate        ? 
_reflns.pdbx_redundancy              4.03 
_reflns.pdbx_diffrn_id               1 
_reflns.pdbx_ordinal                 1 
# 
_reflns_shell.d_res_high             2.3 
_reflns_shell.d_res_low              ? 
_reflns_shell.percent_possible_all   75.4 
_reflns_shell.Rmerge_I_obs           0.1650000 
_reflns_shell.pdbx_Rsym_value        ? 
_reflns_shell.meanI_over_sigI_obs    ? 
_reflns_shell.pdbx_redundancy        ? 
_reflns_shell.pdbx_diffrn_id         ? 
_reflns_shell.pdbx_ordinal           1 
# 
_refine.entry_id                                 1JNK 
_refine.ls_number_reflns_obs                     16068 
_refine.ls_number_reflns_all                     ? 
_refine.pdbx_ls_sigma_I                          ? 
_refine.pdbx_ls_sigma_F                          2.0 
_refine.pdbx_data_cutoff_high_absF               ? 
_refine.pdbx_data_cutoff_low_absF                ? 
_refine.pdbx_data_cutoff_high_rms_absF           ? 
_refine.ls_d_res_low                             30.0 
_refine.ls_d_res_high                            2.3 
_refine.ls_percent_reflns_obs                    88.3 
_refine.ls_R_factor_obs                          0.2220000 
_refine.ls_R_factor_all                          ? 
_refine.ls_R_factor_R_work                       0.2220000 
_refine.ls_R_factor_R_free                       0.2740000 
_refine.ls_R_factor_R_free_error                 ? 
_refine.ls_R_factor_R_free_error_details         ? 
_refine.ls_percent_reflns_R_free                 10 
_refine.ls_number_reflns_R_free                  15971 
_refine.ls_number_parameters                     ? 
_refine.ls_number_restraints                     ? 
_refine.occupancy_min                            ? 
_refine.occupancy_max                            ? 
_refine.B_iso_mean                               ? 
_refine.aniso_B[1][1]                            ? 
_refine.aniso_B[2][2]                            ? 
_refine.aniso_B[3][3]                            ? 
_refine.aniso_B[1][2]                            ? 
_refine.aniso_B[1][3]                            ? 
_refine.aniso_B[2][3]                            ? 
_refine.solvent_model_details                    ? 
_refine.solvent_model_param_ksol                 ? 
_refine.solvent_model_param_bsol                 ? 
_refine.pdbx_ls_cross_valid_method               THROUGHOUT 
_refine.details                                  ? 
_refine.pdbx_starting_model                      ? 
_refine.pdbx_method_to_determine_struct          'MOLECULAR REPLACEMENT' 
_refine.pdbx_isotropic_thermal_model             ? 
_refine.pdbx_stereochemistry_target_values       ? 
_refine.pdbx_stereochem_target_val_spec_case     ? 
_refine.pdbx_R_Free_selection_details            RANDOM 
_refine.pdbx_overall_ESU_R                       ? 
_refine.pdbx_overall_ESU_R_Free                  ? 
_refine.overall_SU_ML                            ? 
_refine.overall_SU_B                             ? 
_refine.pdbx_refine_id                           'X-RAY DIFFRACTION' 
_refine.pdbx_diffrn_id                           1 
_refine.pdbx_TLS_residual_ADP_flag               ? 
_refine.correlation_coeff_Fo_to_Fc               ? 
_refine.correlation_coeff_Fo_to_Fc_free          ? 
_refine.pdbx_solvent_vdw_probe_radii             ? 
_refine.pdbx_solvent_ion_probe_radii             ? 
_refine.pdbx_solvent_shrinkage_radii             ? 
_refine.pdbx_overall_phase_error                 ? 
_refine.overall_SU_R_Cruickshank_DPI             ? 
_refine.pdbx_overall_SU_R_free_Cruickshank_DPI   ? 
_refine.pdbx_overall_SU_R_Blow_DPI               ? 
_refine.pdbx_overall_SU_R_free_Blow_DPI          ? 
# 
_refine_hist.pdbx_refine_id                   'X-RAY DIFFRACTION' 
_refine_hist.cycle_id                         LAST 
_refine_hist.pdbx_number_atoms_protein        2791 
_refine_hist.pdbx_number_atoms_nucleic_acid   0 
_refine_hist.pdbx_number_atoms_ligand         33 
_refine_hist.number_atoms_solvent             183 
_refine_hist.number_atoms_total               3007 
_refine_hist.d_res_high                       2.3 
_refine_hist.d_res_low                        30.0 
# 
loop_
_refine_ls_restr.type 
_refine_ls_restr.dev_ideal 
_refine_ls_restr.dev_ideal_target 
_refine_ls_restr.weight 
_refine_ls_restr.number 
_refine_ls_restr.pdbx_refine_id 
_refine_ls_restr.pdbx_restraint_function 
x_bond_d                0.009 ? ? ? 'X-RAY DIFFRACTION' ? 
x_bond_d_na             ?     ? ? ? 'X-RAY DIFFRACTION' ? 
x_bond_d_prot           ?     ? ? ? 'X-RAY DIFFRACTION' ? 
x_angle_d               ?     ? ? ? 'X-RAY DIFFRACTION' ? 
x_angle_d_na            ?     ? ? ? 'X-RAY DIFFRACTION' ? 
x_angle_d_prot          ?     ? ? ? 'X-RAY DIFFRACTION' ? 
x_angle_deg             1.5   ? ? ? 'X-RAY DIFFRACTION' ? 
x_angle_deg_na          ?     ? ? ? 'X-RAY DIFFRACTION' ? 
x_angle_deg_prot        ?     ? ? ? 'X-RAY DIFFRACTION' ? 
x_dihedral_angle_d      24.5  ? ? ? 'X-RAY DIFFRACTION' ? 
x_dihedral_angle_d_na   ?     ? ? ? 'X-RAY DIFFRACTION' ? 
x_dihedral_angle_d_prot ?     ? ? ? 'X-RAY DIFFRACTION' ? 
x_improper_angle_d      1.4   ? ? ? 'X-RAY DIFFRACTION' ? 
x_improper_angle_d_na   ?     ? ? ? 'X-RAY DIFFRACTION' ? 
x_improper_angle_d_prot ?     ? ? ? 'X-RAY DIFFRACTION' ? 
x_mcbond_it             ?     ? ? ? 'X-RAY DIFFRACTION' ? 
x_mcangle_it            ?     ? ? ? 'X-RAY DIFFRACTION' ? 
x_scbond_it             ?     ? ? ? 'X-RAY DIFFRACTION' ? 
x_scangle_it            ?     ? ? ? 'X-RAY DIFFRACTION' ? 
# 
_refine_ls_shell.pdbx_total_number_of_bins_used   8 
_refine_ls_shell.d_res_high                       2.3 
_refine_ls_shell.d_res_low                        2.4 
_refine_ls_shell.number_reflns_R_work             1409 
_refine_ls_shell.R_factor_R_work                  0.2850000 
_refine_ls_shell.percent_reflns_obs               70.1 
_refine_ls_shell.R_factor_R_free                  0.3640000 
_refine_ls_shell.R_factor_R_free_error            ? 
_refine_ls_shell.percent_reflns_R_free            10 
_refine_ls_shell.number_reflns_R_free             147 
_refine_ls_shell.pdbx_refine_id                   'X-RAY DIFFRACTION' 
_refine_ls_shell.number_reflns_all                ? 
_refine_ls_shell.R_factor_all                     ? 
# 
_struct.entry_id                  1JNK 
_struct.title                     'THE C-JUN N-TERMINAL KINASE (JNK3S) COMPLEXED WITH MGAMP-PNP' 
_struct.pdbx_descriptor           'C-JUN N-TERMINAL KINASE, PHOSPHOAMINOPHOSPHONIC ACID-ADENYLATE ESTER' 
_struct.pdbx_model_details        ? 
_struct.pdbx_CASP_flag            ? 
_struct.pdbx_model_type_details   ? 
# 
_struct_keywords.entry_id        1JNK 
_struct_keywords.pdbx_keywords   TRANSFERASE 
_struct_keywords.text            'TRANSFERASE, JNK3 MAP KINASE, SERINE/THREONINE PROTEIN KINASE' 
# 
loop_
_struct_asym.id 
_struct_asym.pdbx_blank_PDB_chainid_flag 
_struct_asym.pdbx_modified 
_struct_asym.entity_id 
_struct_asym.details 
A N N 1 ? 
B N N 2 ? 
C N N 2 ? 
D N N 3 ? 
E N N 4 ? 
# 
_struct_biol.id   1 
# 
loop_
_struct_conf.conf_type_id 
_struct_conf.id 
_struct_conf.pdbx_PDB_helix_id 
_struct_conf.beg_label_comp_id 
_struct_conf.beg_label_asym_id 
_struct_conf.beg_label_seq_id 
_struct_conf.pdbx_beg_PDB_ins_code 
_struct_conf.end_label_comp_id 
_struct_conf.end_label_asym_id 
_struct_conf.end_label_seq_id 
_struct_conf.pdbx_end_PDB_ins_code 
_struct_conf.beg_auth_comp_id 
_struct_conf.beg_auth_asym_id 
_struct_conf.beg_auth_seq_id 
_struct_conf.end_auth_comp_id 
_struct_conf.end_auth_asym_id 
_struct_conf.end_auth_seq_id 
_struct_conf.pdbx_PDB_helix_class 
_struct_conf.details 
_struct_conf.pdbx_PDB_helix_length 
HELX_P HELX_P1  1  PRO A 98  ? GLN A 100 ? PRO A 98  GLN A 100 5 ? 3  
HELX_P HELX_P2  2  GLN A 102 ? CYS A 117 ? GLN A 102 CYS A 117 1 ? 16 
HELX_P HELX_P3  3  LEU A 153 ? ILE A 157 ? LEU A 153 ILE A 157 1 ? 5  
HELX_P HELX_P4  4  HIS A 163 ? ALA A 183 ? HIS A 163 ALA A 183 1 ? 21 
HELX_P HELX_P5  5  PRO A 192 ? ASN A 194 ? PRO A 192 ASN A 194 5 ? 3  
HELX_P HELX_P6  6  PRO A 232 ? ILE A 235 ? PRO A 232 ILE A 235 1 ? 4  
HELX_P HELX_P7  7  GLU A 242 ? ARG A 258 ? GLU A 242 ARG A 258 5 ? 17 
HELX_P HELX_P8  8  TYR A 268 ? LEU A 279 ? TYR A 268 LEU A 279 1 ? 12 
HELX_P HELX_P9  9  MET A 287 ? LYS A 289 ? MET A 287 LYS A 289 5 ? 3  
HELX_P HELX_P10 10 PRO A 292 ? GLU A 299 ? PRO A 292 GLU A 299 1 ? 8  
HELX_P HELX_P11 11 PHE A 309 ? LEU A 312 ? PHE A 309 LEU A 312 1 ? 4  
HELX_P HELX_P12 12 GLU A 323 ? MET A 339 ? GLU A 323 MET A 339 1 ? 17 
HELX_P HELX_P13 13 VAL A 350 ? LEU A 354 ? VAL A 350 LEU A 354 1 ? 5  
HELX_P HELX_P14 14 ASN A 360 ? TRP A 362 ? ASN A 360 TRP A 362 5 ? 3  
HELX_P HELX_P15 15 PRO A 365 ? VAL A 368 ? PRO A 365 VAL A 368 1 ? 4  
HELX_P HELX_P16 16 GLU A 389 ? VAL A 398 ? GLU A 389 VAL A 398 1 ? 10 
# 
_struct_conf_type.id          HELX_P 
_struct_conf_type.criteria    ? 
_struct_conf_type.reference   ? 
# 
loop_
_struct_conn.id 
_struct_conn.conn_type_id 
_struct_conn.pdbx_leaving_atom_flag 
_struct_conn.pdbx_PDB_id 
_struct_conn.ptnr1_label_asym_id 
_struct_conn.ptnr1_label_comp_id 
_struct_conn.ptnr1_label_seq_id 
_struct_conn.ptnr1_label_atom_id 
_struct_conn.pdbx_ptnr1_label_alt_id 
_struct_conn.pdbx_ptnr1_PDB_ins_code 
_struct_conn.pdbx_ptnr1_standard_comp_id 
_struct_conn.ptnr1_symmetry 
_struct_conn.ptnr2_label_asym_id 
_struct_conn.ptnr2_label_comp_id 
_struct_conn.ptnr2_label_seq_id 
_struct_conn.ptnr2_label_atom_id 
_struct_conn.pdbx_ptnr2_label_alt_id 
_struct_conn.pdbx_ptnr2_PDB_ins_code 
_struct_conn.ptnr1_auth_asym_id 
_struct_conn.ptnr1_auth_comp_id 
_struct_conn.ptnr1_auth_seq_id 
_struct_conn.ptnr2_auth_asym_id 
_struct_conn.ptnr2_auth_comp_id 
_struct_conn.ptnr2_auth_seq_id 
_struct_conn.ptnr2_symmetry 
_struct_conn.pdbx_ptnr3_label_atom_id 
_struct_conn.pdbx_ptnr3_label_seq_id 
_struct_conn.pdbx_ptnr3_label_comp_id 
_struct_conn.pdbx_ptnr3_label_asym_id 
_struct_conn.pdbx_ptnr3_label_alt_id 
_struct_conn.pdbx_ptnr3_PDB_ins_code 
_struct_conn.details 
_struct_conn.pdbx_dist_value 
_struct_conn.pdbx_value_order 
metalc1  metalc ? ? D ANP . O2G ? ? ? 1_555 C MG  .   MG  ? ? A ANP 1001 A MG  1003 1_555 ? ? ? ? ? ? ? 1.965 ? 
metalc2  metalc ? ? D ANP . O2B ? ? ? 1_555 B MG  .   MG  ? ? A ANP 1001 A MG  1002 1_555 ? ? ? ? ? ? ? 2.278 ? 
metalc3  metalc ? ? D ANP . N3B ? ? ? 1_555 C MG  .   MG  ? ? A ANP 1001 A MG  1003 1_555 ? ? ? ? ? ? ? 2.320 ? 
metalc4  metalc ? ? B MG  . MG  ? ? ? 1_555 E HOH .   O   ? ? A MG  1002 A HOH 2044 1_555 ? ? ? ? ? ? ? 2.400 ? 
metalc5  metalc ? ? C MG  . MG  ? ? ? 1_555 A ASN 194 OD1 ? ? A MG  1003 A ASN 194  1_555 ? ? ? ? ? ? ? 2.342 ? 
metalc6  metalc ? ? B MG  . MG  ? ? ? 1_555 E HOH .   O   ? ? A MG  1002 A HOH 2094 1_555 ? ? ? ? ? ? ? 3.028 ? 
metalc7  metalc ? ? B MG  . MG  ? ? ? 1_555 C MG  .   MG  ? ? A MG  1002 A MG  1003 1_555 ? ? ? ? ? ? ? 3.058 ? 
metalc8  metalc ? ? B MG  . MG  ? ? ? 1_555 D ANP .   O2A ? ? A MG  1002 A ANP 1001 1_555 ? ? ? ? ? ? ? 2.618 ? 
metalc9  metalc ? ? B MG  . MG  ? ? ? 1_555 D ANP .   O2G ? ? A MG  1002 A ANP 1001 1_555 ? ? ? ? ? ? ? 3.133 ? 
metalc10 metalc ? ? B MG  . MG  ? ? ? 1_555 D ANP .   N3B ? ? A MG  1002 A ANP 1001 1_555 ? ? ? ? ? ? ? 3.028 ? 
metalc11 metalc ? ? B MG  . MG  ? ? ? 1_555 A ASN 194 OD1 ? ? A MG  1002 A ASN 194  1_555 ? ? ? ? ? ? ? 3.058 ? 
metalc12 metalc ? ? C MG  . MG  ? ? ? 1_555 D ANP .   O2A ? ? A MG  1003 A ANP 1001 1_555 ? ? ? ? ? ? ? 2.490 ? 
metalc13 metalc ? ? C MG  . MG  ? ? ? 1_555 E HOH .   O   ? ? A MG  1003 A HOH 2151 1_555 ? ? ? ? ? ? ? 2.453 ? 
# 
_struct_conn_type.id          metalc 
_struct_conn_type.criteria    ? 
_struct_conn_type.reference   ? 
# 
loop_
_struct_sheet.id 
_struct_sheet.type 
_struct_sheet.number_strands 
_struct_sheet.details 
A ? 2 ? 
B ? 5 ? 
C ? 2 ? 
# 
loop_
_struct_sheet_order.sheet_id 
_struct_sheet_order.range_id_1 
_struct_sheet_order.range_id_2 
_struct_sheet_order.offset 
_struct_sheet_order.sense 
A 1 2 ? anti-parallel 
B 1 2 ? anti-parallel 
B 2 3 ? anti-parallel 
B 3 4 ? anti-parallel 
B 4 5 ? anti-parallel 
C 1 2 ? anti-parallel 
# 
loop_
_struct_sheet_range.sheet_id 
_struct_sheet_range.id 
_struct_sheet_range.beg_label_comp_id 
_struct_sheet_range.beg_label_asym_id 
_struct_sheet_range.beg_label_seq_id 
_struct_sheet_range.pdbx_beg_PDB_ins_code 
_struct_sheet_range.end_label_comp_id 
_struct_sheet_range.end_label_asym_id 
_struct_sheet_range.end_label_seq_id 
_struct_sheet_range.pdbx_end_PDB_ins_code 
_struct_sheet_range.beg_auth_comp_id 
_struct_sheet_range.beg_auth_asym_id 
_struct_sheet_range.beg_auth_seq_id 
_struct_sheet_range.end_auth_comp_id 
_struct_sheet_range.end_auth_asym_id 
_struct_sheet_range.end_auth_seq_id 
A 1 PHE A 48  ? VAL A 53  ? PHE A 48  VAL A 53  
A 2 SER A 56  ? LEU A 61  ? SER A 56  LEU A 61  
B 1 LEU A 126 ? PHE A 130 ? LEU A 126 PHE A 130 
B 2 ASP A 141 ? GLU A 147 ? ASP A 141 GLU A 147 
B 3 ARG A 88  ? SER A 96  ? ARG A 88  SER A 96  
B 4 GLY A 76  ? ASP A 83  ? GLY A 76  ASP A 83  
B 5 LYS A 68  ? SER A 72  ? LYS A 68  SER A 72  
C 1 ILE A 195 ? VAL A 197 ? ILE A 195 VAL A 197 
C 2 LEU A 203 ? ILE A 205 ? LEU A 203 ILE A 205 
# 
loop_
_pdbx_struct_sheet_hbond.sheet_id 
_pdbx_struct_sheet_hbond.range_id_1 
_pdbx_struct_sheet_hbond.range_id_2 
_pdbx_struct_sheet_hbond.range_1_label_atom_id 
_pdbx_struct_sheet_hbond.range_1_label_comp_id 
_pdbx_struct_sheet_hbond.range_1_label_asym_id 
_pdbx_struct_sheet_hbond.range_1_label_seq_id 
_pdbx_struct_sheet_hbond.range_1_PDB_ins_code 
_pdbx_struct_sheet_hbond.range_1_auth_atom_id 
_pdbx_struct_sheet_hbond.range_1_auth_comp_id 
_pdbx_struct_sheet_hbond.range_1_auth_asym_id 
_pdbx_struct_sheet_hbond.range_1_auth_seq_id 
_pdbx_struct_sheet_hbond.range_2_label_atom_id 
_pdbx_struct_sheet_hbond.range_2_label_comp_id 
_pdbx_struct_sheet_hbond.range_2_label_asym_id 
_pdbx_struct_sheet_hbond.range_2_label_seq_id 
_pdbx_struct_sheet_hbond.range_2_PDB_ins_code 
_pdbx_struct_sheet_hbond.range_2_auth_atom_id 
_pdbx_struct_sheet_hbond.range_2_auth_comp_id 
_pdbx_struct_sheet_hbond.range_2_auth_asym_id 
_pdbx_struct_sheet_hbond.range_2_auth_seq_id 
A 1 2 O TYR A 49  ? O TYR A 49  N VAL A 60  ? N VAL A 60  
B 1 2 O LEU A 127 ? O LEU A 127 N VAL A 145 ? N VAL A 145 
B 2 3 O VAL A 142 ? O VAL A 142 N LEU A 95  ? N LEU A 95  
B 3 4 O ARG A 88  ? O ARG A 88  N ASP A 83  ? N ASP A 83  
B 4 5 O VAL A 78  ? O VAL A 78  N GLY A 71  ? N GLY A 71  
C 1 2 O VAL A 196 ? O VAL A 196 N LYS A 204 ? N LYS A 204 
# 
loop_
_struct_site.id 
_struct_site.pdbx_evidence_code 
_struct_site.pdbx_auth_asym_id 
_struct_site.pdbx_auth_comp_id 
_struct_site.pdbx_auth_seq_id 
_struct_site.pdbx_auth_ins_code 
_struct_site.pdbx_num_residues 
_struct_site.details 
AC1 Software ? ? ? ? 5  'BINDING SITE FOR RESIDUE MG A 1002'  
AC2 Software ? ? ? ? 4  'BINDING SITE FOR RESIDUE MG A 1003'  
AC3 Software ? ? ? ? 23 'BINDING SITE FOR RESIDUE ANP A 1001' 
# 
loop_
_struct_site_gen.id 
_struct_site_gen.site_id 
_struct_site_gen.pdbx_num_res 
_struct_site_gen.label_comp_id 
_struct_site_gen.label_asym_id 
_struct_site_gen.label_seq_id 
_struct_site_gen.pdbx_auth_ins_code 
_struct_site_gen.auth_comp_id 
_struct_site_gen.auth_asym_id 
_struct_site_gen.auth_seq_id 
_struct_site_gen.label_atom_id 
_struct_site_gen.label_alt_id 
_struct_site_gen.symmetry 
_struct_site_gen.details 
1  AC1 5  ASN A 194 ? ASN A 194  . ? 1_555 ? 
2  AC1 5  ANP D .   ? ANP A 1001 . ? 1_555 ? 
3  AC1 5  MG  C .   ? MG  A 1003 . ? 1_555 ? 
4  AC1 5  HOH E .   ? HOH A 2044 . ? 1_555 ? 
5  AC1 5  HOH E .   ? HOH A 2094 . ? 1_555 ? 
6  AC2 4  ASN A 194 ? ASN A 194  . ? 1_555 ? 
7  AC2 4  ANP D .   ? ANP A 1001 . ? 1_555 ? 
8  AC2 4  MG  B .   ? MG  A 1002 . ? 1_555 ? 
9  AC2 4  HOH E .   ? HOH A 2151 . ? 1_555 ? 
10 AC3 23 ILE A 70  ? ILE A 70   . ? 1_555 ? 
11 AC3 23 GLY A 71  ? GLY A 71   . ? 1_555 ? 
12 AC3 23 SER A 72  ? SER A 72   . ? 1_555 ? 
13 AC3 23 GLY A 73  ? GLY A 73   . ? 1_555 ? 
14 AC3 23 ALA A 74  ? ALA A 74   . ? 1_555 ? 
15 AC3 23 GLN A 75  ? GLN A 75   . ? 1_555 ? 
16 AC3 23 GLY A 76  ? GLY A 76   . ? 1_555 ? 
17 AC3 23 VAL A 78  ? VAL A 78   . ? 1_555 ? 
18 AC3 23 ALA A 91  ? ALA A 91   . ? 1_555 ? 
19 AC3 23 LYS A 93  ? LYS A 93   . ? 1_555 ? 
20 AC3 23 GLU A 147 ? GLU A 147  . ? 1_555 ? 
21 AC3 23 MET A 149 ? MET A 149  . ? 1_555 ? 
22 AC3 23 ASN A 152 ? ASN A 152  . ? 1_555 ? 
23 AC3 23 LYS A 191 ? LYS A 191  . ? 1_555 ? 
24 AC3 23 SER A 193 ? SER A 193  . ? 1_555 ? 
25 AC3 23 ASN A 194 ? ASN A 194  . ? 1_555 ? 
26 AC3 23 LEU A 206 ? LEU A 206  . ? 1_555 ? 
27 AC3 23 MG  B .   ? MG  A 1002 . ? 1_555 ? 
28 AC3 23 MG  C .   ? MG  A 1003 . ? 1_555 ? 
29 AC3 23 HOH E .   ? HOH A 2001 . ? 1_555 ? 
30 AC3 23 HOH E .   ? HOH A 2014 . ? 1_555 ? 
31 AC3 23 HOH E .   ? HOH A 2044 . ? 1_555 ? 
32 AC3 23 HOH E .   ? HOH A 2151 . ? 1_555 ? 
# 
_database_PDB_matrix.entry_id          1JNK 
_database_PDB_matrix.origx[1][1]       1.000000 
_database_PDB_matrix.origx[1][2]       0.000000 
_database_PDB_matrix.origx[1][3]       0.000000 
_database_PDB_matrix.origx[2][1]       0.000000 
_database_PDB_matrix.origx[2][2]       1.000000 
_database_PDB_matrix.origx[2][3]       0.000000 
_database_PDB_matrix.origx[3][1]       0.000000 
_database_PDB_matrix.origx[3][2]       0.000000 
_database_PDB_matrix.origx[3][3]       1.000000 
_database_PDB_matrix.origx_vector[1]   0.00000 
_database_PDB_matrix.origx_vector[2]   0.00000 
_database_PDB_matrix.origx_vector[3]   0.00000 
# 
_atom_sites.entry_id                    1JNK 
_atom_sites.fract_transf_matrix[1][1]   0.019417 
_atom_sites.fract_transf_matrix[1][2]   0.000000 
_atom_sites.fract_transf_matrix[1][3]   0.000000 
_atom_sites.fract_transf_matrix[2][1]   0.000000 
_atom_sites.fract_transf_matrix[2][2]   0.014037 
_atom_sites.fract_transf_matrix[2][3]   0.000000 
_atom_sites.fract_transf_matrix[3][1]   0.000000 
_atom_sites.fract_transf_matrix[3][2]   0.000000 
_atom_sites.fract_transf_matrix[3][3]   0.009294 
_atom_sites.fract_transf_vector[1]      0.00000 
_atom_sites.fract_transf_vector[2]      0.00000 
_atom_sites.fract_transf_vector[3]      0.00000 
# 
loop_
_atom_type.symbol 
C  
MG 
N  
O  
P  
S  
# 
loop_
_atom_site.group_PDB 
_atom_site.id 
_atom_site.type_symbol 
_atom_site.label_atom_id 
_atom_site.label_alt_id 
_atom_site.label_comp_id 
_atom_site.label_asym_id 
_atom_site.label_entity_id 
_atom_site.label_seq_id 
_atom_site.pdbx_PDB_ins_code 
_atom_site.Cartn_x 
_atom_site.Cartn_y 
_atom_site.Cartn_z 
_atom_site.occupancy 
_atom_site.B_iso_or_equiv 
_atom_site.pdbx_formal_charge 
_atom_site.auth_seq_id 
_atom_site.auth_comp_id 
_atom_site.auth_asym_id 
_atom_site.auth_atom_id 
_atom_site.pdbx_PDB_model_num 
ATOM   1    N  N     . ASP A 1 45  ? 22.176 9.526   62.871 1.00 58.74 ? 45   ASP A N     1 
ATOM   2    C  CA    . ASP A 1 45  ? 20.734 9.398   62.511 1.00 57.25 ? 45   ASP A CA    1 
ATOM   3    C  C     . ASP A 1 45  ? 20.366 10.309  61.336 1.00 54.84 ? 45   ASP A C     1 
ATOM   4    O  O     . ASP A 1 45  ? 19.187 10.519  61.046 1.00 56.31 ? 45   ASP A O     1 
ATOM   5    C  CB    . ASP A 1 45  ? 19.855 9.724   63.725 1.00 59.68 ? 45   ASP A CB    1 
ATOM   6    C  CG    . ASP A 1 45  ? 18.571 8.907   63.752 1.00 61.53 ? 45   ASP A CG    1 
ATOM   7    O  OD1   . ASP A 1 45  ? 18.663 7.663   63.664 1.00 61.74 ? 45   ASP A OD1   1 
ATOM   8    O  OD2   . ASP A 1 45  ? 17.474 9.503   63.865 1.00 62.02 ? 45   ASP A OD2   1 
ATOM   9    N  N     . ASN A 1 46  ? 21.384 10.834  60.657 1.00 49.39 ? 46   ASN A N     1 
ATOM   10   C  CA    . ASN A 1 46  ? 21.183 11.715  59.508 1.00 43.84 ? 46   ASN A CA    1 
ATOM   11   C  C     . ASN A 1 46  ? 20.578 10.932  58.340 1.00 39.71 ? 46   ASN A C     1 
ATOM   12   O  O     . ASN A 1 46  ? 20.974 9.795   58.083 1.00 44.80 ? 46   ASN A O     1 
ATOM   13   C  CB    . ASN A 1 46  ? 22.526 12.303  59.078 1.00 43.66 ? 46   ASN A CB    1 
ATOM   14   C  CG    . ASN A 1 46  ? 22.376 13.518  58.173 1.00 43.79 ? 46   ASN A CG    1 
ATOM   15   O  OD1   . ASN A 1 46  ? 21.327 13.742  57.563 1.00 41.55 ? 46   ASN A OD1   1 
ATOM   16   N  ND2   . ASN A 1 46  ? 23.429 14.318  58.098 1.00 43.95 ? 46   ASN A ND2   1 
ATOM   17   N  N     . GLN A 1 47  ? 19.618 11.532  57.638 1.00 32.92 ? 47   GLN A N     1 
ATOM   18   C  CA    . GLN A 1 47  ? 18.983 10.871  56.491 1.00 27.87 ? 47   GLN A CA    1 
ATOM   19   C  C     . GLN A 1 47  ? 19.887 10.794  55.263 1.00 23.85 ? 47   GLN A C     1 
ATOM   20   O  O     . GLN A 1 47  ? 19.618 10.019  54.351 1.00 26.05 ? 47   GLN A O     1 
ATOM   21   C  CB    . GLN A 1 47  ? 17.702 11.598  56.079 1.00 24.65 ? 47   GLN A CB    1 
ATOM   22   C  CG    . GLN A 1 47  ? 16.592 11.570  57.103 1.00 31.78 ? 47   GLN A CG    1 
ATOM   23   C  CD    . GLN A 1 47  ? 15.324 12.233  56.601 1.00 35.86 ? 47   GLN A CD    1 
ATOM   24   O  OE1   . GLN A 1 47  ? 14.234 11.667  56.700 1.00 42.77 ? 47   GLN A OE1   1 
ATOM   25   N  NE2   . GLN A 1 47  ? 15.458 13.439  56.055 1.00 41.45 ? 47   GLN A NE2   1 
ATOM   26   N  N     . PHE A 1 48  ? 20.962 11.576  55.248 1.00 16.65 ? 48   PHE A N     1 
ATOM   27   C  CA    . PHE A 1 48  ? 21.856 11.617  54.098 1.00 14.45 ? 48   PHE A CA    1 
ATOM   28   C  C     . PHE A 1 48  ? 23.239 11.121  54.417 1.00 16.43 ? 48   PHE A C     1 
ATOM   29   O  O     . PHE A 1 48  ? 23.562 10.879  55.577 1.00 18.81 ? 48   PHE A O     1 
ATOM   30   C  CB    . PHE A 1 48  ? 21.966 13.055  53.561 1.00 12.62 ? 48   PHE A CB    1 
ATOM   31   C  CG    . PHE A 1 48  ? 20.635 13.677  53.220 1.00 10.62 ? 48   PHE A CG    1 
ATOM   32   C  CD1   . PHE A 1 48  ? 19.868 14.284  54.210 1.00 10.89 ? 48   PHE A CD1   1 
ATOM   33   C  CD2   . PHE A 1 48  ? 20.131 13.615  51.926 1.00 5.14  ? 48   PHE A CD2   1 
ATOM   34   C  CE1   . PHE A 1 48  ? 18.609 14.813  53.927 1.00 10.54 ? 48   PHE A CE1   1 
ATOM   35   C  CE2   . PHE A 1 48  ? 18.869 14.138  51.617 1.00 3.36  ? 48   PHE A CE2   1 
ATOM   36   C  CZ    . PHE A 1 48  ? 18.102 14.737  52.622 1.00 9.23  ? 48   PHE A CZ    1 
ATOM   37   N  N     . TYR A 1 49  ? 24.036 10.929  53.367 1.00 17.90 ? 49   TYR A N     1 
ATOM   38   C  CA    . TYR A 1 49  ? 25.428 10.511  53.496 1.00 18.71 ? 49   TYR A CA    1 
ATOM   39   C  C     . TYR A 1 49  ? 26.216 11.060  52.310 1.00 20.43 ? 49   TYR A C     1 
ATOM   40   O  O     . TYR A 1 49  ? 25.629 11.493  51.325 1.00 22.19 ? 49   TYR A O     1 
ATOM   41   C  CB    . TYR A 1 49  ? 25.567 8.988   53.656 1.00 20.34 ? 49   TYR A CB    1 
ATOM   42   C  CG    . TYR A 1 49  ? 25.513 8.147   52.407 1.00 16.91 ? 49   TYR A CG    1 
ATOM   43   C  CD1   . TYR A 1 49  ? 24.305 7.678   51.912 1.00 18.79 ? 49   TYR A CD1   1 
ATOM   44   C  CD2   . TYR A 1 49  ? 26.678 7.769   51.758 1.00 15.47 ? 49   TYR A CD2   1 
ATOM   45   C  CE1   . TYR A 1 49  ? 24.261 6.853   50.804 1.00 19.84 ? 49   TYR A CE1   1 
ATOM   46   C  CE2   . TYR A 1 49  ? 26.640 6.941   50.654 1.00 16.30 ? 49   TYR A CE2   1 
ATOM   47   C  CZ    . TYR A 1 49  ? 25.433 6.495   50.183 1.00 18.33 ? 49   TYR A CZ    1 
ATOM   48   O  OH    . TYR A 1 49  ? 25.404 5.695   49.083 1.00 25.93 ? 49   TYR A OH    1 
ATOM   49   N  N     . SER A 1 50  ? 27.537 11.090  52.420 1.00 23.90 ? 50   SER A N     1 
ATOM   50   C  CA    . SER A 1 50  ? 28.367 11.639  51.362 1.00 26.18 ? 50   SER A CA    1 
ATOM   51   C  C     . SER A 1 50  ? 29.504 10.768  50.878 1.00 32.00 ? 50   SER A C     1 
ATOM   52   O  O     . SER A 1 50  ? 30.376 10.360  51.648 1.00 37.97 ? 50   SER A O     1 
ATOM   53   C  CB    . SER A 1 50  ? 28.947 12.982  51.801 1.00 28.95 ? 50   SER A CB    1 
ATOM   54   O  OG    . SER A 1 50  ? 27.919 13.900  52.087 1.00 32.44 ? 50   SER A OG    1 
ATOM   55   N  N     . VAL A 1 51  ? 29.510 10.540  49.571 1.00 33.98 ? 51   VAL A N     1 
ATOM   56   C  CA    . VAL A 1 51  ? 30.545 9.752   48.911 1.00 34.16 ? 51   VAL A CA    1 
ATOM   57   C  C     . VAL A 1 51  ? 31.199 10.589  47.822 1.00 34.80 ? 51   VAL A C     1 
ATOM   58   O  O     . VAL A 1 51  ? 30.571 11.476  47.245 1.00 32.49 ? 51   VAL A O     1 
ATOM   59   C  CB    . VAL A 1 51  ? 29.987 8.434   48.301 1.00 32.24 ? 51   VAL A CB    1 
ATOM   60   C  CG1   . VAL A 1 51  ? 29.974 7.342   49.356 1.00 35.18 ? 51   VAL A CG1   1 
ATOM   61   C  CG2   . VAL A 1 51  ? 28.587 8.642   47.749 1.00 30.52 ? 51   VAL A CG2   1 
ATOM   62   N  N     . GLU A 1 52  ? 32.484 10.361  47.593 1.00 37.36 ? 52   GLU A N     1 
ATOM   63   C  CA    . GLU A 1 52  ? 33.193 11.105  46.565 1.00 44.38 ? 52   GLU A CA    1 
ATOM   64   C  C     . GLU A 1 52  ? 33.119 10.361  45.240 1.00 47.86 ? 52   GLU A C     1 
ATOM   65   O  O     . GLU A 1 52  ? 33.677 9.273   45.092 1.00 50.27 ? 52   GLU A O     1 
ATOM   66   C  CB    . GLU A 1 52  ? 34.655 11.337  46.955 1.00 52.03 ? 52   GLU A CB    1 
ATOM   67   C  CG    . GLU A 1 52  ? 34.869 12.349  48.069 1.00 62.48 ? 52   GLU A CG    1 
ATOM   68   C  CD    . GLU A 1 52  ? 34.480 11.811  49.429 1.00 68.97 ? 52   GLU A CD    1 
ATOM   69   O  OE1   . GLU A 1 52  ? 35.057 10.780  49.845 1.00 74.13 ? 52   GLU A OE1   1 
ATOM   70   O  OE2   . GLU A 1 52  ? 33.591 12.410  50.074 1.00 69.68 ? 52   GLU A OE2   1 
ATOM   71   N  N     . VAL A 1 53  ? 32.405 10.949  44.286 1.00 49.87 ? 53   VAL A N     1 
ATOM   72   C  CA    . VAL A 1 53  ? 32.247 10.372  42.955 1.00 47.53 ? 53   VAL A CA    1 
ATOM   73   C  C     . VAL A 1 53  ? 32.978 11.227  41.922 1.00 46.71 ? 53   VAL A C     1 
ATOM   74   O  O     . VAL A 1 53  ? 32.661 12.403  41.740 1.00 43.42 ? 53   VAL A O     1 
ATOM   75   C  CB    . VAL A 1 53  ? 30.753 10.268  42.552 1.00 44.14 ? 53   VAL A CB    1 
ATOM   76   C  CG1   . VAL A 1 53  ? 30.624 9.624   41.191 1.00 45.06 ? 53   VAL A CG1   1 
ATOM   77   C  CG2   . VAL A 1 53  ? 29.975 9.465   43.583 1.00 43.80 ? 53   VAL A CG2   1 
ATOM   78   N  N     . GLY A 1 54  ? 33.976 10.633  41.273 1.00 50.31 ? 54   GLY A N     1 
ATOM   79   C  CA    . GLY A 1 54  ? 34.744 11.328  40.250 1.00 57.02 ? 54   GLY A CA    1 
ATOM   80   C  C     . GLY A 1 54  ? 35.661 12.434  40.742 1.00 60.53 ? 54   GLY A C     1 
ATOM   81   O  O     . GLY A 1 54  ? 36.883 12.261  40.806 1.00 64.18 ? 54   GLY A O     1 
ATOM   82   N  N     . ASP A 1 55  ? 35.072 13.589  41.041 1.00 58.56 ? 55   ASP A N     1 
ATOM   83   C  CA    . ASP A 1 55  ? 35.810 14.750  41.526 1.00 55.60 ? 55   ASP A CA    1 
ATOM   84   C  C     . ASP A 1 55  ? 34.907 15.517  42.474 1.00 51.89 ? 55   ASP A C     1 
ATOM   85   O  O     . ASP A 1 55  ? 35.362 16.362  43.238 1.00 51.55 ? 55   ASP A O     1 
ATOM   86   C  CB    . ASP A 1 55  ? 36.186 15.667  40.356 1.00 59.27 ? 55   ASP A CB    1 
ATOM   87   C  CG    . ASP A 1 55  ? 37.681 15.919  40.258 1.00 61.84 ? 55   ASP A CG    1 
ATOM   88   O  OD1   . ASP A 1 55  ? 38.333 16.134  41.303 1.00 63.50 ? 55   ASP A OD1   1 
ATOM   89   O  OD2   . ASP A 1 55  ? 38.202 15.908  39.123 1.00 63.95 ? 55   ASP A OD2   1 
ATOM   90   N  N     . SER A 1 56  ? 33.615 15.223  42.394 1.00 47.71 ? 56   SER A N     1 
ATOM   91   C  CA    . SER A 1 56  ? 32.614 15.877  43.220 1.00 45.23 ? 56   SER A CA    1 
ATOM   92   C  C     . SER A 1 56  ? 32.205 15.011  44.405 1.00 42.41 ? 56   SER A C     1 
ATOM   93   O  O     . SER A 1 56  ? 32.593 13.846  44.513 1.00 42.21 ? 56   SER A O     1 
ATOM   94   C  CB    . SER A 1 56  ? 31.376 16.200  42.376 1.00 44.53 ? 56   SER A CB    1 
ATOM   95   O  OG    . SER A 1 56  ? 30.852 15.025  41.780 1.00 40.81 ? 56   SER A OG    1 
ATOM   96   N  N     . THR A 1 57  ? 31.410 15.598  45.289 1.00 37.21 ? 57   THR A N     1 
ATOM   97   C  CA    . THR A 1 57  ? 30.915 14.902  46.460 1.00 32.81 ? 57   THR A CA    1 
ATOM   98   C  C     . THR A 1 57  ? 29.400 14.798  46.352 1.00 29.88 ? 57   THR A C     1 
ATOM   99   O  O     . THR A 1 57  ? 28.698 15.806  46.262 1.00 29.02 ? 57   THR A O     1 
ATOM   100  C  CB    . THR A 1 57  ? 31.310 15.633  47.774 1.00 30.55 ? 57   THR A CB    1 
ATOM   101  O  OG1   . THR A 1 57  ? 32.732 15.563  47.953 1.00 29.57 ? 57   THR A OG1   1 
ATOM   102  C  CG2   . THR A 1 57  ? 30.636 14.997  48.974 1.00 29.35 ? 57   THR A CG2   1 
ATOM   103  N  N     . PHE A 1 58  ? 28.918 13.563  46.302 1.00 25.51 ? 58   PHE A N     1 
ATOM   104  C  CA    . PHE A 1 58  ? 27.495 13.287  46.221 1.00 21.72 ? 58   PHE A CA    1 
ATOM   105  C  C     . PHE A 1 58  ? 26.942 13.060  47.618 1.00 22.96 ? 58   PHE A C     1 
ATOM   106  O  O     . PHE A 1 58  ? 27.443 12.206  48.351 1.00 21.76 ? 58   PHE A O     1 
ATOM   107  C  CB    . PHE A 1 58  ? 27.248 12.031  45.391 1.00 17.66 ? 58   PHE A CB    1 
ATOM   108  C  CG    . PHE A 1 58  ? 26.769 12.310  43.996 1.00 9.82  ? 58   PHE A CG    1 
ATOM   109  C  CD1   . PHE A 1 58  ? 27.637 12.820  43.038 1.00 3.78  ? 58   PHE A CD1   1 
ATOM   110  C  CD2   . PHE A 1 58  ? 25.451 12.055  43.648 1.00 8.40  ? 58   PHE A CD2   1 
ATOM   111  C  CE1   . PHE A 1 58  ? 27.206 13.065  41.747 1.00 7.61  ? 58   PHE A CE1   1 
ATOM   112  C  CE2   . PHE A 1 58  ? 24.996 12.294  42.362 1.00 5.47  ? 58   PHE A CE2   1 
ATOM   113  C  CZ    . PHE A 1 58  ? 25.872 12.805  41.404 1.00 5.92  ? 58   PHE A CZ    1 
ATOM   114  N  N     . THR A 1 59  ? 25.968 13.874  48.009 1.00 23.15 ? 59   THR A N     1 
ATOM   115  C  CA    . THR A 1 59  ? 25.327 13.719  49.305 1.00 19.82 ? 59   THR A CA    1 
ATOM   116  C  C     . THR A 1 59  ? 23.909 13.285  49.018 1.00 19.29 ? 59   THR A C     1 
ATOM   117  O  O     . THR A 1 59  ? 23.045 14.098  48.702 1.00 20.81 ? 59   THR A O     1 
ATOM   118  C  CB    . THR A 1 59  ? 25.303 15.012  50.131 1.00 18.35 ? 59   THR A CB    1 
ATOM   119  O  OG1   . THR A 1 59  ? 26.643 15.432  50.403 1.00 18.16 ? 59   THR A OG1   1 
ATOM   120  C  CG2   . THR A 1 59  ? 24.596 14.763  51.434 1.00 13.77 ? 59   THR A CG2   1 
ATOM   121  N  N     . VAL A 1 60  ? 23.687 11.979  49.082 1.00 20.45 ? 60   VAL A N     1 
ATOM   122  C  CA    . VAL A 1 60  ? 22.375 11.409  48.810 1.00 13.63 ? 60   VAL A CA    1 
ATOM   123  C  C     . VAL A 1 60  ? 21.712 10.746  50.016 1.00 15.53 ? 60   VAL A C     1 
ATOM   124  O  O     . VAL A 1 60  ? 22.346 10.497  51.048 1.00 13.21 ? 60   VAL A O     1 
ATOM   125  C  CB    . VAL A 1 60  ? 22.464 10.393  47.654 1.00 8.69  ? 60   VAL A CB    1 
ATOM   126  C  CG1   . VAL A 1 60  ? 22.999 11.069  46.416 1.00 11.26 ? 60   VAL A CG1   1 
ATOM   127  C  CG2   . VAL A 1 60  ? 23.369 9.232   48.022 1.00 7.60  ? 60   VAL A CG2   1 
ATOM   128  N  N     . LEU A 1 61  ? 20.415 10.488  49.869 1.00 12.54 ? 61   LEU A N     1 
ATOM   129  C  CA    . LEU A 1 61  ? 19.632 9.833   50.903 1.00 11.17 ? 61   LEU A CA    1 
ATOM   130  C  C     . LEU A 1 61  ? 20.216 8.434   51.104 1.00 18.95 ? 61   LEU A C     1 
ATOM   131  O  O     . LEU A 1 61  ? 20.764 7.845   50.173 1.00 22.04 ? 61   LEU A O     1 
ATOM   132  C  CB    . LEU A 1 61  ? 18.165 9.722   50.468 1.00 4.25  ? 61   LEU A CB    1 
ATOM   133  C  CG    . LEU A 1 61  ? 17.225 10.931  50.544 1.00 5.48  ? 61   LEU A CG    1 
ATOM   134  C  CD1   . LEU A 1 61  ? 15.897 10.609  49.858 1.00 2.00  ? 61   LEU A CD1   1 
ATOM   135  C  CD2   . LEU A 1 61  ? 16.979 11.310  52.002 1.00 9.02  ? 61   LEU A CD2   1 
ATOM   136  N  N     . LYS A 1 62  ? 20.090 7.913   52.322 1.00 22.69 ? 62   LYS A N     1 
ATOM   137  C  CA    . LYS A 1 62  ? 20.605 6.595   52.693 1.00 23.07 ? 62   LYS A CA    1 
ATOM   138  C  C     . LYS A 1 62  ? 20.060 5.423   51.863 1.00 22.06 ? 62   LYS A C     1 
ATOM   139  O  O     . LYS A 1 62  ? 20.718 4.383   51.756 1.00 20.43 ? 62   LYS A O     1 
ATOM   140  C  CB    . LYS A 1 62  ? 20.334 6.338   54.181 1.00 24.86 ? 62   LYS A CB    1 
ATOM   141  C  CG    . LYS A 1 62  ? 21.017 7.287   55.142 1.00 17.47 ? 62   LYS A CG    1 
ATOM   142  C  CD    . LYS A 1 62  ? 22.507 7.034   55.229 1.00 20.53 ? 62   LYS A CD    1 
ATOM   143  C  CE    . LYS A 1 62  ? 23.118 7.776   56.412 1.00 28.67 ? 62   LYS A CE    1 
ATOM   144  N  NZ    . LYS A 1 62  ? 22.500 7.369   57.721 1.00 32.57 ? 62   LYS A NZ    1 
ATOM   145  N  N     . ARG A 1 63  ? 18.861 5.584   51.298 1.00 18.56 ? 63   ARG A N     1 
ATOM   146  C  CA    . ARG A 1 63  ? 18.244 4.538   50.480 1.00 14.06 ? 63   ARG A CA    1 
ATOM   147  C  C     . ARG A 1 63  ? 19.030 4.317   49.191 1.00 17.87 ? 63   ARG A C     1 
ATOM   148  O  O     . ARG A 1 63  ? 18.973 3.235   48.610 1.00 22.92 ? 63   ARG A O     1 
ATOM   149  C  CB    . ARG A 1 63  ? 16.792 4.899   50.141 1.00 8.17  ? 63   ARG A CB    1 
ATOM   150  C  CG    . ARG A 1 63  ? 16.627 6.191   49.361 1.00 2.60  ? 63   ARG A CG    1 
ATOM   151  C  CD    . ARG A 1 63  ? 15.168 6.597   49.201 1.00 5.10  ? 63   ARG A CD    1 
ATOM   152  N  NE    . ARG A 1 63  ? 14.416 5.718   48.307 1.00 2.00  ? 63   ARG A NE    1 
ATOM   153  C  CZ    . ARG A 1 63  ? 13.127 5.871   48.014 1.00 7.33  ? 63   ARG A CZ    1 
ATOM   154  N  NH1   . ARG A 1 63  ? 12.429 6.861   48.546 1.00 5.57  ? 63   ARG A NH1   1 
ATOM   155  N  NH2   . ARG A 1 63  ? 12.537 5.058   47.150 1.00 7.75  ? 63   ARG A NH2   1 
ATOM   156  N  N     . TYR A 1 64  ? 19.770 5.335   48.753 1.00 19.66 ? 64   TYR A N     1 
ATOM   157  C  CA    . TYR A 1 64  ? 20.562 5.230   47.532 1.00 17.19 ? 64   TYR A CA    1 
ATOM   158  C  C     . TYR A 1 64  ? 21.965 4.699   47.789 1.00 21.14 ? 64   TYR A C     1 
ATOM   159  O  O     . TYR A 1 64  ? 22.834 5.406   48.299 1.00 21.24 ? 64   TYR A O     1 
ATOM   160  C  CB    . TYR A 1 64  ? 20.575 6.569   46.796 1.00 6.78  ? 64   TYR A CB    1 
ATOM   161  C  CG    . TYR A 1 64  ? 19.183 7.009   46.447 1.00 2.11  ? 64   TYR A CG    1 
ATOM   162  C  CD1   . TYR A 1 64  ? 18.307 6.145   45.791 1.00 2.00  ? 64   TYR A CD1   1 
ATOM   163  C  CD2   . TYR A 1 64  ? 18.701 8.252   46.842 1.00 2.00  ? 64   TYR A CD2   1 
ATOM   164  C  CE1   . TYR A 1 64  ? 16.988 6.501   45.550 1.00 2.00  ? 64   TYR A CE1   1 
ATOM   165  C  CE2   . TYR A 1 64  ? 17.376 8.618   46.593 1.00 2.00  ? 64   TYR A CE2   1 
ATOM   166  C  CZ    . TYR A 1 64  ? 16.524 7.731   45.952 1.00 2.00  ? 64   TYR A CZ    1 
ATOM   167  O  OH    . TYR A 1 64  ? 15.202 8.076   45.737 1.00 8.54  ? 64   TYR A OH    1 
ATOM   168  N  N     . GLN A 1 65  ? 22.159 3.430   47.431 1.00 27.22 ? 65   GLN A N     1 
ATOM   169  C  CA    . GLN A 1 65  ? 23.421 2.722   47.636 1.00 27.45 ? 65   GLN A CA    1 
ATOM   170  C  C     . GLN A 1 65  ? 24.278 2.495   46.395 1.00 26.46 ? 65   GLN A C     1 
ATOM   171  O  O     . GLN A 1 65  ? 23.772 2.354   45.291 1.00 29.57 ? 65   GLN A O     1 
ATOM   172  C  CB    . GLN A 1 65  ? 23.134 1.360   48.276 1.00 29.61 ? 65   GLN A CB    1 
ATOM   173  C  CG    . GLN A 1 65  ? 22.391 1.448   49.596 1.00 35.96 ? 65   GLN A CG    1 
ATOM   174  C  CD    . GLN A 1 65  ? 21.547 0.222   49.878 1.00 43.45 ? 65   GLN A CD    1 
ATOM   175  O  OE1   . GLN A 1 65  ? 20.587 0.286   50.640 1.00 47.74 ? 65   GLN A OE1   1 
ATOM   176  N  NE2   . GLN A 1 65  ? 21.893 -0.902  49.255 1.00 46.71 ? 65   GLN A NE2   1 
ATOM   177  N  N     . ASN A 1 66  ? 25.585 2.414   46.619 1.00 25.84 ? 66   ASN A N     1 
ATOM   178  C  CA    . ASN A 1 66  ? 26.573 2.171   45.584 1.00 28.21 ? 66   ASN A CA    1 
ATOM   179  C  C     . ASN A 1 66  ? 26.413 3.059   44.362 1.00 28.62 ? 66   ASN A C     1 
ATOM   180  O  O     . ASN A 1 66  ? 25.693 2.714   43.431 1.00 29.80 ? 66   ASN A O     1 
ATOM   181  C  CB    . ASN A 1 66  ? 26.535 0.701   45.170 1.00 30.35 ? 66   ASN A CB    1 
ATOM   182  C  CG    . ASN A 1 66  ? 27.845 0.225   44.552 1.00 37.13 ? 66   ASN A CG    1 
ATOM   183  O  OD1   . ASN A 1 66  ? 27.908 -0.864  43.983 1.00 39.88 ? 66   ASN A OD1   1 
ATOM   184  N  ND2   . ASN A 1 66  ? 28.895 1.025   44.674 1.00 36.89 ? 66   ASN A ND2   1 
ATOM   185  N  N     . LEU A 1 67  ? 27.121 4.183   44.352 1.00 29.79 ? 67   LEU A N     1 
ATOM   186  C  CA    . LEU A 1 67  ? 27.036 5.116   43.234 1.00 28.16 ? 67   LEU A CA    1 
ATOM   187  C  C     . LEU A 1 67  ? 28.126 4.872   42.204 1.00 27.71 ? 67   LEU A C     1 
ATOM   188  O  O     . LEU A 1 67  ? 29.307 4.791   42.543 1.00 27.19 ? 67   LEU A O     1 
ATOM   189  C  CB    . LEU A 1 67  ? 27.111 6.569   43.712 1.00 23.90 ? 67   LEU A CB    1 
ATOM   190  C  CG    . LEU A 1 67  ? 26.120 7.092   44.751 1.00 24.89 ? 67   LEU A CG    1 
ATOM   191  C  CD1   . LEU A 1 67  ? 26.164 8.607   44.738 1.00 24.81 ? 67   LEU A CD1   1 
ATOM   192  C  CD2   . LEU A 1 67  ? 24.721 6.610   44.464 1.00 21.68 ? 67   LEU A CD2   1 
ATOM   193  N  N     . LYS A 1 68  ? 27.722 4.737   40.949 1.00 26.71 ? 68   LYS A N     1 
ATOM   194  C  CA    . LYS A 1 68  ? 28.675 4.531   39.871 1.00 24.93 ? 68   LYS A CA    1 
ATOM   195  C  C     . LYS A 1 68  ? 28.451 5.645   38.865 1.00 21.36 ? 68   LYS A C     1 
ATOM   196  O  O     . LYS A 1 68  ? 27.330 5.853   38.404 1.00 19.41 ? 68   LYS A O     1 
ATOM   197  C  CB    . LYS A 1 68  ? 28.454 3.160   39.210 1.00 26.13 ? 68   LYS A CB    1 
ATOM   198  C  CG    . LYS A 1 68  ? 29.375 2.894   38.023 1.00 39.51 ? 68   LYS A CG    1 
ATOM   199  C  CD    . LYS A 1 68  ? 29.032 1.587   37.314 1.00 44.51 ? 68   LYS A CD    1 
ATOM   200  C  CE    . LYS A 1 68  ? 30.089 1.240   36.274 1.00 49.00 ? 68   LYS A CE    1 
ATOM   201  N  NZ    . LYS A 1 68  ? 29.914 -0.144  35.735 1.00 51.87 ? 68   LYS A NZ    1 
ATOM   202  N  N     . PRO A 1 69  ? 29.496 6.428   38.570 1.00 19.98 ? 69   PRO A N     1 
ATOM   203  C  CA    . PRO A 1 69  ? 29.356 7.521   37.603 1.00 22.42 ? 69   PRO A CA    1 
ATOM   204  C  C     . PRO A 1 69  ? 29.063 6.972   36.199 1.00 26.23 ? 69   PRO A C     1 
ATOM   205  O  O     . PRO A 1 69  ? 29.854 6.199   35.639 1.00 28.01 ? 69   PRO A O     1 
ATOM   206  C  CB    . PRO A 1 69  ? 30.717 8.215   37.680 1.00 17.86 ? 69   PRO A CB    1 
ATOM   207  C  CG    . PRO A 1 69  ? 31.650 7.092   38.032 1.00 19.98 ? 69   PRO A CG    1 
ATOM   208  C  CD    . PRO A 1 69  ? 30.873 6.339   39.078 1.00 17.93 ? 69   PRO A CD    1 
ATOM   209  N  N     . ILE A 1 70  ? 27.888 7.310   35.667 1.00 22.90 ? 70   ILE A N     1 
ATOM   210  C  CA    . ILE A 1 70  ? 27.491 6.837   34.351 1.00 26.23 ? 70   ILE A CA    1 
ATOM   211  C  C     . ILE A 1 70  ? 27.456 7.922   33.284 1.00 30.56 ? 70   ILE A C     1 
ATOM   212  O  O     . ILE A 1 70  ? 27.708 7.654   32.108 1.00 33.33 ? 70   ILE A O     1 
ATOM   213  C  CB    . ILE A 1 70  ? 26.114 6.156   34.390 1.00 22.92 ? 70   ILE A CB    1 
ATOM   214  C  CG1   . ILE A 1 70  ? 25.060 7.112   34.935 1.00 18.94 ? 70   ILE A CG1   1 
ATOM   215  C  CG2   . ILE A 1 70  ? 26.198 4.885   35.210 1.00 28.36 ? 70   ILE A CG2   1 
ATOM   216  C  CD1   . ILE A 1 70  ? 23.646 6.586   34.850 1.00 18.68 ? 70   ILE A CD1   1 
ATOM   217  N  N     . GLY A 1 71  ? 27.145 9.146   33.696 1.00 33.40 ? 71   GLY A N     1 
ATOM   218  C  CA    . GLY A 1 71  ? 27.071 10.251  32.757 1.00 32.37 ? 71   GLY A CA    1 
ATOM   219  C  C     . GLY A 1 71  ? 27.497 11.575  33.354 1.00 34.96 ? 71   GLY A C     1 
ATOM   220  O  O     . GLY A 1 71  ? 27.702 11.693  34.567 1.00 37.67 ? 71   GLY A O     1 
ATOM   221  N  N     . SER A 1 72  ? 27.667 12.564  32.485 1.00 35.42 ? 72   SER A N     1 
ATOM   222  C  CA    . SER A 1 72  ? 28.073 13.905  32.889 1.00 36.39 ? 72   SER A CA    1 
ATOM   223  C  C     . SER A 1 72  ? 27.575 14.875  31.836 1.00 37.52 ? 72   SER A C     1 
ATOM   224  O  O     . SER A 1 72  ? 27.582 14.569  30.645 1.00 41.66 ? 72   SER A O     1 
ATOM   225  C  CB    . SER A 1 72  ? 29.601 14.008  32.987 1.00 35.92 ? 72   SER A CB    1 
ATOM   226  O  OG    . SER A 1 72  ? 30.003 15.287  33.445 1.00 40.15 ? 72   SER A OG    1 
ATOM   227  N  N     . GLY A 1 73  ? 27.156 16.054  32.271 1.00 38.17 ? 73   GLY A N     1 
ATOM   228  C  CA    . GLY A 1 73  ? 26.662 17.038  31.329 1.00 37.55 ? 73   GLY A CA    1 
ATOM   229  C  C     . GLY A 1 73  ? 27.150 18.439  31.622 1.00 36.51 ? 73   GLY A C     1 
ATOM   230  O  O     . GLY A 1 73  ? 28.273 18.638  32.079 1.00 38.35 ? 73   GLY A O     1 
ATOM   231  N  N     . ALA A 1 74  ? 26.300 19.412  31.326 1.00 34.72 ? 74   ALA A N     1 
ATOM   232  C  CA    . ALA A 1 74  ? 26.622 20.806  31.551 1.00 32.45 ? 74   ALA A CA    1 
ATOM   233  C  C     . ALA A 1 74  ? 25.976 21.242  32.848 1.00 31.28 ? 74   ALA A C     1 
ATOM   234  O  O     . ALA A 1 74  ? 26.533 22.045  33.590 1.00 29.81 ? 74   ALA A O     1 
ATOM   235  C  CB    . ALA A 1 74  ? 26.113 21.657  30.384 1.00 29.14 ? 74   ALA A CB    1 
ATOM   236  N  N     . GLN A 1 75  ? 24.793 20.703  33.115 1.00 31.98 ? 75   GLN A N     1 
ATOM   237  C  CA    . GLN A 1 75  ? 24.082 21.058  34.329 1.00 37.42 ? 75   GLN A CA    1 
ATOM   238  C  C     . GLN A 1 75  ? 24.267 20.098  35.507 1.00 37.77 ? 75   GLN A C     1 
ATOM   239  O  O     . GLN A 1 75  ? 23.865 20.416  36.630 1.00 39.87 ? 75   GLN A O     1 
ATOM   240  C  CB    . GLN A 1 75  ? 22.597 21.269  34.035 1.00 41.42 ? 75   GLN A CB    1 
ATOM   241  C  CG    . GLN A 1 75  ? 21.848 20.038  33.584 1.00 47.83 ? 75   GLN A CG    1 
ATOM   242  C  CD    . GLN A 1 75  ? 20.357 20.292  33.469 1.00 52.31 ? 75   GLN A CD    1 
ATOM   243  O  OE1   . GLN A 1 75  ? 19.773 20.169  32.392 1.00 59.59 ? 75   GLN A OE1   1 
ATOM   244  N  NE2   . GLN A 1 75  ? 19.738 20.682  34.576 1.00 51.30 ? 75   GLN A NE2   1 
ATOM   245  N  N     . GLY A 1 76  ? 24.888 18.945  35.270 1.00 33.92 ? 76   GLY A N     1 
ATOM   246  C  CA    . GLY A 1 76  ? 25.078 18.009  36.361 1.00 31.74 ? 76   GLY A CA    1 
ATOM   247  C  C     . GLY A 1 76  ? 25.698 16.667  36.036 1.00 27.60 ? 76   GLY A C     1 
ATOM   248  O  O     . GLY A 1 76  ? 25.777 16.257  34.880 1.00 26.55 ? 76   GLY A O     1 
ATOM   249  N  N     . ILE A 1 77  ? 26.159 15.992  37.086 1.00 25.52 ? 77   ILE A N     1 
ATOM   250  C  CA    . ILE A 1 77  ? 26.776 14.675  36.976 1.00 24.04 ? 77   ILE A CA    1 
ATOM   251  C  C     . ILE A 1 77  ? 25.744 13.606  37.297 1.00 21.59 ? 77   ILE A C     1 
ATOM   252  O  O     . ILE A 1 77  ? 24.981 13.728  38.259 1.00 24.81 ? 77   ILE A O     1 
ATOM   253  C  CB    . ILE A 1 77  ? 27.985 14.555  37.913 1.00 22.44 ? 77   ILE A CB    1 
ATOM   254  C  CG1   . ILE A 1 77  ? 28.971 15.685  37.604 1.00 29.00 ? 77   ILE A CG1   1 
ATOM   255  C  CG2   . ILE A 1 77  ? 28.656 13.199  37.733 1.00 20.17 ? 77   ILE A CG2   1 
ATOM   256  C  CD1   . ILE A 1 77  ? 29.931 16.017  38.717 1.00 34.72 ? 77   ILE A CD1   1 
ATOM   257  N  N     . VAL A 1 78  ? 25.685 12.577  36.457 1.00 18.79 ? 78   VAL A N     1 
ATOM   258  C  CA    . VAL A 1 78  ? 24.713 11.502  36.641 1.00 16.12 ? 78   VAL A CA    1 
ATOM   259  C  C     . VAL A 1 78  ? 25.368 10.210  37.130 1.00 15.52 ? 78   VAL A C     1 
ATOM   260  O  O     . VAL A 1 78  ? 26.348 9.733   36.548 1.00 14.58 ? 78   VAL A O     1 
ATOM   261  C  CB    . VAL A 1 78  ? 23.923 11.218  35.333 1.00 11.25 ? 78   VAL A CB    1 
ATOM   262  C  CG1   . VAL A 1 78  ? 22.695 10.376  35.628 1.00 6.59  ? 78   VAL A CG1   1 
ATOM   263  C  CG2   . VAL A 1 78  ? 23.514 12.521  34.652 1.00 8.30  ? 78   VAL A CG2   1 
ATOM   264  N  N     . CYS A 1 79  ? 24.837 9.680   38.231 1.00 12.77 ? 79   CYS A N     1 
ATOM   265  C  CA    . CYS A 1 79  ? 25.325 8.446   38.833 1.00 11.16 ? 79   CYS A CA    1 
ATOM   266  C  C     . CYS A 1 79  ? 24.225 7.403   38.814 1.00 6.57  ? 79   CYS A C     1 
ATOM   267  O  O     . CYS A 1 79  ? 23.048 7.740   38.835 1.00 5.80  ? 79   CYS A O     1 
ATOM   268  C  CB    . CYS A 1 79  ? 25.748 8.671   40.290 1.00 2.26  ? 79   CYS A CB    1 
ATOM   269  S  SG    . CYS A 1 79  ? 27.507 9.003   40.534 1.00 23.87 ? 79   CYS A SG    1 
ATOM   270  N  N     . ALA A 1 80  ? 24.613 6.141   38.687 1.00 9.09  ? 80   ALA A N     1 
ATOM   271  C  CA    . ALA A 1 80  ? 23.661 5.032   38.726 1.00 11.89 ? 80   ALA A CA    1 
ATOM   272  C  C     . ALA A 1 80  ? 23.711 4.562   40.182 1.00 14.64 ? 80   ALA A C     1 
ATOM   273  O  O     . ALA A 1 80  ? 24.778 4.620   40.812 1.00 12.69 ? 80   ALA A O     1 
ATOM   274  C  CB    . ALA A 1 80  ? 24.111 3.919   37.811 1.00 11.41 ? 80   ALA A CB    1 
ATOM   275  N  N     . ALA A 1 81  ? 22.581 4.110   40.724 1.00 10.97 ? 81   ALA A N     1 
ATOM   276  C  CA    . ALA A 1 81  ? 22.567 3.643   42.110 1.00 16.09 ? 81   ALA A CA    1 
ATOM   277  C  C     . ALA A 1 81  ? 21.462 2.641   42.393 1.00 17.84 ? 81   ALA A C     1 
ATOM   278  O  O     . ALA A 1 81  ? 20.537 2.476   41.588 1.00 20.95 ? 81   ALA A O     1 
ATOM   279  C  CB    . ALA A 1 81  ? 22.428 4.817   43.047 1.00 15.42 ? 81   ALA A CB    1 
ATOM   280  N  N     . TYR A 1 82  ? 21.575 1.972   43.543 1.00 18.54 ? 82   TYR A N     1 
ATOM   281  C  CA    . TYR A 1 82  ? 20.585 0.998   43.999 1.00 16.92 ? 82   TYR A CA    1 
ATOM   282  C  C     . TYR A 1 82  ? 19.673 1.696   45.000 1.00 14.40 ? 82   TYR A C     1 
ATOM   283  O  O     . TYR A 1 82  ? 20.141 2.444   45.849 1.00 17.63 ? 82   TYR A O     1 
ATOM   284  C  CB    . TYR A 1 82  ? 21.273 -0.212  44.667 1.00 19.00 ? 82   TYR A CB    1 
ATOM   285  C  CG    . TYR A 1 82  ? 20.303 -1.209  45.271 1.00 17.27 ? 82   TYR A CG    1 
ATOM   286  C  CD1   . TYR A 1 82  ? 19.296 -1.782  44.504 1.00 15.48 ? 82   TYR A CD1   1 
ATOM   287  C  CD2   . TYR A 1 82  ? 20.355 -1.534  46.624 1.00 19.01 ? 82   TYR A CD2   1 
ATOM   288  C  CE1   . TYR A 1 82  ? 18.362 -2.639  45.064 1.00 17.07 ? 82   TYR A CE1   1 
ATOM   289  C  CE2   . TYR A 1 82  ? 19.422 -2.396  47.194 1.00 12.98 ? 82   TYR A CE2   1 
ATOM   290  C  CZ    . TYR A 1 82  ? 18.427 -2.939  46.408 1.00 18.14 ? 82   TYR A CZ    1 
ATOM   291  O  OH    . TYR A 1 82  ? 17.462 -3.745  46.966 1.00 20.11 ? 82   TYR A OH    1 
ATOM   292  N  N     . ASP A 1 83  ? 18.373 1.478   44.875 1.00 10.34 ? 83   ASP A N     1 
ATOM   293  C  CA    . ASP A 1 83  ? 17.416 2.079   45.782 1.00 12.26 ? 83   ASP A CA    1 
ATOM   294  C  C     . ASP A 1 83  ? 16.841 0.965   46.652 1.00 15.94 ? 83   ASP A C     1 
ATOM   295  O  O     . ASP A 1 83  ? 15.918 0.244   46.237 1.00 15.40 ? 83   ASP A O     1 
ATOM   296  C  CB    . ASP A 1 83  ? 16.301 2.779   44.990 1.00 14.10 ? 83   ASP A CB    1 
ATOM   297  C  CG    . ASP A 1 83  ? 15.215 3.392   45.880 1.00 19.22 ? 83   ASP A CG    1 
ATOM   298  O  OD1   . ASP A 1 83  ? 15.332 3.357   47.118 1.00 20.02 ? 83   ASP A OD1   1 
ATOM   299  O  OD2   . ASP A 1 83  ? 14.223 3.921   45.326 1.00 26.80 ? 83   ASP A OD2   1 
ATOM   300  N  N     . ALA A 1 84  ? 17.337 0.886   47.889 1.00 15.60 ? 84   ALA A N     1 
ATOM   301  C  CA    . ALA A 1 84  ? 16.896 -0.115  48.859 1.00 9.42  ? 84   ALA A CA    1 
ATOM   302  C  C     . ALA A 1 84  ? 15.383 -0.135  49.081 1.00 5.20  ? 84   ALA A C     1 
ATOM   303  O  O     . ALA A 1 84  ? 14.766 -1.184  49.020 1.00 14.84 ? 84   ALA A O     1 
ATOM   304  C  CB    . ALA A 1 84  ? 17.626 0.099   50.175 1.00 7.63  ? 84   ALA A CB    1 
ATOM   305  N  N     . VAL A 1 85  ? 14.775 1.026   49.272 1.00 7.36  ? 85   VAL A N     1 
ATOM   306  C  CA    . VAL A 1 85  ? 13.340 1.111   49.509 1.00 9.77  ? 85   VAL A CA    1 
ATOM   307  C  C     . VAL A 1 85  ? 12.507 0.529   48.372 1.00 14.78 ? 85   VAL A C     1 
ATOM   308  O  O     . VAL A 1 85  ? 11.641 -0.309  48.596 1.00 15.67 ? 85   VAL A O     1 
ATOM   309  C  CB    . VAL A 1 85  ? 12.902 2.600   49.776 1.00 10.21 ? 85   VAL A CB    1 
ATOM   310  C  CG1   . VAL A 1 85  ? 11.377 2.720   49.961 1.00 3.58  ? 85   VAL A CG1   1 
ATOM   311  C  CG2   . VAL A 1 85  ? 13.624 3.140   50.996 1.00 8.96  ? 85   VAL A CG2   1 
ATOM   312  N  N     . LEU A 1 86  ? 12.783 0.962   47.146 1.00 19.36 ? 86   LEU A N     1 
ATOM   313  C  CA    . LEU A 1 86  ? 12.020 0.496   45.996 1.00 21.40 ? 86   LEU A CA    1 
ATOM   314  C  C     . LEU A 1 86  ? 12.494 -0.854  45.474 1.00 22.48 ? 86   LEU A C     1 
ATOM   315  O  O     . LEU A 1 86  ? 11.791 -1.516  44.705 1.00 25.35 ? 86   LEU A O     1 
ATOM   316  C  CB    . LEU A 1 86  ? 12.074 1.545   44.894 1.00 23.52 ? 86   LEU A CB    1 
ATOM   317  C  CG    . LEU A 1 86  ? 10.735 2.206   44.576 1.00 27.04 ? 86   LEU A CG    1 
ATOM   318  C  CD1   . LEU A 1 86  ? 10.115 2.801   45.823 1.00 23.18 ? 86   LEU A CD1   1 
ATOM   319  C  CD2   . LEU A 1 86  ? 10.939 3.260   43.516 1.00 27.53 ? 86   LEU A CD2   1 
ATOM   320  N  N     . ASP A 1 87  ? 13.678 -1.257  45.914 1.00 21.80 ? 87   ASP A N     1 
ATOM   321  C  CA    . ASP A 1 87  ? 14.274 -2.516  45.515 1.00 26.40 ? 87   ASP A CA    1 
ATOM   322  C  C     . ASP A 1 87  ? 14.469 -2.556  44.011 1.00 26.83 ? 87   ASP A C     1 
ATOM   323  O  O     . ASP A 1 87  ? 13.893 -3.404  43.319 1.00 29.65 ? 87   ASP A O     1 
ATOM   324  C  CB    . ASP A 1 87  ? 13.415 -3.704  45.979 1.00 27.11 ? 87   ASP A CB    1 
ATOM   325  C  CG    . ASP A 1 87  ? 14.087 -5.045  45.731 1.00 28.62 ? 87   ASP A CG    1 
ATOM   326  O  OD1   . ASP A 1 87  ? 15.337 -5.119  45.783 1.00 26.23 ? 87   ASP A OD1   1 
ATOM   327  O  OD2   . ASP A 1 87  ? 13.361 -6.030  45.480 1.00 29.07 ? 87   ASP A OD2   1 
ATOM   328  N  N     . ARG A 1 88  ? 15.257 -1.605  43.516 1.00 27.20 ? 88   ARG A N     1 
ATOM   329  C  CA    . ARG A 1 88  ? 15.584 -1.486  42.094 1.00 26.19 ? 88   ARG A CA    1 
ATOM   330  C  C     . ARG A 1 88  ? 16.651 -0.425  41.903 1.00 25.29 ? 88   ARG A C     1 
ATOM   331  O  O     . ARG A 1 88  ? 16.915 0.370   42.801 1.00 23.48 ? 88   ARG A O     1 
ATOM   332  C  CB    . ARG A 1 88  ? 14.348 -1.119  41.267 1.00 24.80 ? 88   ARG A CB    1 
ATOM   333  C  CG    . ARG A 1 88  ? 13.721 0.205   41.628 1.00 23.72 ? 88   ARG A CG    1 
ATOM   334  C  CD    . ARG A 1 88  ? 12.338 0.327   41.035 1.00 22.66 ? 88   ARG A CD    1 
ATOM   335  N  NE    . ARG A 1 88  ? 12.340 1.060   39.779 1.00 24.38 ? 88   ARG A NE    1 
ATOM   336  C  CZ    . ARG A 1 88  ? 11.301 1.756   39.318 1.00 29.43 ? 88   ARG A CZ    1 
ATOM   337  N  NH1   . ARG A 1 88  ? 10.168 1.813   40.011 1.00 26.79 ? 88   ARG A NH1   1 
ATOM   338  N  NH2   . ARG A 1 88  ? 11.401 2.421   38.169 1.00 27.96 ? 88   ARG A NH2   1 
ATOM   339  N  N     . ASN A 1 89  ? 17.267 -0.418  40.728 1.00 25.06 ? 89   ASN A N     1 
ATOM   340  C  CA    . ASN A 1 89  ? 18.286 0.567   40.429 1.00 18.99 ? 89   ASN A CA    1 
ATOM   341  C  C     . ASN A 1 89  ? 17.670 1.824   39.833 1.00 15.61 ? 89   ASN A C     1 
ATOM   342  O  O     . ASN A 1 89  ? 16.615 1.785   39.189 1.00 7.33  ? 89   ASN A O     1 
ATOM   343  C  CB    . ASN A 1 89  ? 19.336 -0.012  39.499 1.00 25.01 ? 89   ASN A CB    1 
ATOM   344  C  CG    . ASN A 1 89  ? 20.377 -0.809  40.241 1.00 28.48 ? 89   ASN A CG    1 
ATOM   345  O  OD1   . ASN A 1 89  ? 21.419 -0.275  40.622 1.00 32.62 ? 89   ASN A OD1   1 
ATOM   346  N  ND2   . ASN A 1 89  ? 20.103 -2.090  40.467 1.00 29.90 ? 89   ASN A ND2   1 
ATOM   347  N  N     . VAL A 1 90  ? 18.322 2.950   40.121 1.00 17.22 ? 90   VAL A N     1 
ATOM   348  C  CA    . VAL A 1 90  ? 17.911 4.273   39.659 1.00 12.47 ? 90   VAL A CA    1 
ATOM   349  C  C     . VAL A 1 90  ? 19.114 5.086   39.199 1.00 8.85  ? 90   VAL A C     1 
ATOM   350  O  O     . VAL A 1 90  ? 20.266 4.686   39.372 1.00 11.47 ? 90   VAL A O     1 
ATOM   351  C  CB    . VAL A 1 90  ? 17.196 5.091   40.776 1.00 10.69 ? 90   VAL A CB    1 
ATOM   352  C  CG1   . VAL A 1 90  ? 15.835 4.505   41.081 1.00 8.43  ? 90   VAL A CG1   1 
ATOM   353  C  CG2   . VAL A 1 90  ? 18.057 5.141   42.032 1.00 8.83  ? 90   VAL A CG2   1 
ATOM   354  N  N     . ALA A 1 91  ? 18.820 6.217   38.571 1.00 5.44  ? 91   ALA A N     1 
ATOM   355  C  CA    . ALA A 1 91  ? 19.837 7.141   38.087 1.00 7.90  ? 91   ALA A CA    1 
ATOM   356  C  C     . ALA A 1 91  ? 19.610 8.428   38.888 1.00 6.95  ? 91   ALA A C     1 
ATOM   357  O  O     . ALA A 1 91  ? 18.465 8.872   39.045 1.00 2.00  ? 91   ALA A O     1 
ATOM   358  C  CB    . ALA A 1 91  ? 19.661 7.402   36.590 1.00 2.56  ? 91   ALA A CB    1 
ATOM   359  N  N     . ILE A 1 92  ? 20.685 8.932   39.492 1.00 6.14  ? 92   ILE A N     1 
ATOM   360  C  CA    . ILE A 1 92  ? 20.665 10.162  40.288 1.00 9.92  ? 92   ILE A CA    1 
ATOM   361  C  C     . ILE A 1 92  ? 21.507 11.227  39.600 1.00 7.67  ? 92   ILE A C     1 
ATOM   362  O  O     . ILE A 1 92  ? 22.714 11.054  39.427 1.00 5.86  ? 92   ILE A O     1 
ATOM   363  C  CB    . ILE A 1 92  ? 21.292 9.961   41.705 1.00 8.33  ? 92   ILE A CB    1 
ATOM   364  C  CG1   . ILE A 1 92  ? 20.580 8.855   42.471 1.00 9.79  ? 92   ILE A CG1   1 
ATOM   365  C  CG2   . ILE A 1 92  ? 21.191 11.252  42.506 1.00 2.00  ? 92   ILE A CG2   1 
ATOM   366  C  CD1   . ILE A 1 92  ? 21.344 8.415   43.698 1.00 15.47 ? 92   ILE A CD1   1 
ATOM   367  N  N     . LYS A 1 93  ? 20.880 12.341  39.249 1.00 7.85  ? 93   LYS A N     1 
ATOM   368  C  CA    . LYS A 1 93  ? 21.589 13.438  38.608 1.00 13.90 ? 93   LYS A CA    1 
ATOM   369  C  C     . LYS A 1 93  ? 21.700 14.594  39.611 1.00 10.74 ? 93   LYS A C     1 
ATOM   370  O  O     . LYS A 1 93  ? 20.707 14.998  40.223 1.00 11.60 ? 93   LYS A O     1 
ATOM   371  C  CB    . LYS A 1 93  ? 20.824 13.881  37.354 1.00 11.99 ? 93   LYS A CB    1 
ATOM   372  C  CG    . LYS A 1 93  ? 21.483 14.996  36.565 1.00 12.48 ? 93   LYS A CG    1 
ATOM   373  C  CD    . LYS A 1 93  ? 20.522 15.493  35.505 1.00 17.28 ? 93   LYS A CD    1 
ATOM   374  C  CE    . LYS A 1 93  ? 21.153 16.492  34.567 1.00 17.95 ? 93   LYS A CE    1 
ATOM   375  N  NZ    . LYS A 1 93  ? 20.095 17.017  33.649 1.00 17.45 ? 93   LYS A NZ    1 
ATOM   376  N  N     . LYS A 1 94  ? 22.910 15.103  39.804 1.00 13.09 ? 94   LYS A N     1 
ATOM   377  C  CA    . LYS A 1 94  ? 23.122 16.201  40.738 1.00 15.19 ? 94   LYS A CA    1 
ATOM   378  C  C     . LYS A 1 94  ? 23.249 17.578  40.079 1.00 20.95 ? 94   LYS A C     1 
ATOM   379  O  O     . LYS A 1 94  ? 24.202 17.844  39.338 1.00 16.41 ? 94   LYS A O     1 
ATOM   380  C  CB    . LYS A 1 94  ? 24.376 15.946  41.565 1.00 13.73 ? 94   LYS A CB    1 
ATOM   381  C  CG    . LYS A 1 94  ? 24.659 17.007  42.620 1.00 2.95  ? 94   LYS A CG    1 
ATOM   382  C  CD    . LYS A 1 94  ? 26.093 16.906  43.062 1.00 3.67  ? 94   LYS A CD    1 
ATOM   383  C  CE    . LYS A 1 94  ? 26.451 17.966  44.076 1.00 3.86  ? 94   LYS A CE    1 
ATOM   384  N  NZ    . LYS A 1 94  ? 27.925 17.937  44.262 1.00 3.92  ? 94   LYS A NZ    1 
ATOM   385  N  N     . LEU A 1 95  ? 22.290 18.454  40.355 1.00 20.67 ? 95   LEU A N     1 
ATOM   386  C  CA    . LEU A 1 95  ? 22.341 19.808  39.832 1.00 19.27 ? 95   LEU A CA    1 
ATOM   387  C  C     . LEU A 1 95  ? 23.102 20.655  40.847 1.00 20.29 ? 95   LEU A C     1 
ATOM   388  O  O     . LEU A 1 95  ? 22.570 21.055  41.880 1.00 16.99 ? 95   LEU A O     1 
ATOM   389  C  CB    . LEU A 1 95  ? 20.935 20.370  39.633 1.00 17.32 ? 95   LEU A CB    1 
ATOM   390  C  CG    . LEU A 1 95  ? 20.195 20.051  38.339 1.00 15.46 ? 95   LEU A CG    1 
ATOM   391  C  CD1   . LEU A 1 95  ? 20.506 18.661  37.829 1.00 18.95 ? 95   LEU A CD1   1 
ATOM   392  C  CD2   . LEU A 1 95  ? 18.701 20.215  38.592 1.00 19.13 ? 95   LEU A CD2   1 
ATOM   393  N  N     . SER A 1 96  ? 24.381 20.855  40.582 1.00 22.55 ? 96   SER A N     1 
ATOM   394  C  CA    . SER A 1 96  ? 25.208 21.650  41.462 1.00 27.78 ? 96   SER A CA    1 
ATOM   395  C  C     . SER A 1 96  ? 24.892 23.134  41.291 1.00 28.53 ? 96   SER A C     1 
ATOM   396  O  O     . SER A 1 96  ? 25.143 23.702  40.231 1.00 29.08 ? 96   SER A O     1 
ATOM   397  C  CB    . SER A 1 96  ? 26.678 21.376  41.158 1.00 32.32 ? 96   SER A CB    1 
ATOM   398  O  OG    . SER A 1 96  ? 27.525 22.091  42.035 1.00 44.45 ? 96   SER A OG    1 
ATOM   399  N  N     . ARG A 1 97  ? 24.282 23.744  42.310 1.00 31.71 ? 97   ARG A N     1 
ATOM   400  C  CA    . ARG A 1 97  ? 23.963 25.176  42.279 1.00 32.49 ? 97   ARG A CA    1 
ATOM   401  C  C     . ARG A 1 97  ? 23.247 25.597  40.994 1.00 30.21 ? 97   ARG A C     1 
ATOM   402  O  O     . ARG A 1 97  ? 23.742 26.441  40.258 1.00 30.65 ? 97   ARG A O     1 
ATOM   403  C  CB    . ARG A 1 97  ? 25.264 25.974  42.415 1.00 37.97 ? 97   ARG A CB    1 
ATOM   404  C  CG    . ARG A 1 97  ? 25.753 26.177  43.816 1.00 41.24 ? 97   ARG A CG    1 
ATOM   405  C  CD    . ARG A 1 97  ? 25.254 27.493  44.346 1.00 45.78 ? 97   ARG A CD    1 
ATOM   406  N  NE    . ARG A 1 97  ? 25.677 27.690  45.722 1.00 55.70 ? 97   ARG A NE    1 
ATOM   407  C  CZ    . ARG A 1 97  ? 25.500 28.806  46.419 1.00 57.73 ? 97   ARG A CZ    1 
ATOM   408  N  NH1   . ARG A 1 97  ? 24.900 29.858  45.873 1.00 54.33 ? 97   ARG A NH1   1 
ATOM   409  N  NH2   . ARG A 1 97  ? 25.934 28.862  47.669 1.00 61.83 ? 97   ARG A NH2   1 
ATOM   410  N  N     . PRO A 1 98  ? 22.053 25.042  40.737 1.00 31.21 ? 98   PRO A N     1 
ATOM   411  C  CA    . PRO A 1 98  ? 21.236 25.325  39.545 1.00 31.16 ? 98   PRO A CA    1 
ATOM   412  C  C     . PRO A 1 98  ? 20.851 26.793  39.338 1.00 29.03 ? 98   PRO A C     1 
ATOM   413  O  O     . PRO A 1 98  ? 20.734 27.263  38.196 1.00 25.00 ? 98   PRO A O     1 
ATOM   414  C  CB    . PRO A 1 98  ? 19.990 24.461  39.774 1.00 32.17 ? 98   PRO A CB    1 
ATOM   415  C  CG    . PRO A 1 98  ? 19.868 24.423  41.266 1.00 30.31 ? 98   PRO A CG    1 
ATOM   416  C  CD    . PRO A 1 98  ? 21.306 24.196  41.684 1.00 31.34 ? 98   PRO A CD    1 
ATOM   417  N  N     . PHE A 1 99  ? 20.666 27.504  40.445 1.00 27.73 ? 99   PHE A N     1 
ATOM   418  C  CA    . PHE A 1 99  ? 20.270 28.910  40.438 1.00 23.81 ? 99   PHE A CA    1 
ATOM   419  C  C     . PHE A 1 99  ? 21.421 29.888  40.196 1.00 22.67 ? 99   PHE A C     1 
ATOM   420  O  O     . PHE A 1 99  ? 21.197 31.100  40.157 1.00 19.68 ? 99   PHE A O     1 
ATOM   421  C  CB    . PHE A 1 99  ? 19.569 29.257  41.757 1.00 24.93 ? 99   PHE A CB    1 
ATOM   422  C  CG    . PHE A 1 99  ? 20.317 28.786  42.977 1.00 28.86 ? 99   PHE A CG    1 
ATOM   423  C  CD1   . PHE A 1 99  ? 21.322 29.570  43.541 1.00 32.28 ? 99   PHE A CD1   1 
ATOM   424  C  CD2   . PHE A 1 99  ? 20.022 27.551  43.549 1.00 28.62 ? 99   PHE A CD2   1 
ATOM   425  C  CE1   . PHE A 1 99  ? 22.029 29.128  44.658 1.00 33.11 ? 99   PHE A CE1   1 
ATOM   426  C  CE2   . PHE A 1 99  ? 20.717 27.094  44.662 1.00 26.79 ? 99   PHE A CE2   1 
ATOM   427  C  CZ    . PHE A 1 99  ? 21.725 27.881  45.221 1.00 29.32 ? 99   PHE A CZ    1 
ATOM   428  N  N     . GLN A 1 100 ? 22.632 29.383  39.981 1.00 21.49 ? 100  GLN A N     1 
ATOM   429  C  CA    . GLN A 1 100 ? 23.764 30.267  39.759 1.00 22.41 ? 100  GLN A CA    1 
ATOM   430  C  C     . GLN A 1 100 ? 23.610 31.204  38.557 1.00 25.62 ? 100  GLN A C     1 
ATOM   431  O  O     . GLN A 1 100 ? 24.258 32.256  38.511 1.00 27.19 ? 100  GLN A O     1 
ATOM   432  C  CB    . GLN A 1 100 ? 25.071 29.488  39.687 1.00 25.88 ? 100  GLN A CB    1 
ATOM   433  C  CG    . GLN A 1 100 ? 25.235 28.646  38.462 1.00 31.78 ? 100  GLN A CG    1 
ATOM   434  C  CD    . GLN A 1 100 ? 26.621 28.078  38.379 1.00 36.79 ? 100  GLN A CD    1 
ATOM   435  O  OE1   . GLN A 1 100 ? 27.606 28.816  38.271 1.00 39.50 ? 100  GLN A OE1   1 
ATOM   436  N  NE2   . GLN A 1 100 ? 26.719 26.761  38.466 1.00 44.23 ? 100  GLN A NE2   1 
ATOM   437  N  N     . ASN A 1 101 ? 22.802 30.817  37.572 1.00 23.78 ? 101  ASN A N     1 
ATOM   438  C  CA    . ASN A 1 101 ? 22.549 31.681  36.427 1.00 22.70 ? 101  ASN A CA    1 
ATOM   439  C  C     . ASN A 1 101 ? 21.164 31.428  35.844 1.00 24.49 ? 101  ASN A C     1 
ATOM   440  O  O     . ASN A 1 101 ? 20.608 30.345  36.001 1.00 27.14 ? 101  ASN A O     1 
ATOM   441  C  CB    . ASN A 1 101 ? 23.675 31.650  35.374 1.00 19.75 ? 101  ASN A CB    1 
ATOM   442  C  CG    . ASN A 1 101 ? 23.936 30.275  34.795 1.00 22.36 ? 101  ASN A CG    1 
ATOM   443  O  OD1   . ASN A 1 101 ? 23.072 29.683  34.139 1.00 28.52 ? 101  ASN A OD1   1 
ATOM   444  N  ND2   . ASN A 1 101 ? 25.165 29.788  34.968 1.00 26.20 ? 101  ASN A ND2   1 
ATOM   445  N  N     . GLN A 1 102 ? 20.586 32.455  35.231 1.00 28.37 ? 102  GLN A N     1 
ATOM   446  C  CA    . GLN A 1 102 ? 19.240 32.358  34.667 1.00 32.20 ? 102  GLN A CA    1 
ATOM   447  C  C     . GLN A 1 102 ? 18.988 31.262  33.632 1.00 29.06 ? 102  GLN A C     1 
ATOM   448  O  O     . GLN A 1 102 ? 17.861 30.790  33.505 1.00 29.64 ? 102  GLN A O     1 
ATOM   449  C  CB    . GLN A 1 102 ? 18.805 33.708  34.097 1.00 38.21 ? 102  GLN A CB    1 
ATOM   450  C  CG    . GLN A 1 102 ? 18.677 34.810  35.127 1.00 46.24 ? 102  GLN A CG    1 
ATOM   451  C  CD    . GLN A 1 102 ? 18.370 36.155  34.499 1.00 53.54 ? 102  GLN A CD    1 
ATOM   452  O  OE1   . GLN A 1 102 ? 17.557 36.256  33.576 1.00 57.22 ? 102  GLN A OE1   1 
ATOM   453  N  NE2   . GLN A 1 102 ? 19.020 37.198  34.995 1.00 56.50 ? 102  GLN A NE2   1 
ATOM   454  N  N     . THR A 1 103 ? 20.013 30.867  32.882 1.00 30.36 ? 103  THR A N     1 
ATOM   455  C  CA    . THR A 1 103 ? 19.837 29.822  31.872 1.00 25.82 ? 103  THR A CA    1 
ATOM   456  C  C     . THR A 1 103 ? 19.664 28.502  32.612 1.00 21.35 ? 103  THR A C     1 
ATOM   457  O  O     . THR A 1 103 ? 18.625 27.849  32.515 1.00 21.08 ? 103  THR A O     1 
ATOM   458  C  CB    . THR A 1 103 ? 21.054 29.725  30.920 1.00 27.64 ? 103  THR A CB    1 
ATOM   459  O  OG1   . THR A 1 103 ? 21.422 31.033  30.460 1.00 27.46 ? 103  THR A OG1   1 
ATOM   460  C  CG2   . THR A 1 103 ? 20.714 28.852  29.727 1.00 27.03 ? 103  THR A CG2   1 
ATOM   461  N  N     . HIS A 1 104 ? 20.667 28.158  33.409 1.00 18.46 ? 104  HIS A N     1 
ATOM   462  C  CA    . HIS A 1 104 ? 20.649 26.939  34.204 1.00 20.81 ? 104  HIS A CA    1 
ATOM   463  C  C     . HIS A 1 104 ? 19.475 26.892  35.179 1.00 20.80 ? 104  HIS A C     1 
ATOM   464  O  O     . HIS A 1 104 ? 18.954 25.819  35.475 1.00 24.70 ? 104  HIS A O     1 
ATOM   465  C  CB    . HIS A 1 104 ? 21.962 26.803  34.964 1.00 19.92 ? 104  HIS A CB    1 
ATOM   466  C  CG    . HIS A 1 104 ? 23.006 26.042  34.216 1.00 20.28 ? 104  HIS A CG    1 
ATOM   467  N  ND1   . HIS A 1 104 ? 24.330 26.013  34.612 1.00 26.15 ? 104  HIS A ND1   1 
ATOM   468  C  CD2   . HIS A 1 104 ? 22.920 25.237  33.137 1.00 22.34 ? 104  HIS A CD2   1 
ATOM   469  C  CE1   . HIS A 1 104 ? 25.008 25.216  33.804 1.00 31.72 ? 104  HIS A CE1   1 
ATOM   470  N  NE2   . HIS A 1 104 ? 24.174 24.731  32.901 1.00 28.63 ? 104  HIS A NE2   1 
ATOM   471  N  N     . ALA A 1 105 ? 19.025 28.067  35.607 1.00 18.31 ? 105  ALA A N     1 
ATOM   472  C  CA    . ALA A 1 105 ? 17.919 28.194  36.548 1.00 17.66 ? 105  ALA A CA    1 
ATOM   473  C  C     . ALA A 1 105 ? 16.591 27.939  35.870 1.00 14.51 ? 105  ALA A C     1 
ATOM   474  O  O     . ALA A 1 105 ? 15.733 27.239  36.411 1.00 17.60 ? 105  ALA A O     1 
ATOM   475  C  CB    . ALA A 1 105 ? 17.927 29.575  37.183 1.00 14.86 ? 105  ALA A CB    1 
ATOM   476  N  N     . LYS A 1 106 ? 16.430 28.499  34.677 1.00 16.85 ? 106  LYS A N     1 
ATOM   477  C  CA    . LYS A 1 106 ? 15.213 28.339  33.898 1.00 18.12 ? 106  LYS A CA    1 
ATOM   478  C  C     . LYS A 1 106 ? 15.089 26.873  33.495 1.00 17.85 ? 106  LYS A C     1 
ATOM   479  O  O     . LYS A 1 106 ? 14.003 26.290  33.564 1.00 17.04 ? 106  LYS A O     1 
ATOM   480  C  CB    . LYS A 1 106 ? 15.279 29.232  32.658 1.00 24.32 ? 106  LYS A CB    1 
ATOM   481  C  CG    . LYS A 1 106 ? 14.080 29.115  31.737 1.00 34.17 ? 106  LYS A CG    1 
ATOM   482  C  CD    . LYS A 1 106 ? 12.798 29.489  32.450 1.00 40.94 ? 106  LYS A CD    1 
ATOM   483  C  CE    . LYS A 1 106 ? 11.571 28.936  31.735 1.00 50.20 ? 106  LYS A CE    1 
ATOM   484  N  NZ    . LYS A 1 106 ? 10.333 29.575  32.255 1.00 57.20 ? 106  LYS A NZ    1 
ATOM   485  N  N     . ARG A 1 107 ? 16.227 26.284  33.128 1.00 17.13 ? 107  ARG A N     1 
ATOM   486  C  CA    . ARG A 1 107 ? 16.321 24.886  32.716 1.00 22.93 ? 107  ARG A CA    1 
ATOM   487  C  C     . ARG A 1 107 ? 15.892 23.950  33.834 1.00 23.51 ? 107  ARG A C     1 
ATOM   488  O  O     . ARG A 1 107 ? 14.971 23.144  33.656 1.00 24.03 ? 107  ARG A O     1 
ATOM   489  C  CB    . ARG A 1 107 ? 17.763 24.548  32.315 1.00 26.21 ? 107  ARG A CB    1 
ATOM   490  C  CG    . ARG A 1 107 ? 17.945 23.136  31.769 1.00 35.27 ? 107  ARG A CG    1 
ATOM   491  C  CD    . ARG A 1 107 ? 18.494 23.158  30.352 1.00 44.47 ? 107  ARG A CD    1 
ATOM   492  N  NE    . ARG A 1 107 ? 18.104 21.972  29.589 1.00 48.78 ? 107  ARG A NE    1 
ATOM   493  C  CZ    . ARG A 1 107 ? 18.037 21.919  28.259 1.00 52.31 ? 107  ARG A CZ    1 
ATOM   494  N  NH1   . ARG A 1 107 ? 18.339 22.980  27.521 1.00 57.96 ? 107  ARG A NH1   1 
ATOM   495  N  NH2   . ARG A 1 107 ? 17.630 20.808  27.658 1.00 51.77 ? 107  ARG A NH2   1 
ATOM   496  N  N     . ALA A 1 108 ? 16.562 24.068  34.982 1.00 21.43 ? 108  ALA A N     1 
ATOM   497  C  CA    . ALA A 1 108 ? 16.291 23.241  36.155 1.00 17.28 ? 108  ALA A CA    1 
ATOM   498  C  C     . ALA A 1 108 ? 14.840 23.329  36.601 1.00 15.02 ? 108  ALA A C     1 
ATOM   499  O  O     . ALA A 1 108 ? 14.176 22.315  36.782 1.00 17.29 ? 108  ALA A O     1 
ATOM   500  C  CB    . ALA A 1 108 ? 17.198 23.651  37.295 1.00 14.49 ? 108  ALA A CB    1 
ATOM   501  N  N     . TYR A 1 109 ? 14.339 24.550  36.730 1.00 18.02 ? 109  TYR A N     1 
ATOM   502  C  CA    . TYR A 1 109 ? 12.980 24.789  37.178 1.00 16.48 ? 109  TYR A CA    1 
ATOM   503  C  C     . TYR A 1 109 ? 11.947 24.185  36.242 1.00 16.14 ? 109  TYR A C     1 
ATOM   504  O  O     . TYR A 1 109 ? 10.962 23.613  36.694 1.00 18.04 ? 109  TYR A O     1 
ATOM   505  C  CB    . TYR A 1 109 ? 12.740 26.297  37.363 1.00 16.97 ? 109  TYR A CB    1 
ATOM   506  C  CG    . TYR A 1 109 ? 11.356 26.633  37.861 1.00 18.32 ? 109  TYR A CG    1 
ATOM   507  C  CD1   . TYR A 1 109 ? 10.973 26.339  39.166 1.00 17.84 ? 109  TYR A CD1   1 
ATOM   508  C  CD2   . TYR A 1 109 ? 10.411 27.203  37.016 1.00 17.80 ? 109  TYR A CD2   1 
ATOM   509  C  CE1   . TYR A 1 109 ? 9.687  26.597  39.612 1.00 19.35 ? 109  TYR A CE1   1 
ATOM   510  C  CE2   . TYR A 1 109 ? 9.124  27.463  37.464 1.00 20.38 ? 109  TYR A CE2   1 
ATOM   511  C  CZ    . TYR A 1 109 ? 8.772  27.155  38.758 1.00 17.34 ? 109  TYR A CZ    1 
ATOM   512  O  OH    . TYR A 1 109 ? 7.494  27.402  39.187 1.00 27.48 ? 109  TYR A OH    1 
ATOM   513  N  N     . ARG A 1 110 ? 12.176 24.317  34.939 1.00 23.44 ? 110  ARG A N     1 
ATOM   514  C  CA    . ARG A 1 110 ? 11.267 23.795  33.919 1.00 24.04 ? 110  ARG A CA    1 
ATOM   515  C  C     . ARG A 1 110 ? 11.234 22.266  33.837 1.00 21.17 ? 110  ARG A C     1 
ATOM   516  O  O     . ARG A 1 110 ? 10.164 21.673  33.710 1.00 22.40 ? 110  ARG A O     1 
ATOM   517  C  CB    . ARG A 1 110 ? 11.612 24.402  32.558 1.00 23.89 ? 110  ARG A CB    1 
ATOM   518  C  CG    . ARG A 1 110 ? 10.638 24.054  31.452 1.00 28.47 ? 110  ARG A CG    1 
ATOM   519  C  CD    . ARG A 1 110 ? 10.740 25.035  30.285 1.00 36.55 ? 110  ARG A CD    1 
ATOM   520  N  NE    . ARG A 1 110 ? 10.185 24.464  29.063 1.00 33.27 ? 110  ARG A NE    1 
ATOM   521  C  CZ    . ARG A 1 110 ? 10.917 23.917  28.099 1.00 31.44 ? 110  ARG A CZ    1 
ATOM   522  N  NH1   . ARG A 1 110 ? 12.238 23.882  28.197 1.00 27.27 ? 110  ARG A NH1   1 
ATOM   523  N  NH2   . ARG A 1 110 ? 10.323 23.343  27.067 1.00 35.05 ? 110  ARG A NH2   1 
ATOM   524  N  N     . GLU A 1 111 ? 12.400 21.629  33.875 1.00 21.81 ? 111  GLU A N     1 
ATOM   525  C  CA    . GLU A 1 111 ? 12.478 20.167  33.832 1.00 31.14 ? 111  GLU A CA    1 
ATOM   526  C  C     . GLU A 1 111 ? 11.791 19.556  35.049 1.00 32.80 ? 111  GLU A C     1 
ATOM   527  O  O     . GLU A 1 111 ? 11.070 18.562  34.946 1.00 33.10 ? 111  GLU A O     1 
ATOM   528  C  CB    . GLU A 1 111 ? 13.931 19.703  33.839 1.00 35.59 ? 111  GLU A CB    1 
ATOM   529  C  CG    . GLU A 1 111 ? 14.708 20.021  32.584 1.00 44.96 ? 111  GLU A CG    1 
ATOM   530  C  CD    . GLU A 1 111 ? 16.070 19.347  32.571 1.00 52.92 ? 111  GLU A CD    1 
ATOM   531  O  OE1   . GLU A 1 111 ? 16.779 19.386  33.609 1.00 54.09 ? 111  GLU A OE1   1 
ATOM   532  O  OE2   . GLU A 1 111 ? 16.430 18.765  31.527 1.00 52.37 ? 111  GLU A OE2   1 
ATOM   533  N  N     . LEU A 1 112 ? 12.015 20.188  36.196 1.00 33.59 ? 112  LEU A N     1 
ATOM   534  C  CA    . LEU A 1 112 ? 11.481 19.768  37.480 1.00 30.16 ? 112  LEU A CA    1 
ATOM   535  C  C     . LEU A 1 112 ? 9.958  19.786  37.473 1.00 29.61 ? 112  LEU A C     1 
ATOM   536  O  O     . LEU A 1 112 ? 9.326  18.866  37.974 1.00 31.49 ? 112  LEU A O     1 
ATOM   537  C  CB    . LEU A 1 112 ? 12.018 20.718  38.551 1.00 30.32 ? 112  LEU A CB    1 
ATOM   538  C  CG    . LEU A 1 112 ? 12.069 20.345  40.025 1.00 34.22 ? 112  LEU A CG    1 
ATOM   539  C  CD1   . LEU A 1 112 ? 12.781 19.020  40.200 1.00 34.51 ? 112  LEU A CD1   1 
ATOM   540  C  CD2   . LEU A 1 112 ? 12.808 21.449  40.777 1.00 36.94 ? 112  LEU A CD2   1 
ATOM   541  N  N     . VAL A 1 113 ? 9.375  20.827  36.886 1.00 30.73 ? 113  VAL A N     1 
ATOM   542  C  CA    . VAL A 1 113 ? 7.925  20.978  36.814 1.00 30.87 ? 113  VAL A CA    1 
ATOM   543  C  C     . VAL A 1 113 ? 7.285  20.014  35.810 1.00 31.53 ? 113  VAL A C     1 
ATOM   544  O  O     . VAL A 1 113 ? 6.202  19.470  36.048 1.00 35.01 ? 113  VAL A O     1 
ATOM   545  C  CB    . VAL A 1 113 ? 7.531  22.439  36.420 1.00 30.41 ? 113  VAL A CB    1 
ATOM   546  C  CG1   . VAL A 1 113 ? 6.017  22.581  36.315 1.00 26.67 ? 113  VAL A CG1   1 
ATOM   547  C  CG2   . VAL A 1 113 ? 8.085  23.427  37.442 1.00 28.70 ? 113  VAL A CG2   1 
ATOM   548  N  N     . LEU A 1 114 ? 7.981  19.773  34.706 1.00 27.72 ? 114  LEU A N     1 
ATOM   549  C  CA    . LEU A 1 114 ? 7.465  18.899  33.669 1.00 25.16 ? 114  LEU A CA    1 
ATOM   550  C  C     . LEU A 1 114 ? 7.681  17.417  33.935 1.00 24.42 ? 114  LEU A C     1 
ATOM   551  O  O     . LEU A 1 114 ? 6.793  16.605  33.677 1.00 24.15 ? 114  LEU A O     1 
ATOM   552  C  CB    . LEU A 1 114 ? 8.040  19.314  32.315 1.00 22.40 ? 114  LEU A CB    1 
ATOM   553  C  CG    . LEU A 1 114 ? 7.666  20.752  31.956 1.00 11.71 ? 114  LEU A CG    1 
ATOM   554  C  CD1   . LEU A 1 114 ? 8.541  21.262  30.849 1.00 12.01 ? 114  LEU A CD1   1 
ATOM   555  C  CD2   . LEU A 1 114 ? 6.194  20.832  31.599 1.00 7.52  ? 114  LEU A CD2   1 
ATOM   556  N  N     . MET A 1 115 ? 8.828  17.063  34.500 1.00 22.99 ? 115  MET A N     1 
ATOM   557  C  CA    . MET A 1 115 ? 9.099  15.664  34.783 1.00 24.82 ? 115  MET A CA    1 
ATOM   558  C  C     . MET A 1 115 ? 8.086  15.123  35.785 1.00 28.99 ? 115  MET A C     1 
ATOM   559  O  O     . MET A 1 115 ? 7.945  13.911  35.944 1.00 29.42 ? 115  MET A O     1 
ATOM   560  C  CB    . MET A 1 115 ? 10.520 15.482  35.313 1.00 30.46 ? 115  MET A CB    1 
ATOM   561  C  CG    . MET A 1 115 ? 11.453 14.767  34.349 1.00 31.53 ? 115  MET A CG    1 
ATOM   562  S  SD    . MET A 1 115 ? 13.083 14.457  35.064 1.00 36.11 ? 115  MET A SD    1 
ATOM   563  C  CE    . MET A 1 115 ? 13.786 16.077  34.959 1.00 29.19 ? 115  MET A CE    1 
ATOM   564  N  N     . LYS A 1 116 ? 7.367  16.038  36.435 1.00 32.30 ? 116  LYS A N     1 
ATOM   565  C  CA    . LYS A 1 116 ? 6.355  15.685  37.418 1.00 33.86 ? 116  LYS A CA    1 
ATOM   566  C  C     . LYS A 1 116 ? 4.972  15.613  36.788 1.00 35.82 ? 116  LYS A C     1 
ATOM   567  O  O     . LYS A 1 116 ? 4.199  14.697  37.076 1.00 39.00 ? 116  LYS A O     1 
ATOM   568  C  CB    . LYS A 1 116 ? 6.342  16.696  38.571 1.00 35.45 ? 116  LYS A CB    1 
ATOM   569  C  CG    . LYS A 1 116 ? 7.574  16.676  39.462 1.00 32.83 ? 116  LYS A CG    1 
ATOM   570  C  CD    . LYS A 1 116 ? 7.517  17.807  40.462 1.00 33.93 ? 116  LYS A CD    1 
ATOM   571  C  CE    . LYS A 1 116 ? 8.729  17.797  41.375 1.00 38.19 ? 116  LYS A CE    1 
ATOM   572  N  NZ    . LYS A 1 116 ? 8.730  18.964  42.304 1.00 41.76 ? 116  LYS A NZ    1 
ATOM   573  N  N     . CYS A 1 117 ? 4.661  16.570  35.919 1.00 34.29 ? 117  CYS A N     1 
ATOM   574  C  CA    . CYS A 1 117 ? 3.356  16.588  35.278 1.00 37.16 ? 117  CYS A CA    1 
ATOM   575  C  C     . CYS A 1 117 ? 3.239  15.643  34.081 1.00 39.87 ? 117  CYS A C     1 
ATOM   576  O  O     . CYS A 1 117 ? 2.290  14.864  34.014 1.00 45.72 ? 117  CYS A O     1 
ATOM   577  C  CB    . CYS A 1 117 ? 2.965  18.013  34.883 1.00 34.35 ? 117  CYS A CB    1 
ATOM   578  S  SG    . CYS A 1 117 ? 4.121  18.807  33.773 1.00 47.57 ? 117  CYS A SG    1 
ATOM   579  N  N     . VAL A 1 118 ? 4.201  15.687  33.154 1.00 38.93 ? 118  VAL A N     1 
ATOM   580  C  CA    . VAL A 1 118 ? 4.173  14.826  31.968 1.00 29.45 ? 118  VAL A CA    1 
ATOM   581  C  C     . VAL A 1 118 ? 4.258  13.378  32.398 1.00 30.47 ? 118  VAL A C     1 
ATOM   582  O  O     . VAL A 1 118 ? 5.123  13.003  33.190 1.00 30.36 ? 118  VAL A O     1 
ATOM   583  C  CB    . VAL A 1 118 ? 5.334  15.125  30.987 1.00 31.96 ? 118  VAL A CB    1 
ATOM   584  C  CG1   . VAL A 1 118 ? 5.258  14.204  29.772 1.00 28.88 ? 118  VAL A CG1   1 
ATOM   585  C  CG2   . VAL A 1 118 ? 5.285  16.578  30.536 1.00 34.87 ? 118  VAL A CG2   1 
ATOM   586  N  N     . ASN A 1 119 ? 3.388  12.553  31.828 1.00 31.17 ? 119  ASN A N     1 
ATOM   587  C  CA    . ASN A 1 119 ? 3.322  11.138  32.170 1.00 33.20 ? 119  ASN A CA    1 
ATOM   588  C  C     . ASN A 1 119 ? 3.234  10.246  30.930 1.00 28.70 ? 119  ASN A C     1 
ATOM   589  O  O     . ASN A 1 119 ? 2.137  9.888   30.503 1.00 28.33 ? 119  ASN A O     1 
ATOM   590  C  CB    . ASN A 1 119 ? 2.094  10.928  33.066 1.00 38.32 ? 119  ASN A CB    1 
ATOM   591  C  CG    . ASN A 1 119 ? 1.944  9.501   33.527 1.00 44.29 ? 119  ASN A CG    1 
ATOM   592  O  OD1   . ASN A 1 119 ? 2.933  8.822   33.823 1.00 44.25 ? 119  ASN A OD1   1 
ATOM   593  N  ND2   . ASN A 1 119 ? 0.692  9.033   33.604 1.00 49.51 ? 119  ASN A ND2   1 
ATOM   594  N  N     . HIS A 1 120 ? 4.378  9.869   30.365 1.00 24.94 ? 120  HIS A N     1 
ATOM   595  C  CA    . HIS A 1 120 ? 4.396  9.026   29.172 1.00 16.81 ? 120  HIS A CA    1 
ATOM   596  C  C     . HIS A 1 120 ? 5.558  8.044   29.235 1.00 21.15 ? 120  HIS A C     1 
ATOM   597  O  O     . HIS A 1 120 ? 6.639  8.393   29.704 1.00 18.90 ? 120  HIS A O     1 
ATOM   598  C  CB    . HIS A 1 120 ? 4.528  9.890   27.924 1.00 23.29 ? 120  HIS A CB    1 
ATOM   599  C  CG    . HIS A 1 120 ? 4.280  9.149   26.638 1.00 26.02 ? 120  HIS A CG    1 
ATOM   600  N  ND1   . HIS A 1 120 ? 3.012  8.773   26.240 1.00 25.65 ? 120  HIS A ND1   1 
ATOM   601  C  CD2   . HIS A 1 120 ? 5.120  8.725   25.676 1.00 21.14 ? 120  HIS A CD2   1 
ATOM   602  C  CE1   . HIS A 1 120 ? 3.093  8.150   25.081 1.00 24.08 ? 120  HIS A CE1   1 
ATOM   603  N  NE2   . HIS A 1 120 ? 4.358  8.105   24.711 1.00 21.68 ? 120  HIS A NE2   1 
ATOM   604  N  N     . LYS A 1 121 ? 5.356  6.846   28.680 1.00 19.16 ? 121  LYS A N     1 
ATOM   605  C  CA    . LYS A 1 121 ? 6.377  5.803   28.696 1.00 17.60 ? 121  LYS A CA    1 
ATOM   606  C  C     . LYS A 1 121 ? 7.630  6.114   27.888 1.00 16.98 ? 121  LYS A C     1 
ATOM   607  O  O     . LYS A 1 121 ? 8.655  5.464   28.073 1.00 19.26 ? 121  LYS A O     1 
ATOM   608  C  CB    . LYS A 1 121 ? 5.788  4.462   28.244 1.00 22.87 ? 121  LYS A CB    1 
ATOM   609  C  CG    . LYS A 1 121 ? 5.266  4.469   26.819 1.00 30.39 ? 121  LYS A CG    1 
ATOM   610  C  CD    . LYS A 1 121 ? 4.419  3.255   26.501 1.00 36.20 ? 121  LYS A CD    1 
ATOM   611  C  CE    . LYS A 1 121 ? 5.249  1.989   26.330 1.00 38.19 ? 121  LYS A CE    1 
ATOM   612  N  NZ    . LYS A 1 121 ? 4.365  0.825   26.027 1.00 37.63 ? 121  LYS A NZ    1 
ATOM   613  N  N     . ASN A 1 122 ? 7.568  7.117   27.013 1.00 16.98 ? 122  ASN A N     1 
ATOM   614  C  CA    . ASN A 1 122 ? 8.737  7.477   26.214 1.00 17.50 ? 122  ASN A CA    1 
ATOM   615  C  C     . ASN A 1 122 ? 9.409  8.766   26.646 1.00 18.71 ? 122  ASN A C     1 
ATOM   616  O  O     . ASN A 1 122 ? 10.280 9.286   25.932 1.00 18.12 ? 122  ASN A O     1 
ATOM   617  C  CB    . ASN A 1 122 ? 8.403  7.501   24.726 1.00 14.49 ? 122  ASN A CB    1 
ATOM   618  C  CG    . ASN A 1 122 ? 7.952  6.154   24.224 1.00 10.30 ? 122  ASN A CG    1 
ATOM   619  O  OD1   . ASN A 1 122 ? 6.789  5.968   23.878 1.00 7.13  ? 122  ASN A OD1   1 
ATOM   620  N  ND2   . ASN A 1 122 ? 8.854  5.179   24.262 1.00 4.91  ? 122  ASN A ND2   1 
ATOM   621  N  N     . ILE A 1 123 ? 8.997  9.279   27.808 1.00 15.69 ? 123  ILE A N     1 
ATOM   622  C  CA    . ILE A 1 123 ? 9.570  10.487  28.399 1.00 13.54 ? 123  ILE A CA    1 
ATOM   623  C  C     . ILE A 1 123 ? 9.988  10.106  29.823 1.00 14.09 ? 123  ILE A C     1 
ATOM   624  O  O     . ILE A 1 123 ? 9.149  9.735   30.650 1.00 16.47 ? 123  ILE A O     1 
ATOM   625  C  CB    . ILE A 1 123 ? 8.554  11.662  28.520 1.00 14.27 ? 123  ILE A CB    1 
ATOM   626  C  CG1   . ILE A 1 123 ? 8.021  12.105  27.149 1.00 3.83  ? 123  ILE A CG1   1 
ATOM   627  C  CG2   . ILE A 1 123 ? 9.226  12.830  29.268 1.00 11.05 ? 123  ILE A CG2   1 
ATOM   628  C  CD1   . ILE A 1 123 ? 9.072  12.723  26.270 1.00 6.90  ? 123  ILE A CD1   1 
ATOM   629  N  N     . ILE A 1 124 ? 11.275 10.256  30.119 1.00 13.88 ? 124  ILE A N     1 
ATOM   630  C  CA    . ILE A 1 124 ? 11.838 9.915   31.425 1.00 16.33 ? 124  ILE A CA    1 
ATOM   631  C  C     . ILE A 1 124 ? 10.981 10.408  32.579 1.00 19.52 ? 124  ILE A C     1 
ATOM   632  O  O     . ILE A 1 124 ? 10.467 11.531  32.564 1.00 14.73 ? 124  ILE A O     1 
ATOM   633  C  CB    . ILE A 1 124 ? 13.277 10.460  31.577 1.00 16.46 ? 124  ILE A CB    1 
ATOM   634  C  CG1   . ILE A 1 124 ? 14.075 9.600   32.550 1.00 13.70 ? 124  ILE A CG1   1 
ATOM   635  C  CG2   . ILE A 1 124 ? 13.260 11.918  31.998 1.00 11.54 ? 124  ILE A CG2   1 
ATOM   636  C  CD1   . ILE A 1 124 ? 14.319 8.189   32.041 1.00 18.40 ? 124  ILE A CD1   1 
ATOM   637  N  N     . SER A 1 125 ? 10.750 9.508   33.533 1.00 23.81 ? 125  SER A N     1 
ATOM   638  C  CA    . SER A 1 125 ? 9.956  9.813   34.721 1.00 25.13 ? 125  SER A CA    1 
ATOM   639  C  C     . SER A 1 125 ? 10.836 10.124  35.918 1.00 19.31 ? 125  SER A C     1 
ATOM   640  O  O     . SER A 1 125 ? 11.935 9.590   36.067 1.00 22.94 ? 125  SER A O     1 
ATOM   641  C  CB    . SER A 1 125 ? 9.018  8.648   35.077 1.00 30.70 ? 125  SER A CB    1 
ATOM   642  O  OG    . SER A 1 125 ? 7.846  8.644   34.282 1.00 35.87 ? 125  SER A OG    1 
ATOM   643  N  N     . LEU A 1 126 ? 10.338 11.007  36.769 1.00 19.68 ? 126  LEU A N     1 
ATOM   644  C  CA    . LEU A 1 126 ? 11.045 11.400  37.978 1.00 16.45 ? 126  LEU A CA    1 
ATOM   645  C  C     . LEU A 1 126 ? 10.477 10.535  39.109 1.00 15.49 ? 126  LEU A C     1 
ATOM   646  O  O     . LEU A 1 126 ? 9.258  10.397  39.250 1.00 18.64 ? 126  LEU A O     1 
ATOM   647  C  CB    . LEU A 1 126 ? 10.787 12.884  38.245 1.00 12.14 ? 126  LEU A CB    1 
ATOM   648  C  CG    . LEU A 1 126 ? 11.615 13.662  39.258 1.00 12.00 ? 126  LEU A CG    1 
ATOM   649  C  CD1   . LEU A 1 126 ? 13.078 13.687  38.847 1.00 10.46 ? 126  LEU A CD1   1 
ATOM   650  C  CD2   . LEU A 1 126 ? 11.058 15.077  39.360 1.00 16.58 ? 126  LEU A CD2   1 
ATOM   651  N  N     . LEU A 1 127 ? 11.354 9.894   39.870 1.00 12.91 ? 127  LEU A N     1 
ATOM   652  C  CA    . LEU A 1 127 ? 10.904 9.055   40.972 1.00 15.12 ? 127  LEU A CA    1 
ATOM   653  C  C     . LEU A 1 127 ? 10.955 9.778   42.314 1.00 13.38 ? 127  LEU A C     1 
ATOM   654  O  O     . LEU A 1 127 ? 10.044 9.635   43.128 1.00 11.61 ? 127  LEU A O     1 
ATOM   655  C  CB    . LEU A 1 127 ? 11.754 7.788   41.067 1.00 11.61 ? 127  LEU A CB    1 
ATOM   656  C  CG    . LEU A 1 127 ? 11.969 6.916   39.835 1.00 18.63 ? 127  LEU A CG    1 
ATOM   657  C  CD1   . LEU A 1 127 ? 12.785 5.691   40.251 1.00 15.81 ? 127  LEU A CD1   1 
ATOM   658  C  CD2   . LEU A 1 127 ? 10.633 6.515   39.227 1.00 14.19 ? 127  LEU A CD2   1 
ATOM   659  N  N     . ASN A 1 128 ? 11.985 10.594  42.515 1.00 10.66 ? 128  ASN A N     1 
ATOM   660  C  CA    . ASN A 1 128 ? 12.157 11.287  43.784 1.00 15.93 ? 128  ASN A CA    1 
ATOM   661  C  C     . ASN A 1 128 ? 13.012 12.538  43.615 1.00 15.39 ? 128  ASN A C     1 
ATOM   662  O  O     . ASN A 1 128 ? 13.917 12.559  42.787 1.00 20.43 ? 128  ASN A O     1 
ATOM   663  C  CB    . ASN A 1 128 ? 12.838 10.319  44.760 1.00 13.66 ? 128  ASN A CB    1 
ATOM   664  C  CG    . ASN A 1 128 ? 12.819 10.801  46.192 1.00 6.15  ? 128  ASN A CG    1 
ATOM   665  O  OD1   . ASN A 1 128 ? 11.866 11.430  46.638 1.00 10.96 ? 128  ASN A OD1   1 
ATOM   666  N  ND2   . ASN A 1 128 ? 13.866 10.483  46.929 1.00 10.24 ? 128  ASN A ND2   1 
ATOM   667  N  N     . VAL A 1 129 ? 12.707 13.587  44.377 1.00 14.58 ? 129  VAL A N     1 
ATOM   668  C  CA    . VAL A 1 129 ? 13.491 14.823  44.332 1.00 13.07 ? 129  VAL A CA    1 
ATOM   669  C  C     . VAL A 1 129 ? 13.943 15.149  45.742 1.00 11.95 ? 129  VAL A C     1 
ATOM   670  O  O     . VAL A 1 129 ? 13.208 14.933  46.705 1.00 16.13 ? 129  VAL A O     1 
ATOM   671  C  CB    . VAL A 1 129 ? 12.698 16.048  43.863 1.00 13.20 ? 129  VAL A CB    1 
ATOM   672  C  CG1   . VAL A 1 129 ? 13.683 17.150  43.491 1.00 12.16 ? 129  VAL A CG1   1 
ATOM   673  C  CG2   . VAL A 1 129 ? 11.784 15.705  42.703 1.00 20.18 ? 129  VAL A CG2   1 
ATOM   674  N  N     . PHE A 1 130 ? 15.143 15.684  45.875 1.00 13.56 ? 130  PHE A N     1 
ATOM   675  C  CA    . PHE A 1 130 ? 15.620 16.017  47.196 1.00 16.06 ? 130  PHE A CA    1 
ATOM   676  C  C     . PHE A 1 130 ? 16.855 16.897  47.204 1.00 17.06 ? 130  PHE A C     1 
ATOM   677  O  O     . PHE A 1 130 ? 17.589 16.998  46.210 1.00 11.31 ? 130  PHE A O     1 
ATOM   678  C  CB    . PHE A 1 130 ? 15.876 14.738  48.007 1.00 4.31  ? 130  PHE A CB    1 
ATOM   679  C  CG    . PHE A 1 130 ? 17.044 13.922  47.512 1.00 4.25  ? 130  PHE A CG    1 
ATOM   680  C  CD1   . PHE A 1 130 ? 18.330 14.206  47.938 1.00 2.00  ? 130  PHE A CD1   1 
ATOM   681  C  CD2   . PHE A 1 130 ? 16.844 12.847  46.648 1.00 2.00  ? 130  PHE A CD2   1 
ATOM   682  C  CE1   . PHE A 1 130 ? 19.408 13.436  47.510 1.00 8.96  ? 130  PHE A CE1   1 
ATOM   683  C  CE2   . PHE A 1 130 ? 17.903 12.069  46.208 1.00 2.00  ? 130  PHE A CE2   1 
ATOM   684  C  CZ    . PHE A 1 130 ? 19.195 12.358  46.638 1.00 2.00  ? 130  PHE A CZ    1 
ATOM   685  N  N     . THR A 1 131 ? 17.041 17.543  48.356 1.00 16.62 ? 131  THR A N     1 
ATOM   686  C  CA    . THR A 1 131 ? 18.164 18.416  48.634 1.00 9.93  ? 131  THR A CA    1 
ATOM   687  C  C     . THR A 1 131 ? 18.646 18.099  50.040 1.00 12.47 ? 131  THR A C     1 
ATOM   688  O  O     . THR A 1 131 ? 17.846 17.906  50.951 1.00 11.03 ? 131  THR A O     1 
ATOM   689  C  CB    . THR A 1 131 ? 17.769 19.926  48.586 1.00 13.86 ? 131  THR A CB    1 
ATOM   690  O  OG1   . THR A 1 131 ? 18.866 20.728  49.045 1.00 15.79 ? 131  THR A OG1   1 
ATOM   691  C  CG2   . THR A 1 131 ? 16.546 20.217  49.455 1.00 8.11  ? 131  THR A CG2   1 
ATOM   692  N  N     . PRO A 1 132 ? 19.956 17.922  50.205 1.00 10.61 ? 132  PRO A N     1 
ATOM   693  C  CA    . PRO A 1 132 ? 20.531 17.630  51.517 1.00 11.58 ? 132  PRO A CA    1 
ATOM   694  C  C     . PRO A 1 132 ? 20.516 18.846  52.460 1.00 14.09 ? 132  PRO A C     1 
ATOM   695  O  O     . PRO A 1 132 ? 20.712 18.700  53.661 1.00 16.09 ? 132  PRO A O     1 
ATOM   696  C  CB    . PRO A 1 132 ? 21.958 17.203  51.175 1.00 10.19 ? 132  PRO A CB    1 
ATOM   697  C  CG    . PRO A 1 132 ? 22.238 17.895  49.881 1.00 11.71 ? 132  PRO A CG    1 
ATOM   698  C  CD    . PRO A 1 132 ? 20.946 17.707  49.143 1.00 10.90 ? 132  PRO A CD    1 
ATOM   699  N  N     . GLN A 1 133 ? 20.289 20.043  51.926 1.00 18.69 ? 133  GLN A N     1 
ATOM   700  C  CA    . GLN A 1 133 ? 20.270 21.252  52.749 1.00 14.30 ? 133  GLN A CA    1 
ATOM   701  C  C     . GLN A 1 133 ? 18.906 21.467  53.377 1.00 16.11 ? 133  GLN A C     1 
ATOM   702  O  O     . GLN A 1 133 ? 17.886 21.259  52.734 1.00 8.26  ? 133  GLN A O     1 
ATOM   703  C  CB    . GLN A 1 133 ? 20.729 22.466  51.951 1.00 12.30 ? 133  GLN A CB    1 
ATOM   704  C  CG    . GLN A 1 133 ? 22.228 22.426  51.596 1.00 11.50 ? 133  GLN A CG    1 
ATOM   705  C  CD    . GLN A 1 133 ? 22.538 21.651  50.318 1.00 20.05 ? 133  GLN A CD    1 
ATOM   706  O  OE1   . GLN A 1 133 ? 23.599 21.037  50.193 1.00 23.45 ? 133  GLN A OE1   1 
ATOM   707  N  NE2   . GLN A 1 133 ? 21.622 21.698  49.352 1.00 17.39 ? 133  GLN A NE2   1 
ATOM   708  N  N     . LYS A 1 134 ? 18.908 21.866  54.652 1.00 25.02 ? 134  LYS A N     1 
ATOM   709  C  CA    . LYS A 1 134 ? 17.690 22.054  55.443 1.00 24.98 ? 134  LYS A CA    1 
ATOM   710  C  C     . LYS A 1 134 ? 16.907 23.339  55.267 1.00 26.18 ? 134  LYS A C     1 
ATOM   711  O  O     . LYS A 1 134 ? 15.693 23.357  55.476 1.00 30.14 ? 134  LYS A O     1 
ATOM   712  C  CB    . LYS A 1 134 ? 17.995 21.862  56.937 1.00 29.58 ? 134  LYS A CB    1 
ATOM   713  C  CG    . LYS A 1 134 ? 18.577 20.500  57.319 1.00 38.62 ? 134  LYS A CG    1 
ATOM   714  C  CD    . LYS A 1 134 ? 17.969 19.359  56.490 1.00 46.81 ? 134  LYS A CD    1 
ATOM   715  C  CE    . LYS A 1 134 ? 18.078 18.013  57.185 1.00 50.25 ? 134  LYS A CE    1 
ATOM   716  N  NZ    . LYS A 1 134 ? 16.874 17.749  58.040 1.00 53.63 ? 134  LYS A NZ    1 
ATOM   717  N  N     . THR A 1 135 ? 17.591 24.429  54.958 1.00 26.94 ? 135  THR A N     1 
ATOM   718  C  CA    . THR A 1 135 ? 16.903 25.699  54.780 1.00 28.26 ? 135  THR A CA    1 
ATOM   719  C  C     . THR A 1 135 ? 17.167 26.359  53.437 1.00 29.44 ? 135  THR A C     1 
ATOM   720  O  O     . THR A 1 135 ? 18.131 26.022  52.744 1.00 32.11 ? 135  THR A O     1 
ATOM   721  C  CB    . THR A 1 135 ? 17.270 26.662  55.896 1.00 26.26 ? 135  THR A CB    1 
ATOM   722  O  OG1   . THR A 1 135 ? 18.697 26.729  56.014 1.00 25.42 ? 135  THR A OG1   1 
ATOM   723  C  CG2   . THR A 1 135 ? 16.675 26.177  57.204 1.00 28.69 ? 135  THR A CG2   1 
ATOM   724  N  N     . LEU A 1 136 ? 16.322 27.328  53.093 1.00 29.17 ? 136  LEU A N     1 
ATOM   725  C  CA    . LEU A 1 136 ? 16.449 28.065  51.843 1.00 28.84 ? 136  LEU A CA    1 
ATOM   726  C  C     . LEU A 1 136 ? 17.773 28.811  51.793 1.00 28.87 ? 136  LEU A C     1 
ATOM   727  O  O     . LEU A 1 136 ? 18.339 28.995  50.722 1.00 31.87 ? 136  LEU A O     1 
ATOM   728  C  CB    . LEU A 1 136 ? 15.278 29.036  51.674 1.00 28.71 ? 136  LEU A CB    1 
ATOM   729  C  CG    . LEU A 1 136 ? 15.302 30.012  50.490 1.00 28.07 ? 136  LEU A CG    1 
ATOM   730  C  CD1   . LEU A 1 136 ? 15.475 29.269  49.182 1.00 22.20 ? 136  LEU A CD1   1 
ATOM   731  C  CD2   . LEU A 1 136 ? 14.011 30.810  50.471 1.00 33.32 ? 136  LEU A CD2   1 
ATOM   732  N  N     . GLU A 1 137 ? 18.278 29.209  52.957 1.00 30.59 ? 137  GLU A N     1 
ATOM   733  C  CA    . GLU A 1 137 ? 19.541 29.929  53.032 1.00 35.29 ? 137  GLU A CA    1 
ATOM   734  C  C     . GLU A 1 137 ? 20.739 29.017  52.790 1.00 34.30 ? 137  GLU A C     1 
ATOM   735  O  O     . GLU A 1 137 ? 21.739 29.427  52.193 1.00 33.76 ? 137  GLU A O     1 
ATOM   736  C  CB    . GLU A 1 137 ? 19.694 30.638  54.389 1.00 38.82 ? 137  GLU A CB    1 
ATOM   737  C  CG    . GLU A 1 137 ? 18.619 31.676  54.708 1.00 44.98 ? 137  GLU A CG    1 
ATOM   738  C  CD    . GLU A 1 137 ? 17.420 31.078  55.413 1.00 49.68 ? 137  GLU A CD    1 
ATOM   739  O  OE1   . GLU A 1 137 ? 16.512 30.579  54.718 1.00 48.95 ? 137  GLU A OE1   1 
ATOM   740  O  OE2   . GLU A 1 137 ? 17.388 31.103  56.665 1.00 53.88 ? 137  GLU A OE2   1 
ATOM   741  N  N     . GLU A 1 138 ? 20.641 27.781  53.260 1.00 34.25 ? 138  GLU A N     1 
ATOM   742  C  CA    . GLU A 1 138 ? 21.730 26.823  53.102 1.00 36.03 ? 138  GLU A CA    1 
ATOM   743  C  C     . GLU A 1 138 ? 21.717 26.119  51.751 1.00 31.96 ? 138  GLU A C     1 
ATOM   744  O  O     . GLU A 1 138 ? 22.746 25.597  51.302 1.00 28.48 ? 138  GLU A O     1 
ATOM   745  C  CB    . GLU A 1 138 ? 21.656 25.786  54.212 1.00 43.43 ? 138  GLU A CB    1 
ATOM   746  C  CG    . GLU A 1 138 ? 21.803 26.371  55.595 1.00 50.42 ? 138  GLU A CG    1 
ATOM   747  C  CD    . GLU A 1 138 ? 21.624 25.319  56.662 1.00 53.11 ? 138  GLU A CD    1 
ATOM   748  O  OE1   . GLU A 1 138 ? 20.464 25.076  57.067 1.00 50.34 ? 138  GLU A OE1   1 
ATOM   749  O  OE2   . GLU A 1 138 ? 22.645 24.728  57.082 1.00 53.73 ? 138  GLU A OE2   1 
ATOM   750  N  N     . PHE A 1 139 ? 20.534 26.113  51.136 1.00 32.06 ? 139  PHE A N     1 
ATOM   751  C  CA    . PHE A 1 139 ? 20.241 25.499  49.844 1.00 28.08 ? 139  PHE A CA    1 
ATOM   752  C  C     . PHE A 1 139 ? 21.304 25.700  48.761 1.00 26.83 ? 139  PHE A C     1 
ATOM   753  O  O     . PHE A 1 139 ? 21.658 26.832  48.427 1.00 23.74 ? 139  PHE A O     1 
ATOM   754  C  CB    . PHE A 1 139 ? 18.893 26.016  49.352 1.00 22.92 ? 139  PHE A CB    1 
ATOM   755  C  CG    . PHE A 1 139 ? 18.445 25.402  48.063 1.00 27.31 ? 139  PHE A CG    1 
ATOM   756  C  CD1   . PHE A 1 139 ? 18.534 24.024  47.875 1.00 26.81 ? 139  PHE A CD1   1 
ATOM   757  C  CD2   . PHE A 1 139 ? 17.932 26.192  47.037 1.00 30.25 ? 139  PHE A CD2   1 
ATOM   758  C  CE1   . PHE A 1 139 ? 18.119 23.437  46.689 1.00 31.14 ? 139  PHE A CE1   1 
ATOM   759  C  CE2   . PHE A 1 139 ? 17.509 25.618  45.832 1.00 29.16 ? 139  PHE A CE2   1 
ATOM   760  C  CZ    . PHE A 1 139 ? 17.602 24.236  45.657 1.00 28.69 ? 139  PHE A CZ    1 
ATOM   761  N  N     . GLN A 1 140 ? 21.822 24.591  48.235 1.00 30.31 ? 140  GLN A N     1 
ATOM   762  C  CA    . GLN A 1 140 ? 22.851 24.620  47.197 1.00 30.50 ? 140  GLN A CA    1 
ATOM   763  C  C     . GLN A 1 140 ? 22.547 23.690  46.037 1.00 29.73 ? 140  GLN A C     1 
ATOM   764  O  O     . GLN A 1 140 ? 22.527 24.117  44.881 1.00 32.28 ? 140  GLN A O     1 
ATOM   765  C  CB    . GLN A 1 140 ? 24.219 24.218  47.761 1.00 31.60 ? 140  GLN A CB    1 
ATOM   766  C  CG    . GLN A 1 140 ? 25.057 25.355  48.309 1.00 38.07 ? 140  GLN A CG    1 
ATOM   767  C  CD    . GLN A 1 140 ? 26.546 25.036  48.257 1.00 41.40 ? 140  GLN A CD    1 
ATOM   768  O  OE1   . GLN A 1 140 ? 27.008 24.074  48.873 1.00 47.00 ? 140  GLN A OE1   1 
ATOM   769  N  NE2   . GLN A 1 140 ? 27.305 25.849  47.529 1.00 40.91 ? 140  GLN A NE2   1 
ATOM   770  N  N     . ASP A 1 141 ? 22.311 22.418  46.360 1.00 28.02 ? 141  ASP A N     1 
ATOM   771  C  CA    . ASP A 1 141 ? 22.078 21.392  45.349 1.00 18.82 ? 141  ASP A CA    1 
ATOM   772  C  C     . ASP A 1 141 ? 20.688 20.783  45.255 1.00 18.30 ? 141  ASP A C     1 
ATOM   773  O  O     . ASP A 1 141 ? 19.875 20.888  46.177 1.00 22.17 ? 141  ASP A O     1 
ATOM   774  C  CB    . ASP A 1 141 ? 23.071 20.257  45.558 1.00 14.74 ? 141  ASP A CB    1 
ATOM   775  C  CG    . ASP A 1 141 ? 24.469 20.740  45.874 1.00 13.03 ? 141  ASP A CG    1 
ATOM   776  O  OD1   . ASP A 1 141 ? 25.011 21.619  45.170 1.00 12.40 ? 141  ASP A OD1   1 
ATOM   777  O  OD2   . ASP A 1 141 ? 25.048 20.227  46.847 1.00 19.94 ? 141  ASP A OD2   1 
ATOM   778  N  N     . VAL A 1 142 ? 20.422 20.170  44.104 1.00 19.01 ? 142  VAL A N     1 
ATOM   779  C  CA    . VAL A 1 142 ? 19.171 19.462  43.817 1.00 17.45 ? 142  VAL A CA    1 
ATOM   780  C  C     . VAL A 1 142 ? 19.546 18.110  43.234 1.00 13.89 ? 142  VAL A C     1 
ATOM   781  O  O     . VAL A 1 142 ? 20.512 17.988  42.478 1.00 11.88 ? 142  VAL A O     1 
ATOM   782  C  CB    . VAL A 1 142 ? 18.282 20.195  42.807 1.00 11.93 ? 142  VAL A CB    1 
ATOM   783  C  CG1   . VAL A 1 142 ? 17.011 19.390  42.556 1.00 8.45  ? 142  VAL A CG1   1 
ATOM   784  C  CG2   . VAL A 1 142 ? 17.941 21.575  43.333 1.00 19.03 ? 142  VAL A CG2   1 
ATOM   785  N  N     . TYR A 1 143 ? 18.806 17.085  43.640 1.00 16.32 ? 143  TYR A N     1 
ATOM   786  C  CA    . TYR A 1 143 ? 19.065 15.724  43.183 1.00 13.43 ? 143  TYR A CA    1 
ATOM   787  C  C     . TYR A 1 143 ? 17.861 15.150  42.498 1.00 12.75 ? 143  TYR A C     1 
ATOM   788  O  O     . TYR A 1 143 ? 16.801 15.028  43.103 1.00 9.66  ? 143  TYR A O     1 
ATOM   789  C  CB    . TYR A 1 143 ? 19.455 14.830  44.351 1.00 10.06 ? 143  TYR A CB    1 
ATOM   790  C  CG    . TYR A 1 143 ? 20.845 15.093  44.851 1.00 6.33  ? 143  TYR A CG    1 
ATOM   791  C  CD1   . TYR A 1 143 ? 21.110 16.167  45.698 1.00 6.88  ? 143  TYR A CD1   1 
ATOM   792  C  CD2   . TYR A 1 143 ? 21.909 14.296  44.458 1.00 2.00  ? 143  TYR A CD2   1 
ATOM   793  C  CE1   . TYR A 1 143 ? 22.398 16.438  46.127 1.00 2.00  ? 143  TYR A CE1   1 
ATOM   794  C  CE2   . TYR A 1 143 ? 23.197 14.573  44.890 1.00 7.27  ? 143  TYR A CE2   1 
ATOM   795  C  CZ    . TYR A 1 143 ? 23.427 15.644  45.727 1.00 2.00  ? 143  TYR A CZ    1 
ATOM   796  O  OH    . TYR A 1 143 ? 24.699 15.925  46.158 1.00 7.24  ? 143  TYR A OH    1 
ATOM   797  N  N     . LEU A 1 144 ? 18.010 14.858  41.211 1.00 16.62 ? 144  LEU A N     1 
ATOM   798  C  CA    . LEU A 1 144 ? 16.923 14.286  40.438 1.00 14.20 ? 144  LEU A CA    1 
ATOM   799  C  C     . LEU A 1 144 ? 17.147 12.781  40.382 1.00 13.67 ? 144  LEU A C     1 
ATOM   800  O  O     . LEU A 1 144 ? 18.237 12.319  40.023 1.00 8.53  ? 144  LEU A O     1 
ATOM   801  C  CB    . LEU A 1 144 ? 16.918 14.863  39.018 1.00 18.91 ? 144  LEU A CB    1 
ATOM   802  C  CG    . LEU A 1 144 ? 16.790 16.375  38.862 1.00 19.87 ? 144  LEU A CG    1 
ATOM   803  C  CD1   . LEU A 1 144 ? 16.909 16.736  37.391 1.00 24.50 ? 144  LEU A CD1   1 
ATOM   804  C  CD2   . LEU A 1 144 ? 15.463 16.863  39.422 1.00 20.28 ? 144  LEU A CD2   1 
ATOM   805  N  N     . VAL A 1 145 ? 16.138 12.026  40.808 1.00 7.59  ? 145  VAL A N     1 
ATOM   806  C  CA    . VAL A 1 145 ? 16.206 10.575  40.790 1.00 6.00  ? 145  VAL A CA    1 
ATOM   807  C  C     . VAL A 1 145 ? 15.237 10.042  39.746 1.00 6.88  ? 145  VAL A C     1 
ATOM   808  O  O     . VAL A 1 145 ? 14.042 10.339  39.776 1.00 3.82  ? 145  VAL A O     1 
ATOM   809  C  CB    . VAL A 1 145 ? 15.901 9.983   42.180 1.00 4.77  ? 145  VAL A CB    1 
ATOM   810  C  CG1   . VAL A 1 145 ? 15.835 8.487   42.097 1.00 11.52 ? 145  VAL A CG1   1 
ATOM   811  C  CG2   . VAL A 1 145 ? 16.993 10.378  43.156 1.00 11.69 ? 145  VAL A CG2   1 
ATOM   812  N  N     . MET A 1 146 ? 15.761 9.278   38.795 1.00 6.77  ? 146  MET A N     1 
ATOM   813  C  CA    . MET A 1 146 ? 14.935 8.729   37.716 1.00 12.80 ? 146  MET A CA    1 
ATOM   814  C  C     . MET A 1 146 ? 15.208 7.240   37.522 1.00 9.74  ? 146  MET A C     1 
ATOM   815  O  O     . MET A 1 146 ? 16.184 6.698   38.029 1.00 8.35  ? 146  MET A O     1 
ATOM   816  C  CB    . MET A 1 146 ? 15.278 9.438   36.395 1.00 12.24 ? 146  MET A CB    1 
ATOM   817  C  CG    . MET A 1 146 ? 15.576 10.923  36.513 1.00 13.09 ? 146  MET A CG    1 
ATOM   818  S  SD    . MET A 1 146 ? 16.584 11.507  35.140 1.00 17.28 ? 146  MET A SD    1 
ATOM   819  C  CE    . MET A 1 146 ? 18.229 11.220  35.764 1.00 6.80  ? 146  MET A CE    1 
ATOM   820  N  N     . GLU A 1 147 ? 14.371 6.594   36.723 1.00 14.69 ? 147  GLU A N     1 
ATOM   821  C  CA    . GLU A 1 147 ? 14.568 5.184   36.427 1.00 14.85 ? 147  GLU A CA    1 
ATOM   822  C  C     . GLU A 1 147 ? 15.853 5.057   35.647 1.00 10.32 ? 147  GLU A C     1 
ATOM   823  O  O     . GLU A 1 147 ? 16.211 5.951   34.888 1.00 12.54 ? 147  GLU A O     1 
ATOM   824  C  CB    . GLU A 1 147 ? 13.411 4.640   35.620 1.00 17.82 ? 147  GLU A CB    1 
ATOM   825  C  CG    . GLU A 1 147 ? 13.037 5.459   34.434 1.00 25.77 ? 147  GLU A CG    1 
ATOM   826  C  CD    . GLU A 1 147 ? 11.686 5.049   33.927 1.00 38.84 ? 147  GLU A CD    1 
ATOM   827  O  OE1   . GLU A 1 147 ? 11.612 3.957   33.324 1.00 43.13 ? 147  GLU A OE1   1 
ATOM   828  O  OE2   . GLU A 1 147 ? 10.700 5.784   34.177 1.00 41.01 ? 147  GLU A OE2   1 
ATOM   829  N  N     . LEU A 1 148 ? 16.570 3.965   35.874 1.00 11.99 ? 148  LEU A N     1 
ATOM   830  C  CA    . LEU A 1 148 ? 17.842 3.734   35.211 1.00 14.42 ? 148  LEU A CA    1 
ATOM   831  C  C     . LEU A 1 148 ? 17.712 3.007   33.879 1.00 20.95 ? 148  LEU A C     1 
ATOM   832  O  O     . LEU A 1 148 ? 17.060 1.963   33.766 1.00 24.70 ? 148  LEU A O     1 
ATOM   833  C  CB    . LEU A 1 148 ? 18.784 2.964   36.138 1.00 9.01  ? 148  LEU A CB    1 
ATOM   834  C  CG    . LEU A 1 148 ? 20.212 2.730   35.650 1.00 6.85  ? 148  LEU A CG    1 
ATOM   835  C  CD1   . LEU A 1 148 ? 20.966 4.050   35.580 1.00 6.22  ? 148  LEU A CD1   1 
ATOM   836  C  CD2   . LEU A 1 148 ? 20.916 1.773   36.595 1.00 8.02  ? 148  LEU A CD2   1 
ATOM   837  N  N     . MET A 1 149 ? 18.323 3.610   32.865 1.00 21.81 ? 149  MET A N     1 
ATOM   838  C  CA    . MET A 1 149 ? 18.345 3.081   31.516 1.00 14.83 ? 149  MET A CA    1 
ATOM   839  C  C     . MET A 1 149 ? 19.753 2.556   31.314 1.00 13.76 ? 149  MET A C     1 
ATOM   840  O  O     . MET A 1 149 ? 20.660 2.872   32.086 1.00 10.86 ? 149  MET A O     1 
ATOM   841  C  CB    . MET A 1 149 ? 18.040 4.187   30.515 1.00 17.66 ? 149  MET A CB    1 
ATOM   842  C  CG    . MET A 1 149 ? 16.683 4.834   30.722 1.00 13.57 ? 149  MET A CG    1 
ATOM   843  S  SD    . MET A 1 149 ? 15.314 3.699   30.520 1.00 19.54 ? 149  MET A SD    1 
ATOM   844  C  CE    . MET A 1 149 ? 15.040 3.826   28.759 1.00 21.66 ? 149  MET A CE    1 
ATOM   845  N  N     . ASP A 1 150 ? 19.964 1.796   30.248 1.00 10.35 ? 150  ASP A N     1 
ATOM   846  C  CA    . ASP A 1 150 ? 21.277 1.223   30.048 1.00 9.93  ? 150  ASP A CA    1 
ATOM   847  C  C     . ASP A 1 150 ? 22.269 2.013   29.237 1.00 14.32 ? 150  ASP A C     1 
ATOM   848  O  O     . ASP A 1 150 ? 23.473 1.810   29.407 1.00 13.42 ? 150  ASP A O     1 
ATOM   849  C  CB    . ASP A 1 150 ? 21.135 -0.188  29.516 1.00 14.68 ? 150  ASP A CB    1 
ATOM   850  C  CG    . ASP A 1 150 ? 20.135 -0.990  30.303 1.00 21.37 ? 150  ASP A CG    1 
ATOM   851  O  OD1   . ASP A 1 150 ? 20.320 -1.128  31.531 1.00 30.81 ? 150  ASP A OD1   1 
ATOM   852  O  OD2   . ASP A 1 150 ? 19.145 -1.459  29.713 1.00 24.03 ? 150  ASP A OD2   1 
ATOM   853  N  N     . ALA A 1 151 ? 21.791 2.917   28.377 1.00 16.87 ? 151  ALA A N     1 
ATOM   854  C  CA    . ALA A 1 151 ? 22.696 3.701   27.546 1.00 9.54  ? 151  ALA A CA    1 
ATOM   855  C  C     . ALA A 1 151 ? 22.087 4.872   26.793 1.00 10.16 ? 151  ALA A C     1 
ATOM   856  O  O     . ALA A 1 151 ? 20.884 5.131   26.857 1.00 7.36  ? 151  ALA A O     1 
ATOM   857  C  CB    . ALA A 1 151 ? 23.393 2.768   26.543 1.00 13.47 ? 151  ALA A CB    1 
ATOM   858  N  N     . ASN A 1 152 ? 22.970 5.529   26.043 1.00 14.20 ? 152  ASN A N     1 
ATOM   859  C  CA    . ASN A 1 152 ? 22.690 6.682   25.179 1.00 18.79 ? 152  ASN A CA    1 
ATOM   860  C  C     . ASN A 1 152 ? 22.297 6.250   23.765 1.00 19.14 ? 152  ASN A C     1 
ATOM   861  O  O     . ASN A 1 152 ? 22.513 5.108   23.364 1.00 16.29 ? 152  ASN A O     1 
ATOM   862  C  CB    . ASN A 1 152 ? 23.979 7.471   24.991 1.00 16.64 ? 152  ASN A CB    1 
ATOM   863  C  CG    . ASN A 1 152 ? 23.922 8.824   25.590 1.00 20.82 ? 152  ASN A CG    1 
ATOM   864  O  OD1   . ASN A 1 152 ? 24.963 9.399   25.907 1.00 25.78 ? 152  ASN A OD1   1 
ATOM   865  N  ND2   . ASN A 1 152 ? 22.716 9.363   25.759 1.00 19.24 ? 152  ASN A ND2   1 
ATOM   866  N  N     . LEU A 1 153 ? 21.786 7.198   22.986 1.00 19.51 ? 153  LEU A N     1 
ATOM   867  C  CA    . LEU A 1 153 ? 21.471 6.907   21.600 1.00 17.10 ? 153  LEU A CA    1 
ATOM   868  C  C     . LEU A 1 153 ? 22.796 7.014   20.834 1.00 19.42 ? 153  LEU A C     1 
ATOM   869  O  O     . LEU A 1 153 ? 22.921 6.488   19.734 1.00 26.18 ? 153  LEU A O     1 
ATOM   870  C  CB    . LEU A 1 153 ? 20.446 7.885   21.039 1.00 19.12 ? 153  LEU A CB    1 
ATOM   871  C  CG    . LEU A 1 153 ? 19.186 7.234   20.470 1.00 21.37 ? 153  LEU A CG    1 
ATOM   872  C  CD1   . LEU A 1 153 ? 18.442 8.243   19.604 1.00 11.80 ? 153  LEU A CD1   1 
ATOM   873  C  CD2   . LEU A 1 153 ? 19.563 6.017   19.648 1.00 18.59 ? 153  LEU A CD2   1 
ATOM   874  N  N     . CYS A 1 154 ? 23.805 7.614   21.468 1.00 18.62 ? 154  CYS A N     1 
ATOM   875  C  CA    . CYS A 1 154 ? 25.132 7.773   20.878 1.00 19.92 ? 154  CYS A CA    1 
ATOM   876  C  C     . CYS A 1 154 ? 25.837 6.421   20.823 1.00 23.80 ? 154  CYS A C     1 
ATOM   877  O  O     . CYS A 1 154 ? 26.665 6.172   19.942 1.00 27.37 ? 154  CYS A O     1 
ATOM   878  C  CB    . CYS A 1 154 ? 25.993 8.731   21.711 1.00 19.36 ? 154  CYS A CB    1 
ATOM   879  S  SG    . CYS A 1 154 ? 25.469 10.472  21.823 1.00 24.19 ? 154  CYS A SG    1 
ATOM   880  N  N     . GLN A 1 155 ? 25.526 5.572   21.799 1.00 25.88 ? 155  GLN A N     1 
ATOM   881  C  CA    . GLN A 1 155 ? 26.109 4.240   21.904 1.00 22.95 ? 155  GLN A CA    1 
ATOM   882  C  C     . GLN A 1 155 ? 25.399 3.290   20.959 1.00 21.22 ? 155  GLN A C     1 
ATOM   883  O  O     . GLN A 1 155 ? 25.978 2.313   20.494 1.00 21.08 ? 155  GLN A O     1 
ATOM   884  C  CB    . GLN A 1 155 ? 25.972 3.733   23.337 1.00 29.14 ? 155  GLN A CB    1 
ATOM   885  C  CG    . GLN A 1 155 ? 26.771 4.536   24.348 1.00 38.27 ? 155  GLN A CG    1 
ATOM   886  C  CD    . GLN A 1 155 ? 26.356 4.244   25.778 1.00 42.71 ? 155  GLN A CD    1 
ATOM   887  O  OE1   . GLN A 1 155 ? 25.778 5.097   26.453 1.00 42.62 ? 155  GLN A OE1   1 
ATOM   888  N  NE2   . GLN A 1 155 ? 26.649 3.034   26.248 1.00 43.79 ? 155  GLN A NE2   1 
ATOM   889  N  N     . VAL A 1 156 ? 24.137 3.594   20.682 1.00 17.67 ? 156  VAL A N     1 
ATOM   890  C  CA    . VAL A 1 156 ? 23.323 2.789   19.786 1.00 17.89 ? 156  VAL A CA    1 
ATOM   891  C  C     . VAL A 1 156 ? 23.676 3.156   18.332 1.00 21.00 ? 156  VAL A C     1 
ATOM   892  O  O     . VAL A 1 156 ? 23.574 2.326   17.437 1.00 26.45 ? 156  VAL A O     1 
ATOM   893  C  CB    . VAL A 1 156 ? 21.807 3.032   20.057 1.00 15.35 ? 156  VAL A CB    1 
ATOM   894  C  CG1   . VAL A 1 156 ? 20.951 2.295   19.054 1.00 12.62 ? 156  VAL A CG1   1 
ATOM   895  C  CG2   . VAL A 1 156 ? 21.447 2.608   21.486 1.00 11.91 ? 156  VAL A CG2   1 
ATOM   896  N  N     . ILE A 1 157 ? 24.155 4.380   18.123 1.00 21.26 ? 157  ILE A N     1 
ATOM   897  C  CA    . ILE A 1 157 ? 24.523 4.875   16.803 1.00 17.41 ? 157  ILE A CA    1 
ATOM   898  C  C     . ILE A 1 157 ? 25.789 4.178   16.337 1.00 22.21 ? 157  ILE A C     1 
ATOM   899  O  O     . ILE A 1 157 ? 25.954 3.904   15.140 1.00 24.52 ? 157  ILE A O     1 
ATOM   900  C  CB    . ILE A 1 157 ? 24.708 6.430   16.820 1.00 15.18 ? 157  ILE A CB    1 
ATOM   901  C  CG1   . ILE A 1 157 ? 23.362 7.112   16.545 1.00 12.44 ? 157  ILE A CG1   1 
ATOM   902  C  CG2   . ILE A 1 157 ? 25.734 6.885   15.788 1.00 14.77 ? 157  ILE A CG2   1 
ATOM   903  C  CD1   . ILE A 1 157 ? 23.268 8.544   17.031 1.00 2.00  ? 157  ILE A CD1   1 
ATOM   904  N  N     . GLN A 1 158 ? 26.648 3.834   17.293 1.00 22.13 ? 158  GLN A N     1 
ATOM   905  C  CA    . GLN A 1 158 ? 27.905 3.146   16.998 1.00 22.25 ? 158  GLN A CA    1 
ATOM   906  C  C     . GLN A 1 158 ? 27.733 1.672   16.609 1.00 20.29 ? 158  GLN A C     1 
ATOM   907  O  O     . GLN A 1 158 ? 28.723 0.957   16.445 1.00 23.68 ? 158  GLN A O     1 
ATOM   908  C  CB    . GLN A 1 158 ? 28.848 3.240   18.197 1.00 27.33 ? 158  GLN A CB    1 
ATOM   909  C  CG    . GLN A 1 158 ? 29.395 4.621   18.475 1.00 36.72 ? 158  GLN A CG    1 
ATOM   910  C  CD    . GLN A 1 158 ? 30.279 4.641   19.705 1.00 40.66 ? 158  GLN A CD    1 
ATOM   911  O  OE1   . GLN A 1 158 ? 31.244 3.879   19.805 1.00 40.25 ? 158  GLN A OE1   1 
ATOM   912  N  NE2   . GLN A 1 158 ? 29.955 5.517   20.651 1.00 45.49 ? 158  GLN A NE2   1 
ATOM   913  N  N     . MET A 1 159 ? 26.495 1.207   16.490 1.00 11.45 ? 159  MET A N     1 
ATOM   914  C  CA    . MET A 1 159 ? 26.266 -0.180  16.136 1.00 15.26 ? 159  MET A CA    1 
ATOM   915  C  C     . MET A 1 159 ? 25.288 -0.334  14.982 1.00 19.55 ? 159  MET A C     1 
ATOM   916  O  O     . MET A 1 159 ? 24.513 0.574   14.684 1.00 23.40 ? 159  MET A O     1 
ATOM   917  C  CB    . MET A 1 159 ? 25.749 -0.934  17.347 1.00 17.92 ? 159  MET A CB    1 
ATOM   918  C  CG    . MET A 1 159 ? 24.424 -0.437  17.855 1.00 15.71 ? 159  MET A CG    1 
ATOM   919  S  SD    . MET A 1 159 ? 24.108 -1.018  19.506 1.00 28.81 ? 159  MET A SD    1 
ATOM   920  C  CE    . MET A 1 159 ? 22.751 -2.047  19.181 1.00 21.54 ? 159  MET A CE    1 
ATOM   921  N  N     . GLU A 1 160 ? 25.365 -1.468  14.296 1.00 18.11 ? 160  GLU A N     1 
ATOM   922  C  CA    . GLU A 1 160 ? 24.473 -1.741  13.186 1.00 21.70 ? 160  GLU A CA    1 
ATOM   923  C  C     . GLU A 1 160 ? 23.158 -2.232  13.735 1.00 21.51 ? 160  GLU A C     1 
ATOM   924  O  O     . GLU A 1 160 ? 23.107 -3.254  14.398 1.00 31.06 ? 160  GLU A O     1 
ATOM   925  C  CB    . GLU A 1 160 ? 25.063 -2.803  12.260 1.00 23.55 ? 160  GLU A CB    1 
ATOM   926  C  CG    . GLU A 1 160 ? 26.379 -2.405  11.634 1.00 31.11 ? 160  GLU A CG    1 
ATOM   927  C  CD    . GLU A 1 160 ? 26.735 -3.216  10.402 1.00 36.84 ? 160  GLU A CD    1 
ATOM   928  O  OE1   . GLU A 1 160 ? 26.400 -4.420  10.352 1.00 37.17 ? 160  GLU A OE1   1 
ATOM   929  O  OE2   . GLU A 1 160 ? 27.356 -2.640  9.484  1.00 40.60 ? 160  GLU A OE2   1 
ATOM   930  N  N     . LEU A 1 161 ? 22.104 -1.466  13.501 1.00 25.53 ? 161  LEU A N     1 
ATOM   931  C  CA    . LEU A 1 161 ? 20.769 -1.827  13.966 1.00 26.99 ? 161  LEU A CA    1 
ATOM   932  C  C     . LEU A 1 161 ? 19.971 -2.505  12.846 1.00 29.16 ? 161  LEU A C     1 
ATOM   933  O  O     . LEU A 1 161 ? 20.160 -2.207  11.665 1.00 29.50 ? 161  LEU A O     1 
ATOM   934  C  CB    . LEU A 1 161 ? 20.013 -0.570  14.410 1.00 28.33 ? 161  LEU A CB    1 
ATOM   935  C  CG    . LEU A 1 161 ? 20.359 0.135   15.716 1.00 24.22 ? 161  LEU A CG    1 
ATOM   936  C  CD1   . LEU A 1 161 ? 20.164 1.617   15.522 1.00 19.83 ? 161  LEU A CD1   1 
ATOM   937  C  CD2   . LEU A 1 161 ? 19.482 -0.393  16.849 1.00 23.16 ? 161  LEU A CD2   1 
ATOM   938  N  N     . ASP A 1 162 ? 19.106 -3.441  13.214 1.00 26.92 ? 162  ASP A N     1 
ATOM   939  C  CA    . ASP A 1 162 ? 18.274 -4.099  12.226 1.00 25.75 ? 162  ASP A CA    1 
ATOM   940  C  C     . ASP A 1 162 ? 17.057 -3.211  12.016 1.00 24.69 ? 162  ASP A C     1 
ATOM   941  O  O     . ASP A 1 162 ? 16.790 -2.345  12.834 1.00 28.26 ? 162  ASP A O     1 
ATOM   942  C  CB    . ASP A 1 162 ? 17.860 -5.503  12.688 1.00 26.09 ? 162  ASP A CB    1 
ATOM   943  C  CG    . ASP A 1 162 ? 17.355 -5.530  14.113 1.00 21.29 ? 162  ASP A CG    1 
ATOM   944  O  OD1   . ASP A 1 162 ? 18.199 -5.536  15.032 1.00 25.29 ? 162  ASP A OD1   1 
ATOM   945  O  OD2   . ASP A 1 162 ? 16.120 -5.563  14.312 1.00 18.43 ? 162  ASP A OD2   1 
ATOM   946  N  N     . HIS A 1 163 ? 16.308 -3.439  10.943 1.00 22.18 ? 163  HIS A N     1 
ATOM   947  C  CA    . HIS A 1 163 ? 15.129 -2.631  10.649 1.00 23.33 ? 163  HIS A CA    1 
ATOM   948  C  C     . HIS A 1 163 ? 14.043 -2.699  11.713 1.00 23.09 ? 163  HIS A C     1 
ATOM   949  O  O     . HIS A 1 163 ? 13.229 -1.782  11.837 1.00 24.42 ? 163  HIS A O     1 
ATOM   950  C  CB    . HIS A 1 163 ? 14.538 -3.017  9.290  1.00 27.89 ? 163  HIS A CB    1 
ATOM   951  C  CG    . HIS A 1 163 ? 15.397 -2.625  8.128  1.00 26.83 ? 163  HIS A CG    1 
ATOM   952  N  ND1   . HIS A 1 163 ? 15.764 -1.320  7.884  1.00 23.26 ? 163  HIS A ND1   1 
ATOM   953  C  CD2   . HIS A 1 163 ? 15.979 -3.370  7.159  1.00 21.89 ? 163  HIS A CD2   1 
ATOM   954  C  CE1   . HIS A 1 163 ? 16.542 -1.278  6.820  1.00 21.96 ? 163  HIS A CE1   1 
ATOM   955  N  NE2   . HIS A 1 163 ? 16.690 -2.508  6.361  1.00 24.46 ? 163  HIS A NE2   1 
ATOM   956  N  N     . GLU A 1 164 ? 14.024 -3.784  12.479 1.00 25.18 ? 164  GLU A N     1 
ATOM   957  C  CA    . GLU A 1 164 ? 13.013 -3.960  13.518 1.00 23.63 ? 164  GLU A CA    1 
ATOM   958  C  C     . GLU A 1 164 ? 13.239 -3.004  14.692 1.00 23.82 ? 164  GLU A C     1 
ATOM   959  O  O     . GLU A 1 164 ? 12.322 -2.309  15.138 1.00 18.08 ? 164  GLU A O     1 
ATOM   960  C  CB    . GLU A 1 164 ? 13.025 -5.408  14.003 1.00 24.74 ? 164  GLU A CB    1 
ATOM   961  C  CG    . GLU A 1 164 ? 12.026 -5.699  15.092 1.00 35.63 ? 164  GLU A CG    1 
ATOM   962  C  CD    . GLU A 1 164 ? 12.246 -7.055  15.728 1.00 42.84 ? 164  GLU A CD    1 
ATOM   963  O  OE1   . GLU A 1 164 ? 13.382 -7.321  16.187 1.00 45.14 ? 164  GLU A OE1   1 
ATOM   964  O  OE2   . GLU A 1 164 ? 11.281 -7.845  15.769 1.00 46.80 ? 164  GLU A OE2   1 
ATOM   965  N  N     . ARG A 1 165 ? 14.484 -2.959  15.149 1.00 21.96 ? 165  ARG A N     1 
ATOM   966  C  CA    . ARG A 1 165 ? 14.885 -2.127  16.271 1.00 26.22 ? 165  ARG A CA    1 
ATOM   967  C  C     . ARG A 1 165 ? 14.969 -0.650  15.921 1.00 25.33 ? 165  ARG A C     1 
ATOM   968  O  O     . ARG A 1 165 ? 14.518 0.204   16.684 1.00 24.23 ? 165  ARG A O     1 
ATOM   969  C  CB    . ARG A 1 165 ? 16.206 -2.645  16.839 1.00 26.58 ? 165  ARG A CB    1 
ATOM   970  C  CG    . ARG A 1 165 ? 16.081 -4.100  17.302 1.00 33.43 ? 165  ARG A CG    1 
ATOM   971  C  CD    . ARG A 1 165 ? 17.183 -4.565  18.228 1.00 33.14 ? 165  ARG A CD    1 
ATOM   972  N  NE    . ARG A 1 165 ? 16.614 -5.457  19.233 1.00 42.33 ? 165  ARG A NE    1 
ATOM   973  C  CZ    . ARG A 1 165 ? 17.044 -6.687  19.490 1.00 45.95 ? 165  ARG A CZ    1 
ATOM   974  N  NH1   . ARG A 1 165 ? 18.072 -7.193  18.822 1.00 47.36 ? 165  ARG A NH1   1 
ATOM   975  N  NH2   . ARG A 1 165 ? 16.412 -7.426  20.393 1.00 47.96 ? 165  ARG A NH2   1 
ATOM   976  N  N     . MET A 1 166 ? 15.469 -0.361  14.726 1.00 24.23 ? 166  MET A N     1 
ATOM   977  C  CA    . MET A 1 166 ? 15.598 1.007   14.258 1.00 21.76 ? 166  MET A CA    1 
ATOM   978  C  C     . MET A 1 166 ? 14.233 1.681   14.144 1.00 16.50 ? 166  MET A C     1 
ATOM   979  O  O     . MET A 1 166 ? 14.047 2.795   14.611 1.00 19.03 ? 166  MET A O     1 
ATOM   980  C  CB    . MET A 1 166 ? 16.297 1.029   12.912 1.00 26.70 ? 166  MET A CB    1 
ATOM   981  C  CG    . MET A 1 166 ? 17.076 2.285   12.654 1.00 33.31 ? 166  MET A CG    1 
ATOM   982  S  SD    . MET A 1 166 ? 17.692 2.313   10.993 1.00 41.74 ? 166  MET A SD    1 
ATOM   983  C  CE    . MET A 1 166 ? 19.140 1.316   11.141 1.00 33.89 ? 166  MET A CE    1 
ATOM   984  N  N     . SER A 1 167 ? 13.265 0.998   13.550 1.00 12.30 ? 167  SER A N     1 
ATOM   985  C  CA    . SER A 1 167 ? 11.932 1.560   13.411 1.00 12.88 ? 167  SER A CA    1 
ATOM   986  C  C     . SER A 1 167 ? 11.182 1.620   14.734 1.00 12.01 ? 167  SER A C     1 
ATOM   987  O  O     . SER A 1 167 ? 10.225 2.385   14.856 1.00 19.38 ? 167  SER A O     1 
ATOM   988  C  CB    . SER A 1 167 ? 11.106 0.763   12.405 1.00 7.62  ? 167  SER A CB    1 
ATOM   989  O  OG    . SER A 1 167 ? 11.077 -0.605  12.760 1.00 11.73 ? 167  SER A OG    1 
ATOM   990  N  N     . TYR A 1 168 ? 11.557 0.782   15.702 1.00 18.68 ? 168  TYR A N     1 
ATOM   991  C  CA    . TYR A 1 168 ? 10.879 0.772   17.001 1.00 13.13 ? 168  TYR A CA    1 
ATOM   992  C  C     . TYR A 1 168 ? 11.396 1.934   17.826 1.00 13.36 ? 168  TYR A C     1 
ATOM   993  O  O     . TYR A 1 168 ? 10.624 2.620   18.504 1.00 17.51 ? 168  TYR A O     1 
ATOM   994  C  CB    . TYR A 1 168 ? 11.098 -0.555  17.746 1.00 9.77  ? 168  TYR A CB    1 
ATOM   995  C  CG    . TYR A 1 168 ? 10.357 -0.654  19.071 1.00 6.35  ? 168  TYR A CG    1 
ATOM   996  C  CD1   . TYR A 1 168 ? 8.987  -0.398  19.157 1.00 5.54  ? 168  TYR A CD1   1 
ATOM   997  C  CD2   . TYR A 1 168 ? 11.031 -0.980  20.243 1.00 10.12 ? 168  TYR A CD2   1 
ATOM   998  C  CE1   . TYR A 1 168 ? 8.312  -0.459  20.376 1.00 10.71 ? 168  TYR A CE1   1 
ATOM   999  C  CE2   . TYR A 1 168 ? 10.366 -1.046  21.468 1.00 13.57 ? 168  TYR A CE2   1 
ATOM   1000 C  CZ    . TYR A 1 168 ? 9.010  -0.782  21.528 1.00 16.27 ? 168  TYR A CZ    1 
ATOM   1001 O  OH    . TYR A 1 168 ? 8.374  -0.828  22.749 1.00 23.08 ? 168  TYR A OH    1 
ATOM   1002 N  N     . LEU A 1 169 ? 12.707 2.142   17.779 1.00 10.03 ? 169  LEU A N     1 
ATOM   1003 C  CA    . LEU A 1 169 ? 13.313 3.241   18.499 1.00 12.41 ? 169  LEU A CA    1 
ATOM   1004 C  C     . LEU A 1 169 ? 12.703 4.519   17.927 1.00 14.52 ? 169  LEU A C     1 
ATOM   1005 O  O     . LEU A 1 169 ? 12.100 5.316   18.659 1.00 16.77 ? 169  LEU A O     1 
ATOM   1006 C  CB    . LEU A 1 169 ? 14.833 3.232   18.312 1.00 11.55 ? 169  LEU A CB    1 
ATOM   1007 C  CG    . LEU A 1 169 ? 15.675 2.180   19.050 1.00 8.24  ? 169  LEU A CG    1 
ATOM   1008 C  CD1   . LEU A 1 169 ? 17.157 2.409   18.762 1.00 4.82  ? 169  LEU A CD1   1 
ATOM   1009 C  CD2   . LEU A 1 169 ? 15.430 2.277   20.536 1.00 2.00  ? 169  LEU A CD2   1 
ATOM   1010 N  N     . LEU A 1 170 ? 12.749 4.630   16.599 1.00 11.62 ? 170  LEU A N     1 
ATOM   1011 C  CA    . LEU A 1 170 ? 12.207 5.774   15.883 1.00 6.21  ? 170  LEU A CA    1 
ATOM   1012 C  C     . LEU A 1 170 ? 10.743 5.985   16.216 1.00 4.88  ? 170  LEU A C     1 
ATOM   1013 O  O     . LEU A 1 170 ? 10.301 7.114   16.386 1.00 6.39  ? 170  LEU A O     1 
ATOM   1014 C  CB    . LEU A 1 170 ? 12.358 5.571   14.385 1.00 8.83  ? 170  LEU A CB    1 
ATOM   1015 C  CG    . LEU A 1 170 ? 13.568 6.203   13.714 1.00 7.61  ? 170  LEU A CG    1 
ATOM   1016 C  CD1   . LEU A 1 170 ? 13.444 7.704   13.797 1.00 9.74  ? 170  LEU A CD1   1 
ATOM   1017 C  CD2   . LEU A 1 170 ? 14.835 5.731   14.368 1.00 14.52 ? 170  LEU A CD2   1 
ATOM   1018 N  N     . TYR A 1 171 ? 9.978  4.906   16.305 1.00 6.07  ? 171  TYR A N     1 
ATOM   1019 C  CA    . TYR A 1 171 ? 8.559  5.012   16.637 1.00 7.40  ? 171  TYR A CA    1 
ATOM   1020 C  C     . TYR A 1 171 ? 8.356  5.525   18.069 1.00 13.97 ? 171  TYR A C     1 
ATOM   1021 O  O     . TYR A 1 171 ? 7.317  6.122   18.386 1.00 14.20 ? 171  TYR A O     1 
ATOM   1022 C  CB    . TYR A 1 171 ? 7.882  3.651   16.467 1.00 2.00  ? 171  TYR A CB    1 
ATOM   1023 C  CG    . TYR A 1 171 ? 6.514  3.539   17.100 1.00 2.00  ? 171  TYR A CG    1 
ATOM   1024 C  CD1   . TYR A 1 171 ? 5.380  4.052   16.474 1.00 2.00  ? 171  TYR A CD1   1 
ATOM   1025 C  CD2   . TYR A 1 171 ? 6.355  2.930   18.339 1.00 2.00  ? 171  TYR A CD2   1 
ATOM   1026 C  CE1   . TYR A 1 171 ? 4.131  3.960   17.070 1.00 2.32  ? 171  TYR A CE1   1 
ATOM   1027 C  CE2   . TYR A 1 171 ? 5.109  2.836   18.942 1.00 2.00  ? 171  TYR A CE2   1 
ATOM   1028 C  CZ    . TYR A 1 171 ? 4.010  3.355   18.308 1.00 5.59  ? 171  TYR A CZ    1 
ATOM   1029 O  OH    . TYR A 1 171 ? 2.783  3.273   18.911 1.00 15.66 ? 171  TYR A OH    1 
ATOM   1030 N  N     . GLN A 1 172 ? 9.318  5.248   18.950 1.00 13.79 ? 172  GLN A N     1 
ATOM   1031 C  CA    . GLN A 1 172 ? 9.208  5.692   20.334 1.00 13.72 ? 172  GLN A CA    1 
ATOM   1032 C  C     . GLN A 1 172 ? 9.487  7.178   20.464 1.00 13.21 ? 172  GLN A C     1 
ATOM   1033 O  O     . GLN A 1 172 ? 8.746  7.898   21.138 1.00 9.93  ? 172  GLN A O     1 
ATOM   1034 C  CB    . GLN A 1 172 ? 10.106 4.853   21.237 1.00 16.88 ? 172  GLN A CB    1 
ATOM   1035 C  CG    . GLN A 1 172 ? 9.565  3.444   21.486 1.00 8.23  ? 172  GLN A CG    1 
ATOM   1036 C  CD    . GLN A 1 172 ? 10.501 2.621   22.310 1.00 10.79 ? 172  GLN A CD    1 
ATOM   1037 O  OE1   . GLN A 1 172 ? 10.258 2.381   23.489 1.00 13.96 ? 172  GLN A OE1   1 
ATOM   1038 N  NE2   . GLN A 1 172 ? 11.596 2.186   21.699 1.00 8.99  ? 172  GLN A NE2   1 
ATOM   1039 N  N     . MET A 1 173 ? 10.508 7.646   19.753 1.00 14.88 ? 173  MET A N     1 
ATOM   1040 C  CA    . MET A 1 173 ? 10.862 9.057   19.752 1.00 10.49 ? 173  MET A CA    1 
ATOM   1041 C  C     . MET A 1 173 ? 9.655  9.863   19.314 1.00 12.28 ? 173  MET A C     1 
ATOM   1042 O  O     . MET A 1 173 ? 9.263  10.812  19.972 1.00 21.25 ? 173  MET A O     1 
ATOM   1043 C  CB    . MET A 1 173 ? 11.983 9.321   18.766 1.00 4.87  ? 173  MET A CB    1 
ATOM   1044 C  CG    . MET A 1 173 ? 13.267 8.712   19.153 1.00 2.00  ? 173  MET A CG    1 
ATOM   1045 S  SD    . MET A 1 173 ? 14.520 9.140   18.000 1.00 19.69 ? 173  MET A SD    1 
ATOM   1046 C  CE    . MET A 1 173 ? 15.484 7.674   18.067 1.00 16.38 ? 173  MET A CE    1 
ATOM   1047 N  N     . LEU A 1 174 ? 9.055  9.461   18.201 1.00 14.54 ? 174  LEU A N     1 
ATOM   1048 C  CA    . LEU A 1 174 ? 7.891  10.150  17.675 1.00 15.25 ? 174  LEU A CA    1 
ATOM   1049 C  C     . LEU A 1 174 ? 6.704  10.016  18.620 1.00 17.77 ? 174  LEU A C     1 
ATOM   1050 O  O     . LEU A 1 174 ? 5.798  10.855  18.614 1.00 22.45 ? 174  LEU A O     1 
ATOM   1051 C  CB    . LEU A 1 174 ? 7.532  9.600   16.296 1.00 12.52 ? 174  LEU A CB    1 
ATOM   1052 C  CG    . LEU A 1 174 ? 8.557  9.874   15.197 1.00 14.12 ? 174  LEU A CG    1 
ATOM   1053 C  CD1   . LEU A 1 174 ? 8.373  8.874   14.067 1.00 21.17 ? 174  LEU A CD1   1 
ATOM   1054 C  CD2   . LEU A 1 174 ? 8.386  11.291  14.687 1.00 18.38 ? 174  LEU A CD2   1 
ATOM   1055 N  N     . CYS A 1 175 ? 6.711  8.974   19.444 1.00 17.26 ? 175  CYS A N     1 
ATOM   1056 C  CA    . CYS A 1 175 ? 5.617  8.760   20.374 1.00 14.93 ? 175  CYS A CA    1 
ATOM   1057 C  C     . CYS A 1 175 ? 5.685  9.764   21.511 1.00 14.80 ? 175  CYS A C     1 
ATOM   1058 O  O     . CYS A 1 175 ? 4.680  10.381  21.861 1.00 16.85 ? 175  CYS A O     1 
ATOM   1059 C  CB    . CYS A 1 175 ? 5.640  7.327   20.898 1.00 11.46 ? 175  CYS A CB    1 
ATOM   1060 S  SG    . CYS A 1 175 ? 4.522  6.216   20.022 1.00 20.44 ? 175  CYS A SG    1 
ATOM   1061 N  N     . GLY A 1 176 ? 6.890  9.957   22.039 1.00 12.26 ? 176  GLY A N     1 
ATOM   1062 C  CA    . GLY A 1 176 ? 7.102  10.892  23.118 1.00 15.07 ? 176  GLY A CA    1 
ATOM   1063 C  C     . GLY A 1 176 ? 6.965  12.318  22.638 1.00 17.60 ? 176  GLY A C     1 
ATOM   1064 O  O     . GLY A 1 176 ? 6.256  13.106  23.254 1.00 24.90 ? 176  GLY A O     1 
ATOM   1065 N  N     . ILE A 1 177 ? 7.589  12.628  21.506 1.00 16.52 ? 177  ILE A N     1 
ATOM   1066 C  CA    . ILE A 1 177 ? 7.562  13.959  20.906 1.00 15.82 ? 177  ILE A CA    1 
ATOM   1067 C  C     . ILE A 1 177 ? 6.129  14.390  20.641 1.00 16.99 ? 177  ILE A C     1 
ATOM   1068 O  O     . ILE A 1 177 ? 5.775  15.558  20.807 1.00 16.68 ? 177  ILE A O     1 
ATOM   1069 C  CB    . ILE A 1 177 ? 8.373  13.963  19.594 1.00 17.96 ? 177  ILE A CB    1 
ATOM   1070 C  CG1   . ILE A 1 177 ? 9.859  13.922  19.917 1.00 14.38 ? 177  ILE A CG1   1 
ATOM   1071 C  CG2   . ILE A 1 177 ? 8.045  15.170  18.734 1.00 19.67 ? 177  ILE A CG2   1 
ATOM   1072 C  CD1   . ILE A 1 177 ? 10.689 13.361  18.803 1.00 20.28 ? 177  ILE A CD1   1 
ATOM   1073 N  N     . LYS A 1 178 ? 5.302  13.435  20.242 1.00 18.14 ? 178  LYS A N     1 
ATOM   1074 C  CA    . LYS A 1 178 ? 3.893  13.684  19.974 1.00 20.23 ? 178  LYS A CA    1 
ATOM   1075 C  C     . LYS A 1 178 ? 3.193  14.039  21.285 1.00 19.40 ? 178  LYS A C     1 
ATOM   1076 O  O     . LYS A 1 178 ? 2.385  14.968  21.336 1.00 21.61 ? 178  LYS A O     1 
ATOM   1077 C  CB    . LYS A 1 178 ? 3.272  12.431  19.347 1.00 20.60 ? 178  LYS A CB    1 
ATOM   1078 C  CG    . LYS A 1 178 ? 1.763  12.310  19.444 1.00 23.53 ? 178  LYS A CG    1 
ATOM   1079 C  CD    . LYS A 1 178 ? 1.015  13.037  18.344 1.00 27.18 ? 178  LYS A CD    1 
ATOM   1080 C  CE    . LYS A 1 178 ? -0.448 12.613  18.376 1.00 32.33 ? 178  LYS A CE    1 
ATOM   1081 N  NZ    . LYS A 1 178 ? -1.295 13.401  17.453 1.00 43.56 ? 178  LYS A NZ    1 
ATOM   1082 N  N     . HIS A 1 179 ? 3.534  13.318  22.350 1.00 19.14 ? 179  HIS A N     1 
ATOM   1083 C  CA    . HIS A 1 179 ? 2.938  13.553  23.653 1.00 17.16 ? 179  HIS A CA    1 
ATOM   1084 C  C     . HIS A 1 179 ? 3.317  14.941  24.149 1.00 18.00 ? 179  HIS A C     1 
ATOM   1085 O  O     . HIS A 1 179 ? 2.470  15.693  24.633 1.00 15.78 ? 179  HIS A O     1 
ATOM   1086 C  CB    . HIS A 1 179 ? 3.387  12.490  24.657 1.00 19.83 ? 179  HIS A CB    1 
ATOM   1087 C  CG    . HIS A 1 179 ? 2.551  12.461  25.900 1.00 25.11 ? 179  HIS A CG    1 
ATOM   1088 N  ND1   . HIS A 1 179 ? 1.317  11.851  25.952 1.00 23.89 ? 179  HIS A ND1   1 
ATOM   1089 C  CD2   . HIS A 1 179 ? 2.743  13.031  27.114 1.00 16.83 ? 179  HIS A CD2   1 
ATOM   1090 C  CE1   . HIS A 1 179 ? 0.775  12.055  27.139 1.00 22.25 ? 179  HIS A CE1   1 
ATOM   1091 N  NE2   . HIS A 1 179 ? 1.623  12.768  27.860 1.00 24.89 ? 179  HIS A NE2   1 
ATOM   1092 N  N     . LEU A 1 180 ? 4.592  15.280  24.007 1.00 14.13 ? 180  LEU A N     1 
ATOM   1093 C  CA    . LEU A 1 180 ? 5.110  16.579  24.398 1.00 13.97 ? 180  LEU A CA    1 
ATOM   1094 C  C     . LEU A 1 180 ? 4.376  17.686  23.645 1.00 18.94 ? 180  LEU A C     1 
ATOM   1095 O  O     . LEU A 1 180 ? 3.983  18.685  24.235 1.00 25.95 ? 180  LEU A O     1 
ATOM   1096 C  CB    . LEU A 1 180 ? 6.591  16.655  24.050 1.00 10.61 ? 180  LEU A CB    1 
ATOM   1097 C  CG    . LEU A 1 180 ? 7.593  16.782  25.188 1.00 18.96 ? 180  LEU A CG    1 
ATOM   1098 C  CD1   . LEU A 1 180 ? 7.178  15.903  26.353 1.00 17.68 ? 180  LEU A CD1   1 
ATOM   1099 C  CD2   . LEU A 1 180 ? 8.988  16.442  24.687 1.00 15.14 ? 180  LEU A CD2   1 
ATOM   1100 N  N     . HIS A 1 181 ? 4.150  17.474  22.350 1.00 21.66 ? 181  HIS A N     1 
ATOM   1101 C  CA    . HIS A 1 181 ? 3.486  18.451  21.503 1.00 17.22 ? 181  HIS A CA    1 
ATOM   1102 C  C     . HIS A 1 181 ? 2.071  18.730  21.921 1.00 20.84 ? 181  HIS A C     1 
ATOM   1103 O  O     . HIS A 1 181 ? 1.612  19.869  21.832 1.00 23.26 ? 181  HIS A O     1 
ATOM   1104 C  CB    . HIS A 1 181 ? 3.505  18.001  20.053 1.00 16.68 ? 181  HIS A CB    1 
ATOM   1105 C  CG    . HIS A 1 181 ? 4.831  18.181  19.394 1.00 14.49 ? 181  HIS A CG    1 
ATOM   1106 N  ND1   . HIS A 1 181 ? 5.031  17.940  18.050 1.00 17.57 ? 181  HIS A ND1   1 
ATOM   1107 C  CD2   . HIS A 1 181 ? 6.021  18.596  19.878 1.00 19.94 ? 181  HIS A CD2   1 
ATOM   1108 C  CE1   . HIS A 1 181 ? 6.285  18.201  17.742 1.00 24.23 ? 181  HIS A CE1   1 
ATOM   1109 N  NE2   . HIS A 1 181 ? 6.909  18.603  18.830 1.00 19.09 ? 181  HIS A NE2   1 
ATOM   1110 N  N     . SER A 1 182 ? 1.391  17.699  22.406 1.00 24.60 ? 182  SER A N     1 
ATOM   1111 C  CA    . SER A 1 182 ? 0.011  17.827  22.850 1.00 27.68 ? 182  SER A CA    1 
ATOM   1112 C  C     . SER A 1 182 ? -0.061 18.578  24.175 1.00 26.17 ? 182  SER A C     1 
ATOM   1113 O  O     . SER A 1 182 ? -1.089 19.155  24.511 1.00 28.02 ? 182  SER A O     1 
ATOM   1114 C  CB    . SER A 1 182 ? -0.642 16.445  22.974 1.00 32.30 ? 182  SER A CB    1 
ATOM   1115 O  OG    . SER A 1 182 ? 0.077  15.591  23.849 1.00 34.95 ? 182  SER A OG    1 
ATOM   1116 N  N     . ALA A 1 183 ? 1.049  18.572  24.910 1.00 26.53 ? 183  ALA A N     1 
ATOM   1117 C  CA    . ALA A 1 183 ? 1.149  19.244  26.200 1.00 26.54 ? 183  ALA A CA    1 
ATOM   1118 C  C     . ALA A 1 183 ? 1.619  20.686  26.057 1.00 24.83 ? 183  ALA A C     1 
ATOM   1119 O  O     . ALA A 1 183 ? 1.712  21.408  27.040 1.00 30.64 ? 183  ALA A O     1 
ATOM   1120 C  CB    . ALA A 1 183 ? 2.091  18.476  27.122 1.00 26.67 ? 183  ALA A CB    1 
ATOM   1121 N  N     . GLY A 1 184 ? 1.918  21.097  24.829 1.00 24.98 ? 184  GLY A N     1 
ATOM   1122 C  CA    . GLY A 1 184 ? 2.371  22.451  24.572 1.00 17.11 ? 184  GLY A CA    1 
ATOM   1123 C  C     . GLY A 1 184 ? 3.880  22.565  24.550 1.00 14.96 ? 184  GLY A C     1 
ATOM   1124 O  O     . GLY A 1 184 ? 4.434  23.658  24.448 1.00 23.31 ? 184  GLY A O     1 
ATOM   1125 N  N     . ILE A 1 185 ? 4.557  21.433  24.618 1.00 13.02 ? 185  ILE A N     1 
ATOM   1126 C  CA    . ILE A 1 185 ? 6.007  21.414  24.624 1.00 12.13 ? 185  ILE A CA    1 
ATOM   1127 C  C     . ILE A 1 185 ? 6.584  21.066  23.255 1.00 18.60 ? 185  ILE A C     1 
ATOM   1128 O  O     . ILE A 1 185 ? 6.296  20.003  22.701 1.00 23.06 ? 185  ILE A O     1 
ATOM   1129 C  CB    . ILE A 1 185 ? 6.523  20.409  25.691 1.00 6.39  ? 185  ILE A CB    1 
ATOM   1130 C  CG1   . ILE A 1 185 ? 6.002  20.804  27.066 1.00 7.63  ? 185  ILE A CG1   1 
ATOM   1131 C  CG2   . ILE A 1 185 ? 8.042  20.366  25.713 1.00 2.61  ? 185  ILE A CG2   1 
ATOM   1132 C  CD1   . ILE A 1 185 ? 5.998  19.675  28.089 1.00 16.86 ? 185  ILE A CD1   1 
ATOM   1133 N  N     . ILE A 1 186 ? 7.322  22.008  22.672 1.00 21.27 ? 186  ILE A N     1 
ATOM   1134 C  CA    . ILE A 1 186 ? 7.987  21.783  21.393 1.00 18.91 ? 186  ILE A CA    1 
ATOM   1135 C  C     . ILE A 1 186 ? 9.463  21.885  21.726 1.00 21.30 ? 186  ILE A C     1 
ATOM   1136 O  O     . ILE A 1 186 ? 10.007 22.962  21.969 1.00 23.79 ? 186  ILE A O     1 
ATOM   1137 C  CB    . ILE A 1 186 ? 7.574  22.791  20.309 1.00 19.73 ? 186  ILE A CB    1 
ATOM   1138 C  CG1   . ILE A 1 186 ? 6.127  22.523  19.878 1.00 11.83 ? 186  ILE A CG1   1 
ATOM   1139 C  CG2   . ILE A 1 186 ? 8.494  22.664  19.112 1.00 17.68 ? 186  ILE A CG2   1 
ATOM   1140 C  CD1   . ILE A 1 186 ? 5.575  23.544  18.919 1.00 11.72 ? 186  ILE A CD1   1 
ATOM   1141 N  N     . HIS A 1 187 ? 10.057 20.707  21.829 1.00 21.98 ? 187  HIS A N     1 
ATOM   1142 C  CA    . HIS A 1 187 ? 11.448 20.499  22.186 1.00 19.23 ? 187  HIS A CA    1 
ATOM   1143 C  C     . HIS A 1 187 ? 12.485 21.372  21.504 1.00 20.74 ? 187  HIS A C     1 
ATOM   1144 O  O     . HIS A 1 187 ? 13.142 22.176  22.162 1.00 24.08 ? 187  HIS A O     1 
ATOM   1145 C  CB    . HIS A 1 187 ? 11.781 19.032  21.966 1.00 12.51 ? 187  HIS A CB    1 
ATOM   1146 C  CG    . HIS A 1 187 ? 12.865 18.528  22.847 1.00 4.61  ? 187  HIS A CG    1 
ATOM   1147 N  ND1   . HIS A 1 187 ? 14.185 18.886  22.697 1.00 6.79  ? 187  HIS A ND1   1 
ATOM   1148 C  CD2   . HIS A 1 187 ? 12.830 17.670  23.895 1.00 3.44  ? 187  HIS A CD2   1 
ATOM   1149 C  CE1   . HIS A 1 187 ? 14.916 18.271  23.609 1.00 5.55  ? 187  HIS A CE1   1 
ATOM   1150 N  NE2   . HIS A 1 187 ? 14.113 17.530  24.346 1.00 3.81  ? 187  HIS A NE2   1 
ATOM   1151 N  N     . ARG A 1 188 ? 12.668 21.159  20.201 1.00 23.60 ? 188  ARG A N     1 
ATOM   1152 C  CA    . ARG A 1 188 ? 13.625 21.911  19.391 1.00 19.02 ? 188  ARG A CA    1 
ATOM   1153 C  C     . ARG A 1 188 ? 15.087 21.633  19.683 1.00 19.40 ? 188  ARG A C     1 
ATOM   1154 O  O     . ARG A 1 188 ? 15.953 22.248  19.063 1.00 23.08 ? 188  ARG A O     1 
ATOM   1155 C  CB    . ARG A 1 188 ? 13.385 23.417  19.495 1.00 21.06 ? 188  ARG A CB    1 
ATOM   1156 C  CG    . ARG A 1 188 ? 12.132 23.907  18.814 1.00 19.41 ? 188  ARG A CG    1 
ATOM   1157 C  CD    . ARG A 1 188 ? 11.585 25.109  19.552 1.00 33.60 ? 188  ARG A CD    1 
ATOM   1158 N  NE    . ARG A 1 188 ? 12.604 26.113  19.856 1.00 41.94 ? 188  ARG A NE    1 
ATOM   1159 C  CZ    . ARG A 1 188 ? 12.507 26.995  20.849 1.00 46.24 ? 188  ARG A CZ    1 
ATOM   1160 N  NH1   . ARG A 1 188 ? 11.439 26.991  21.639 1.00 44.65 ? 188  ARG A NH1   1 
ATOM   1161 N  NH2   . ARG A 1 188 ? 13.471 27.890  21.046 1.00 49.68 ? 188  ARG A NH2   1 
ATOM   1162 N  N     . ASP A 1 189 ? 15.382 20.723  20.610 1.00 16.00 ? 189  ASP A N     1 
ATOM   1163 C  CA    . ASP A 1 189 ? 16.779 20.432  20.906 1.00 12.74 ? 189  ASP A CA    1 
ATOM   1164 C  C     . ASP A 1 189 ? 17.088 18.954  21.131 1.00 14.28 ? 189  ASP A C     1 
ATOM   1165 O  O     . ASP A 1 189 ? 17.972 18.602  21.910 1.00 15.81 ? 189  ASP A O     1 
ATOM   1166 C  CB    . ASP A 1 189 ? 17.274 21.290  22.075 1.00 15.31 ? 189  ASP A CB    1 
ATOM   1167 C  CG    . ASP A 1 189 ? 18.794 21.325  22.187 1.00 21.73 ? 189  ASP A CG    1 
ATOM   1168 O  OD1   . ASP A 1 189 ? 19.502 21.064  21.186 1.00 22.19 ? 189  ASP A OD1   1 
ATOM   1169 O  OD2   . ASP A 1 189 ? 19.291 21.623  23.293 1.00 31.34 ? 189  ASP A OD2   1 
ATOM   1170 N  N     . LEU A 1 190 ? 16.386 18.094  20.401 1.00 15.63 ? 190  LEU A N     1 
ATOM   1171 C  CA    . LEU A 1 190 ? 16.601 16.655  20.502 1.00 13.07 ? 190  LEU A CA    1 
ATOM   1172 C  C     . LEU A 1 190 ? 17.972 16.289  19.980 1.00 14.19 ? 190  LEU A C     1 
ATOM   1173 O  O     . LEU A 1 190 ? 18.409 16.780  18.946 1.00 16.91 ? 190  LEU A O     1 
ATOM   1174 C  CB    . LEU A 1 190 ? 15.547 15.894  19.717 1.00 8.18  ? 190  LEU A CB    1 
ATOM   1175 C  CG    . LEU A 1 190 ? 14.230 15.833  20.474 1.00 9.26  ? 190  LEU A CG    1 
ATOM   1176 C  CD1   . LEU A 1 190 ? 13.076 15.704  19.519 1.00 18.14 ? 190  LEU A CD1   1 
ATOM   1177 C  CD2   . LEU A 1 190 ? 14.255 14.691  21.481 1.00 16.07 ? 190  LEU A CD2   1 
ATOM   1178 N  N     . LYS A 1 191 ? 18.690 15.509  20.770 1.00 13.28 ? 191  LYS A N     1 
ATOM   1179 C  CA    . LYS A 1 191 ? 20.005 15.037  20.396 1.00 12.45 ? 191  LYS A CA    1 
ATOM   1180 C  C     . LYS A 1 191 ? 20.176 13.637  20.964 1.00 13.19 ? 191  LYS A C     1 
ATOM   1181 O  O     . LYS A 1 191 ? 19.467 13.246  21.882 1.00 10.10 ? 191  LYS A O     1 
ATOM   1182 C  CB    . LYS A 1 191 ? 21.099 15.994  20.864 1.00 22.33 ? 191  LYS A CB    1 
ATOM   1183 C  CG    . LYS A 1 191 ? 20.825 16.724  22.159 1.00 25.88 ? 191  LYS A CG    1 
ATOM   1184 C  CD    . LYS A 1 191 ? 21.913 17.763  22.400 1.00 30.61 ? 191  LYS A CD    1 
ATOM   1185 C  CE    . LYS A 1 191 ? 21.645 18.583  23.643 1.00 34.73 ? 191  LYS A CE    1 
ATOM   1186 N  NZ    . LYS A 1 191 ? 22.809 19.432  23.999 1.00 40.68 ? 191  LYS A NZ    1 
ATOM   1187 N  N     . PRO A 1 192 ? 21.063 12.831  20.378 1.00 15.27 ? 192  PRO A N     1 
ATOM   1188 C  CA    . PRO A 1 192 ? 21.266 11.470  20.876 1.00 17.88 ? 192  PRO A CA    1 
ATOM   1189 C  C     . PRO A 1 192 ? 21.645 11.379  22.354 1.00 16.86 ? 192  PRO A C     1 
ATOM   1190 O  O     . PRO A 1 192 ? 21.176 10.502  23.070 1.00 15.98 ? 192  PRO A O     1 
ATOM   1191 C  CB    . PRO A 1 192 ? 22.376 10.942  19.963 1.00 21.29 ? 192  PRO A CB    1 
ATOM   1192 C  CG    . PRO A 1 192 ? 22.095 11.670  18.648 1.00 16.64 ? 192  PRO A CG    1 
ATOM   1193 C  CD    . PRO A 1 192 ? 21.858 13.065  19.160 1.00 17.77 ? 192  PRO A CD    1 
ATOM   1194 N  N     . SER A 1 193 ? 22.441 12.336  22.819 1.00 19.17 ? 193  SER A N     1 
ATOM   1195 C  CA    . SER A 1 193 ? 22.904 12.359  24.197 1.00 18.42 ? 193  SER A CA    1 
ATOM   1196 C  C     . SER A 1 193 ? 21.758 12.448  25.202 1.00 17.71 ? 193  SER A C     1 
ATOM   1197 O  O     . SER A 1 193 ? 21.880 11.973  26.335 1.00 20.64 ? 193  SER A O     1 
ATOM   1198 C  CB    . SER A 1 193 ? 23.898 13.513  24.392 1.00 21.43 ? 193  SER A CB    1 
ATOM   1199 O  OG    . SER A 1 193 ? 23.344 14.777  24.035 1.00 25.19 ? 193  SER A OG    1 
ATOM   1200 N  N     . ASN A 1 194 ? 20.628 12.995  24.767 1.00 14.84 ? 194  ASN A N     1 
ATOM   1201 C  CA    . ASN A 1 194 ? 19.474 13.152  25.641 1.00 16.25 ? 194  ASN A CA    1 
ATOM   1202 C  C     . ASN A 1 194 ? 18.372 12.132  25.417 1.00 13.03 ? 194  ASN A C     1 
ATOM   1203 O  O     . ASN A 1 194 ? 17.229 12.331  25.829 1.00 10.27 ? 194  ASN A O     1 
ATOM   1204 C  CB    . ASN A 1 194 ? 18.888 14.550  25.492 1.00 21.48 ? 194  ASN A CB    1 
ATOM   1205 C  CG    . ASN A 1 194 ? 19.879 15.637  25.829 1.00 28.01 ? 194  ASN A CG    1 
ATOM   1206 O  OD1   . ASN A 1 194 ? 20.837 15.426  26.579 1.00 27.75 ? 194  ASN A OD1   1 
ATOM   1207 N  ND2   . ASN A 1 194 ? 19.657 16.815  25.268 1.00 34.86 ? 194  ASN A ND2   1 
ATOM   1208 N  N     . ILE A 1 195 ? 18.678 11.086  24.675 1.00 14.95 ? 195  ILE A N     1 
ATOM   1209 C  CA    . ILE A 1 195 ? 17.701 10.044  24.429 1.00 14.75 ? 195  ILE A CA    1 
ATOM   1210 C  C     . ILE A 1 195 ? 18.349 8.790   24.993 1.00 16.72 ? 195  ILE A C     1 
ATOM   1211 O  O     . ILE A 1 195 ? 19.505 8.473   24.683 1.00 18.77 ? 195  ILE A O     1 
ATOM   1212 C  CB    . ILE A 1 195 ? 17.361 9.915   22.923 1.00 15.15 ? 195  ILE A CB    1 
ATOM   1213 C  CG1   . ILE A 1 195 ? 16.759 11.230  22.411 1.00 10.53 ? 195  ILE A CG1   1 
ATOM   1214 C  CG2   . ILE A 1 195 ? 16.355 8.803   22.711 1.00 17.60 ? 195  ILE A CG2   1 
ATOM   1215 C  CD1   . ILE A 1 195 ? 16.602 11.298  20.905 1.00 13.24 ? 195  ILE A CD1   1 
ATOM   1216 N  N     . VAL A 1 196 ? 17.652 8.152   25.929 1.00 14.00 ? 196  VAL A N     1 
ATOM   1217 C  CA    . VAL A 1 196 ? 18.174 6.951   26.574 1.00 9.04  ? 196  VAL A CA    1 
ATOM   1218 C  C     . VAL A 1 196 ? 17.394 5.706   26.225 1.00 12.09 ? 196  VAL A C     1 
ATOM   1219 O  O     . VAL A 1 196 ? 16.169 5.725   26.058 1.00 10.12 ? 196  VAL A O     1 
ATOM   1220 C  CB    . VAL A 1 196 ? 18.271 7.094   28.116 1.00 5.40  ? 196  VAL A CB    1 
ATOM   1221 C  CG1   . VAL A 1 196 ? 19.478 7.940   28.487 1.00 4.57  ? 196  VAL A CG1   1 
ATOM   1222 C  CG2   . VAL A 1 196 ? 17.005 7.725   28.691 1.00 2.00  ? 196  VAL A CG2   1 
ATOM   1223 N  N     . VAL A 1 197 ? 18.138 4.612   26.101 1.00 13.72 ? 197  VAL A N     1 
ATOM   1224 C  CA    . VAL A 1 197 ? 17.566 3.317   25.765 1.00 16.48 ? 197  VAL A CA    1 
ATOM   1225 C  C     . VAL A 1 197 ? 17.926 2.224   26.788 1.00 14.19 ? 197  VAL A C     1 
ATOM   1226 O  O     . VAL A 1 197 ? 18.921 2.312   27.510 1.00 13.80 ? 197  VAL A O     1 
ATOM   1227 C  CB    . VAL A 1 197 ? 18.022 2.863   24.341 1.00 14.83 ? 197  VAL A CB    1 
ATOM   1228 C  CG1   . VAL A 1 197 ? 17.734 3.957   23.307 1.00 9.08  ? 197  VAL A CG1   1 
ATOM   1229 C  CG2   . VAL A 1 197 ? 19.506 2.520   24.343 1.00 2.00  ? 197  VAL A CG2   1 
ATOM   1230 N  N     . LYS A 1 198 ? 17.090 1.196   26.824 1.00 15.84 ? 198  LYS A N     1 
ATOM   1231 C  CA    . LYS A 1 198 ? 17.274 0.041   27.692 1.00 22.32 ? 198  LYS A CA    1 
ATOM   1232 C  C     . LYS A 1 198 ? 17.715 -1.119  26.783 1.00 24.42 ? 198  LYS A C     1 
ATOM   1233 O  O     . LYS A 1 198 ? 17.726 -0.989  25.559 1.00 25.21 ? 198  LYS A O     1 
ATOM   1234 C  CB    . LYS A 1 198 ? 15.954 -0.307  28.391 1.00 20.80 ? 198  LYS A CB    1 
ATOM   1235 C  CG    . LYS A 1 198 ? 16.068 -0.524  29.903 1.00 23.97 ? 198  LYS A CG    1 
ATOM   1236 C  CD    . LYS A 1 198 ? 14.701 -0.766  30.529 1.00 22.67 ? 198  LYS A CD    1 
ATOM   1237 C  CE    . LYS A 1 198 ? 13.797 0.447   30.362 1.00 25.82 ? 198  LYS A CE    1 
ATOM   1238 N  NZ    . LYS A 1 198 ? 12.340 0.142   30.519 1.00 25.82 ? 198  LYS A NZ    1 
ATOM   1239 N  N     . SER A 1 199 ? 18.057 -2.256  27.377 1.00 23.72 ? 199  SER A N     1 
ATOM   1240 C  CA    . SER A 1 199 ? 18.489 -3.407  26.602 1.00 20.97 ? 199  SER A CA    1 
ATOM   1241 C  C     . SER A 1 199 ? 17.388 -4.057  25.759 1.00 21.31 ? 199  SER A C     1 
ATOM   1242 O  O     . SER A 1 199 ? 17.673 -4.605  24.699 1.00 23.38 ? 199  SER A O     1 
ATOM   1243 C  CB    . SER A 1 199 ? 19.155 -4.442  27.507 1.00 23.31 ? 199  SER A CB    1 
ATOM   1244 O  OG    . SER A 1 199 ? 20.444 -3.998  27.911 1.00 25.37 ? 199  SER A OG    1 
ATOM   1245 N  N     . ASP A 1 200 ? 16.135 -3.956  26.202 1.00 18.40 ? 200  ASP A N     1 
ATOM   1246 C  CA    . ASP A 1 200 ? 15.007 -4.551  25.476 1.00 21.38 ? 200  ASP A CA    1 
ATOM   1247 C  C     . ASP A 1 200 ? 14.485 -3.631  24.378 1.00 25.24 ? 200  ASP A C     1 
ATOM   1248 O  O     . ASP A 1 200 ? 13.338 -3.761  23.933 1.00 26.25 ? 200  ASP A O     1 
ATOM   1249 C  CB    . ASP A 1 200 ? 13.860 -4.881  26.436 1.00 25.50 ? 200  ASP A CB    1 
ATOM   1250 C  CG    . ASP A 1 200 ? 13.230 -3.646  27.034 1.00 26.04 ? 200  ASP A CG    1 
ATOM   1251 O  OD1   . ASP A 1 200 ? 13.977 -2.688  27.298 1.00 29.77 ? 200  ASP A OD1   1 
ATOM   1252 O  OD2   . ASP A 1 200 ? 11.995 -3.631  27.232 1.00 29.50 ? 200  ASP A OD2   1 
ATOM   1253 N  N     . CYS A 1 201 ? 15.323 -2.671  23.994 1.00 25.88 ? 201  CYS A N     1 
ATOM   1254 C  CA    . CYS A 1 201 ? 15.018 -1.691  22.957 1.00 23.40 ? 201  CYS A CA    1 
ATOM   1255 C  C     . CYS A 1 201 ? 13.948 -0.648  23.318 1.00 23.17 ? 201  CYS A C     1 
ATOM   1256 O  O     . CYS A 1 201 ? 13.335 -0.050  22.439 1.00 26.58 ? 201  CYS A O     1 
ATOM   1257 C  CB    . CYS A 1 201 ? 14.672 -2.393  21.642 1.00 25.53 ? 201  CYS A CB    1 
ATOM   1258 S  SG    . CYS A 1 201 ? 15.247 -1.506  20.186 1.00 26.53 ? 201  CYS A SG    1 
ATOM   1259 N  N     . THR A 1 202 ? 13.682 -0.471  24.608 1.00 20.78 ? 202  THR A N     1 
ATOM   1260 C  CA    . THR A 1 202 ? 12.728 0.545   25.043 1.00 16.13 ? 202  THR A CA    1 
ATOM   1261 C  C     . THR A 1 202 ? 13.468 1.879   25.072 1.00 10.63 ? 202  THR A C     1 
ATOM   1262 O  O     . THR A 1 202 ? 14.668 1.937   25.383 1.00 2.00  ? 202  THR A O     1 
ATOM   1263 C  CB    . THR A 1 202 ? 12.110 0.225   26.414 1.00 19.54 ? 202  THR A CB    1 
ATOM   1264 O  OG1   . THR A 1 202 ? 13.099 -0.365  27.259 1.00 21.26 ? 202  THR A OG1   1 
ATOM   1265 C  CG2   . THR A 1 202 ? 10.936 -0.731  26.256 1.00 15.32 ? 202  THR A CG2   1 
ATOM   1266 N  N     . LEU A 1 203 ? 12.752 2.943   24.708 1.00 13.67 ? 203  LEU A N     1 
ATOM   1267 C  CA    . LEU A 1 203 ? 13.334 4.284   24.612 1.00 12.20 ? 203  LEU A CA    1 
ATOM   1268 C  C     . LEU A 1 203 ? 12.632 5.349   25.426 1.00 8.50  ? 203  LEU A C     1 
ATOM   1269 O  O     . LEU A 1 203 ? 11.418 5.308   25.619 1.00 9.53  ? 203  LEU A O     1 
ATOM   1270 C  CB    . LEU A 1 203 ? 13.362 4.720   23.133 1.00 8.58  ? 203  LEU A CB    1 
ATOM   1271 C  CG    . LEU A 1 203 ? 13.969 6.068   22.715 1.00 11.45 ? 203  LEU A CG    1 
ATOM   1272 C  CD1   . LEU A 1 203 ? 14.650 5.942   21.363 1.00 10.52 ? 203  LEU A CD1   1 
ATOM   1273 C  CD2   . LEU A 1 203 ? 12.895 7.142   22.666 1.00 3.20  ? 203  LEU A CD2   1 
ATOM   1274 N  N     . LYS A 1 204 ? 13.416 6.336   25.844 1.00 8.07  ? 204  LYS A N     1 
ATOM   1275 C  CA    . LYS A 1 204 ? 12.912 7.469   26.601 1.00 9.43  ? 204  LYS A CA    1 
ATOM   1276 C  C     . LYS A 1 204 ? 13.728 8.729   26.299 1.00 7.72  ? 204  LYS A C     1 
ATOM   1277 O  O     . LYS A 1 204 ? 14.931 8.652   26.012 1.00 4.99  ? 204  LYS A O     1 
ATOM   1278 C  CB    . LYS A 1 204 ? 12.939 7.166   28.105 1.00 11.68 ? 204  LYS A CB    1 
ATOM   1279 C  CG    . LYS A 1 204 ? 11.685 6.484   28.615 1.00 13.40 ? 204  LYS A CG    1 
ATOM   1280 C  CD    . LYS A 1 204 ? 11.985 5.627   29.833 1.00 17.55 ? 204  LYS A CD    1 
ATOM   1281 C  CE    . LYS A 1 204 ? 10.719 4.992   30.384 1.00 10.73 ? 204  LYS A CE    1 
ATOM   1282 N  NZ    . LYS A 1 204 ? 9.904  5.962   31.176 1.00 15.81 ? 204  LYS A NZ    1 
ATOM   1283 N  N     . ILE A 1 205 ? 13.050 9.874   26.299 1.00 6.14  ? 205  ILE A N     1 
ATOM   1284 C  CA    . ILE A 1 205 ? 13.699 11.165  26.074 1.00 10.95 ? 205  ILE A CA    1 
ATOM   1285 C  C     . ILE A 1 205 ? 13.980 11.791  27.458 1.00 12.59 ? 205  ILE A C     1 
ATOM   1286 O  O     . ILE A 1 205 ? 13.118 11.805  28.332 1.00 9.96  ? 205  ILE A O     1 
ATOM   1287 C  CB    . ILE A 1 205 ? 12.804 12.101  25.212 1.00 11.78 ? 205  ILE A CB    1 
ATOM   1288 C  CG1   . ILE A 1 205 ? 12.522 11.446  23.855 1.00 12.13 ? 205  ILE A CG1   1 
ATOM   1289 C  CG2   . ILE A 1 205 ? 13.512 13.446  24.975 1.00 10.41 ? 205  ILE A CG2   1 
ATOM   1290 C  CD1   . ILE A 1 205 ? 11.411 12.119  23.065 1.00 8.77  ? 205  ILE A CD1   1 
ATOM   1291 N  N     . LEU A 1 206 ? 15.188 12.309  27.645 1.00 12.29 ? 206  LEU A N     1 
ATOM   1292 C  CA    . LEU A 1 206 ? 15.612 12.895  28.919 1.00 14.53 ? 206  LEU A CA    1 
ATOM   1293 C  C     . LEU A 1 206 ? 15.146 14.308  29.292 1.00 20.70 ? 206  LEU A C     1 
ATOM   1294 O  O     . LEU A 1 206 ? 14.564 14.516  30.370 1.00 18.15 ? 206  LEU A O     1 
ATOM   1295 C  CB    . LEU A 1 206 ? 17.139 12.860  29.025 1.00 7.15  ? 206  LEU A CB    1 
ATOM   1296 C  CG    . LEU A 1 206 ? 17.863 11.538  29.216 1.00 6.46  ? 206  LEU A CG    1 
ATOM   1297 C  CD1   . LEU A 1 206 ? 19.332 11.848  29.391 1.00 3.73  ? 206  LEU A CD1   1 
ATOM   1298 C  CD2   . LEU A 1 206 ? 17.317 10.796  30.435 1.00 7.09  ? 206  LEU A CD2   1 
ATOM   1299 N  N     . ASP A 1 207 ? 15.458 15.275  28.427 1.00 20.32 ? 207  ASP A N     1 
ATOM   1300 C  CA    . ASP A 1 207 ? 15.133 16.682  28.666 1.00 16.60 ? 207  ASP A CA    1 
ATOM   1301 C  C     . ASP A 1 207 ? 13.866 17.191  27.968 1.00 16.12 ? 207  ASP A C     1 
ATOM   1302 O  O     . ASP A 1 207 ? 13.218 16.451  27.237 1.00 14.14 ? 207  ASP A O     1 
ATOM   1303 C  CB    . ASP A 1 207 ? 16.337 17.543  28.272 1.00 19.38 ? 207  ASP A CB    1 
ATOM   1304 C  CG    . ASP A 1 207 ? 16.626 17.520  26.774 1.00 29.66 ? 207  ASP A CG    1 
ATOM   1305 O  OD1   . ASP A 1 207 ? 16.182 16.581  26.068 1.00 34.19 ? 207  ASP A OD1   1 
ATOM   1306 O  OD2   . ASP A 1 207 ? 17.303 18.455  26.303 1.00 35.89 ? 207  ASP A OD2   1 
ATOM   1307 N  N     . PHE A 1 208 ? 13.520 18.458  28.211 1.00 17.73 ? 208  PHE A N     1 
ATOM   1308 C  CA    . PHE A 1 208 ? 12.335 19.062  27.604 1.00 19.23 ? 208  PHE A CA    1 
ATOM   1309 C  C     . PHE A 1 208 ? 12.634 20.125  26.551 1.00 13.96 ? 208  PHE A C     1 
ATOM   1310 O  O     . PHE A 1 208 ? 11.736 20.797  26.067 1.00 11.83 ? 208  PHE A O     1 
ATOM   1311 C  CB    . PHE A 1 208 ? 11.356 19.559  28.673 1.00 23.45 ? 208  PHE A CB    1 
ATOM   1312 C  CG    . PHE A 1 208 ? 10.762 18.443  29.500 1.00 30.96 ? 208  PHE A CG    1 
ATOM   1313 C  CD1   . PHE A 1 208 ? 11.439 17.947  30.615 1.00 31.76 ? 208  PHE A CD1   1 
ATOM   1314 C  CD2   . PHE A 1 208 ? 9.561  17.852  29.127 1.00 32.20 ? 208  PHE A CD2   1 
ATOM   1315 C  CE1   . PHE A 1 208 ? 10.935 16.867  31.342 1.00 30.65 ? 208  PHE A CE1   1 
ATOM   1316 C  CE2   . PHE A 1 208 ? 9.041  16.770  29.845 1.00 34.21 ? 208  PHE A CE2   1 
ATOM   1317 C  CZ    . PHE A 1 208 ? 9.730  16.275  30.954 1.00 32.18 ? 208  PHE A CZ    1 
ATOM   1318 N  N     . GLY A 1 209 ? 13.909 20.273  26.218 1.00 15.53 ? 209  GLY A N     1 
ATOM   1319 C  CA    . GLY A 1 209 ? 14.309 21.190  25.171 1.00 22.47 ? 209  GLY A CA    1 
ATOM   1320 C  C     . GLY A 1 209 ? 14.682 22.630  25.446 1.00 28.87 ? 209  GLY A C     1 
ATOM   1321 O  O     . GLY A 1 209 ? 15.415 22.933  26.386 1.00 29.96 ? 209  GLY A O     1 
ATOM   1322 N  N     . LEU A 1 210 ? 14.194 23.506  24.569 1.00 30.88 ? 210  LEU A N     1 
ATOM   1323 C  CA    . LEU A 1 210 ? 14.452 24.945  24.616 1.00 32.32 ? 210  LEU A CA    1 
ATOM   1324 C  C     . LEU A 1 210 ? 13.219 25.726  25.062 1.00 35.13 ? 210  LEU A C     1 
ATOM   1325 O  O     . LEU A 1 210 ? 12.100 25.394  24.680 1.00 38.91 ? 210  LEU A O     1 
ATOM   1326 C  CB    . LEU A 1 210 ? 14.871 25.414  23.219 1.00 24.06 ? 210  LEU A CB    1 
ATOM   1327 C  CG    . LEU A 1 210 ? 16.345 25.465  22.818 1.00 21.00 ? 210  LEU A CG    1 
ATOM   1328 C  CD1   . LEU A 1 210 ? 17.176 24.420  23.522 1.00 19.19 ? 210  LEU A CD1   1 
ATOM   1329 C  CD2   . LEU A 1 210 ? 16.451 25.335  21.312 1.00 20.21 ? 210  LEU A CD2   1 
ATOM   1330 N  N     . ALA A 1 211 ? 13.417 26.776  25.851 1.00 39.38 ? 211  ALA A N     1 
ATOM   1331 C  CA    . ALA A 1 211 ? 12.284 27.581  26.299 1.00 43.50 ? 211  ALA A CA    1 
ATOM   1332 C  C     . ALA A 1 211 ? 11.851 28.556  25.204 1.00 45.67 ? 211  ALA A C     1 
ATOM   1333 O  O     . ALA A 1 211 ? 12.513 28.576  24.139 1.00 48.25 ? 211  ALA A O     1 
ATOM   1334 C  CB    . ALA A 1 211 ? 12.633 28.333  27.579 1.00 46.17 ? 211  ALA A CB    1 
ATOM   1335 N  N     . SER A 1 217 ? 21.162 34.287  26.306 1.00 49.72 ? 217  SER A N     1 
ATOM   1336 C  CA    . SER A 1 217 ? 21.470 32.955  26.905 1.00 46.64 ? 217  SER A CA    1 
ATOM   1337 C  C     . SER A 1 217 ? 22.981 32.766  27.045 1.00 46.05 ? 217  SER A C     1 
ATOM   1338 O  O     . SER A 1 217 ? 23.546 31.785  26.549 1.00 44.57 ? 217  SER A O     1 
ATOM   1339 C  CB    . SER A 1 217 ? 20.876 31.837  26.039 1.00 46.19 ? 217  SER A CB    1 
ATOM   1340 O  OG    . SER A 1 217 ? 21.055 30.565  26.642 1.00 44.18 ? 217  SER A OG    1 
ATOM   1341 N  N     . PHE A 1 218 ? 23.626 33.701  27.741 1.00 44.34 ? 218  PHE A N     1 
ATOM   1342 C  CA    . PHE A 1 218 ? 25.073 33.652  27.943 1.00 40.63 ? 218  PHE A CA    1 
ATOM   1343 C  C     . PHE A 1 218 ? 25.488 32.652  29.015 1.00 42.37 ? 218  PHE A C     1 
ATOM   1344 O  O     . PHE A 1 218 ? 24.956 32.651  30.125 1.00 43.83 ? 218  PHE A O     1 
ATOM   1345 C  CB    . PHE A 1 218 ? 25.617 35.032  28.316 1.00 34.04 ? 218  PHE A CB    1 
ATOM   1346 C  CG    . PHE A 1 218 ? 27.107 35.049  28.533 1.00 22.27 ? 218  PHE A CG    1 
ATOM   1347 C  CD1   . PHE A 1 218 ? 27.965 34.560  27.549 1.00 15.08 ? 218  PHE A CD1   1 
ATOM   1348 C  CD2   . PHE A 1 218 ? 27.651 35.540  29.713 1.00 19.55 ? 218  PHE A CD2   1 
ATOM   1349 C  CE1   . PHE A 1 218 ? 29.340 34.554  27.732 1.00 9.13  ? 218  PHE A CE1   1 
ATOM   1350 C  CE2   . PHE A 1 218 ? 29.033 35.539  29.914 1.00 18.53 ? 218  PHE A CE2   1 
ATOM   1351 C  CZ    . PHE A 1 218 ? 29.881 35.045  28.916 1.00 14.73 ? 218  PHE A CZ    1 
ATOM   1352 N  N     . MET A 1 219 ? 26.448 31.807  28.672 1.00 42.99 ? 219  MET A N     1 
ATOM   1353 C  CA    . MET A 1 219 ? 26.952 30.813  29.599 1.00 40.46 ? 219  MET A CA    1 
ATOM   1354 C  C     . MET A 1 219 ? 28.466 30.795  29.590 1.00 38.80 ? 219  MET A C     1 
ATOM   1355 O  O     . MET A 1 219 ? 29.098 30.543  28.563 1.00 35.67 ? 219  MET A O     1 
ATOM   1356 C  CB    . MET A 1 219 ? 26.391 29.426  29.277 1.00 46.00 ? 219  MET A CB    1 
ATOM   1357 C  CG    . MET A 1 219 ? 25.017 29.168  29.896 1.00 53.48 ? 219  MET A CG    1 
ATOM   1358 S  SD    . MET A 1 219 ? 25.066 28.034  31.298 1.00 53.31 ? 219  MET A SD    1 
ATOM   1359 C  CE    . MET A 1 219 ? 25.111 26.504  30.403 1.00 58.49 ? 219  MET A CE    1 
ATOM   1360 N  N     . MET A 1 220 ? 29.035 31.167  30.727 1.00 41.74 ? 220  MET A N     1 
ATOM   1361 C  CA    . MET A 1 220 ? 30.481 31.190  30.903 1.00 44.58 ? 220  MET A CA    1 
ATOM   1362 C  C     . MET A 1 220 ? 30.849 29.803  31.399 1.00 46.36 ? 220  MET A C     1 
ATOM   1363 O  O     . MET A 1 220 ? 30.991 29.571  32.602 1.00 49.99 ? 220  MET A O     1 
ATOM   1364 C  CB    . MET A 1 220 ? 30.848 32.246  31.941 1.00 43.58 ? 220  MET A CB    1 
ATOM   1365 C  CG    . MET A 1 220 ? 32.316 32.507  32.067 1.00 43.55 ? 220  MET A CG    1 
ATOM   1366 S  SD    . MET A 1 220 ? 32.560 33.936  33.084 1.00 48.17 ? 220  MET A SD    1 
ATOM   1367 C  CE    . MET A 1 220 ? 33.104 35.087  31.881 1.00 45.75 ? 220  MET A CE    1 
ATOM   1368 N  N     . THR A 1 221 ? 30.995 28.871  30.466 1.00 47.69 ? 221  THR A N     1 
ATOM   1369 C  CA    . THR A 1 221 ? 31.283 27.495  30.823 1.00 49.03 ? 221  THR A CA    1 
ATOM   1370 C  C     . THR A 1 221 ? 32.491 26.911  30.131 1.00 51.69 ? 221  THR A C     1 
ATOM   1371 O  O     . THR A 1 221 ? 32.995 27.454  29.153 1.00 49.11 ? 221  THR A O     1 
ATOM   1372 C  CB    . THR A 1 221 ? 30.094 26.591  30.454 1.00 50.18 ? 221  THR A CB    1 
ATOM   1373 O  OG1   . THR A 1 221 ? 29.862 26.671  29.041 1.00 53.53 ? 221  THR A OG1   1 
ATOM   1374 C  CG2   . THR A 1 221 ? 28.834 27.015  31.202 1.00 55.05 ? 221  THR A CG2   1 
ATOM   1375 N  N     . PRO A 1 222 ? 33.006 25.803  30.680 1.00 56.46 ? 222  PRO A N     1 
ATOM   1376 C  CA    . PRO A 1 222 ? 34.163 25.101  30.124 1.00 57.77 ? 222  PRO A CA    1 
ATOM   1377 C  C     . PRO A 1 222 ? 33.701 24.165  29.003 1.00 56.24 ? 222  PRO A C     1 
ATOM   1378 O  O     . PRO A 1 222 ? 34.531 23.643  28.257 1.00 54.58 ? 222  PRO A O     1 
ATOM   1379 C  CB    . PRO A 1 222 ? 34.676 24.279  31.320 1.00 58.47 ? 222  PRO A CB    1 
ATOM   1380 C  CG    . PRO A 1 222 ? 34.150 25.021  32.524 1.00 62.22 ? 222  PRO A CG    1 
ATOM   1381 C  CD    . PRO A 1 222 ? 32.765 25.376  32.068 1.00 59.12 ? 222  PRO A CD    1 
ATOM   1382 N  N     . TYR A 1 223 ? 32.388 23.947  28.879 1.00 54.69 ? 223  TYR A N     1 
ATOM   1383 C  CA    . TYR A 1 223 ? 31.898 23.040  27.841 1.00 56.89 ? 223  TYR A CA    1 
ATOM   1384 C  C     . TYR A 1 223 ? 30.882 23.434  26.752 1.00 59.52 ? 223  TYR A C     1 
ATOM   1385 O  O     . TYR A 1 223 ? 30.032 24.324  26.910 1.00 58.05 ? 223  TYR A O     1 
ATOM   1386 C  CB    . TYR A 1 223 ? 31.600 21.660  28.435 1.00 55.72 ? 223  TYR A CB    1 
ATOM   1387 C  CG    . TYR A 1 223 ? 32.879 20.890  28.678 1.00 56.59 ? 223  TYR A CG    1 
ATOM   1388 C  CD1   . TYR A 1 223 ? 33.775 20.647  27.633 1.00 55.10 ? 223  TYR A CD1   1 
ATOM   1389 C  CD2   . TYR A 1 223 ? 33.226 20.449  29.951 1.00 55.66 ? 223  TYR A CD2   1 
ATOM   1390 C  CE1   . TYR A 1 223 ? 34.978 19.996  27.857 1.00 56.43 ? 223  TYR A CE1   1 
ATOM   1391 C  CE2   . TYR A 1 223 ? 34.429 19.792  30.177 1.00 56.40 ? 223  TYR A CE2   1 
ATOM   1392 C  CZ    . TYR A 1 223 ? 35.299 19.573  29.127 1.00 56.57 ? 223  TYR A CZ    1 
ATOM   1393 O  OH    . TYR A 1 223 ? 36.500 18.942  29.345 1.00 60.45 ? 223  TYR A OH    1 
ATOM   1394 N  N     . VAL A 1 224 ? 31.012 22.700  25.644 1.00 61.35 ? 224  VAL A N     1 
ATOM   1395 C  CA    . VAL A 1 224 ? 30.262 22.860  24.393 1.00 58.81 ? 224  VAL A CA    1 
ATOM   1396 C  C     . VAL A 1 224 ? 28.767 22.583  24.351 1.00 56.71 ? 224  VAL A C     1 
ATOM   1397 O  O     . VAL A 1 224 ? 28.212 21.872  25.196 1.00 60.65 ? 224  VAL A O     1 
ATOM   1398 C  CB    . VAL A 1 224 ? 30.880 21.998  23.248 1.00 61.26 ? 224  VAL A CB    1 
ATOM   1399 C  CG1   . VAL A 1 224 ? 30.951 22.810  21.969 1.00 64.71 ? 224  VAL A CG1   1 
ATOM   1400 C  CG2   . VAL A 1 224 ? 32.258 21.424  23.623 1.00 59.84 ? 224  VAL A CG2   1 
ATOM   1401 N  N     . VAL A 1 225 ? 28.139 23.136  23.313 1.00 51.57 ? 225  VAL A N     1 
ATOM   1402 C  CA    . VAL A 1 225 ? 26.714 22.959  23.048 1.00 48.08 ? 225  VAL A CA    1 
ATOM   1403 C  C     . VAL A 1 225 ? 26.600 22.267  21.679 1.00 45.63 ? 225  VAL A C     1 
ATOM   1404 O  O     . VAL A 1 225 ? 27.287 22.637  20.721 1.00 45.88 ? 225  VAL A O     1 
ATOM   1405 C  CB    . VAL A 1 225 ? 25.960 24.306  22.985 1.00 44.80 ? 225  VAL A CB    1 
ATOM   1406 C  CG1   . VAL A 1 225 ? 24.464 24.060  22.956 1.00 37.42 ? 225  VAL A CG1   1 
ATOM   1407 C  CG2   . VAL A 1 225 ? 26.334 25.182  24.164 1.00 48.15 ? 225  VAL A CG2   1 
ATOM   1408 N  N     . THR A 1 226 ? 25.748 21.251  21.595 1.00 41.83 ? 226  THR A N     1 
ATOM   1409 C  CA    . THR A 1 226 ? 25.569 20.518  20.350 1.00 35.50 ? 226  THR A CA    1 
ATOM   1410 C  C     . THR A 1 226 ? 24.480 21.149  19.498 1.00 32.21 ? 226  THR A C     1 
ATOM   1411 O  O     . THR A 1 226 ? 23.323 21.228  19.910 1.00 33.24 ? 226  THR A O     1 
ATOM   1412 C  CB    . THR A 1 226 ? 25.239 19.041  20.625 1.00 32.52 ? 226  THR A CB    1 
ATOM   1413 O  OG1   . THR A 1 226 ? 26.253 18.489  21.475 1.00 33.01 ? 226  THR A OG1   1 
ATOM   1414 C  CG2   . THR A 1 226 ? 25.218 18.249  19.333 1.00 35.40 ? 226  THR A CG2   1 
ATOM   1415 N  N     . ARG A 1 227 ? 24.860 21.604  18.308 1.00 26.80 ? 227  ARG A N     1 
ATOM   1416 C  CA    . ARG A 1 227 ? 23.909 22.240  17.398 1.00 26.96 ? 227  ARG A CA    1 
ATOM   1417 C  C     . ARG A 1 227 ? 23.476 21.341  16.240 1.00 21.53 ? 227  ARG A C     1 
ATOM   1418 O  O     . ARG A 1 227 ? 22.406 21.544  15.662 1.00 16.15 ? 227  ARG A O     1 
ATOM   1419 C  CB    . ARG A 1 227 ? 24.522 23.516  16.817 1.00 30.52 ? 227  ARG A CB    1 
ATOM   1420 C  CG    . ARG A 1 227 ? 25.230 24.389  17.843 1.00 43.25 ? 227  ARG A CG    1 
ATOM   1421 C  CD    . ARG A 1 227 ? 26.112 25.429  17.162 1.00 50.45 ? 227  ARG A CD    1 
ATOM   1422 N  NE    . ARG A 1 227 ? 27.414 25.546  17.814 1.00 61.71 ? 227  ARG A NE    1 
ATOM   1423 C  CZ    . ARG A 1 227 ? 27.670 26.331  18.859 1.00 66.83 ? 227  ARG A CZ    1 
ATOM   1424 N  NH1   . ARG A 1 227 ? 26.713 27.090  19.383 1.00 71.58 ? 227  ARG A NH1   1 
ATOM   1425 N  NH2   . ARG A 1 227 ? 28.887 26.356  19.391 1.00 68.59 ? 227  ARG A NH2   1 
ATOM   1426 N  N     . TYR A 1 228 ? 24.287 20.320  15.957 1.00 17.38 ? 228  TYR A N     1 
ATOM   1427 C  CA    . TYR A 1 228 ? 24.079 19.388  14.841 1.00 12.67 ? 228  TYR A CA    1 
ATOM   1428 C  C     . TYR A 1 228 ? 22.670 18.892  14.501 1.00 12.86 ? 228  TYR A C     1 
ATOM   1429 O  O     . TYR A 1 228 ? 22.407 18.531  13.352 1.00 8.19  ? 228  TYR A O     1 
ATOM   1430 C  CB    . TYR A 1 228 ? 24.965 18.160  15.006 1.00 12.13 ? 228  TYR A CB    1 
ATOM   1431 C  CG    . TYR A 1 228 ? 26.393 18.451  15.386 1.00 15.81 ? 228  TYR A CG    1 
ATOM   1432 C  CD1   . TYR A 1 228 ? 27.046 19.585  14.913 1.00 12.94 ? 228  TYR A CD1   1 
ATOM   1433 C  CD2   . TYR A 1 228 ? 27.108 17.568  16.197 1.00 12.36 ? 228  TYR A CD2   1 
ATOM   1434 C  CE1   . TYR A 1 228 ? 28.375 19.834  15.234 1.00 14.72 ? 228  TYR A CE1   1 
ATOM   1435 C  CE2   . TYR A 1 228 ? 28.436 17.810  16.520 1.00 17.68 ? 228  TYR A CE2   1 
ATOM   1436 C  CZ    . TYR A 1 228 ? 29.065 18.946  16.036 1.00 17.75 ? 228  TYR A CZ    1 
ATOM   1437 O  OH    . TYR A 1 228 ? 30.387 19.181  16.348 1.00 23.97 ? 228  TYR A OH    1 
ATOM   1438 N  N     . TYR A 1 229 ? 21.759 18.905  15.471 1.00 8.89  ? 229  TYR A N     1 
ATOM   1439 C  CA    . TYR A 1 229 ? 20.411 18.377  15.248 1.00 3.37  ? 229  TYR A CA    1 
ATOM   1440 C  C     . TYR A 1 229 ? 19.325 19.428  15.191 1.00 7.35  ? 229  TYR A C     1 
ATOM   1441 O  O     . TYR A 1 229 ? 18.140 19.107  15.089 1.00 7.36  ? 229  TYR A O     1 
ATOM   1442 C  CB    . TYR A 1 229 ? 20.097 17.324  16.326 1.00 4.48  ? 229  TYR A CB    1 
ATOM   1443 C  CG    . TYR A 1 229 ? 21.227 16.341  16.522 1.00 2.00  ? 229  TYR A CG    1 
ATOM   1444 C  CD1   . TYR A 1 229 ? 22.319 16.654  17.328 1.00 4.23  ? 229  TYR A CD1   1 
ATOM   1445 C  CD2   . TYR A 1 229 ? 21.269 15.150  15.804 1.00 3.40  ? 229  TYR A CD2   1 
ATOM   1446 C  CE1   . TYR A 1 229 ? 23.423 15.813  17.397 1.00 6.82  ? 229  TYR A CE1   1 
ATOM   1447 C  CE2   . TYR A 1 229 ? 22.366 14.307  15.874 1.00 2.00  ? 229  TYR A CE2   1 
ATOM   1448 C  CZ    . TYR A 1 229 ? 23.439 14.646  16.659 1.00 5.23  ? 229  TYR A CZ    1 
ATOM   1449 O  OH    . TYR A 1 229 ? 24.545 13.833  16.696 1.00 6.46  ? 229  TYR A OH    1 
ATOM   1450 N  N     . ARG A 1 230 ? 19.728 20.691  15.197 1.00 9.86  ? 230  ARG A N     1 
ATOM   1451 C  CA    . ARG A 1 230 ? 18.762 21.782  15.145 1.00 13.59 ? 230  ARG A CA    1 
ATOM   1452 C  C     . ARG A 1 230 ? 18.244 22.036  13.723 1.00 13.05 ? 230  ARG A C     1 
ATOM   1453 O  O     . ARG A 1 230 ? 18.988 21.933  12.741 1.00 11.91 ? 230  ARG A O     1 
ATOM   1454 C  CB    . ARG A 1 230 ? 19.368 23.054  15.738 1.00 19.14 ? 230  ARG A CB    1 
ATOM   1455 C  CG    . ARG A 1 230 ? 19.896 22.857  17.165 1.00 27.85 ? 230  ARG A CG    1 
ATOM   1456 C  CD    . ARG A 1 230 ? 20.023 24.167  17.921 1.00 35.17 ? 230  ARG A CD    1 
ATOM   1457 N  NE    . ARG A 1 230 ? 20.949 24.082  19.051 1.00 38.48 ? 230  ARG A NE    1 
ATOM   1458 C  CZ    . ARG A 1 230 ? 20.595 24.164  20.331 1.00 40.43 ? 230  ARG A CZ    1 
ATOM   1459 N  NH1   . ARG A 1 230 ? 19.324 24.314  20.671 1.00 40.64 ? 230  ARG A NH1   1 
ATOM   1460 N  NH2   . ARG A 1 230 ? 21.529 24.190  21.275 1.00 45.32 ? 230  ARG A NH2   1 
ATOM   1461 N  N     . ALA A 1 231 ? 16.960 22.372  13.640 1.00 8.43  ? 231  ALA A N     1 
ATOM   1462 C  CA    . ALA A 1 231 ? 16.271 22.630  12.378 1.00 12.42 ? 231  ALA A CA    1 
ATOM   1463 C  C     . ALA A 1 231 ? 16.687 23.973  11.782 1.00 19.56 ? 231  ALA A C     1 
ATOM   1464 O  O     . ALA A 1 231 ? 17.153 24.853  12.499 1.00 25.90 ? 231  ALA A O     1 
ATOM   1465 C  CB    . ALA A 1 231 ? 14.771 22.605  12.602 1.00 6.61  ? 231  ALA A CB    1 
ATOM   1466 N  N     . PRO A 1 232 ? 16.495 24.170  10.463 1.00 19.58 ? 232  PRO A N     1 
ATOM   1467 C  CA    . PRO A 1 232 ? 16.851 25.418  9.782  1.00 19.60 ? 232  PRO A CA    1 
ATOM   1468 C  C     . PRO A 1 232 ? 16.117 26.583  10.425 1.00 18.17 ? 232  PRO A C     1 
ATOM   1469 O  O     . PRO A 1 232 ? 16.645 27.680  10.572 1.00 20.54 ? 232  PRO A O     1 
ATOM   1470 C  CB    . PRO A 1 232 ? 16.345 25.179  8.357  1.00 19.68 ? 232  PRO A CB    1 
ATOM   1471 C  CG    . PRO A 1 232 ? 16.501 23.727  8.189  1.00 21.68 ? 232  PRO A CG    1 
ATOM   1472 C  CD    . PRO A 1 232 ? 15.955 23.207  9.492  1.00 22.66 ? 232  PRO A CD    1 
ATOM   1473 N  N     . GLU A 1 233 ? 14.905 26.300  10.881 1.00 20.66 ? 233  GLU A N     1 
ATOM   1474 C  CA    . GLU A 1 233 ? 14.089 27.302  11.532 1.00 21.36 ? 233  GLU A CA    1 
ATOM   1475 C  C     . GLU A 1 233 ? 14.545 27.487  12.981 1.00 20.32 ? 233  GLU A C     1 
ATOM   1476 O  O     . GLU A 1 233 ? 13.739 27.723  13.869 1.00 24.49 ? 233  GLU A O     1 
ATOM   1477 C  CB    . GLU A 1 233 ? 12.602 26.918  11.474 1.00 19.79 ? 233  GLU A CB    1 
ATOM   1478 C  CG    . GLU A 1 233 ? 12.260 25.547  12.040 1.00 24.86 ? 233  GLU A CG    1 
ATOM   1479 C  CD    . GLU A 1 233 ? 12.106 24.467  10.974 1.00 17.54 ? 233  GLU A CD    1 
ATOM   1480 O  OE1   . GLU A 1 233 ? 13.079 24.194  10.250 1.00 16.74 ? 233  GLU A OE1   1 
ATOM   1481 O  OE2   . GLU A 1 233 ? 11.001 23.900  10.866 1.00 6.42  ? 233  GLU A OE2   1 
ATOM   1482 N  N     . VAL A 1 234 ? 15.830 27.263  13.223 1.00 18.23 ? 234  VAL A N     1 
ATOM   1483 C  CA    . VAL A 1 234 ? 16.430 27.448  14.531 1.00 20.54 ? 234  VAL A CA    1 
ATOM   1484 C  C     . VAL A 1 234 ? 17.856 27.932  14.244 1.00 22.57 ? 234  VAL A C     1 
ATOM   1485 O  O     . VAL A 1 234 ? 18.371 28.815  14.932 1.00 34.81 ? 234  VAL A O     1 
ATOM   1486 C  CB    . VAL A 1 234 ? 16.448 26.132  15.367 1.00 21.18 ? 234  VAL A CB    1 
ATOM   1487 C  CG1   . VAL A 1 234 ? 17.228 26.332  16.666 1.00 19.88 ? 234  VAL A CG1   1 
ATOM   1488 C  CG2   . VAL A 1 234 ? 15.021 25.703  15.702 1.00 20.38 ? 234  VAL A CG2   1 
ATOM   1489 N  N     . ILE A 1 235 ? 18.475 27.373  13.208 1.00 20.10 ? 235  ILE A N     1 
ATOM   1490 C  CA    . ILE A 1 235 ? 19.815 27.771  12.787 1.00 20.52 ? 235  ILE A CA    1 
ATOM   1491 C  C     . ILE A 1 235 ? 19.720 29.179  12.212 1.00 25.31 ? 235  ILE A C     1 
ATOM   1492 O  O     . ILE A 1 235 ? 20.550 30.039  12.491 1.00 30.76 ? 235  ILE A O     1 
ATOM   1493 C  CB    . ILE A 1 235 ? 20.332 26.847  11.672 1.00 17.05 ? 235  ILE A CB    1 
ATOM   1494 C  CG1   . ILE A 1 235 ? 20.546 25.438  12.223 1.00 18.12 ? 235  ILE A CG1   1 
ATOM   1495 C  CG2   . ILE A 1 235 ? 21.596 27.423  11.016 1.00 9.23  ? 235  ILE A CG2   1 
ATOM   1496 C  CD1   . ILE A 1 235 ? 20.878 24.404  11.146 1.00 20.24 ? 235  ILE A CD1   1 
ATOM   1497 N  N     . LEU A 1 236 ? 18.675 29.407  11.424 1.00 27.44 ? 236  LEU A N     1 
ATOM   1498 C  CA    . LEU A 1 236 ? 18.463 30.691  10.773 1.00 27.56 ? 236  LEU A CA    1 
ATOM   1499 C  C     . LEU A 1 236 ? 17.440 31.595  11.463 1.00 27.60 ? 236  LEU A C     1 
ATOM   1500 O  O     . LEU A 1 236 ? 17.117 32.653  10.934 1.00 26.13 ? 236  LEU A O     1 
ATOM   1501 C  CB    . LEU A 1 236 ? 18.042 30.455  9.314  1.00 22.74 ? 236  LEU A CB    1 
ATOM   1502 C  CG    . LEU A 1 236 ? 18.921 29.578  8.410  1.00 18.98 ? 236  LEU A CG    1 
ATOM   1503 C  CD1   . LEU A 1 236 ? 18.260 29.448  7.056  1.00 16.72 ? 236  LEU A CD1   1 
ATOM   1504 C  CD2   . LEU A 1 236 ? 20.318 30.149  8.254  1.00 13.48 ? 236  LEU A CD2   1 
ATOM   1505 N  N     . GLY A 1 237 ? 16.925 31.167  12.620 1.00 31.84 ? 237  GLY A N     1 
ATOM   1506 C  CA    . GLY A 1 237 ? 15.929 31.937  13.358 1.00 32.79 ? 237  GLY A CA    1 
ATOM   1507 C  C     . GLY A 1 237 ? 14.787 32.247  12.420 1.00 34.71 ? 237  GLY A C     1 
ATOM   1508 O  O     . GLY A 1 237 ? 14.896 33.163  11.613 1.00 41.49 ? 237  GLY A O     1 
ATOM   1509 N  N     . MET A 1 238 ? 13.674 31.526  12.526 1.00 34.54 ? 238  MET A N     1 
ATOM   1510 C  CA    . MET A 1 238 ? 12.588 31.744  11.577 1.00 32.74 ? 238  MET A CA    1 
ATOM   1511 C  C     . MET A 1 238 ? 11.178 31.701  12.106 1.00 33.97 ? 238  MET A C     1 
ATOM   1512 O  O     . MET A 1 238 ? 10.254 32.236  11.486 1.00 39.97 ? 238  MET A O     1 
ATOM   1513 C  CB    . MET A 1 238 ? 12.690 30.676  10.495 1.00 28.26 ? 238  MET A CB    1 
ATOM   1514 C  CG    . MET A 1 238 ? 12.729 31.177  9.092  1.00 30.49 ? 238  MET A CG    1 
ATOM   1515 S  SD    . MET A 1 238 ? 12.960 29.769  8.043  1.00 31.88 ? 238  MET A SD    1 
ATOM   1516 C  CE    . MET A 1 238 ? 14.658 29.411  8.399  1.00 31.60 ? 238  MET A CE    1 
ATOM   1517 N  N     . GLY A 1 239 ? 10.998 31.016  13.222 1.00 33.62 ? 239  GLY A N     1 
ATOM   1518 C  CA    . GLY A 1 239 ? 9.666  30.858  13.755 1.00 34.10 ? 239  GLY A CA    1 
ATOM   1519 C  C     . GLY A 1 239 ? 9.379  29.426  13.373 1.00 34.14 ? 239  GLY A C     1 
ATOM   1520 O  O     . GLY A 1 239 ? 9.551  29.013  12.222 1.00 38.16 ? 239  GLY A O     1 
ATOM   1521 N  N     . TYR A 1 240 ? 8.962  28.640  14.347 1.00 31.76 ? 240  TYR A N     1 
ATOM   1522 C  CA    . TYR A 1 240 ? 8.722  27.241  14.098 1.00 25.22 ? 240  TYR A CA    1 
ATOM   1523 C  C     . TYR A 1 240 ? 7.283  26.790  14.285 1.00 26.12 ? 240  TYR A C     1 
ATOM   1524 O  O     . TYR A 1 240 ? 6.355  27.594  14.367 1.00 29.40 ? 240  TYR A O     1 
ATOM   1525 C  CB    . TYR A 1 240 ? 9.636  26.450  15.031 1.00 30.31 ? 240  TYR A CB    1 
ATOM   1526 C  CG    . TYR A 1 240 ? 9.465  26.817  16.487 1.00 28.07 ? 240  TYR A CG    1 
ATOM   1527 C  CD1   . TYR A 1 240 ? 8.485  26.210  17.272 1.00 27.58 ? 240  TYR A CD1   1 
ATOM   1528 C  CD2   . TYR A 1 240 ? 10.264 27.788  17.074 1.00 30.08 ? 240  TYR A CD2   1 
ATOM   1529 C  CE1   . TYR A 1 240 ? 8.306  26.568  18.608 1.00 32.98 ? 240  TYR A CE1   1 
ATOM   1530 C  CE2   . TYR A 1 240 ? 10.089 28.153  18.408 1.00 35.93 ? 240  TYR A CE2   1 
ATOM   1531 C  CZ    . TYR A 1 240 ? 9.107  27.540  19.165 1.00 34.05 ? 240  TYR A CZ    1 
ATOM   1532 O  OH    . TYR A 1 240 ? 8.917  27.924  20.468 1.00 35.42 ? 240  TYR A OH    1 
ATOM   1533 N  N     . LYS A 1 241 ? 7.116  25.475  14.263 1.00 28.03 ? 241  LYS A N     1 
ATOM   1534 C  CA    . LYS A 1 241 ? 5.846  24.815  14.502 1.00 26.91 ? 241  LYS A CA    1 
ATOM   1535 C  C     . LYS A 1 241 ? 6.207  23.394  14.943 1.00 22.23 ? 241  LYS A C     1 
ATOM   1536 O  O     . LYS A 1 241 ? 7.389  23.058  15.085 1.00 18.84 ? 241  LYS A O     1 
ATOM   1537 C  CB    . LYS A 1 241 ? 4.929  24.834  13.270 1.00 27.67 ? 241  LYS A CB    1 
ATOM   1538 C  CG    . LYS A 1 241 ? 5.431  24.072  12.060 1.00 33.07 ? 241  LYS A CG    1 
ATOM   1539 C  CD    . LYS A 1 241 ? 4.291  23.869  11.085 1.00 35.07 ? 241  LYS A CD    1 
ATOM   1540 C  CE    . LYS A 1 241 ? 4.768  23.331  9.753  1.00 39.12 ? 241  LYS A CE    1 
ATOM   1541 N  NZ    . LYS A 1 241 ? 3.619  22.945  8.873  1.00 45.66 ? 241  LYS A NZ    1 
ATOM   1542 N  N     . GLU A 1 242 ? 5.196  22.575  15.186 1.00 24.12 ? 242  GLU A N     1 
ATOM   1543 C  CA    . GLU A 1 242 ? 5.393  21.203  15.644 1.00 27.08 ? 242  GLU A CA    1 
ATOM   1544 C  C     . GLU A 1 242 ? 6.518  20.424  14.939 1.00 28.87 ? 242  GLU A C     1 
ATOM   1545 O  O     . GLU A 1 242 ? 7.445  19.931  15.597 1.00 29.46 ? 242  GLU A O     1 
ATOM   1546 C  CB    . GLU A 1 242 ? 4.087  20.407  15.508 1.00 31.19 ? 242  GLU A CB    1 
ATOM   1547 C  CG    . GLU A 1 242 ? 2.797  21.220  15.619 1.00 42.32 ? 242  GLU A CG    1 
ATOM   1548 C  CD    . GLU A 1 242 ? 2.474  21.666  17.029 1.00 45.14 ? 242  GLU A CD    1 
ATOM   1549 O  OE1   . GLU A 1 242 ? 2.135  20.806  17.869 1.00 49.49 ? 242  GLU A OE1   1 
ATOM   1550 O  OE2   . GLU A 1 242 ? 2.522  22.884  17.288 1.00 50.83 ? 242  GLU A OE2   1 
ATOM   1551 N  N     . ASN A 1 243 ? 6.459  20.348  13.609 1.00 26.64 ? 243  ASN A N     1 
ATOM   1552 C  CA    . ASN A 1 243 ? 7.438  19.572  12.843 1.00 23.45 ? 243  ASN A CA    1 
ATOM   1553 C  C     . ASN A 1 243 ? 8.911  19.977  12.880 1.00 19.71 ? 243  ASN A C     1 
ATOM   1554 O  O     . ASN A 1 243 ? 9.714  19.443  12.113 1.00 16.73 ? 243  ASN A O     1 
ATOM   1555 C  CB    . ASN A 1 243 ? 6.962  19.370  11.395 1.00 30.05 ? 243  ASN A CB    1 
ATOM   1556 C  CG    . ASN A 1 243 ? 7.266  20.549  10.494 1.00 28.12 ? 243  ASN A CG    1 
ATOM   1557 O  OD1   . ASN A 1 243 ? 7.363  21.681  10.951 1.00 30.53 ? 243  ASN A OD1   1 
ATOM   1558 N  ND2   . ASN A 1 243 ? 7.426  20.280  9.200  1.00 27.57 ? 243  ASN A ND2   1 
ATOM   1559 N  N     . VAL A 1 244 ? 9.278  20.901  13.766 1.00 18.00 ? 244  VAL A N     1 
ATOM   1560 C  CA    . VAL A 1 244 ? 10.678 21.311  13.889 1.00 13.13 ? 244  VAL A CA    1 
ATOM   1561 C  C     . VAL A 1 244 ? 11.478 20.141  14.484 1.00 15.29 ? 244  VAL A C     1 
ATOM   1562 O  O     . VAL A 1 244 ? 12.674 19.974  14.208 1.00 12.90 ? 244  VAL A O     1 
ATOM   1563 C  CB    . VAL A 1 244 ? 10.836 22.615  14.761 1.00 10.31 ? 244  VAL A CB    1 
ATOM   1564 C  CG1   . VAL A 1 244 ? 10.220 22.432  16.138 1.00 8.51  ? 244  VAL A CG1   1 
ATOM   1565 C  CG2   . VAL A 1 244 ? 12.298 23.029  14.884 1.00 8.10  ? 244  VAL A CG2   1 
ATOM   1566 N  N     . ASP A 1 245 ? 10.784 19.294  15.247 1.00 18.32 ? 245  ASP A N     1 
ATOM   1567 C  CA    . ASP A 1 245 ? 11.394 18.128  15.892 1.00 19.89 ? 245  ASP A CA    1 
ATOM   1568 C  C     . ASP A 1 245 ? 11.586 16.968  14.933 1.00 19.67 ? 245  ASP A C     1 
ATOM   1569 O  O     . ASP A 1 245 ? 12.340 16.029  15.212 1.00 19.03 ? 245  ASP A O     1 
ATOM   1570 C  CB    . ASP A 1 245 ? 10.541 17.681  17.081 1.00 15.63 ? 245  ASP A CB    1 
ATOM   1571 C  CG    . ASP A 1 245 ? 10.706 18.588  18.284 1.00 17.09 ? 245  ASP A CG    1 
ATOM   1572 O  OD1   . ASP A 1 245 ? 11.862 18.956  18.574 1.00 11.80 ? 245  ASP A OD1   1 
ATOM   1573 O  OD2   . ASP A 1 245 ? 9.697  18.937  18.931 1.00 6.44  ? 245  ASP A OD2   1 
ATOM   1574 N  N     . ILE A 1 246 ? 10.881 17.032  13.812 1.00 17.61 ? 246  ILE A N     1 
ATOM   1575 C  CA    . ILE A 1 246 ? 10.979 16.008  12.792 1.00 15.11 ? 246  ILE A CA    1 
ATOM   1576 C  C     . ILE A 1 246 ? 12.355 16.099  12.149 1.00 14.58 ? 246  ILE A C     1 
ATOM   1577 O  O     . ILE A 1 246 ? 12.957 15.088  11.806 1.00 18.30 ? 246  ILE A O     1 
ATOM   1578 C  CB    . ILE A 1 246 ? 9.848  16.165  11.741 1.00 17.78 ? 246  ILE A CB    1 
ATOM   1579 C  CG1   . ILE A 1 246 ? 8.528  15.676  12.337 1.00 16.97 ? 246  ILE A CG1   1 
ATOM   1580 C  CG2   . ILE A 1 246 ? 10.158 15.392  10.476 1.00 22.45 ? 246  ILE A CG2   1 
ATOM   1581 C  CD1   . ILE A 1 246 ? 8.578  14.222  12.795 1.00 11.74 ? 246  ILE A CD1   1 
ATOM   1582 N  N     . TRP A 1 247 ? 12.901 17.307  12.088 1.00 12.73 ? 247  TRP A N     1 
ATOM   1583 C  CA    . TRP A 1 247 ? 14.206 17.488  11.491 1.00 7.70  ? 247  TRP A CA    1 
ATOM   1584 C  C     . TRP A 1 247 ? 15.266 16.838  12.346 1.00 12.44 ? 247  TRP A C     1 
ATOM   1585 O  O     . TRP A 1 247 ? 16.209 16.243  11.820 1.00 22.20 ? 247  TRP A O     1 
ATOM   1586 C  CB    . TRP A 1 247 ? 14.522 18.967  11.294 1.00 7.64  ? 247  TRP A CB    1 
ATOM   1587 C  CG    . TRP A 1 247 ? 15.901 19.209  10.783 1.00 2.00  ? 247  TRP A CG    1 
ATOM   1588 C  CD1   . TRP A 1 247 ? 17.051 19.269  11.525 1.00 4.54  ? 247  TRP A CD1   1 
ATOM   1589 C  CD2   . TRP A 1 247 ? 16.296 19.409  9.426  1.00 2.00  ? 247  TRP A CD2   1 
ATOM   1590 N  NE1   . TRP A 1 247 ? 18.132 19.486  10.721 1.00 6.64  ? 247  TRP A NE1   1 
ATOM   1591 C  CE2   . TRP A 1 247 ? 17.702 19.580  9.422  1.00 2.00  ? 247  TRP A CE2   1 
ATOM   1592 C  CE3   . TRP A 1 247 ? 15.603 19.471  8.217  1.00 3.59  ? 247  TRP A CE3   1 
ATOM   1593 C  CZ2   . TRP A 1 247 ? 18.432 19.795  8.242  1.00 2.44  ? 247  TRP A CZ2   1 
ATOM   1594 C  CZ3   . TRP A 1 247 ? 16.322 19.689  7.051  1.00 2.48  ? 247  TRP A CZ3   1 
ATOM   1595 C  CH2   . TRP A 1 247 ? 17.725 19.850  7.071  1.00 7.66  ? 247  TRP A CH2   1 
ATOM   1596 N  N     . SER A 1 248 ? 15.139 16.979  13.662 1.00 10.03 ? 248  SER A N     1 
ATOM   1597 C  CA    . SER A 1 248 ? 16.104 16.393  14.592 1.00 10.93 ? 248  SER A CA    1 
ATOM   1598 C  C     . SER A 1 248 ? 16.025 14.873  14.512 1.00 7.94  ? 248  SER A C     1 
ATOM   1599 O  O     . SER A 1 248 ? 17.050 14.209  14.559 1.00 7.84  ? 248  SER A O     1 
ATOM   1600 C  CB    . SER A 1 248 ? 15.834 16.860  16.030 1.00 13.84 ? 248  SER A CB    1 
ATOM   1601 O  OG    . SER A 1 248 ? 15.965 18.269  16.153 1.00 6.70  ? 248  SER A OG    1 
ATOM   1602 N  N     . VAL A 1 249 ? 14.807 14.338  14.389 1.00 9.55  ? 249  VAL A N     1 
ATOM   1603 C  CA    . VAL A 1 249 ? 14.562 12.896  14.275 1.00 9.07  ? 249  VAL A CA    1 
ATOM   1604 C  C     . VAL A 1 249 ? 15.223 12.344  13.008 1.00 11.82 ? 249  VAL A C     1 
ATOM   1605 O  O     . VAL A 1 249 ? 15.741 11.222  12.999 1.00 10.02 ? 249  VAL A O     1 
ATOM   1606 C  CB    . VAL A 1 249 ? 13.041 12.581  14.187 1.00 11.85 ? 249  VAL A CB    1 
ATOM   1607 C  CG1   . VAL A 1 249 ? 12.811 11.104  13.810 1.00 5.79  ? 249  VAL A CG1   1 
ATOM   1608 C  CG2   . VAL A 1 249 ? 12.335 12.951  15.511 1.00 2.00  ? 249  VAL A CG2   1 
ATOM   1609 N  N     . GLY A 1 250 ? 15.200 13.158  11.952 1.00 14.54 ? 250  GLY A N     1 
ATOM   1610 C  CA    . GLY A 1 250 ? 15.775 12.782  10.677 1.00 2.72  ? 250  GLY A CA    1 
ATOM   1611 C  C     . GLY A 1 250 ? 17.276 12.821  10.737 1.00 4.85  ? 250  GLY A C     1 
ATOM   1612 O  O     . GLY A 1 250 ? 17.936 12.007  10.099 1.00 7.91  ? 250  GLY A O     1 
ATOM   1613 N  N     . CYS A 1 251 ? 17.823 13.767  11.495 1.00 7.77  ? 251  CYS A N     1 
ATOM   1614 C  CA    . CYS A 1 251 ? 19.273 13.892  11.651 1.00 6.91  ? 251  CYS A CA    1 
ATOM   1615 C  C     . CYS A 1 251 ? 19.775 12.714  12.473 1.00 11.75 ? 251  CYS A C     1 
ATOM   1616 O  O     . CYS A 1 251 ? 20.931 12.309  12.347 1.00 12.55 ? 251  CYS A O     1 
ATOM   1617 C  CB    . CYS A 1 251 ? 19.648 15.182  12.393 1.00 9.42  ? 251  CYS A CB    1 
ATOM   1618 S  SG    . CYS A 1 251 ? 19.397 16.736  11.524 1.00 11.33 ? 251  CYS A SG    1 
ATOM   1619 N  N     . ILE A 1 252 ? 18.914 12.204  13.352 1.00 7.77  ? 252  ILE A N     1 
ATOM   1620 C  CA    . ILE A 1 252 ? 19.273 11.077  14.197 1.00 11.16 ? 252  ILE A CA    1 
ATOM   1621 C  C     . ILE A 1 252 ? 19.189 9.779   13.399 1.00 10.11 ? 252  ILE A C     1 
ATOM   1622 O  O     . ILE A 1 252 ? 20.136 9.003   13.387 1.00 9.91  ? 252  ILE A O     1 
ATOM   1623 C  CB    . ILE A 1 252 ? 18.380 11.014  15.464 1.00 11.43 ? 252  ILE A CB    1 
ATOM   1624 C  CG1   . ILE A 1 252 ? 18.803 12.109  16.453 1.00 7.93  ? 252  ILE A CG1   1 
ATOM   1625 C  CG2   . ILE A 1 252 ? 18.474 9.651   16.117 1.00 2.95  ? 252  ILE A CG2   1 
ATOM   1626 C  CD1   . ILE A 1 252 ? 17.813 12.329  17.587 1.00 8.60  ? 252  ILE A CD1   1 
ATOM   1627 N  N     . MET A 1 253 ? 18.070 9.563   12.717 1.00 8.65  ? 253  MET A N     1 
ATOM   1628 C  CA    . MET A 1 253 ? 17.883 8.367   11.891 1.00 11.03 ? 253  MET A CA    1 
ATOM   1629 C  C     . MET A 1 253 ? 19.036 8.269   10.899 1.00 10.95 ? 253  MET A C     1 
ATOM   1630 O  O     . MET A 1 253 ? 19.701 7.240   10.801 1.00 14.90 ? 253  MET A O     1 
ATOM   1631 C  CB    . MET A 1 253 ? 16.558 8.463   11.130 1.00 11.61 ? 253  MET A CB    1 
ATOM   1632 C  CG    . MET A 1 253 ? 16.281 7.354   10.131 1.00 9.73  ? 253  MET A CG    1 
ATOM   1633 S  SD    . MET A 1 253 ? 14.574 7.467   9.532  1.00 18.84 ? 253  MET A SD    1 
ATOM   1634 C  CE    . MET A 1 253 ? 14.297 5.724   9.074  1.00 20.28 ? 253  MET A CE    1 
ATOM   1635 N  N     . GLY A 1 254 ? 19.319 9.388   10.241 1.00 8.37  ? 254  GLY A N     1 
ATOM   1636 C  CA    . GLY A 1 254 ? 20.376 9.453   9.255  1.00 11.09 ? 254  GLY A CA    1 
ATOM   1637 C  C     . GLY A 1 254 ? 21.727 9.091   9.819  1.00 10.62 ? 254  GLY A C     1 
ATOM   1638 O  O     . GLY A 1 254 ? 22.593 8.588   9.108  1.00 14.66 ? 254  GLY A O     1 
ATOM   1639 N  N     . GLU A 1 255 ? 21.910 9.346   11.103 1.00 13.26 ? 255  GLU A N     1 
ATOM   1640 C  CA    . GLU A 1 255 ? 23.157 9.025   11.773 1.00 13.23 ? 255  GLU A CA    1 
ATOM   1641 C  C     . GLU A 1 255 ? 23.128 7.573   12.232 1.00 12.50 ? 255  GLU A C     1 
ATOM   1642 O  O     . GLU A 1 255 ? 24.167 6.914   12.274 1.00 15.69 ? 255  GLU A O     1 
ATOM   1643 C  CB    . GLU A 1 255 ? 23.371 9.956   12.954 1.00 12.81 ? 255  GLU A CB    1 
ATOM   1644 C  CG    . GLU A 1 255 ? 24.721 9.797   13.626 1.00 12.38 ? 255  GLU A CG    1 
ATOM   1645 C  CD    . GLU A 1 255 ? 24.981 10.884  14.629 1.00 16.63 ? 255  GLU A CD    1 
ATOM   1646 O  OE1   . GLU A 1 255 ? 24.097 11.752  14.792 1.00 15.83 ? 255  GLU A OE1   1 
ATOM   1647 O  OE2   . GLU A 1 255 ? 26.066 10.876  15.241 1.00 13.69 ? 255  GLU A OE2   1 
ATOM   1648 N  N     . MET A 1 256 ? 21.934 7.073   12.544 1.00 11.34 ? 256  MET A N     1 
ATOM   1649 C  CA    . MET A 1 256 ? 21.761 5.684   12.968 1.00 18.29 ? 256  MET A CA    1 
ATOM   1650 C  C     . MET A 1 256 ? 22.104 4.784   11.771 1.00 21.35 ? 256  MET A C     1 
ATOM   1651 O  O     . MET A 1 256 ? 22.528 3.636   11.938 1.00 24.25 ? 256  MET A O     1 
ATOM   1652 C  CB    . MET A 1 256 ? 20.306 5.418   13.400 1.00 15.85 ? 256  MET A CB    1 
ATOM   1653 C  CG    . MET A 1 256 ? 19.923 5.864   14.819 1.00 13.73 ? 256  MET A CG    1 
ATOM   1654 S  SD    . MET A 1 256 ? 18.129 5.771   15.110 1.00 21.93 ? 256  MET A SD    1 
ATOM   1655 C  CE    . MET A 1 256 ? 18.045 4.508   16.280 1.00 22.20 ? 256  MET A CE    1 
ATOM   1656 N  N     . VAL A 1 257 ? 21.918 5.327   10.568 1.00 20.26 ? 257  VAL A N     1 
ATOM   1657 C  CA    . VAL A 1 257 ? 22.179 4.628   9.319  1.00 17.94 ? 257  VAL A CA    1 
ATOM   1658 C  C     . VAL A 1 257 ? 23.614 4.838   8.823  1.00 24.46 ? 257  VAL A C     1 
ATOM   1659 O  O     . VAL A 1 257 ? 24.340 3.877   8.550  1.00 28.18 ? 257  VAL A O     1 
ATOM   1660 C  CB    . VAL A 1 257 ? 21.196 5.102   8.217  1.00 16.26 ? 257  VAL A CB    1 
ATOM   1661 C  CG1   . VAL A 1 257 ? 21.532 4.460   6.873  1.00 20.24 ? 257  VAL A CG1   1 
ATOM   1662 C  CG2   . VAL A 1 257 ? 19.769 4.780   8.617  1.00 8.70  ? 257  VAL A CG2   1 
ATOM   1663 N  N     . ARG A 1 258 ? 24.030 6.100   8.738  1.00 26.10 ? 258  ARG A N     1 
ATOM   1664 C  CA    . ARG A 1 258 ? 25.355 6.452   8.246  1.00 25.83 ? 258  ARG A CA    1 
ATOM   1665 C  C     . ARG A 1 258 ? 26.493 6.190   9.247  1.00 29.04 ? 258  ARG A C     1 
ATOM   1666 O  O     . ARG A 1 258 ? 27.632 5.967   8.839  1.00 30.93 ? 258  ARG A O     1 
ATOM   1667 C  CB    . ARG A 1 258 ? 25.350 7.916   7.777  1.00 25.22 ? 258  ARG A CB    1 
ATOM   1668 C  CG    . ARG A 1 258 ? 26.446 8.265   6.778  1.00 29.73 ? 258  ARG A CG    1 
ATOM   1669 C  CD    . ARG A 1 258 ? 26.442 9.741   6.371  1.00 23.25 ? 258  ARG A CD    1 
ATOM   1670 N  NE    . ARG A 1 258 ? 25.447 10.070  5.347  1.00 26.29 ? 258  ARG A NE    1 
ATOM   1671 C  CZ    . ARG A 1 258 ? 25.292 11.286  4.824  1.00 27.73 ? 258  ARG A CZ    1 
ATOM   1672 N  NH1   . ARG A 1 258 ? 26.065 12.285  5.228  1.00 31.86 ? 258  ARG A NH1   1 
ATOM   1673 N  NH2   . ARG A 1 258 ? 24.358 11.514  3.907  1.00 25.21 ? 258  ARG A NH2   1 
ATOM   1674 N  N     . HIS A 1 259 ? 26.167 6.165   10.541 1.00 31.54 ? 259  HIS A N     1 
ATOM   1675 C  CA    . HIS A 1 259 ? 27.133 5.937   11.634 1.00 30.75 ? 259  HIS A CA    1 
ATOM   1676 C  C     . HIS A 1 259 ? 28.096 7.089   11.845 1.00 33.58 ? 259  HIS A C     1 
ATOM   1677 O  O     . HIS A 1 259 ? 29.182 6.906   12.395 1.00 36.69 ? 259  HIS A O     1 
ATOM   1678 C  CB    . HIS A 1 259 ? 27.950 4.654   11.416 1.00 29.60 ? 259  HIS A CB    1 
ATOM   1679 C  CG    . HIS A 1 259 ? 27.121 3.419   11.315 1.00 29.37 ? 259  HIS A CG    1 
ATOM   1680 N  ND1   . HIS A 1 259 ? 26.344 2.958   12.357 1.00 28.59 ? 259  HIS A ND1   1 
ATOM   1681 C  CD2   . HIS A 1 259 ? 26.895 2.578   10.277 1.00 24.51 ? 259  HIS A CD2   1 
ATOM   1682 C  CE1   . HIS A 1 259 ? 25.672 1.894   11.960 1.00 30.73 ? 259  HIS A CE1   1 
ATOM   1683 N  NE2   . HIS A 1 259 ? 25.986 1.643   10.706 1.00 24.74 ? 259  HIS A NE2   1 
ATOM   1684 N  N     . LYS A 1 260 ? 27.714 8.268   11.380 1.00 36.75 ? 260  LYS A N     1 
ATOM   1685 C  CA    . LYS A 1 260 ? 28.550 9.446   11.536 1.00 37.29 ? 260  LYS A CA    1 
ATOM   1686 C  C     . LYS A 1 260 ? 27.647 10.673  11.447 1.00 35.83 ? 260  LYS A C     1 
ATOM   1687 O  O     . LYS A 1 260 ? 26.604 10.636  10.790 1.00 33.85 ? 260  LYS A O     1 
ATOM   1688 C  CB    . LYS A 1 260 ? 29.639 9.467   10.457 1.00 40.91 ? 260  LYS A CB    1 
ATOM   1689 C  CG    . LYS A 1 260 ? 30.874 10.270  10.846 1.00 51.71 ? 260  LYS A CG    1 
ATOM   1690 C  CD    . LYS A 1 260 ? 31.590 9.666   12.051 1.00 51.82 ? 260  LYS A CD    1 
ATOM   1691 C  CE    . LYS A 1 260 ? 32.701 10.582  12.546 1.00 54.23 ? 260  LYS A CE    1 
ATOM   1692 N  NZ    . LYS A 1 260 ? 33.590 9.914   13.543 1.00 58.59 ? 260  LYS A NZ    1 
ATOM   1693 N  N     . ILE A 1 261 ? 28.026 11.753  12.122 1.00 33.84 ? 261  ILE A N     1 
ATOM   1694 C  CA    . ILE A 1 261 ? 27.219 12.971  12.129 1.00 32.21 ? 261  ILE A CA    1 
ATOM   1695 C  C     . ILE A 1 261 ? 26.932 13.526  10.732 1.00 33.34 ? 261  ILE A C     1 
ATOM   1696 O  O     . ILE A 1 261 ? 27.837 13.733  9.923  1.00 36.27 ? 261  ILE A O     1 
ATOM   1697 C  CB    . ILE A 1 261 ? 27.855 14.052  13.030 1.00 32.27 ? 261  ILE A CB    1 
ATOM   1698 C  CG1   . ILE A 1 261 ? 27.926 13.544  14.478 1.00 34.02 ? 261  ILE A CG1   1 
ATOM   1699 C  CG2   . ILE A 1 261 ? 27.010 15.316  13.021 1.00 40.17 ? 261  ILE A CG2   1 
ATOM   1700 C  CD1   . ILE A 1 261 ? 28.780 14.401  15.408 1.00 31.36 ? 261  ILE A CD1   1 
ATOM   1701 N  N     . LEU A 1 262 ? 25.651 13.776  10.473 1.00 28.88 ? 262  LEU A N     1 
ATOM   1702 C  CA    . LEU A 1 262 ? 25.186 14.291  9.186  1.00 22.44 ? 262  LEU A CA    1 
ATOM   1703 C  C     . LEU A 1 262 ? 25.637 15.710  8.811  1.00 23.91 ? 262  LEU A C     1 
ATOM   1704 O  O     . LEU A 1 262 ? 26.308 15.894  7.791  1.00 27.63 ? 262  LEU A O     1 
ATOM   1705 C  CB    . LEU A 1 262 ? 23.659 14.204  9.131  1.00 16.88 ? 262  LEU A CB    1 
ATOM   1706 C  CG    . LEU A 1 262 ? 23.030 13.115  8.256  1.00 10.03 ? 262  LEU A CG    1 
ATOM   1707 C  CD1   . LEU A 1 262 ? 23.656 11.768  8.553  1.00 7.90  ? 262  LEU A CD1   1 
ATOM   1708 C  CD2   . LEU A 1 262 ? 21.525 13.082  8.471  1.00 5.23  ? 262  LEU A CD2   1 
ATOM   1709 N  N     . PHE A 1 263 ? 25.256 16.701  9.617  1.00 24.26 ? 263  PHE A N     1 
ATOM   1710 C  CA    . PHE A 1 263 ? 25.590 18.104  9.357  1.00 19.48 ? 263  PHE A CA    1 
ATOM   1711 C  C     . PHE A 1 263 ? 26.466 18.734  10.448 1.00 24.83 ? 263  PHE A C     1 
ATOM   1712 O  O     . PHE A 1 263 ? 26.009 19.609  11.190 1.00 23.18 ? 263  PHE A O     1 
ATOM   1713 C  CB    . PHE A 1 263 ? 24.309 18.947  9.253  1.00 18.64 ? 263  PHE A CB    1 
ATOM   1714 C  CG    . PHE A 1 263 ? 23.230 18.350  8.376  1.00 20.06 ? 263  PHE A CG    1 
ATOM   1715 C  CD1   . PHE A 1 263 ? 23.499 17.946  7.072  1.00 20.42 ? 263  PHE A CD1   1 
ATOM   1716 C  CD2   . PHE A 1 263 ? 21.930 18.231  8.854  1.00 14.93 ? 263  PHE A CD2   1 
ATOM   1717 C  CE1   . PHE A 1 263 ? 22.487 17.428  6.257  1.00 18.22 ? 263  PHE A CE1   1 
ATOM   1718 C  CE2   . PHE A 1 263 ? 20.910 17.719  8.053  1.00 14.75 ? 263  PHE A CE2   1 
ATOM   1719 C  CZ    . PHE A 1 263 ? 21.189 17.313  6.747  1.00 15.66 ? 263  PHE A CZ    1 
ATOM   1720 N  N     . PRO A 1 264 ? 27.751 18.346  10.530 1.00 28.64 ? 264  PRO A N     1 
ATOM   1721 C  CA    . PRO A 1 264 ? 28.645 18.905  11.554 1.00 33.34 ? 264  PRO A CA    1 
ATOM   1722 C  C     . PRO A 1 264 ? 29.021 20.374  11.281 1.00 36.01 ? 264  PRO A C     1 
ATOM   1723 O  O     . PRO A 1 264 ? 28.604 20.951  10.277 1.00 40.32 ? 264  PRO A O     1 
ATOM   1724 C  CB    . PRO A 1 264 ? 29.870 17.994  11.460 1.00 32.47 ? 264  PRO A CB    1 
ATOM   1725 C  CG    . PRO A 1 264 ? 29.948 17.722  9.982  1.00 30.19 ? 264  PRO A CG    1 
ATOM   1726 C  CD    . PRO A 1 264 ? 28.486 17.451  9.620  1.00 29.89 ? 264  PRO A CD    1 
ATOM   1727 N  N     . GLY A 1 265 ? 29.832 20.961  12.161 1.00 35.76 ? 265  GLY A N     1 
ATOM   1728 C  CA    . GLY A 1 265 ? 30.248 22.338  11.970 1.00 35.31 ? 265  GLY A CA    1 
ATOM   1729 C  C     . GLY A 1 265 ? 30.673 23.045  13.239 1.00 37.91 ? 265  GLY A C     1 
ATOM   1730 O  O     . GLY A 1 265 ? 30.198 22.719  14.325 1.00 38.81 ? 265  GLY A O     1 
ATOM   1731 N  N     . ARG A 1 266 ? 31.586 24.005  13.094 1.00 39.09 ? 266  ARG A N     1 
ATOM   1732 C  CA    . ARG A 1 266 ? 32.098 24.801  14.207 1.00 37.34 ? 266  ARG A CA    1 
ATOM   1733 C  C     . ARG A 1 266 ? 31.037 25.807  14.636 1.00 33.96 ? 266  ARG A C     1 
ATOM   1734 O  O     . ARG A 1 266 ? 30.805 26.030  15.825 1.00 33.73 ? 266  ARG A O     1 
ATOM   1735 C  CB    . ARG A 1 266 ? 33.331 25.589  13.761 1.00 39.08 ? 266  ARG A CB    1 
ATOM   1736 C  CG    . ARG A 1 266 ? 34.358 24.788  12.972 1.00 41.45 ? 266  ARG A CG    1 
ATOM   1737 C  CD    . ARG A 1 266 ? 35.382 25.711  12.324 1.00 44.00 ? 266  ARG A CD    1 
ATOM   1738 N  NE    . ARG A 1 266 ? 34.750 26.735  11.489 1.00 44.04 ? 266  ARG A NE    1 
ATOM   1739 C  CZ    . ARG A 1 266 ? 35.406 27.564  10.679 1.00 43.78 ? 266  ARG A CZ    1 
ATOM   1740 N  NH1   . ARG A 1 266 ? 36.725 27.500  10.576 1.00 43.33 ? 266  ARG A NH1   1 
ATOM   1741 N  NH2   . ARG A 1 266 ? 34.739 28.481  9.986  1.00 43.71 ? 266  ARG A NH2   1 
ATOM   1742 N  N     . ASP A 1 267 ? 30.399 26.413  13.645 1.00 30.72 ? 267  ASP A N     1 
ATOM   1743 C  CA    . ASP A 1 267 ? 29.383 27.423  13.878 1.00 32.69 ? 267  ASP A CA    1 
ATOM   1744 C  C     . ASP A 1 267 ? 28.156 27.075  13.045 1.00 28.36 ? 267  ASP A C     1 
ATOM   1745 O  O     . ASP A 1 267 ? 28.132 26.051  12.371 1.00 28.17 ? 267  ASP A O     1 
ATOM   1746 C  CB    . ASP A 1 267 ? 29.936 28.791  13.449 1.00 43.33 ? 267  ASP A CB    1 
ATOM   1747 C  CG    . ASP A 1 267 ? 29.136 29.954  14.021 1.00 54.26 ? 267  ASP A CG    1 
ATOM   1748 O  OD1   . ASP A 1 267 ? 29.172 30.160  15.260 1.00 59.87 ? 267  ASP A OD1   1 
ATOM   1749 O  OD2   . ASP A 1 267 ? 28.466 30.658  13.228 1.00 55.75 ? 267  ASP A OD2   1 
ATOM   1750 N  N     . TYR A 1 268 ? 27.139 27.929  13.093 1.00 25.56 ? 268  TYR A N     1 
ATOM   1751 C  CA    . TYR A 1 268 ? 25.938 27.718  12.303 1.00 22.27 ? 268  TYR A CA    1 
ATOM   1752 C  C     . TYR A 1 268 ? 26.277 28.014  10.838 1.00 21.54 ? 268  TYR A C     1 
ATOM   1753 O  O     . TYR A 1 268 ? 25.491 27.710  9.944  1.00 18.16 ? 268  TYR A O     1 
ATOM   1754 C  CB    . TYR A 1 268 ? 24.826 28.660  12.751 1.00 22.38 ? 268  TYR A CB    1 
ATOM   1755 C  CG    . TYR A 1 268 ? 23.987 28.168  13.897 1.00 29.62 ? 268  TYR A CG    1 
ATOM   1756 C  CD1   . TYR A 1 268 ? 23.725 26.812  14.078 1.00 28.93 ? 268  TYR A CD1   1 
ATOM   1757 C  CD2   . TYR A 1 268 ? 23.401 29.070  14.781 1.00 34.24 ? 268  TYR A CD2   1 
ATOM   1758 C  CE1   . TYR A 1 268 ? 22.893 26.372  15.116 1.00 31.11 ? 268  TYR A CE1   1 
ATOM   1759 C  CE2   . TYR A 1 268 ? 22.573 28.640  15.812 1.00 33.57 ? 268  TYR A CE2   1 
ATOM   1760 C  CZ    . TYR A 1 268 ? 22.320 27.294  15.977 1.00 32.49 ? 268  TYR A CZ    1 
ATOM   1761 O  OH    . TYR A 1 268 ? 21.487 26.890  16.996 1.00 31.19 ? 268  TYR A OH    1 
ATOM   1762 N  N     . ILE A 1 269 ? 27.434 28.632  10.600 1.00 20.49 ? 269  ILE A N     1 
ATOM   1763 C  CA    . ILE A 1 269 ? 27.866 28.961  9.239  1.00 21.51 ? 269  ILE A CA    1 
ATOM   1764 C  C     . ILE A 1 269 ? 28.377 27.691  8.558  1.00 22.26 ? 269  ILE A C     1 
ATOM   1765 O  O     . ILE A 1 269 ? 28.009 27.404  7.417  1.00 15.96 ? 269  ILE A O     1 
ATOM   1766 C  CB    . ILE A 1 269 ? 28.988 30.046  9.216  1.00 21.86 ? 269  ILE A CB    1 
ATOM   1767 C  CG1   . ILE A 1 269 ? 28.525 31.336  9.910  1.00 16.45 ? 269  ILE A CG1   1 
ATOM   1768 C  CG2   . ILE A 1 269 ? 29.423 30.316  7.778  1.00 17.40 ? 269  ILE A CG2   1 
ATOM   1769 C  CD1   . ILE A 1 269 ? 27.282 31.977  9.334  1.00 16.88 ? 269  ILE A CD1   1 
ATOM   1770 N  N     . ASP A 1 270 ? 29.220 26.939  9.269  1.00 22.67 ? 270  ASP A N     1 
ATOM   1771 C  CA    . ASP A 1 270 ? 29.758 25.683  8.750  1.00 26.51 ? 270  ASP A CA    1 
ATOM   1772 C  C     . ASP A 1 270 ? 28.681 24.613  8.725  1.00 26.07 ? 270  ASP A C     1 
ATOM   1773 O  O     . ASP A 1 270 ? 28.724 23.693  7.912  1.00 31.95 ? 270  ASP A O     1 
ATOM   1774 C  CB    . ASP A 1 270 ? 30.912 25.185  9.616  1.00 29.81 ? 270  ASP A CB    1 
ATOM   1775 C  CG    . ASP A 1 270 ? 32.075 26.141  9.635  1.00 44.29 ? 270  ASP A CG    1 
ATOM   1776 O  OD1   . ASP A 1 270 ? 32.029 27.119  10.416 1.00 51.03 ? 270  ASP A OD1   1 
ATOM   1777 O  OD2   . ASP A 1 270 ? 33.037 25.910  8.870  1.00 49.24 ? 270  ASP A OD2   1 
ATOM   1778 N  N     . GLN A 1 271 ? 27.695 24.745  9.598  1.00 23.97 ? 271  GLN A N     1 
ATOM   1779 C  CA    . GLN A 1 271 ? 26.645 23.759  9.651  1.00 22.27 ? 271  GLN A CA    1 
ATOM   1780 C  C     . GLN A 1 271 ? 25.646 23.911  8.527  1.00 24.44 ? 271  GLN A C     1 
ATOM   1781 O  O     . GLN A 1 271 ? 25.189 22.921  7.963  1.00 27.22 ? 271  GLN A O     1 
ATOM   1782 C  CB    . GLN A 1 271 ? 25.924 23.804  10.981 1.00 23.07 ? 271  GLN A CB    1 
ATOM   1783 C  CG    . GLN A 1 271 ? 25.510 22.437  11.433 1.00 24.75 ? 271  GLN A CG    1 
ATOM   1784 C  CD    . GLN A 1 271 ? 24.265 22.457  12.260 1.00 26.45 ? 271  GLN A CD    1 
ATOM   1785 O  OE1   . GLN A 1 271 ? 24.169 23.183  13.248 1.00 22.23 ? 271  GLN A OE1   1 
ATOM   1786 N  NE2   . GLN A 1 271 ? 23.302 21.634  11.879 1.00 29.79 ? 271  GLN A NE2   1 
ATOM   1787 N  N     . TRP A 1 272 ? 25.283 25.147  8.211  1.00 24.10 ? 272  TRP A N     1 
ATOM   1788 C  CA    . TRP A 1 272 ? 24.331 25.397  7.137  1.00 23.58 ? 272  TRP A CA    1 
ATOM   1789 C  C     . TRP A 1 272 ? 24.993 25.014  5.809  1.00 26.50 ? 272  TRP A C     1 
ATOM   1790 O  O     . TRP A 1 272 ? 24.313 24.584  4.870  1.00 23.62 ? 272  TRP A O     1 
ATOM   1791 C  CB    . TRP A 1 272 ? 23.902 26.864  7.141  1.00 20.11 ? 272  TRP A CB    1 
ATOM   1792 C  CG    . TRP A 1 272 ? 22.949 27.242  6.067  1.00 14.93 ? 272  TRP A CG    1 
ATOM   1793 C  CD1   . TRP A 1 272 ? 23.204 28.069  5.009  1.00 13.36 ? 272  TRP A CD1   1 
ATOM   1794 C  CD2   . TRP A 1 272 ? 21.580 26.837  5.942  1.00 9.51  ? 272  TRP A CD2   1 
ATOM   1795 N  NE1   . TRP A 1 272 ? 22.081 28.204  4.234  1.00 10.83 ? 272  TRP A NE1   1 
ATOM   1796 C  CE2   . TRP A 1 272 ? 21.066 27.458  4.778  1.00 12.22 ? 272  TRP A CE2   1 
ATOM   1797 C  CE3   . TRP A 1 272 ? 20.738 26.014  6.689  1.00 11.91 ? 272  TRP A CE3   1 
ATOM   1798 C  CZ2   . TRP A 1 272 ? 19.746 27.272  4.351  1.00 10.25 ? 272  TRP A CZ2   1 
ATOM   1799 C  CZ3   . TRP A 1 272 ? 19.425 25.832  6.266  1.00 8.87  ? 272  TRP A CZ3   1 
ATOM   1800 C  CH2   . TRP A 1 272 ? 18.942 26.456  5.104  1.00 9.75  ? 272  TRP A CH2   1 
ATOM   1801 N  N     . ASN A 1 273 ? 26.323 25.136  5.764  1.00 25.25 ? 273  ASN A N     1 
ATOM   1802 C  CA    . ASN A 1 273 ? 27.119 24.787  4.591  1.00 24.62 ? 273  ASN A CA    1 
ATOM   1803 C  C     . ASN A 1 273 ? 26.905 23.311  4.307  1.00 27.52 ? 273  ASN A C     1 
ATOM   1804 O  O     . ASN A 1 273 ? 26.687 22.900  3.162  1.00 29.06 ? 273  ASN A O     1 
ATOM   1805 C  CB    . ASN A 1 273 ? 28.618 25.029  4.852  1.00 21.82 ? 273  ASN A CB    1 
ATOM   1806 C  CG    . ASN A 1 273 ? 29.053 26.474  4.575  1.00 19.16 ? 273  ASN A CG    1 
ATOM   1807 O  OD1   . ASN A 1 273 ? 28.257 27.301  4.148  1.00 15.66 ? 273  ASN A OD1   1 
ATOM   1808 N  ND2   . ASN A 1 273 ? 30.333 26.766  4.799  1.00 17.18 ? 273  ASN A ND2   1 
ATOM   1809 N  N     . LYS A 1 274 ? 26.927 22.520  5.376  1.00 29.19 ? 274  LYS A N     1 
ATOM   1810 C  CA    . LYS A 1 274 ? 26.742 21.078  5.275  1.00 25.90 ? 274  LYS A CA    1 
ATOM   1811 C  C     . LYS A 1 274 ? 25.298 20.671  4.980  1.00 23.86 ? 274  LYS A C     1 
ATOM   1812 O  O     . LYS A 1 274 ? 25.050 19.575  4.489  1.00 30.51 ? 274  LYS A O     1 
ATOM   1813 C  CB    . LYS A 1 274 ? 27.255 20.384  6.539  1.00 21.96 ? 274  LYS A CB    1 
ATOM   1814 C  CG    . LYS A 1 274 ? 28.754 20.485  6.719  1.00 22.71 ? 274  LYS A CG    1 
ATOM   1815 C  CD    . LYS A 1 274 ? 29.484 19.906  5.511  1.00 28.75 ? 274  LYS A CD    1 
ATOM   1816 C  CE    . LYS A 1 274 ? 30.985 20.140  5.605  1.00 33.15 ? 274  LYS A CE    1 
ATOM   1817 N  NZ    . LYS A 1 274 ? 31.744 19.530  4.475  1.00 28.90 ? 274  LYS A NZ    1 
ATOM   1818 N  N     . VAL A 1 275 ? 24.345 21.555  5.239  1.00 19.76 ? 275  VAL A N     1 
ATOM   1819 C  CA    . VAL A 1 275 ? 22.947 21.242  4.973  1.00 18.58 ? 275  VAL A CA    1 
ATOM   1820 C  C     . VAL A 1 275 ? 22.641 21.396  3.479  1.00 25.22 ? 275  VAL A C     1 
ATOM   1821 O  O     . VAL A 1 275 ? 21.986 20.543  2.875  1.00 25.57 ? 275  VAL A O     1 
ATOM   1822 C  CB    . VAL A 1 275 ? 21.994 22.156  5.792  1.00 12.48 ? 275  VAL A CB    1 
ATOM   1823 C  CG1   . VAL A 1 275 ? 20.550 21.875  5.448  1.00 7.62  ? 275  VAL A CG1   1 
ATOM   1824 C  CG2   . VAL A 1 275 ? 22.221 21.943  7.284  1.00 18.60 ? 275  VAL A CG2   1 
ATOM   1825 N  N     . ILE A 1 276 ? 23.147 22.473  2.883  1.00 28.32 ? 276  ILE A N     1 
ATOM   1826 C  CA    . ILE A 1 276 ? 22.919 22.741  1.471  1.00 25.82 ? 276  ILE A CA    1 
ATOM   1827 C  C     . ILE A 1 276 ? 23.839 21.919  0.570  1.00 27.51 ? 276  ILE A C     1 
ATOM   1828 O  O     . ILE A 1 276 ? 23.486 21.611  -0.564 1.00 27.33 ? 276  ILE A O     1 
ATOM   1829 C  CB    . ILE A 1 276 ? 23.075 24.248  1.155  1.00 22.27 ? 276  ILE A CB    1 
ATOM   1830 C  CG1   . ILE A 1 276 ? 24.457 24.736  1.588  1.00 20.17 ? 276  ILE A CG1   1 
ATOM   1831 C  CG2   . ILE A 1 276 ? 21.969 25.041  1.842  1.00 21.47 ? 276  ILE A CG2   1 
ATOM   1832 C  CD1   . ILE A 1 276 ? 24.788 26.153  1.171  1.00 19.35 ? 276  ILE A CD1   1 
ATOM   1833 N  N     . GLU A 1 277 ? 25.006 21.544  1.083  1.00 30.87 ? 277  GLU A N     1 
ATOM   1834 C  CA    . GLU A 1 277 ? 25.961 20.745  0.319  1.00 32.93 ? 277  GLU A CA    1 
ATOM   1835 C  C     . GLU A 1 277 ? 25.427 19.357  -0.001 1.00 36.55 ? 277  GLU A C     1 
ATOM   1836 O  O     . GLU A 1 277 ? 25.865 18.718  -0.958 1.00 41.81 ? 277  GLU A O     1 
ATOM   1837 C  CB    . GLU A 1 277 ? 27.250 20.582  1.110  1.00 31.36 ? 277  GLU A CB    1 
ATOM   1838 C  CG    . GLU A 1 277 ? 28.279 21.620  0.815  1.00 33.16 ? 277  GLU A CG    1 
ATOM   1839 C  CD    . GLU A 1 277 ? 29.378 21.627  1.835  1.00 37.35 ? 277  GLU A CD    1 
ATOM   1840 O  OE1   . GLU A 1 277 ? 29.962 20.553  2.097  1.00 39.55 ? 277  GLU A OE1   1 
ATOM   1841 O  OE2   . GLU A 1 277 ? 29.651 22.709  2.385  1.00 43.57 ? 277  GLU A OE2   1 
ATOM   1842 N  N     . GLN A 1 278 ? 24.480 18.892  0.806  1.00 35.65 ? 278  GLN A N     1 
ATOM   1843 C  CA    . GLN A 1 278 ? 23.926 17.565  0.632  1.00 28.59 ? 278  GLN A CA    1 
ATOM   1844 C  C     . GLN A 1 278 ? 22.509 17.536  0.121  1.00 26.73 ? 278  GLN A C     1 
ATOM   1845 O  O     . GLN A 1 278 ? 22.178 16.725  -0.736 1.00 27.81 ? 278  GLN A O     1 
ATOM   1846 C  CB    . GLN A 1 278 ? 23.991 16.816  1.954  1.00 26.36 ? 278  GLN A CB    1 
ATOM   1847 C  CG    . GLN A 1 278 ? 25.385 16.655  2.503  1.00 26.53 ? 278  GLN A CG    1 
ATOM   1848 C  CD    . GLN A 1 278 ? 25.394 15.837  3.764  1.00 26.26 ? 278  GLN A CD    1 
ATOM   1849 O  OE1   . GLN A 1 278 ? 24.718 14.812  3.854  1.00 23.86 ? 278  GLN A OE1   1 
ATOM   1850 N  NE2   . GLN A 1 278 ? 26.152 16.285  4.752  1.00 27.07 ? 278  GLN A NE2   1 
ATOM   1851 N  N     . LEU A 1 279 ? 21.671 18.401  0.677  1.00 27.04 ? 279  LEU A N     1 
ATOM   1852 C  CA    . LEU A 1 279 ? 20.268 18.466  0.309  1.00 29.79 ? 279  LEU A CA    1 
ATOM   1853 C  C     . LEU A 1 279 ? 20.013 19.520  -0.767 1.00 31.21 ? 279  LEU A C     1 
ATOM   1854 O  O     . LEU A 1 279 ? 18.950 19.535  -1.398 1.00 33.37 ? 279  LEU A O     1 
ATOM   1855 C  CB    . LEU A 1 279 ? 19.412 18.767  1.547  1.00 29.29 ? 279  LEU A CB    1 
ATOM   1856 C  CG    . LEU A 1 279 ? 19.659 18.049  2.888  1.00 32.21 ? 279  LEU A CG    1 
ATOM   1857 C  CD1   . LEU A 1 279 ? 18.541 18.448  3.869  1.00 22.95 ? 279  LEU A CD1   1 
ATOM   1858 C  CD2   . LEU A 1 279 ? 19.720 16.520  2.731  1.00 22.23 ? 279  LEU A CD2   1 
ATOM   1859 N  N     . GLY A 1 280 ? 20.987 20.405  -0.959 1.00 33.43 ? 280  GLY A N     1 
ATOM   1860 C  CA    . GLY A 1 280 ? 20.870 21.460  -1.955 1.00 33.15 ? 280  GLY A CA    1 
ATOM   1861 C  C     . GLY A 1 280 ? 20.193 22.733  -1.473 1.00 34.41 ? 280  GLY A C     1 
ATOM   1862 O  O     . GLY A 1 280 ? 19.466 22.731  -0.466 1.00 38.44 ? 280  GLY A O     1 
ATOM   1863 N  N     . THR A 1 281 ? 20.419 23.825  -2.201 1.00 31.13 ? 281  THR A N     1 
ATOM   1864 C  CA    . THR A 1 281 ? 19.840 25.132  -1.885 1.00 23.59 ? 281  THR A CA    1 
ATOM   1865 C  C     . THR A 1 281 ? 18.316 25.047  -1.949 1.00 22.14 ? 281  THR A C     1 
ATOM   1866 O  O     . THR A 1 281 ? 17.761 24.662  -2.968 1.00 30.81 ? 281  THR A O     1 
ATOM   1867 C  CB    . THR A 1 281 ? 20.358 26.237  -2.882 1.00 19.38 ? 281  THR A CB    1 
ATOM   1868 O  OG1   . THR A 1 281 ? 21.769 26.442  -2.697 1.00 17.50 ? 281  THR A OG1   1 
ATOM   1869 C  CG2   . THR A 1 281 ? 19.625 27.561  -2.685 1.00 15.70 ? 281  THR A CG2   1 
ATOM   1870 N  N     . PRO A 1 282 ? 17.628 25.404  -0.857 1.00 23.37 ? 282  PRO A N     1 
ATOM   1871 C  CA    . PRO A 1 282 ? 16.162 25.371  -0.771 1.00 28.74 ? 282  PRO A CA    1 
ATOM   1872 C  C     . PRO A 1 282 ? 15.441 26.210  -1.828 1.00 34.15 ? 282  PRO A C     1 
ATOM   1873 O  O     . PRO A 1 282 ? 15.996 27.163  -2.374 1.00 37.77 ? 282  PRO A O     1 
ATOM   1874 C  CB    . PRO A 1 282 ? 15.894 25.896  0.637  1.00 20.53 ? 282  PRO A CB    1 
ATOM   1875 C  CG    . PRO A 1 282 ? 17.081 26.768  0.916  1.00 21.80 ? 282  PRO A CG    1 
ATOM   1876 C  CD    . PRO A 1 282 ? 18.208 25.939  0.384  1.00 17.01 ? 282  PRO A CD    1 
ATOM   1877 N  N     . CYS A 1 283 ? 14.183 25.863  -2.086 1.00 38.65 ? 283  CYS A N     1 
ATOM   1878 C  CA    . CYS A 1 283 ? 13.387 26.558  -3.083 1.00 44.96 ? 283  CYS A CA    1 
ATOM   1879 C  C     . CYS A 1 283 ? 13.158 28.029  -2.725 1.00 50.64 ? 283  CYS A C     1 
ATOM   1880 O  O     . CYS A 1 283 ? 13.181 28.403  -1.555 1.00 50.43 ? 283  CYS A O     1 
ATOM   1881 C  CB    . CYS A 1 283 ? 12.048 25.841  -3.286 1.00 45.92 ? 283  CYS A CB    1 
ATOM   1882 S  SG    . CYS A 1 283 ? 10.814 26.163  -2.013 1.00 57.54 ? 283  CYS A SG    1 
ATOM   1883 N  N     . PRO A 1 284 ? 12.985 28.887  -3.750 1.00 55.81 ? 284  PRO A N     1 
ATOM   1884 C  CA    . PRO A 1 284 ? 12.748 30.336  -3.658 1.00 55.08 ? 284  PRO A CA    1 
ATOM   1885 C  C     . PRO A 1 284 ? 11.413 30.742  -3.018 1.00 55.00 ? 284  PRO A C     1 
ATOM   1886 O  O     . PRO A 1 284 ? 10.908 31.841  -3.271 1.00 57.93 ? 284  PRO A O     1 
ATOM   1887 C  CB    . PRO A 1 284 ? 12.807 30.775  -5.122 1.00 56.31 ? 284  PRO A CB    1 
ATOM   1888 C  CG    . PRO A 1 284 ? 13.761 29.818  -5.726 1.00 56.46 ? 284  PRO A CG    1 
ATOM   1889 C  CD    . PRO A 1 284 ? 13.283 28.516  -5.142 1.00 59.07 ? 284  PRO A CD    1 
ATOM   1890 N  N     . GLU A 1 285 ? 10.807 29.836  -2.260 1.00 52.87 ? 285  GLU A N     1 
ATOM   1891 C  CA    . GLU A 1 285 ? 9.552  30.129  -1.569 1.00 50.92 ? 285  GLU A CA    1 
ATOM   1892 C  C     . GLU A 1 285 ? 9.871  30.079  -0.077 1.00 48.68 ? 285  GLU A C     1 
ATOM   1893 O  O     . GLU A 1 285 ? 9.190  30.688  0.753  1.00 47.40 ? 285  GLU A O     1 
ATOM   1894 C  CB    . GLU A 1 285 ? 8.481  29.100  -1.928 1.00 51.24 ? 285  GLU A CB    1 
ATOM   1895 N  N     . PHE A 1 286 ? 10.939 29.352  0.234  1.00 42.92 ? 286  PHE A N     1 
ATOM   1896 C  CA    . PHE A 1 286 ? 11.421 29.193  1.589  1.00 40.44 ? 286  PHE A CA    1 
ATOM   1897 C  C     . PHE A 1 286 ? 12.184 30.458  1.990  1.00 44.51 ? 286  PHE A C     1 
ATOM   1898 O  O     . PHE A 1 286 ? 11.978 30.997  3.083  1.00 46.42 ? 286  PHE A O     1 
ATOM   1899 C  CB    . PHE A 1 286 ? 12.330 27.962  1.651  1.00 32.71 ? 286  PHE A CB    1 
ATOM   1900 C  CG    . PHE A 1 286 ? 13.126 27.862  2.920  1.00 22.35 ? 286  PHE A CG    1 
ATOM   1901 C  CD1   . PHE A 1 286 ? 12.530 27.428  4.100  1.00 22.02 ? 286  PHE A CD1   1 
ATOM   1902 C  CD2   . PHE A 1 286 ? 14.475 28.191  2.933  1.00 16.44 ? 286  PHE A CD2   1 
ATOM   1903 C  CE1   . PHE A 1 286 ? 13.266 27.347  5.273  1.00 18.13 ? 286  PHE A CE1   1 
ATOM   1904 C  CE2   . PHE A 1 286 ? 15.219 28.115  4.095  1.00 14.47 ? 286  PHE A CE2   1 
ATOM   1905 C  CZ    . PHE A 1 286 ? 14.618 27.687  5.268  1.00 16.25 ? 286  PHE A CZ    1 
ATOM   1906 N  N     . MET A 1 287 ? 13.010 30.962  1.072  1.00 45.85 ? 287  MET A N     1 
ATOM   1907 C  CA    . MET A 1 287 ? 13.810 32.159  1.307  1.00 44.99 ? 287  MET A CA    1 
ATOM   1908 C  C     . MET A 1 287 ? 12.995 33.433  1.549  1.00 46.28 ? 287  MET A C     1 
ATOM   1909 O  O     . MET A 1 287 ? 13.425 34.311  2.300  1.00 47.34 ? 287  MET A O     1 
ATOM   1910 C  CB    . MET A 1 287 ? 14.811 32.351  0.171  1.00 42.64 ? 287  MET A CB    1 
ATOM   1911 C  CG    . MET A 1 287 ? 15.939 31.333  0.187  1.00 47.68 ? 287  MET A CG    1 
ATOM   1912 S  SD    . MET A 1 287 ? 17.113 31.525  -1.172 1.00 58.03 ? 287  MET A SD    1 
ATOM   1913 C  CE    . MET A 1 287 ? 18.241 30.187  -0.856 1.00 49.46 ? 287  MET A CE    1 
ATOM   1914 N  N     . LYS A 1 288 ? 11.807 33.517  0.958  1.00 47.32 ? 288  LYS A N     1 
ATOM   1915 C  CA    . LYS A 1 288 ? 10.960 34.688  1.161  1.00 49.83 ? 288  LYS A CA    1 
ATOM   1916 C  C     . LYS A 1 288 ? 10.326 34.709  2.554  1.00 48.56 ? 288  LYS A C     1 
ATOM   1917 O  O     . LYS A 1 288 ? 9.566  35.618  2.889  1.00 53.45 ? 288  LYS A O     1 
ATOM   1918 C  CB    . LYS A 1 288 ? 9.892  34.774  0.068  1.00 51.05 ? 288  LYS A CB    1 
ATOM   1919 C  CG    . LYS A 1 288 ? 10.409 35.442  -1.200 1.00 57.27 ? 288  LYS A CG    1 
ATOM   1920 C  CD    . LYS A 1 288 ? 11.645 34.733  -1.763 1.00 56.72 ? 288  LYS A CD    1 
ATOM   1921 C  CE    . LYS A 1 288 ? 12.336 35.544  -2.859 1.00 57.40 ? 288  LYS A CE    1 
ATOM   1922 N  NZ    . LYS A 1 288 ? 13.156 36.680  -2.327 1.00 54.52 ? 288  LYS A NZ    1 
ATOM   1923 N  N     . LYS A 1 289 ? 10.669 33.711  3.366  1.00 46.77 ? 289  LYS A N     1 
ATOM   1924 C  CA    . LYS A 1 289 ? 10.160 33.593  4.724  1.00 42.81 ? 289  LYS A CA    1 
ATOM   1925 C  C     . LYS A 1 289 ? 11.248 33.937  5.743  1.00 40.41 ? 289  LYS A C     1 
ATOM   1926 O  O     . LYS A 1 289 ? 10.986 34.025  6.942  1.00 38.63 ? 289  LYS A O     1 
ATOM   1927 C  CB    . LYS A 1 289 ? 9.644  32.171  4.965  1.00 44.21 ? 289  LYS A CB    1 
ATOM   1928 C  CG    . LYS A 1 289 ? 8.448  31.796  4.105  1.00 47.39 ? 289  LYS A CG    1 
ATOM   1929 C  CD    . LYS A 1 289 ? 7.218  32.601  4.497  1.00 51.50 ? 289  LYS A CD    1 
ATOM   1930 C  CE    . LYS A 1 289 ? 6.166  32.578  3.397  1.00 54.43 ? 289  LYS A CE    1 
ATOM   1931 N  NZ    . LYS A 1 289 ? 5.796  33.970  3.002  1.00 58.57 ? 289  LYS A NZ    1 
ATOM   1932 N  N     . LEU A 1 290 ? 12.467 34.126  5.255  1.00 38.54 ? 290  LEU A N     1 
ATOM   1933 C  CA    . LEU A 1 290 ? 13.600 34.461  6.112  1.00 38.47 ? 290  LEU A CA    1 
ATOM   1934 C  C     . LEU A 1 290 ? 13.653 35.958  6.423  1.00 42.89 ? 290  LEU A C     1 
ATOM   1935 O  O     . LEU A 1 290 ? 13.133 36.771  5.662  1.00 42.67 ? 290  LEU A O     1 
ATOM   1936 C  CB    . LEU A 1 290 ? 14.904 34.064  5.424  1.00 37.63 ? 290  LEU A CB    1 
ATOM   1937 C  CG    . LEU A 1 290 ? 15.241 32.590  5.186  1.00 34.43 ? 290  LEU A CG    1 
ATOM   1938 C  CD1   . LEU A 1 290 ? 16.313 32.473  4.099  1.00 28.00 ? 290  LEU A CD1   1 
ATOM   1939 C  CD2   . LEU A 1 290 ? 15.709 31.960  6.486  1.00 32.07 ? 290  LEU A CD2   1 
ATOM   1940 N  N     . GLN A 1 291 ? 14.302 36.319  7.530  1.00 42.91 ? 291  GLN A N     1 
ATOM   1941 C  CA    . GLN A 1 291 ? 14.454 37.724  7.923  1.00 42.75 ? 291  GLN A CA    1 
ATOM   1942 C  C     . GLN A 1 291 ? 15.358 38.342  6.860  1.00 43.55 ? 291  GLN A C     1 
ATOM   1943 O  O     . GLN A 1 291 ? 16.306 37.708  6.423  1.00 46.06 ? 291  GLN A O     1 
ATOM   1944 C  CB    . GLN A 1 291 ? 15.156 37.812  9.284  1.00 46.62 ? 291  GLN A CB    1 
ATOM   1945 C  CG    . GLN A 1 291 ? 15.040 39.157  9.990  1.00 51.74 ? 291  GLN A CG    1 
ATOM   1946 C  CD    . GLN A 1 291 ? 13.720 39.312  10.720 1.00 55.31 ? 291  GLN A CD    1 
ATOM   1947 O  OE1   . GLN A 1 291 ? 12.891 38.401  10.715 1.00 52.77 ? 291  GLN A OE1   1 
ATOM   1948 N  NE2   . GLN A 1 291 ? 13.522 40.463  11.365 1.00 57.27 ? 291  GLN A NE2   1 
ATOM   1949 N  N     . PRO A 1 292 ? 15.099 39.591  6.458  1.00 42.29 ? 292  PRO A N     1 
ATOM   1950 C  CA    . PRO A 1 292 ? 15.883 40.309  5.442  1.00 39.74 ? 292  PRO A CA    1 
ATOM   1951 C  C     . PRO A 1 292 ? 17.413 40.327  5.608  1.00 37.90 ? 292  PRO A C     1 
ATOM   1952 O  O     . PRO A 1 292 ? 18.139 40.435  4.623  1.00 36.33 ? 292  PRO A O     1 
ATOM   1953 C  CB    . PRO A 1 292 ? 15.283 41.713  5.485  1.00 43.81 ? 292  PRO A CB    1 
ATOM   1954 C  CG    . PRO A 1 292 ? 14.690 41.800  6.870  1.00 42.70 ? 292  PRO A CG    1 
ATOM   1955 C  CD    . PRO A 1 292 ? 14.057 40.465  7.013  1.00 42.93 ? 292  PRO A CD    1 
ATOM   1956 N  N     . THR A 1 293 ? 17.912 40.229  6.834  1.00 37.58 ? 293  THR A N     1 
ATOM   1957 C  CA    . THR A 1 293 ? 19.361 40.227  7.037  1.00 35.47 ? 293  THR A CA    1 
ATOM   1958 C  C     . THR A 1 293 ? 19.910 38.810  6.902  1.00 32.74 ? 293  THR A C     1 
ATOM   1959 O  O     . THR A 1 293 ? 21.100 38.613  6.668  1.00 31.56 ? 293  THR A O     1 
ATOM   1960 C  CB    . THR A 1 293 ? 19.752 40.740  8.421  1.00 37.40 ? 293  THR A CB    1 
ATOM   1961 O  OG1   . THR A 1 293 ? 18.718 41.592  8.926  1.00 45.86 ? 293  THR A OG1   1 
ATOM   1962 C  CG2   . THR A 1 293 ? 21.057 41.524  8.333  1.00 37.33 ? 293  THR A CG2   1 
ATOM   1963 N  N     . VAL A 1 294 ? 19.042 37.828  7.116  1.00 29.50 ? 294  VAL A N     1 
ATOM   1964 C  CA    . VAL A 1 294 ? 19.401 36.416  7.012  1.00 30.18 ? 294  VAL A CA    1 
ATOM   1965 C  C     . VAL A 1 294 ? 19.201 35.946  5.571  1.00 24.14 ? 294  VAL A C     1 
ATOM   1966 O  O     . VAL A 1 294 ? 20.026 35.223  5.020  1.00 22.93 ? 294  VAL A O     1 
ATOM   1967 C  CB    . VAL A 1 294 ? 18.507 35.557  7.945  1.00 30.65 ? 294  VAL A CB    1 
ATOM   1968 C  CG1   . VAL A 1 294 ? 18.879 34.083  7.834  1.00 34.32 ? 294  VAL A CG1   1 
ATOM   1969 C  CG2   . VAL A 1 294 ? 18.633 36.046  9.381  1.00 38.53 ? 294  VAL A CG2   1 
ATOM   1970 N  N     . ARG A 1 295 ? 18.117 36.431  4.972  1.00 23.36 ? 295  ARG A N     1 
ATOM   1971 C  CA    . ARG A 1 295 ? 17.693 36.139  3.604  1.00 26.76 ? 295  ARG A CA    1 
ATOM   1972 C  C     . ARG A 1 295 ? 18.828 36.497  2.656  1.00 27.84 ? 295  ARG A C     1 
ATOM   1973 O  O     . ARG A 1 295 ? 19.154 35.751  1.735  1.00 28.40 ? 295  ARG A O     1 
ATOM   1974 C  CB    . ARG A 1 295 ? 16.480 37.015  3.292  1.00 29.86 ? 295  ARG A CB    1 
ATOM   1975 C  CG    . ARG A 1 295 ? 15.549 36.513  2.220  1.00 34.67 ? 295  ARG A CG    1 
ATOM   1976 C  CD    . ARG A 1 295 ? 14.431 37.525  1.958  1.00 38.04 ? 295  ARG A CD    1 
ATOM   1977 N  NE    . ARG A 1 295 ? 13.756 37.962  3.182  1.00 42.32 ? 295  ARG A NE    1 
ATOM   1978 C  CZ    . ARG A 1 295 ? 12.674 38.736  3.211  1.00 46.77 ? 295  ARG A CZ    1 
ATOM   1979 N  NH1   . ARG A 1 295 ? 12.136 39.176  2.085  1.00 51.28 ? 295  ARG A NH1   1 
ATOM   1980 N  NH2   . ARG A 1 295 ? 12.117 39.063  4.373  1.00 48.09 ? 295  ARG A NH2   1 
ATOM   1981 N  N     . ASN A 1 296 ? 19.443 37.644  2.917  1.00 30.47 ? 296  ASN A N     1 
ATOM   1982 C  CA    . ASN A 1 296 ? 20.556 38.156  2.140  1.00 28.52 ? 296  ASN A CA    1 
ATOM   1983 C  C     . ASN A 1 296 ? 21.675 37.136  2.168  1.00 31.04 ? 296  ASN A C     1 
ATOM   1984 O  O     . ASN A 1 296 ? 22.165 36.722  1.123  1.00 33.08 ? 296  ASN A O     1 
ATOM   1985 C  CB    . ASN A 1 296 ? 21.057 39.454  2.767  1.00 30.79 ? 296  ASN A CB    1 
ATOM   1986 C  CG    . ASN A 1 296 ? 22.191 40.071  1.998  1.00 34.00 ? 296  ASN A CG    1 
ATOM   1987 O  OD1   . ASN A 1 296 ? 21.973 40.972  1.204  1.00 46.91 ? 296  ASN A OD1   1 
ATOM   1988 N  ND2   . ASN A 1 296 ? 23.412 39.590  2.217  1.00 32.59 ? 296  ASN A ND2   1 
ATOM   1989 N  N     . TYR A 1 297 ? 22.059 36.724  3.376  1.00 33.18 ? 297  TYR A N     1 
ATOM   1990 C  CA    . TYR A 1 297 ? 23.134 35.756  3.597  1.00 32.48 ? 297  TYR A CA    1 
ATOM   1991 C  C     . TYR A 1 297 ? 22.954 34.417  2.896  1.00 29.02 ? 297  TYR A C     1 
ATOM   1992 O  O     . TYR A 1 297 ? 23.915 33.877  2.348  1.00 29.14 ? 297  TYR A O     1 
ATOM   1993 C  CB    . TYR A 1 297 ? 23.335 35.512  5.103  1.00 30.14 ? 297  TYR A CB    1 
ATOM   1994 C  CG    . TYR A 1 297 ? 24.321 34.405  5.401  1.00 26.64 ? 297  TYR A CG    1 
ATOM   1995 C  CD1   . TYR A 1 297 ? 25.685 34.606  5.240  1.00 30.19 ? 297  TYR A CD1   1 
ATOM   1996 C  CD2   . TYR A 1 297 ? 23.889 33.146  5.811  1.00 28.14 ? 297  TYR A CD2   1 
ATOM   1997 C  CE1   . TYR A 1 297 ? 26.600 33.586  5.478  1.00 30.44 ? 297  TYR A CE1   1 
ATOM   1998 C  CE2   . TYR A 1 297 ? 24.802 32.115  6.049  1.00 32.60 ? 297  TYR A CE2   1 
ATOM   1999 C  CZ    . TYR A 1 297 ? 26.156 32.348  5.877  1.00 33.80 ? 297  TYR A CZ    1 
ATOM   2000 O  OH    . TYR A 1 297 ? 27.080 31.352  6.096  1.00 41.71 ? 297  TYR A OH    1 
ATOM   2001 N  N     . VAL A 1 298 ? 21.745 33.860  2.984  1.00 30.89 ? 298  VAL A N     1 
ATOM   2002 C  CA    . VAL A 1 298 ? 21.420 32.567  2.379  1.00 32.86 ? 298  VAL A CA    1 
ATOM   2003 C  C     . VAL A 1 298 ? 21.315 32.670  0.860  1.00 33.02 ? 298  VAL A C     1 
ATOM   2004 O  O     . VAL A 1 298 ? 21.912 31.871  0.142  1.00 30.89 ? 298  VAL A O     1 
ATOM   2005 C  CB    . VAL A 1 298 ? 20.090 31.971  2.953  1.00 32.01 ? 298  VAL A CB    1 
ATOM   2006 C  CG1   . VAL A 1 298 ? 19.758 30.643  2.279  1.00 32.05 ? 298  VAL A CG1   1 
ATOM   2007 C  CG2   . VAL A 1 298 ? 20.205 31.763  4.458  1.00 33.57 ? 298  VAL A CG2   1 
ATOM   2008 N  N     . GLU A 1 299 ? 20.623 33.693  0.368  1.00 32.16 ? 299  GLU A N     1 
ATOM   2009 C  CA    . GLU A 1 299 ? 20.469 33.865  -1.066 1.00 32.45 ? 299  GLU A CA    1 
ATOM   2010 C  C     . GLU A 1 299 ? 21.801 34.116  -1.756 1.00 33.07 ? 299  GLU A C     1 
ATOM   2011 O  O     . GLU A 1 299 ? 22.059 33.567  -2.822 1.00 41.91 ? 299  GLU A O     1 
ATOM   2012 C  CB    . GLU A 1 299 ? 19.509 35.004  -1.375 1.00 35.96 ? 299  GLU A CB    1 
ATOM   2013 C  CG    . GLU A 1 299 ? 18.069 34.737  -0.949 1.00 42.36 ? 299  GLU A CG    1 
ATOM   2014 C  CD    . GLU A 1 299 ? 17.174 35.972  -1.030 1.00 46.82 ? 299  GLU A CD    1 
ATOM   2015 O  OE1   . GLU A 1 299 ? 17.699 37.104  -1.111 1.00 52.13 ? 299  GLU A OE1   1 
ATOM   2016 O  OE2   . GLU A 1 299 ? 15.938 35.810  -1.001 1.00 48.87 ? 299  GLU A OE2   1 
ATOM   2017 N  N     . ASN A 1 300 ? 22.687 34.870  -1.118 1.00 30.13 ? 300  ASN A N     1 
ATOM   2018 C  CA    . ASN A 1 300 ? 23.965 35.175  -1.747 1.00 31.29 ? 300  ASN A CA    1 
ATOM   2019 C  C     . ASN A 1 300 ? 25.027 34.116  -1.466 1.00 32.46 ? 300  ASN A C     1 
ATOM   2020 O  O     . ASN A 1 300 ? 26.210 34.319  -1.741 1.00 33.53 ? 300  ASN A O     1 
ATOM   2021 C  CB    . ASN A 1 300 ? 24.457 36.565  -1.328 1.00 30.74 ? 300  ASN A CB    1 
ATOM   2022 C  CG    . ASN A 1 300 ? 23.371 37.644  -1.450 1.00 29.69 ? 300  ASN A CG    1 
ATOM   2023 O  OD1   . ASN A 1 300 ? 22.306 37.425  -2.026 1.00 27.97 ? 300  ASN A OD1   1 
ATOM   2024 N  ND2   . ASN A 1 300 ? 23.640 38.812  -0.885 1.00 36.41 ? 300  ASN A ND2   1 
ATOM   2025 N  N     . ARG A 1 301 ? 24.595 32.975  -0.937 1.00 37.42 ? 301  ARG A N     1 
ATOM   2026 C  CA    . ARG A 1 301 ? 25.506 31.875  -0.629 1.00 39.04 ? 301  ARG A CA    1 
ATOM   2027 C  C     . ARG A 1 301 ? 25.599 30.938  -1.843 1.00 38.09 ? 301  ARG A C     1 
ATOM   2028 O  O     . ARG A 1 301 ? 24.587 30.685  -2.512 1.00 33.98 ? 301  ARG A O     1 
ATOM   2029 C  CB    . ARG A 1 301 ? 24.973 31.083  0.579  1.00 44.36 ? 301  ARG A CB    1 
ATOM   2030 C  CG    . ARG A 1 301 ? 26.034 30.505  1.496  1.00 47.14 ? 301  ARG A CG    1 
ATOM   2031 C  CD    . ARG A 1 301 ? 26.530 31.565  2.434  1.00 45.85 ? 301  ARG A CD    1 
ATOM   2032 N  NE    . ARG A 1 301 ? 27.866 31.272  2.933  1.00 51.06 ? 301  ARG A NE    1 
ATOM   2033 C  CZ    . ARG A 1 301 ? 28.931 32.033  2.694  1.00 56.15 ? 301  ARG A CZ    1 
ATOM   2034 N  NH1   . ARG A 1 301 ? 28.819 33.135  1.958  1.00 56.06 ? 301  ARG A NH1   1 
ATOM   2035 N  NH2   . ARG A 1 301 ? 30.112 31.698  3.203  1.00 57.37 ? 301  ARG A NH2   1 
ATOM   2036 N  N     . PRO A 1 302 ? 26.808 30.426  -2.152 1.00 36.81 ? 302  PRO A N     1 
ATOM   2037 C  CA    . PRO A 1 302 ? 27.033 29.515  -3.283 1.00 38.26 ? 302  PRO A CA    1 
ATOM   2038 C  C     . PRO A 1 302 ? 25.934 28.461  -3.409 1.00 40.54 ? 302  PRO A C     1 
ATOM   2039 O  O     . PRO A 1 302 ? 25.590 27.771  -2.445 1.00 43.03 ? 302  PRO A O     1 
ATOM   2040 C  CB    . PRO A 1 302 ? 28.408 28.894  -2.972 1.00 35.86 ? 302  PRO A CB    1 
ATOM   2041 C  CG    . PRO A 1 302 ? 28.730 29.347  -1.549 1.00 36.92 ? 302  PRO A CG    1 
ATOM   2042 C  CD    . PRO A 1 302 ? 28.074 30.691  -1.460 1.00 33.58 ? 302  PRO A CD    1 
ATOM   2043 N  N     . LYS A 1 303 ? 25.347 28.394  -4.602 1.00 41.15 ? 303  LYS A N     1 
ATOM   2044 C  CA    . LYS A 1 303 ? 24.267 27.462  -4.887 1.00 37.54 ? 303  LYS A CA    1 
ATOM   2045 C  C     . LYS A 1 303 ? 24.670 26.017  -5.113 1.00 36.20 ? 303  LYS A C     1 
ATOM   2046 O  O     . LYS A 1 303 ? 25.789 25.712  -5.546 1.00 30.44 ? 303  LYS A O     1 
ATOM   2047 C  CB    . LYS A 1 303 ? 23.429 27.972  -6.056 1.00 36.45 ? 303  LYS A CB    1 
ATOM   2048 C  CG    . LYS A 1 303 ? 22.771 29.298  -5.745 1.00 38.55 ? 303  LYS A CG    1 
ATOM   2049 C  CD    . LYS A 1 303 ? 21.683 29.658  -6.749 1.00 45.90 ? 303  LYS A CD    1 
ATOM   2050 C  CE    . LYS A 1 303 ? 21.067 31.022  -6.376 1.00 55.36 ? 303  LYS A CE    1 
ATOM   2051 N  NZ    . LYS A 1 303 ? 20.188 31.598  -7.454 1.00 60.50 ? 303  LYS A NZ    1 
ATOM   2052 N  N     . TYR A 1 304 ? 23.740 25.133  -4.752 1.00 37.48 ? 304  TYR A N     1 
ATOM   2053 C  CA    . TYR A 1 304 ? 23.889 23.690  -4.876 1.00 37.30 ? 304  TYR A CA    1 
ATOM   2054 C  C     . TYR A 1 304 ? 22.572 23.098  -5.372 1.00 40.69 ? 304  TYR A C     1 
ATOM   2055 O  O     . TYR A 1 304 ? 21.496 23.536  -4.960 1.00 39.35 ? 304  TYR A O     1 
ATOM   2056 C  CB    . TYR A 1 304 ? 24.217 23.072  -3.512 1.00 35.87 ? 304  TYR A CB    1 
ATOM   2057 C  CG    . TYR A 1 304 ? 25.665 23.169  -3.120 1.00 38.63 ? 304  TYR A CG    1 
ATOM   2058 C  CD1   . TYR A 1 304 ? 26.620 22.349  -3.714 1.00 42.20 ? 304  TYR A CD1   1 
ATOM   2059 C  CD2   . TYR A 1 304 ? 26.087 24.084  -2.162 1.00 38.82 ? 304  TYR A CD2   1 
ATOM   2060 C  CE1   . TYR A 1 304 ? 27.959 22.444  -3.368 1.00 45.59 ? 304  TYR A CE1   1 
ATOM   2061 C  CE2   . TYR A 1 304 ? 27.425 24.185  -1.808 1.00 40.97 ? 304  TYR A CE2   1 
ATOM   2062 C  CZ    . TYR A 1 304 ? 28.354 23.365  -2.416 1.00 46.47 ? 304  TYR A CZ    1 
ATOM   2063 O  OH    . TYR A 1 304 ? 29.686 23.487  -2.095 1.00 51.02 ? 304  TYR A OH    1 
ATOM   2064 N  N     . ALA A 1 305 ? 22.647 22.132  -6.282 1.00 42.95 ? 305  ALA A N     1 
ATOM   2065 C  CA    . ALA A 1 305 ? 21.432 21.489  -6.783 1.00 47.73 ? 305  ALA A CA    1 
ATOM   2066 C  C     . ALA A 1 305 ? 21.006 20.436  -5.760 1.00 48.79 ? 305  ALA A C     1 
ATOM   2067 O  O     . ALA A 1 305 ? 19.812 20.233  -5.514 1.00 48.68 ? 305  ALA A O     1 
ATOM   2068 C  CB    . ALA A 1 305 ? 21.689 20.846  -8.130 1.00 52.09 ? 305  ALA A CB    1 
ATOM   2069 N  N     . GLY A 1 306 ? 22.003 19.772  -5.170 1.00 48.79 ? 306  GLY A N     1 
ATOM   2070 C  CA    . GLY A 1 306 ? 21.766 18.760  -4.149 1.00 48.30 ? 306  GLY A CA    1 
ATOM   2071 C  C     . GLY A 1 306 ? 21.818 17.304  -4.573 1.00 50.50 ? 306  GLY A C     1 
ATOM   2072 O  O     . GLY A 1 306 ? 21.502 16.954  -5.717 1.00 53.05 ? 306  GLY A O     1 
ATOM   2073 N  N     . LEU A 1 307 ? 22.230 16.455  -3.635 1.00 46.43 ? 307  LEU A N     1 
ATOM   2074 C  CA    . LEU A 1 307 ? 22.312 15.016  -3.858 1.00 37.71 ? 307  LEU A CA    1 
ATOM   2075 C  C     . LEU A 1 307 ? 20.939 14.415  -3.600 1.00 37.09 ? 307  LEU A C     1 
ATOM   2076 O  O     . LEU A 1 307 ? 20.087 15.038  -2.959 1.00 36.14 ? 307  LEU A O     1 
ATOM   2077 C  CB    . LEU A 1 307 ? 23.300 14.372  -2.888 1.00 29.08 ? 307  LEU A CB    1 
ATOM   2078 C  CG    . LEU A 1 307 ? 24.651 15.049  -2.686 1.00 28.08 ? 307  LEU A CG    1 
ATOM   2079 C  CD1   . LEU A 1 307 ? 25.579 14.106  -1.951 1.00 21.91 ? 307  LEU A CD1   1 
ATOM   2080 C  CD2   . LEU A 1 307 ? 25.246 15.444  -4.027 1.00 32.08 ? 307  LEU A CD2   1 
ATOM   2081 N  N     . THR A 1 308 ? 20.709 13.226  -4.148 1.00 35.95 ? 308  THR A N     1 
ATOM   2082 C  CA    . THR A 1 308 ? 19.449 12.529  -3.943 1.00 31.61 ? 308  THR A CA    1 
ATOM   2083 C  C     . THR A 1 308 ? 19.651 11.557  -2.796 1.00 26.26 ? 308  THR A C     1 
ATOM   2084 O  O     . THR A 1 308 ? 20.779 11.151  -2.515 1.00 22.14 ? 308  THR A O     1 
ATOM   2085 C  CB    . THR A 1 308 ? 19.003 11.763  -5.187 1.00 36.28 ? 308  THR A CB    1 
ATOM   2086 O  OG1   . THR A 1 308 ? 20.141 11.141  -5.804 1.00 39.91 ? 308  THR A OG1   1 
ATOM   2087 C  CG2   . THR A 1 308 ? 18.300 12.695  -6.153 1.00 38.12 ? 308  THR A CG2   1 
ATOM   2088 N  N     . PHE A 1 309 ? 18.552 11.146  -2.173 1.00 23.63 ? 309  PHE A N     1 
ATOM   2089 C  CA    . PHE A 1 309 ? 18.622 10.243  -1.040 1.00 26.54 ? 309  PHE A CA    1 
ATOM   2090 C  C     . PHE A 1 309 ? 19.272 8.897   -1.262 1.00 25.79 ? 309  PHE A C     1 
ATOM   2091 O  O     . PHE A 1 309 ? 19.935 8.392   -0.365 1.00 28.49 ? 309  PHE A O     1 
ATOM   2092 C  CB    . PHE A 1 309 ? 17.289 10.179  -0.315 1.00 30.07 ? 309  PHE A CB    1 
ATOM   2093 C  CG    . PHE A 1 309 ? 17.024 11.413  0.492  1.00 34.38 ? 309  PHE A CG    1 
ATOM   2094 C  CD1   . PHE A 1 309 ? 16.483 12.544  -0.113 1.00 33.64 ? 309  PHE A CD1   1 
ATOM   2095 C  CD2   . PHE A 1 309 ? 17.429 11.487  1.824  1.00 37.30 ? 309  PHE A CD2   1 
ATOM   2096 C  CE1   . PHE A 1 309 ? 16.352 13.748  0.587  1.00 37.54 ? 309  PHE A CE1   1 
ATOM   2097 C  CE2   . PHE A 1 309 ? 17.306 12.682  2.544  1.00 41.11 ? 309  PHE A CE2   1 
ATOM   2098 C  CZ    . PHE A 1 309 ? 16.765 13.822  1.920  1.00 40.70 ? 309  PHE A CZ    1 
ATOM   2099 N  N     . PRO A 1 310 ? 19.098 8.290   -2.448 1.00 25.78 ? 310  PRO A N     1 
ATOM   2100 C  CA    . PRO A 1 310 ? 19.771 6.999   -2.610 1.00 25.44 ? 310  PRO A CA    1 
ATOM   2101 C  C     . PRO A 1 310 ? 21.299 7.207   -2.618 1.00 25.05 ? 310  PRO A C     1 
ATOM   2102 O  O     . PRO A 1 310 ? 22.056 6.295   -2.302 1.00 28.14 ? 310  PRO A O     1 
ATOM   2103 C  CB    . PRO A 1 310 ? 19.239 6.499   -3.957 1.00 23.23 ? 310  PRO A CB    1 
ATOM   2104 C  CG    . PRO A 1 310 ? 18.855 7.754   -4.678 1.00 24.04 ? 310  PRO A CG    1 
ATOM   2105 C  CD    . PRO A 1 310 ? 18.186 8.538   -3.578 1.00 28.04 ? 310  PRO A CD    1 
ATOM   2106 N  N     . LYS A 1 311 ? 21.729 8.425   -2.938 1.00 27.99 ? 311  LYS A N     1 
ATOM   2107 C  CA    . LYS A 1 311 ? 23.142 8.791   -2.971 1.00 31.04 ? 311  LYS A CA    1 
ATOM   2108 C  C     . LYS A 1 311 ? 23.641 9.140   -1.564 1.00 32.78 ? 311  LYS A C     1 
ATOM   2109 O  O     . LYS A 1 311 ? 24.769 8.805   -1.195 1.00 35.06 ? 311  LYS A O     1 
ATOM   2110 C  CB    . LYS A 1 311 ? 23.353 9.999   -3.890 1.00 37.20 ? 311  LYS A CB    1 
ATOM   2111 C  CG    . LYS A 1 311 ? 23.512 9.683   -5.373 1.00 44.52 ? 311  LYS A CG    1 
ATOM   2112 C  CD    . LYS A 1 311 ? 24.975 9.410   -5.731 1.00 50.37 ? 311  LYS A CD    1 
ATOM   2113 C  CE    . LYS A 1 311 ? 25.179 9.269   -7.245 1.00 52.61 ? 311  LYS A CE    1 
ATOM   2114 N  NZ    . LYS A 1 311 ? 26.636 9.273   -7.609 1.00 55.78 ? 311  LYS A NZ    1 
ATOM   2115 N  N     . LEU A 1 312 ? 22.815 9.868   -0.811 1.00 30.20 ? 312  LEU A N     1 
ATOM   2116 C  CA    . LEU A 1 312 ? 23.140 10.288  0.563  1.00 27.38 ? 312  LEU A CA    1 
ATOM   2117 C  C     . LEU A 1 312 ? 23.158 9.072   1.471  1.00 26.39 ? 312  LEU A C     1 
ATOM   2118 O  O     . LEU A 1 312 ? 24.049 8.914   2.309  1.00 25.82 ? 312  LEU A O     1 
ATOM   2119 C  CB    . LEU A 1 312 ? 22.075 11.247  1.090  1.00 28.91 ? 312  LEU A CB    1 
ATOM   2120 C  CG    . LEU A 1 312 ? 21.976 12.646  0.486  1.00 29.43 ? 312  LEU A CG    1 
ATOM   2121 C  CD1   . LEU A 1 312 ? 20.675 13.301  0.897  1.00 30.24 ? 312  LEU A CD1   1 
ATOM   2122 C  CD2   . LEU A 1 312 ? 23.159 13.468  0.932  1.00 31.77 ? 312  LEU A CD2   1 
ATOM   2123 N  N     . PHE A 1 313 ? 22.152 8.228   1.294  1.00 25.78 ? 313  PHE A N     1 
ATOM   2124 C  CA    . PHE A 1 313 ? 22.000 7.011   2.064  1.00 24.22 ? 313  PHE A CA    1 
ATOM   2125 C  C     . PHE A 1 313 ? 21.839 5.810   1.128  1.00 25.30 ? 313  PHE A C     1 
ATOM   2126 O  O     . PHE A 1 313 ? 20.727 5.353   0.878  1.00 20.38 ? 313  PHE A O     1 
ATOM   2127 C  CB    . PHE A 1 313 ? 20.786 7.127   2.992  1.00 24.30 ? 313  PHE A CB    1 
ATOM   2128 C  CG    . PHE A 1 313 ? 20.847 8.316   3.920  1.00 26.79 ? 313  PHE A CG    1 
ATOM   2129 C  CD1   . PHE A 1 313 ? 21.806 8.383   4.935  1.00 24.85 ? 313  PHE A CD1   1 
ATOM   2130 C  CD2   . PHE A 1 313 ? 19.978 9.387   3.743  1.00 25.49 ? 313  PHE A CD2   1 
ATOM   2131 C  CE1   . PHE A 1 313 ? 21.904 9.505   5.765  1.00 20.11 ? 313  PHE A CE1   1 
ATOM   2132 C  CE2   . PHE A 1 313 ? 20.060 10.523  4.563  1.00 26.72 ? 313  PHE A CE2   1 
ATOM   2133 C  CZ    . PHE A 1 313 ? 21.033 10.584  5.576  1.00 23.65 ? 313  PHE A CZ    1 
ATOM   2134 N  N     . PRO A 1 314 ? 22.959 5.311   0.573  1.00 29.03 ? 314  PRO A N     1 
ATOM   2135 C  CA    . PRO A 1 314 ? 22.973 4.166   -0.341 1.00 33.12 ? 314  PRO A CA    1 
ATOM   2136 C  C     . PRO A 1 314 ? 22.534 2.860   0.322  1.00 39.77 ? 314  PRO A C     1 
ATOM   2137 O  O     . PRO A 1 314 ? 22.378 2.789   1.539  1.00 43.28 ? 314  PRO A O     1 
ATOM   2138 C  CB    . PRO A 1 314 ? 24.435 4.104   -0.787 1.00 28.32 ? 314  PRO A CB    1 
ATOM   2139 C  CG    . PRO A 1 314 ? 25.173 4.653   0.386  1.00 29.23 ? 314  PRO A CG    1 
ATOM   2140 C  CD    . PRO A 1 314 ? 24.319 5.842   0.750  1.00 25.41 ? 314  PRO A CD    1 
ATOM   2141 N  N     . ASP A 1 315 ? 22.362 1.822   -0.492 1.00 44.54 ? 315  ASP A N     1 
ATOM   2142 C  CA    . ASP A 1 315 ? 21.943 0.513   -0.009 1.00 47.30 ? 315  ASP A CA    1 
ATOM   2143 C  C     . ASP A 1 315 ? 23.050 -0.181  0.785  1.00 49.20 ? 315  ASP A C     1 
ATOM   2144 O  O     . ASP A 1 315 ? 22.805 -1.174  1.470  1.00 53.25 ? 315  ASP A O     1 
ATOM   2145 C  CB    . ASP A 1 315 ? 21.522 -0.358  -1.193 1.00 54.34 ? 315  ASP A CB    1 
ATOM   2146 C  CG    . ASP A 1 315 ? 20.492 0.323   -2.083 1.00 59.60 ? 315  ASP A CG    1 
ATOM   2147 O  OD1   . ASP A 1 315 ? 20.893 1.076   -3.003 1.00 61.16 ? 315  ASP A OD1   1 
ATOM   2148 O  OD2   . ASP A 1 315 ? 19.279 0.110   -1.856 1.00 61.43 ? 315  ASP A OD2   1 
ATOM   2149 N  N     . SER A 1 316 ? 24.262 0.352   0.703  1.00 48.08 ? 316  SER A N     1 
ATOM   2150 C  CA    . SER A 1 316 ? 25.403 -0.215  1.410  1.00 47.42 ? 316  SER A CA    1 
ATOM   2151 C  C     . SER A 1 316 ? 25.280 -0.032  2.923  1.00 45.18 ? 316  SER A C     1 
ATOM   2152 O  O     . SER A 1 316 ? 25.803 -0.831  3.696  1.00 46.79 ? 316  SER A O     1 
ATOM   2153 C  CB    . SER A 1 316 ? 26.697 0.437   0.912  1.00 50.82 ? 316  SER A CB    1 
ATOM   2154 O  OG    . SER A 1 316 ? 26.707 0.552   -0.507 1.00 52.25 ? 316  SER A OG    1 
ATOM   2155 N  N     . LEU A 1 317 ? 24.574 1.021   3.330  1.00 43.13 ? 317  LEU A N     1 
ATOM   2156 C  CA    . LEU A 1 317 ? 24.377 1.349   4.744  1.00 39.57 ? 317  LEU A CA    1 
ATOM   2157 C  C     . LEU A 1 317 ? 23.177 0.641   5.345  1.00 39.61 ? 317  LEU A C     1 
ATOM   2158 O  O     . LEU A 1 317 ? 23.019 0.622   6.563  1.00 39.14 ? 317  LEU A O     1 
ATOM   2159 C  CB    . LEU A 1 317 ? 24.166 2.850   4.925  1.00 33.89 ? 317  LEU A CB    1 
ATOM   2160 C  CG    . LEU A 1 317 ? 25.140 3.828   4.279  1.00 29.31 ? 317  LEU A CG    1 
ATOM   2161 C  CD1   . LEU A 1 317 ? 24.617 5.231   4.490  1.00 32.92 ? 317  LEU A CD1   1 
ATOM   2162 C  CD2   . LEU A 1 317 ? 26.535 3.669   4.860  1.00 31.23 ? 317  LEU A CD2   1 
ATOM   2163 N  N     . PHE A 1 318 ? 22.308 0.120   4.489  1.00 43.76 ? 318  PHE A N     1 
ATOM   2164 C  CA    . PHE A 1 318 ? 21.107 -0.575  4.933  1.00 47.84 ? 318  PHE A CA    1 
ATOM   2165 C  C     . PHE A 1 318 ? 21.245 -2.070  4.720  1.00 51.34 ? 318  PHE A C     1 
ATOM   2166 O  O     . PHE A 1 318 ? 21.876 -2.514  3.764  1.00 53.56 ? 318  PHE A O     1 
ATOM   2167 C  CB    . PHE A 1 318 ? 19.888 -0.113  4.132  1.00 49.10 ? 318  PHE A CB    1 
ATOM   2168 C  CG    . PHE A 1 318 ? 19.504 1.318   4.365  1.00 49.24 ? 318  PHE A CG    1 
ATOM   2169 C  CD1   . PHE A 1 318 ? 18.683 1.664   5.435  1.00 47.21 ? 318  PHE A CD1   1 
ATOM   2170 C  CD2   . PHE A 1 318 ? 19.910 2.309   3.475  1.00 48.02 ? 318  PHE A CD2   1 
ATOM   2171 C  CE1   . PHE A 1 318 ? 18.265 2.977   5.619  1.00 44.63 ? 318  PHE A CE1   1 
ATOM   2172 C  CE2   . PHE A 1 318 ? 19.501 3.635   3.642  1.00 46.27 ? 318  PHE A CE2   1 
ATOM   2173 C  CZ    . PHE A 1 318 ? 18.673 3.972   4.716  1.00 46.12 ? 318  PHE A CZ    1 
ATOM   2174 N  N     . PRO A 1 319 ? 20.680 -2.873  5.634  1.00 54.48 ? 319  PRO A N     1 
ATOM   2175 C  CA    . PRO A 1 319 ? 20.780 -4.321  5.451  1.00 55.37 ? 319  PRO A CA    1 
ATOM   2176 C  C     . PRO A 1 319 ? 19.797 -4.687  4.342  1.00 58.15 ? 319  PRO A C     1 
ATOM   2177 O  O     . PRO A 1 319 ? 18.581 -4.619  4.541  1.00 58.06 ? 319  PRO A O     1 
ATOM   2178 C  CB    . PRO A 1 319 ? 20.336 -4.867  6.812  1.00 55.43 ? 319  PRO A CB    1 
ATOM   2179 C  CG    . PRO A 1 319 ? 19.375 -3.829  7.305  1.00 52.54 ? 319  PRO A CG    1 
ATOM   2180 C  CD    . PRO A 1 319 ? 20.052 -2.534  6.923  1.00 53.52 ? 319  PRO A CD    1 
ATOM   2181 N  N     . ALA A 1 320 ? 20.320 -4.982  3.153  1.00 57.21 ? 320  ALA A N     1 
ATOM   2182 C  CA    . ALA A 1 320 ? 19.476 -5.330  2.019  1.00 56.19 ? 320  ALA A CA    1 
ATOM   2183 C  C     . ALA A 1 320 ? 19.851 -6.703  1.458  1.00 54.78 ? 320  ALA A C     1 
ATOM   2184 O  O     . ALA A 1 320 ? 20.195 -6.845  0.285  1.00 57.38 ? 320  ALA A O     1 
ATOM   2185 C  CB    . ALA A 1 320 ? 19.561 -4.248  0.936  1.00 55.29 ? 320  ALA A CB    1 
ATOM   2186 N  N     . ASP A 1 321 ? 19.824 -7.704  2.329  1.00 50.32 ? 321  ASP A N     1 
ATOM   2187 C  CA    . ASP A 1 321 ? 20.144 -9.067  1.937  1.00 45.64 ? 321  ASP A CA    1 
ATOM   2188 C  C     . ASP A 1 321 ? 18.856 -9.812  1.617  1.00 40.97 ? 321  ASP A C     1 
ATOM   2189 O  O     . ASP A 1 321 ? 18.685 -10.336 0.518  1.00 46.62 ? 321  ASP A O     1 
ATOM   2190 C  CB    . ASP A 1 321 ? 20.989 -9.787  3.019  1.00 49.32 ? 321  ASP A CB    1 
ATOM   2191 C  CG    . ASP A 1 321 ? 20.381 -9.728  4.442  1.00 50.68 ? 321  ASP A CG    1 
ATOM   2192 O  OD1   . ASP A 1 321 ? 19.445 -8.946  4.715  1.00 49.45 ? 321  ASP A OD1   1 
ATOM   2193 O  OD2   . ASP A 1 321 ? 20.877 -10.475 5.312  1.00 52.95 ? 321  ASP A OD2   1 
ATOM   2194 N  N     . SER A 1 322 ? 17.929 -9.794  2.564  1.00 33.74 ? 322  SER A N     1 
ATOM   2195 C  CA    . SER A 1 322 ? 16.642 -10.447 2.418  1.00 25.86 ? 322  SER A CA    1 
ATOM   2196 C  C     . SER A 1 322 ? 15.728 -9.589  1.553  1.00 26.13 ? 322  SER A C     1 
ATOM   2197 O  O     . SER A 1 322 ? 16.040 -8.436  1.246  1.00 28.50 ? 322  SER A O     1 
ATOM   2198 C  CB    . SER A 1 322 ? 16.027 -10.626 3.804  1.00 22.91 ? 322  SER A CB    1 
ATOM   2199 O  OG    . SER A 1 322 ? 14.616 -10.751 3.751  1.00 25.57 ? 322  SER A OG    1 
ATOM   2200 N  N     . GLU A 1 323 ? 14.586 -10.144 1.179  1.00 23.65 ? 323  GLU A N     1 
ATOM   2201 C  CA    . GLU A 1 323 ? 13.633 -9.402  0.385  1.00 23.60 ? 323  GLU A CA    1 
ATOM   2202 C  C     . GLU A 1 323 ? 12.900 -8.449  1.324  1.00 23.17 ? 323  GLU A C     1 
ATOM   2203 O  O     . GLU A 1 323 ? 12.491 -7.358  0.923  1.00 22.51 ? 323  GLU A O     1 
ATOM   2204 C  CB    . GLU A 1 323 ? 12.661 -10.351 -0.309 1.00 26.51 ? 323  GLU A CB    1 
ATOM   2205 C  CG    . GLU A 1 323 ? 11.962 -9.742  -1.519 1.00 30.86 ? 323  GLU A CG    1 
ATOM   2206 C  CD    . GLU A 1 323 ? 12.908 -9.419  -2.668 1.00 30.15 ? 323  GLU A CD    1 
ATOM   2207 O  OE1   . GLU A 1 323 ? 13.270 -10.332 -3.443 1.00 21.73 ? 323  GLU A OE1   1 
ATOM   2208 O  OE2   . GLU A 1 323 ? 13.278 -8.234  -2.803 1.00 34.50 ? 323  GLU A OE2   1 
ATOM   2209 N  N     . HIS A 1 324 ? 12.768 -8.860  2.585  1.00 21.20 ? 324  HIS A N     1 
ATOM   2210 C  CA    . HIS A 1 324 ? 12.113 -8.058  3.621  1.00 15.99 ? 324  HIS A CA    1 
ATOM   2211 C  C     . HIS A 1 324 ? 12.948 -6.814  3.888  1.00 11.78 ? 324  HIS A C     1 
ATOM   2212 O  O     . HIS A 1 324 ? 12.423 -5.711  4.045  1.00 8.94  ? 324  HIS A O     1 
ATOM   2213 C  CB    . HIS A 1 324 ? 11.994 -8.873  4.913  1.00 20.85 ? 324  HIS A CB    1 
ATOM   2214 C  CG    . HIS A 1 324 ? 11.384 -8.113  6.055  1.00 18.10 ? 324  HIS A CG    1 
ATOM   2215 N  ND1   . HIS A 1 324 ? 12.149 -7.457  7.003  1.00 10.86 ? 324  HIS A ND1   1 
ATOM   2216 C  CD2   . HIS A 1 324 ? 10.096 -7.928  6.418  1.00 15.13 ? 324  HIS A CD2   1 
ATOM   2217 C  CE1   . HIS A 1 324 ? 11.352 -6.902  7.896  1.00 13.28 ? 324  HIS A CE1   1 
ATOM   2218 N  NE2   . HIS A 1 324 ? 10.100 -7.172  7.570  1.00 12.29 ? 324  HIS A NE2   1 
ATOM   2219 N  N     . ASN A 1 325 ? 14.257 -7.009  3.928  1.00 11.30 ? 325  ASN A N     1 
ATOM   2220 C  CA    . ASN A 1 325 ? 15.209 -5.939  4.161  1.00 17.60 ? 325  ASN A CA    1 
ATOM   2221 C  C     . ASN A 1 325 ? 15.390 -4.979  2.981  1.00 21.99 ? 325  ASN A C     1 
ATOM   2222 O  O     . ASN A 1 325 ? 15.794 -3.820  3.163  1.00 22.91 ? 325  ASN A O     1 
ATOM   2223 C  CB    . ASN A 1 325 ? 16.544 -6.539  4.604  1.00 12.16 ? 325  ASN A CB    1 
ATOM   2224 C  CG    . ASN A 1 325 ? 16.468 -7.128  6.002  1.00 15.67 ? 325  ASN A CG    1 
ATOM   2225 O  OD1   . ASN A 1 325 ? 15.405 -7.107  6.635  1.00 8.60  ? 325  ASN A OD1   1 
ATOM   2226 N  ND2   . ASN A 1 325 ? 17.591 -7.638  6.501  1.00 10.27 ? 325  ASN A ND2   1 
ATOM   2227 N  N     . LYS A 1 326 ? 15.065 -5.457  1.782  1.00 24.22 ? 326  LYS A N     1 
ATOM   2228 C  CA    . LYS A 1 326 ? 15.161 -4.653  0.566  1.00 17.35 ? 326  LYS A CA    1 
ATOM   2229 C  C     . LYS A 1 326 ? 14.007 -3.653  0.552  1.00 13.55 ? 326  LYS A C     1 
ATOM   2230 O  O     . LYS A 1 326 ? 14.197 -2.472  0.274  1.00 16.27 ? 326  LYS A O     1 
ATOM   2231 C  CB    . LYS A 1 326 ? 15.106 -5.547  -0.673 1.00 19.98 ? 326  LYS A CB    1 
ATOM   2232 C  CG    . LYS A 1 326 ? 16.404 -6.278  -0.953 1.00 18.76 ? 326  LYS A CG    1 
ATOM   2233 C  CD    . LYS A 1 326 ? 16.258 -7.200  -2.145 1.00 22.04 ? 326  LYS A CD    1 
ATOM   2234 C  CE    . LYS A 1 326 ? 17.587 -7.384  -2.845 1.00 22.95 ? 326  LYS A CE    1 
ATOM   2235 N  NZ    . LYS A 1 326 ? 18.646 -7.919  -1.948 1.00 27.98 ? 326  LYS A NZ    1 
ATOM   2236 N  N     . LEU A 1 327 ? 12.814 -4.123  0.886  1.00 9.22  ? 327  LEU A N     1 
ATOM   2237 C  CA    . LEU A 1 327 ? 11.652 -3.264  0.929  1.00 9.91  ? 327  LEU A CA    1 
ATOM   2238 C  C     . LEU A 1 327 ? 11.778 -2.268  2.087  1.00 20.87 ? 327  LEU A C     1 
ATOM   2239 O  O     . LEU A 1 327 ? 11.535 -1.074  1.903  1.00 30.80 ? 327  LEU A O     1 
ATOM   2240 C  CB    . LEU A 1 327 ? 10.388 -4.095  1.081  1.00 6.08  ? 327  LEU A CB    1 
ATOM   2241 C  CG    . LEU A 1 327 ? 9.078  -3.313  1.102  1.00 7.00  ? 327  LEU A CG    1 
ATOM   2242 C  CD1   . LEU A 1 327 ? 8.926  -2.523  -0.197 1.00 11.70 ? 327  LEU A CD1   1 
ATOM   2243 C  CD2   . LEU A 1 327 ? 7.912  -4.257  1.283  1.00 3.79  ? 327  LEU A CD2   1 
ATOM   2244 N  N     . LYS A 1 328 ? 12.184 -2.748  3.264  1.00 21.08 ? 328  LYS A N     1 
ATOM   2245 C  CA    . LYS A 1 328 ? 12.355 -1.892  4.442  1.00 16.85 ? 328  LYS A CA    1 
ATOM   2246 C  C     . LYS A 1 328 ? 13.430 -0.822  4.221  1.00 15.14 ? 328  LYS A C     1 
ATOM   2247 O  O     . LYS A 1 328 ? 13.301 0.301   4.708  1.00 8.24  ? 328  LYS A O     1 
ATOM   2248 C  CB    . LYS A 1 328 ? 12.696 -2.735  5.684  1.00 17.14 ? 328  LYS A CB    1 
ATOM   2249 C  CG    . LYS A 1 328 ? 11.504 -3.484  6.280  1.00 14.93 ? 328  LYS A CG    1 
ATOM   2250 C  CD    . LYS A 1 328 ? 10.400 -2.512  6.655  1.00 19.27 ? 328  LYS A CD    1 
ATOM   2251 C  CE    . LYS A 1 328 ? 9.107  -3.215  7.000  1.00 24.20 ? 328  LYS A CE    1 
ATOM   2252 N  NZ    . LYS A 1 328 ? 7.980  -2.256  7.201  1.00 25.97 ? 328  LYS A NZ    1 
ATOM   2253 N  N     . ALA A 1 329 ? 14.466 -1.169  3.458  1.00 16.08 ? 329  ALA A N     1 
ATOM   2254 C  CA    . ALA A 1 329 ? 15.559 -0.247  3.154  1.00 16.65 ? 329  ALA A CA    1 
ATOM   2255 C  C     . ALA A 1 329 ? 15.107 0.890   2.240  1.00 18.51 ? 329  ALA A C     1 
ATOM   2256 O  O     . ALA A 1 329 ? 15.727 1.955   2.224  1.00 19.92 ? 329  ALA A O     1 
ATOM   2257 C  CB    . ALA A 1 329 ? 16.728 -0.983  2.536  1.00 11.60 ? 329  ALA A CB    1 
ATOM   2258 N  N     . SER A 1 330 ? 14.032 0.665   1.483  1.00 17.05 ? 330  SER A N     1 
ATOM   2259 C  CA    . SER A 1 330 ? 13.492 1.682   0.593  1.00 20.72 ? 330  SER A CA    1 
ATOM   2260 C  C     . SER A 1 330 ? 12.582 2.571   1.438  1.00 25.16 ? 330  SER A C     1 
ATOM   2261 O  O     . SER A 1 330 ? 12.632 3.806   1.359  1.00 26.12 ? 330  SER A O     1 
ATOM   2262 C  CB    . SER A 1 330 ? 12.709 1.041   -0.564 1.00 16.62 ? 330  SER A CB    1 
ATOM   2263 O  OG    . SER A 1 330 ? 11.330 0.865   -0.254 1.00 14.39 ? 330  SER A OG    1 
ATOM   2264 N  N     . GLN A 1 331 ? 11.783 1.921   2.281  1.00 24.88 ? 331  GLN A N     1 
ATOM   2265 C  CA    . GLN A 1 331 ? 10.859 2.601   3.181  1.00 22.50 ? 331  GLN A CA    1 
ATOM   2266 C  C     . GLN A 1 331 ? 11.593 3.539   4.135  1.00 20.27 ? 331  GLN A C     1 
ATOM   2267 O  O     . GLN A 1 331 ? 11.173 4.679   4.335  1.00 20.21 ? 331  GLN A O     1 
ATOM   2268 C  CB    . GLN A 1 331 ? 10.076 1.578   3.998  1.00 21.35 ? 331  GLN A CB    1 
ATOM   2269 C  CG    . GLN A 1 331 ? 9.168  0.704   3.176  1.00 16.71 ? 331  GLN A CG    1 
ATOM   2270 C  CD    . GLN A 1 331 ? 8.243  -0.125  4.030  1.00 18.69 ? 331  GLN A CD    1 
ATOM   2271 O  OE1   . GLN A 1 331 ? 8.565  -0.462  5.162  1.00 19.08 ? 331  GLN A OE1   1 
ATOM   2272 N  NE2   . GLN A 1 331 ? 7.083  -0.463  3.487  1.00 16.21 ? 331  GLN A NE2   1 
ATOM   2273 N  N     . ALA A 1 332 ? 12.695 3.052   4.702  1.00 19.16 ? 332  ALA A N     1 
ATOM   2274 C  CA    . ALA A 1 332 ? 13.504 3.819   5.638  1.00 18.51 ? 332  ALA A CA    1 
ATOM   2275 C  C     . ALA A 1 332 ? 14.003 5.079   4.952  1.00 22.58 ? 332  ALA A C     1 
ATOM   2276 O  O     . ALA A 1 332 ? 13.822 6.189   5.458  1.00 22.84 ? 332  ALA A O     1 
ATOM   2277 C  CB    . ALA A 1 332 ? 14.683 2.989   6.106  1.00 12.00 ? 332  ALA A CB    1 
ATOM   2278 N  N     . ARG A 1 333 ? 14.551 4.887   3.754  1.00 25.28 ? 333  ARG A N     1 
ATOM   2279 C  CA    . ARG A 1 333 ? 15.099 5.954   2.932  1.00 20.25 ? 333  ARG A CA    1 
ATOM   2280 C  C     . ARG A 1 333 ? 14.001 6.935   2.535  1.00 20.63 ? 333  ARG A C     1 
ATOM   2281 O  O     . ARG A 1 333 ? 14.237 8.141   2.470  1.00 25.50 ? 333  ARG A O     1 
ATOM   2282 C  CB    . ARG A 1 333 ? 15.771 5.355   1.694  1.00 18.39 ? 333  ARG A CB    1 
ATOM   2283 C  CG    . ARG A 1 333 ? 16.568 6.342   0.859  1.00 21.60 ? 333  ARG A CG    1 
ATOM   2284 C  CD    . ARG A 1 333 ? 17.138 5.685   -0.393 1.00 28.44 ? 333  ARG A CD    1 
ATOM   2285 N  NE    . ARG A 1 333 ? 18.198 4.725   -0.094 1.00 31.11 ? 333  ARG A NE    1 
ATOM   2286 C  CZ    . ARG A 1 333 ? 18.233 3.470   -0.536 1.00 27.42 ? 333  ARG A CZ    1 
ATOM   2287 N  NH1   . ARG A 1 333 ? 17.263 2.991   -1.302 1.00 28.88 ? 333  ARG A NH1   1 
ATOM   2288 N  NH2   . ARG A 1 333 ? 19.250 2.689   -0.210 1.00 26.70 ? 333  ARG A NH2   1 
ATOM   2289 N  N     . ASP A 1 334 ? 12.784 6.434   2.351  1.00 13.59 ? 334  ASP A N     1 
ATOM   2290 C  CA    . ASP A 1 334 ? 11.664 7.285   1.979  1.00 11.95 ? 334  ASP A CA    1 
ATOM   2291 C  C     . ASP A 1 334 ? 11.252 8.206   3.128  1.00 16.82 ? 334  ASP A C     1 
ATOM   2292 O  O     . ASP A 1 334 ? 10.777 9.321   2.888  1.00 18.85 ? 334  ASP A O     1 
ATOM   2293 C  CB    . ASP A 1 334 ? 10.468 6.445   1.550  1.00 7.85  ? 334  ASP A CB    1 
ATOM   2294 C  CG    . ASP A 1 334 ? 9.282  7.290   1.142  1.00 8.99  ? 334  ASP A CG    1 
ATOM   2295 O  OD1   . ASP A 1 334 ? 9.441  8.183   0.281  1.00 27.05 ? 334  ASP A OD1   1 
ATOM   2296 O  OD2   . ASP A 1 334 ? 8.170  7.059   1.659  1.00 15.33 ? 334  ASP A OD2   1 
ATOM   2297 N  N     . LEU A 1 335 ? 11.384 7.716   4.365  1.00 16.05 ? 335  LEU A N     1 
ATOM   2298 C  CA    . LEU A 1 335 ? 11.040 8.487   5.561  1.00 11.34 ? 335  LEU A CA    1 
ATOM   2299 C  C     . LEU A 1 335 ? 12.091 9.561   5.731  1.00 12.11 ? 335  LEU A C     1 
ATOM   2300 O  O     . LEU A 1 335 ? 11.764 10.724  5.939  1.00 13.48 ? 335  LEU A O     1 
ATOM   2301 C  CB    . LEU A 1 335 ? 11.021 7.591   6.793  1.00 15.56 ? 335  LEU A CB    1 
ATOM   2302 C  CG    . LEU A 1 335 ? 10.636 8.208   8.144  1.00 13.24 ? 335  LEU A CG    1 
ATOM   2303 C  CD1   . LEU A 1 335 ? 9.222  8.793   8.093  1.00 12.51 ? 335  LEU A CD1   1 
ATOM   2304 C  CD2   . LEU A 1 335 ? 10.728 7.127   9.216  1.00 15.03 ? 335  LEU A CD2   1 
ATOM   2305 N  N     . LEU A 1 336 ? 13.357 9.167   5.648  1.00 6.60  ? 336  LEU A N     1 
ATOM   2306 C  CA    . LEU A 1 336 ? 14.441 10.120  5.743  1.00 12.18 ? 336  LEU A CA    1 
ATOM   2307 C  C     . LEU A 1 336 ? 14.191 11.264  4.753  1.00 17.47 ? 336  LEU A C     1 
ATOM   2308 O  O     . LEU A 1 336 ? 14.187 12.426  5.152  1.00 22.07 ? 336  LEU A O     1 
ATOM   2309 C  CB    . LEU A 1 336 ? 15.772 9.457   5.400  1.00 9.65  ? 336  LEU A CB    1 
ATOM   2310 C  CG    . LEU A 1 336 ? 16.546 8.769   6.515  1.00 10.77 ? 336  LEU A CG    1 
ATOM   2311 C  CD1   . LEU A 1 336 ? 17.709 7.958   5.952  1.00 3.08  ? 336  LEU A CD1   1 
ATOM   2312 C  CD2   . LEU A 1 336 ? 17.041 9.828   7.476  1.00 13.07 ? 336  LEU A CD2   1 
ATOM   2313 N  N     . SER A 1 337 ? 13.852 10.928  3.504  1.00 20.48 ? 337  SER A N     1 
ATOM   2314 C  CA    . SER A 1 337 ? 13.634 11.931  2.467  1.00 19.10 ? 337  SER A CA    1 
ATOM   2315 C  C     . SER A 1 337 ? 12.526 12.898  2.832  1.00 17.71 ? 337  SER A C     1 
ATOM   2316 O  O     . SER A 1 337 ? 12.492 14.026  2.346  1.00 19.99 ? 337  SER A O     1 
ATOM   2317 C  CB    . SER A 1 337 ? 13.355 11.268  1.101  1.00 14.57 ? 337  SER A CB    1 
ATOM   2318 O  OG    . SER A 1 337 ? 12.003 10.864  0.951  1.00 10.68 ? 337  SER A OG    1 
ATOM   2319 N  N     . LYS A 1 338 ? 11.622 12.458  3.697  1.00 19.06 ? 338  LYS A N     1 
ATOM   2320 C  CA    . LYS A 1 338 ? 10.510 13.295  4.113  1.00 18.41 ? 338  LYS A CA    1 
ATOM   2321 C  C     . LYS A 1 338 ? 10.745 14.025  5.432  1.00 16.78 ? 338  LYS A C     1 
ATOM   2322 O  O     . LYS A 1 338 ? 9.962  14.894  5.810  1.00 16.88 ? 338  LYS A O     1 
ATOM   2323 C  CB    . LYS A 1 338 ? 9.226  12.474  4.158  1.00 20.76 ? 338  LYS A CB    1 
ATOM   2324 C  CG    . LYS A 1 338 ? 8.753  12.035  2.779  1.00 27.42 ? 338  LYS A CG    1 
ATOM   2325 C  CD    . LYS A 1 338 ? 7.577  11.089  2.859  1.00 29.81 ? 338  LYS A CD    1 
ATOM   2326 C  CE    . LYS A 1 338 ? 7.151  10.667  1.468  1.00 31.71 ? 338  LYS A CE    1 
ATOM   2327 N  NZ    . LYS A 1 338 ? 6.203  9.523   1.532  1.00 40.40 ? 338  LYS A NZ    1 
ATOM   2328 N  N     . MET A 1 339 ? 11.827 13.682  6.125  1.00 15.75 ? 339  MET A N     1 
ATOM   2329 C  CA    . MET A 1 339 ? 12.147 14.332  7.392  1.00 15.82 ? 339  MET A CA    1 
ATOM   2330 C  C     . MET A 1 339 ? 13.246 15.361  7.206  1.00 14.58 ? 339  MET A C     1 
ATOM   2331 O  O     . MET A 1 339 ? 13.191 16.439  7.780  1.00 14.57 ? 339  MET A O     1 
ATOM   2332 C  CB    . MET A 1 339 ? 12.557 13.311  8.454  1.00 15.62 ? 339  MET A CB    1 
ATOM   2333 C  CG    . MET A 1 339 ? 11.415 12.471  8.967  1.00 12.99 ? 339  MET A CG    1 
ATOM   2334 S  SD    . MET A 1 339 ? 11.978 11.311  10.204 1.00 15.91 ? 339  MET A SD    1 
ATOM   2335 C  CE    . MET A 1 339 ? 10.503 11.137  11.137 1.00 25.09 ? 339  MET A CE    1 
ATOM   2336 N  N     . LEU A 1 340 ? 14.232 15.021  6.386  1.00 16.07 ? 340  LEU A N     1 
ATOM   2337 C  CA    . LEU A 1 340 ? 15.337 15.908  6.102  1.00 13.43 ? 340  LEU A CA    1 
ATOM   2338 C  C     . LEU A 1 340 ? 14.991 16.804  4.913  1.00 20.03 ? 340  LEU A C     1 
ATOM   2339 O  O     . LEU A 1 340 ? 15.582 16.697  3.832  1.00 18.62 ? 340  LEU A O     1 
ATOM   2340 C  CB    . LEU A 1 340 ? 16.607 15.108  5.833  1.00 14.55 ? 340  LEU A CB    1 
ATOM   2341 C  CG    . LEU A 1 340 ? 17.166 14.396  7.062  1.00 9.85  ? 340  LEU A CG    1 
ATOM   2342 C  CD1   . LEU A 1 340 ? 18.269 13.443  6.662  1.00 15.43 ? 340  LEU A CD1   1 
ATOM   2343 C  CD2   . LEU A 1 340 ? 17.693 15.410  8.054  1.00 10.65 ? 340  LEU A CD2   1 
ATOM   2344 N  N     . VAL A 1 341 ? 13.975 17.639  5.121  1.00 17.24 ? 341  VAL A N     1 
ATOM   2345 C  CA    . VAL A 1 341 ? 13.504 18.612  4.147  1.00 21.90 ? 341  VAL A CA    1 
ATOM   2346 C  C     . VAL A 1 341 ? 13.746 19.965  4.818  1.00 24.44 ? 341  VAL A C     1 
ATOM   2347 O  O     . VAL A 1 341 ? 13.358 20.166  5.973  1.00 21.02 ? 341  VAL A O     1 
ATOM   2348 C  CB    . VAL A 1 341 ? 12.000 18.443  3.875  1.00 21.91 ? 341  VAL A CB    1 
ATOM   2349 C  CG1   . VAL A 1 341 ? 11.549 19.452  2.838  1.00 25.22 ? 341  VAL A CG1   1 
ATOM   2350 C  CG2   . VAL A 1 341 ? 11.703 17.024  3.410  1.00 17.15 ? 341  VAL A CG2   1 
ATOM   2351 N  N     . ILE A 1 342 ? 14.377 20.897  4.109  1.00 24.60 ? 342  ILE A N     1 
ATOM   2352 C  CA    . ILE A 1 342 ? 14.681 22.204  4.699  1.00 21.04 ? 342  ILE A CA    1 
ATOM   2353 C  C     . ILE A 1 342 ? 13.475 23.089  4.965  1.00 21.31 ? 342  ILE A C     1 
ATOM   2354 O  O     . ILE A 1 342 ? 13.421 23.766  5.984  1.00 25.27 ? 342  ILE A O     1 
ATOM   2355 C  CB    . ILE A 1 342 ? 15.715 22.983  3.865  1.00 18.19 ? 342  ILE A CB    1 
ATOM   2356 C  CG1   . ILE A 1 342 ? 16.970 22.124  3.664  1.00 13.17 ? 342  ILE A CG1   1 
ATOM   2357 C  CG2   . ILE A 1 342 ? 16.087 24.279  4.572  1.00 13.29 ? 342  ILE A CG2   1 
ATOM   2358 C  CD1   . ILE A 1 342 ? 18.053 22.821  2.866  1.00 13.24 ? 342  ILE A CD1   1 
ATOM   2359 N  N     . ASP A 1 343 ? 12.494 23.049  4.072  1.00 22.52 ? 343  ASP A N     1 
ATOM   2360 C  CA    . ASP A 1 343 ? 11.303 23.867  4.213  1.00 21.50 ? 343  ASP A CA    1 
ATOM   2361 C  C     . ASP A 1 343 ? 10.285 23.180  5.111  1.00 20.47 ? 343  ASP A C     1 
ATOM   2362 O  O     . ASP A 1 343 ? 9.784  22.113  4.785  1.00 22.68 ? 343  ASP A O     1 
ATOM   2363 C  CB    . ASP A 1 343 ? 10.704 24.154  2.825  1.00 26.19 ? 343  ASP A CB    1 
ATOM   2364 C  CG    . ASP A 1 343 ? 9.620  25.225  2.854  1.00 30.96 ? 343  ASP A CG    1 
ATOM   2365 O  OD1   . ASP A 1 343 ? 9.707  26.160  3.684  1.00 34.87 ? 343  ASP A OD1   1 
ATOM   2366 O  OD2   . ASP A 1 343 ? 8.677  25.136  2.039  1.00 35.06 ? 343  ASP A OD2   1 
ATOM   2367 N  N     . PRO A 1 344 ? 9.970  23.788  6.264  1.00 27.06 ? 344  PRO A N     1 
ATOM   2368 C  CA    . PRO A 1 344 ? 9.001  23.266  7.239  1.00 23.29 ? 344  PRO A CA    1 
ATOM   2369 C  C     . PRO A 1 344 ? 7.631  23.018  6.619  1.00 22.09 ? 344  PRO A C     1 
ATOM   2370 O  O     . PRO A 1 344 ? 6.877  22.165  7.092  1.00 22.95 ? 344  PRO A O     1 
ATOM   2371 C  CB    . PRO A 1 344 ? 8.929  24.386  8.283  1.00 23.65 ? 344  PRO A CB    1 
ATOM   2372 C  CG    . PRO A 1 344 ? 10.288 25.016  8.210  1.00 21.20 ? 344  PRO A CG    1 
ATOM   2373 C  CD    . PRO A 1 344 ? 10.560 25.054  6.739  1.00 28.43 ? 344  PRO A CD    1 
ATOM   2374 N  N     . ALA A 1 345 ? 7.302  23.794  5.586  1.00 19.10 ? 345  ALA A N     1 
ATOM   2375 C  CA    . ALA A 1 345 ? 6.022  23.670  4.892  1.00 18.85 ? 345  ALA A CA    1 
ATOM   2376 C  C     . ALA A 1 345 ? 5.984  22.425  4.024  1.00 17.38 ? 345  ALA A C     1 
ATOM   2377 O  O     . ALA A 1 345 ? 4.918  21.934  3.670  1.00 15.74 ? 345  ALA A O     1 
ATOM   2378 C  CB    . ALA A 1 345 ? 5.750  24.907  4.053  1.00 20.59 ? 345  ALA A CB    1 
ATOM   2379 N  N     . LYS A 1 346 ? 7.161  21.940  3.657  1.00 20.18 ? 346  LYS A N     1 
ATOM   2380 C  CA    . LYS A 1 346 ? 7.272  20.735  2.856  1.00 29.96 ? 346  LYS A CA    1 
ATOM   2381 C  C     . LYS A 1 346 ? 7.747  19.553  3.723  1.00 32.59 ? 346  LYS A C     1 
ATOM   2382 O  O     . LYS A 1 346 ? 7.825  18.420  3.247  1.00 35.40 ? 346  LYS A O     1 
ATOM   2383 C  CB    . LYS A 1 346 ? 8.236  20.965  1.684  1.00 31.70 ? 346  LYS A CB    1 
ATOM   2384 C  CG    . LYS A 1 346 ? 7.757  22.017  0.691  1.00 35.24 ? 346  LYS A CG    1 
ATOM   2385 C  CD    . LYS A 1 346 ? 8.772  22.213  -0.434 1.00 39.13 ? 346  LYS A CD    1 
ATOM   2386 C  CE    . LYS A 1 346 ? 8.289  23.244  -1.465 1.00 41.80 ? 346  LYS A CE    1 
ATOM   2387 N  NZ    . LYS A 1 346 ? 7.056  22.829  -2.200 1.00 37.54 ? 346  LYS A NZ    1 
ATOM   2388 N  N     . ARG A 1 347 ? 8.032  19.815  4.998  1.00 28.61 ? 347  ARG A N     1 
ATOM   2389 C  CA    . ARG A 1 347 ? 8.498  18.765  5.894  1.00 26.41 ? 347  ARG A CA    1 
ATOM   2390 C  C     . ARG A 1 347 ? 7.342  18.007  6.540  1.00 24.61 ? 347  ARG A C     1 
ATOM   2391 O  O     . ARG A 1 347 ? 6.358  18.609  6.979  1.00 23.18 ? 347  ARG A O     1 
ATOM   2392 C  CB    . ARG A 1 347 ? 9.412  19.347  6.969  1.00 27.10 ? 347  ARG A CB    1 
ATOM   2393 C  CG    . ARG A 1 347 ? 10.236 18.306  7.693  1.00 23.71 ? 347  ARG A CG    1 
ATOM   2394 C  CD    . ARG A 1 347 ? 11.039 18.915  8.814  1.00 20.63 ? 347  ARG A CD    1 
ATOM   2395 N  NE    . ARG A 1 347 ? 11.984 19.919  8.334  1.00 20.30 ? 347  ARG A NE    1 
ATOM   2396 C  CZ    . ARG A 1 347 ? 12.309 21.023  9.002  1.00 17.79 ? 347  ARG A CZ    1 
ATOM   2397 N  NH1   . ARG A 1 347 ? 11.765 21.271  10.185 1.00 15.67 ? 347  ARG A NH1   1 
ATOM   2398 N  NH2   . ARG A 1 347 ? 13.180 21.878  8.492  1.00 16.36 ? 347  ARG A NH2   1 
ATOM   2399 N  N     . ILE A 1 348 ? 7.494  16.684  6.629  1.00 22.60 ? 348  ILE A N     1 
ATOM   2400 C  CA    . ILE A 1 348 ? 6.481  15.793  7.197  1.00 20.56 ? 348  ILE A CA    1 
ATOM   2401 C  C     . ILE A 1 348 ? 6.162  16.016  8.671  1.00 19.79 ? 348  ILE A C     1 
ATOM   2402 O  O     . ILE A 1 348 ? 7.040  16.337  9.478  1.00 17.53 ? 348  ILE A O     1 
ATOM   2403 C  CB    . ILE A 1 348 ? 6.854  14.284  6.974  1.00 20.94 ? 348  ILE A CB    1 
ATOM   2404 C  CG1   . ILE A 1 348 ? 5.645  13.399  7.291  1.00 16.25 ? 348  ILE A CG1   1 
ATOM   2405 C  CG2   . ILE A 1 348 ? 8.049  13.874  7.842  1.00 18.48 ? 348  ILE A CG2   1 
ATOM   2406 C  CD1   . ILE A 1 348 ? 5.871  11.921  7.004  1.00 23.35 ? 348  ILE A CD1   1 
ATOM   2407 N  N     . SER A 1 349 ? 4.892  15.830  9.015  1.00 19.08 ? 349  SER A N     1 
ATOM   2408 C  CA    . SER A 1 349 ? 4.439  15.999  10.385 1.00 20.41 ? 349  SER A CA    1 
ATOM   2409 C  C     . SER A 1 349 ? 4.698  14.733  11.219 1.00 26.67 ? 349  SER A C     1 
ATOM   2410 O  O     . SER A 1 349 ? 5.082  13.686  10.683 1.00 27.72 ? 349  SER A O     1 
ATOM   2411 C  CB    . SER A 1 349 ? 2.952  16.354  10.394 1.00 17.83 ? 349  SER A CB    1 
ATOM   2412 O  OG    . SER A 1 349 ? 2.175  15.334  9.804  1.00 14.20 ? 349  SER A OG    1 
ATOM   2413 N  N     . VAL A 1 350 ? 4.497  14.839  12.532 1.00 23.89 ? 350  VAL A N     1 
ATOM   2414 C  CA    . VAL A 1 350 ? 4.699  13.730  13.459 1.00 20.94 ? 350  VAL A CA    1 
ATOM   2415 C  C     . VAL A 1 350 ? 3.629  12.672  13.220 1.00 22.78 ? 350  VAL A C     1 
ATOM   2416 O  O     . VAL A 1 350 ? 3.907  11.470  13.214 1.00 21.73 ? 350  VAL A O     1 
ATOM   2417 C  CB    . VAL A 1 350 ? 4.582  14.212  14.942 1.00 25.67 ? 350  VAL A CB    1 
ATOM   2418 C  CG1   . VAL A 1 350 ? 4.715  13.035  15.902 1.00 24.94 ? 350  VAL A CG1   1 
ATOM   2419 C  CG2   . VAL A 1 350 ? 5.634  15.277  15.258 1.00 24.00 ? 350  VAL A CG2   1 
ATOM   2420 N  N     . ASP A 1 351 ? 2.398  13.128  13.018 1.00 22.26 ? 351  ASP A N     1 
ATOM   2421 C  CA    . ASP A 1 351 ? 1.279  12.225  12.796 1.00 27.24 ? 351  ASP A CA    1 
ATOM   2422 C  C     . ASP A 1 351 ? 1.438  11.447  11.502 1.00 28.00 ? 351  ASP A C     1 
ATOM   2423 O  O     . ASP A 1 351 ? 1.166  10.250  11.464 1.00 31.60 ? 351  ASP A O     1 
ATOM   2424 C  CB    . ASP A 1 351 ? -0.047 12.992  12.816 1.00 30.98 ? 351  ASP A CB    1 
ATOM   2425 C  CG    . ASP A 1 351 ? -0.374 13.583  14.194 1.00 36.22 ? 351  ASP A CG    1 
ATOM   2426 O  OD1   . ASP A 1 351 ? 0.523  13.683  15.061 1.00 36.81 ? 351  ASP A OD1   1 
ATOM   2427 O  OD2   . ASP A 1 351 ? -1.545 13.956  14.414 1.00 41.42 ? 351  ASP A OD2   1 
ATOM   2428 N  N     . ASP A 1 352 ? 1.918  12.107  10.452 1.00 25.54 ? 352  ASP A N     1 
ATOM   2429 C  CA    . ASP A 1 352 ? 2.107  11.431  9.169  1.00 23.63 ? 352  ASP A CA    1 
ATOM   2430 C  C     . ASP A 1 352 ? 3.330  10.532  9.173  1.00 22.30 ? 352  ASP A C     1 
ATOM   2431 O  O     . ASP A 1 352 ? 3.361  9.515   8.478  1.00 21.84 ? 352  ASP A O     1 
ATOM   2432 C  CB    . ASP A 1 352 ? 2.191  12.430  8.014  1.00 22.25 ? 352  ASP A CB    1 
ATOM   2433 C  CG    . ASP A 1 352 ? 0.841  13.022  7.640  1.00 20.43 ? 352  ASP A CG    1 
ATOM   2434 O  OD1   . ASP A 1 352 ? -0.209 12.367  7.863  1.00 19.34 ? 352  ASP A OD1   1 
ATOM   2435 O  OD2   . ASP A 1 352 ? 0.837  14.151  7.112  1.00 28.93 ? 352  ASP A OD2   1 
ATOM   2436 N  N     . ALA A 1 353 ? 4.336  10.907  9.954  1.00 24.89 ? 353  ALA A N     1 
ATOM   2437 C  CA    . ALA A 1 353 ? 5.555  10.109  10.062 1.00 24.70 ? 353  ALA A CA    1 
ATOM   2438 C  C     . ALA A 1 353 ? 5.230  8.843   10.846 1.00 23.31 ? 353  ALA A C     1 
ATOM   2439 O  O     . ALA A 1 353 ? 5.890  7.826   10.685 1.00 24.29 ? 353  ALA A O     1 
ATOM   2440 C  CB    . ALA A 1 353 ? 6.668  10.903  10.747 1.00 20.35 ? 353  ALA A CB    1 
ATOM   2441 N  N     . LEU A 1 354 ? 4.188  8.910   11.673 1.00 24.74 ? 354  LEU A N     1 
ATOM   2442 C  CA    . LEU A 1 354 ? 3.760  7.769   12.467 1.00 22.74 ? 354  LEU A CA    1 
ATOM   2443 C  C     . LEU A 1 354 ? 2.862  6.854   11.647 1.00 25.62 ? 354  LEU A C     1 
ATOM   2444 O  O     . LEU A 1 354 ? 2.690  5.687   11.991 1.00 29.93 ? 354  LEU A O     1 
ATOM   2445 C  CB    . LEU A 1 354 ? 3.056  8.233   13.750 1.00 20.01 ? 354  LEU A CB    1 
ATOM   2446 C  CG    . LEU A 1 354 ? 3.986  8.598   14.917 1.00 19.51 ? 354  LEU A CG    1 
ATOM   2447 C  CD1   . LEU A 1 354 ? 3.278  9.398   16.003 1.00 12.95 ? 354  LEU A CD1   1 
ATOM   2448 C  CD2   . LEU A 1 354 ? 4.572  7.324   15.485 1.00 20.89 ? 354  LEU A CD2   1 
ATOM   2449 N  N     . GLN A 1 355 ? 2.298  7.384   10.562 1.00 25.56 ? 355  GLN A N     1 
ATOM   2450 C  CA    . GLN A 1 355 ? 1.439  6.601   9.682  1.00 26.42 ? 355  GLN A CA    1 
ATOM   2451 C  C     . GLN A 1 355 ? 2.234  6.033   8.505  1.00 27.27 ? 355  GLN A C     1 
ATOM   2452 O  O     . GLN A 1 355 ? 1.695  5.324   7.660  1.00 32.78 ? 355  GLN A O     1 
ATOM   2453 C  CB    . GLN A 1 355 ? 0.260  7.441   9.187  1.00 25.03 ? 355  GLN A CB    1 
ATOM   2454 C  CG    . GLN A 1 355 ? -0.756 7.782   10.262 1.00 29.12 ? 355  GLN A CG    1 
ATOM   2455 C  CD    . GLN A 1 355 ? -1.322 6.544   10.930 1.00 36.21 ? 355  GLN A CD    1 
ATOM   2456 O  OE1   . GLN A 1 355 ? -0.918 6.179   12.037 1.00 37.70 ? 355  GLN A OE1   1 
ATOM   2457 N  NE2   . GLN A 1 355 ? -2.252 5.875   10.248 1.00 41.17 ? 355  GLN A NE2   1 
ATOM   2458 N  N     . HIS A 1 356 ? 3.523  6.332   8.478  1.00 23.42 ? 356  HIS A N     1 
ATOM   2459 C  CA    . HIS A 1 356 ? 4.420  5.863   7.432  1.00 22.71 ? 356  HIS A CA    1 
ATOM   2460 C  C     . HIS A 1 356 ? 4.614  4.349   7.624  1.00 28.03 ? 356  HIS A C     1 
ATOM   2461 O  O     . HIS A 1 356 ? 4.728  3.883   8.753  1.00 27.09 ? 356  HIS A O     1 
ATOM   2462 C  CB    . HIS A 1 356 ? 5.758  6.602   7.585  1.00 21.99 ? 356  HIS A CB    1 
ATOM   2463 C  CG    . HIS A 1 356 ? 6.730  6.356   6.476  1.00 19.91 ? 356  HIS A CG    1 
ATOM   2464 N  ND1   . HIS A 1 356 ? 6.802  7.163   5.362  1.00 26.91 ? 356  HIS A ND1   1 
ATOM   2465 C  CD2   . HIS A 1 356 ? 7.715  5.437   6.337  1.00 23.11 ? 356  HIS A CD2   1 
ATOM   2466 C  CE1   . HIS A 1 356 ? 7.792  6.756   4.590  1.00 23.32 ? 356  HIS A CE1   1 
ATOM   2467 N  NE2   . HIS A 1 356 ? 8.363  5.710   5.159  1.00 19.25 ? 356  HIS A NE2   1 
ATOM   2468 N  N     . PRO A 1 357 ? 4.669  3.573   6.523  1.00 29.77 ? 357  PRO A N     1 
ATOM   2469 C  CA    . PRO A 1 357 ? 4.849  2.114   6.509  1.00 25.46 ? 357  PRO A CA    1 
ATOM   2470 C  C     . PRO A 1 357 ? 6.053  1.568   7.290  1.00 25.37 ? 357  PRO A C     1 
ATOM   2471 O  O     . PRO A 1 357 ? 6.027  0.415   7.728  1.00 28.62 ? 357  PRO A O     1 
ATOM   2472 C  CB    . PRO A 1 357 ? 4.978  1.801   5.013  1.00 26.09 ? 357  PRO A CB    1 
ATOM   2473 C  CG    . PRO A 1 357 ? 5.450  3.097   4.413  1.00 22.98 ? 357  PRO A CG    1 
ATOM   2474 C  CD    . PRO A 1 357 ? 4.578  4.072   5.141  1.00 30.71 ? 357  PRO A CD    1 
ATOM   2475 N  N     . TYR A 1 358 ? 7.117  2.358   7.425  1.00 24.82 ? 358  TYR A N     1 
ATOM   2476 C  CA    . TYR A 1 358 ? 8.306  1.919   8.163  1.00 21.55 ? 358  TYR A CA    1 
ATOM   2477 C  C     . TYR A 1 358 ? 8.136  2.088   9.678  1.00 21.47 ? 358  TYR A C     1 
ATOM   2478 O  O     . TYR A 1 358 ? 8.842  1.450   10.453 1.00 15.64 ? 358  TYR A O     1 
ATOM   2479 C  CB    . TYR A 1 358 ? 9.546  2.693   7.707  1.00 13.35 ? 358  TYR A CB    1 
ATOM   2480 C  CG    . TYR A 1 358 ? 10.856 2.173   8.271  1.00 15.29 ? 358  TYR A CG    1 
ATOM   2481 C  CD1   . TYR A 1 358 ? 11.389 0.962   7.838  1.00 9.37  ? 358  TYR A CD1   1 
ATOM   2482 C  CD2   . TYR A 1 358 ? 11.599 2.923   9.186  1.00 6.75  ? 358  TYR A CD2   1 
ATOM   2483 C  CE1   . TYR A 1 358 ? 12.634 0.514   8.295  1.00 12.90 ? 358  TYR A CE1   1 
ATOM   2484 C  CE2   . TYR A 1 358 ? 12.841 2.474   9.641  1.00 4.92  ? 358  TYR A CE2   1 
ATOM   2485 C  CZ    . TYR A 1 358 ? 13.351 1.270   9.187  1.00 3.41  ? 358  TYR A CZ    1 
ATOM   2486 O  OH    . TYR A 1 358 ? 14.585 0.827   9.601  1.00 9.40  ? 358  TYR A OH    1 
ATOM   2487 N  N     . ILE A 1 359 ? 7.210  2.961   10.081 1.00 22.57 ? 359  ILE A N     1 
ATOM   2488 C  CA    . ILE A 1 359 ? 6.948  3.241   11.492 1.00 23.66 ? 359  ILE A CA    1 
ATOM   2489 C  C     . ILE A 1 359 ? 5.640  2.649   12.025 1.00 25.03 ? 359  ILE A C     1 
ATOM   2490 O  O     . ILE A 1 359 ? 5.627  2.011   13.083 1.00 27.94 ? 359  ILE A O     1 
ATOM   2491 C  CB    . ILE A 1 359 ? 6.913  4.785   11.763 1.00 23.54 ? 359  ILE A CB    1 
ATOM   2492 C  CG1   . ILE A 1 359 ? 8.200  5.469   11.291 1.00 18.97 ? 359  ILE A CG1   1 
ATOM   2493 C  CG2   . ILE A 1 359 ? 6.691  5.066   13.242 1.00 23.38 ? 359  ILE A CG2   1 
ATOM   2494 C  CD1   . ILE A 1 359 ? 9.422  5.031   12.024 1.00 19.53 ? 359  ILE A CD1   1 
ATOM   2495 N  N     . ASN A 1 360 ? 4.559  2.807   11.265 1.00 25.83 ? 360  ASN A N     1 
ATOM   2496 C  CA    . ASN A 1 360 ? 3.235  2.341   11.669 1.00 28.97 ? 360  ASN A CA    1 
ATOM   2497 C  C     . ASN A 1 360 ? 3.096  0.852   12.011 1.00 28.07 ? 360  ASN A C     1 
ATOM   2498 O  O     . ASN A 1 360 ? 2.079  0.447   12.572 1.00 29.24 ? 360  ASN A O     1 
ATOM   2499 C  CB    . ASN A 1 360 ? 2.172  2.751   10.637 1.00 32.13 ? 360  ASN A CB    1 
ATOM   2500 C  CG    . ASN A 1 360 ? 1.789  1.616   9.707  1.00 36.82 ? 360  ASN A CG    1 
ATOM   2501 O  OD1   . ASN A 1 360 ? 2.623  1.092   8.968  1.00 35.54 ? 360  ASN A OD1   1 
ATOM   2502 N  ND2   . ASN A 1 360 ? 0.524  1.206   9.765  1.00 40.04 ? 360  ASN A ND2   1 
ATOM   2503 N  N     . VAL A 1 361 ? 4.108  0.041   11.713 1.00 26.20 ? 361  VAL A N     1 
ATOM   2504 C  CA    . VAL A 1 361 ? 4.019  -1.374  12.040 1.00 25.00 ? 361  VAL A CA    1 
ATOM   2505 C  C     . VAL A 1 361 ? 4.011  -1.592  13.558 1.00 25.35 ? 361  VAL A C     1 
ATOM   2506 O  O     . VAL A 1 361 ? 3.965  -2.730  14.021 1.00 29.09 ? 361  VAL A O     1 
ATOM   2507 C  CB    . VAL A 1 361 ? 5.157  -2.216  11.395 1.00 25.07 ? 361  VAL A CB    1 
ATOM   2508 C  CG1   . VAL A 1 361 ? 5.162  -2.026  9.880  1.00 26.82 ? 361  VAL A CG1   1 
ATOM   2509 C  CG2   . VAL A 1 361 ? 6.500  -1.856  11.985 1.00 26.34 ? 361  VAL A CG2   1 
ATOM   2510 N  N     . TRP A 1 362 ? 4.073  -0.504  14.327 1.00 25.81 ? 362  TRP A N     1 
ATOM   2511 C  CA    . TRP A 1 362 ? 4.054  -0.579  15.794 1.00 22.28 ? 362  TRP A CA    1 
ATOM   2512 C  C     . TRP A 1 362 ? 2.978  0.322   16.389 1.00 23.10 ? 362  TRP A C     1 
ATOM   2513 O  O     . TRP A 1 362 ? 2.878  0.427   17.603 1.00 25.93 ? 362  TRP A O     1 
ATOM   2514 C  CB    . TRP A 1 362 ? 5.389  -0.125  16.396 1.00 14.30 ? 362  TRP A CB    1 
ATOM   2515 C  CG    . TRP A 1 362 ? 6.611  -0.762  15.854 1.00 12.11 ? 362  TRP A CG    1 
ATOM   2516 C  CD1   . TRP A 1 362 ? 7.463  -0.232  14.940 1.00 10.39 ? 362  TRP A CD1   1 
ATOM   2517 C  CD2   . TRP A 1 362 ? 7.202  -1.992  16.297 1.00 15.12 ? 362  TRP A CD2   1 
ATOM   2518 N  NE1   . TRP A 1 362 ? 8.563  -1.041  14.799 1.00 11.84 ? 362  TRP A NE1   1 
ATOM   2519 C  CE2   . TRP A 1 362 ? 8.437  -2.125  15.625 1.00 11.85 ? 362  TRP A CE2   1 
ATOM   2520 C  CE3   . TRP A 1 362 ? 6.824  -2.982  17.212 1.00 14.92 ? 362  TRP A CE3   1 
ATOM   2521 C  CZ2   . TRP A 1 362 ? 9.290  -3.213  15.838 1.00 14.66 ? 362  TRP A CZ2   1 
ATOM   2522 C  CZ3   . TRP A 1 362 ? 7.667  -4.055  17.424 1.00 14.28 ? 362  TRP A CZ3   1 
ATOM   2523 C  CH2   . TRP A 1 362 ? 8.890  -4.163  16.743 1.00 12.90 ? 362  TRP A CH2   1 
ATOM   2524 N  N     . TYR A 1 363 ? 2.187  0.977   15.545 1.00 29.10 ? 363  TYR A N     1 
ATOM   2525 C  CA    . TYR A 1 363 ? 1.151  1.892   16.007 1.00 32.54 ? 363  TYR A CA    1 
ATOM   2526 C  C     . TYR A 1 363 ? 0.277  1.293   17.096 1.00 34.54 ? 363  TYR A C     1 
ATOM   2527 O  O     . TYR A 1 363 ? -0.146 0.137   17.005 1.00 36.71 ? 363  TYR A O     1 
ATOM   2528 C  CB    . TYR A 1 363 ? 0.286  2.356   14.836 1.00 33.45 ? 363  TYR A CB    1 
ATOM   2529 C  CG    . TYR A 1 363 ? -0.533 3.590   15.136 1.00 37.46 ? 363  TYR A CG    1 
ATOM   2530 C  CD1   . TYR A 1 363 ? 0.014  4.864   14.986 1.00 38.36 ? 363  TYR A CD1   1 
ATOM   2531 C  CD2   . TYR A 1 363 ? -1.861 3.491   15.551 1.00 36.31 ? 363  TYR A CD2   1 
ATOM   2532 C  CE1   . TYR A 1 363 ? -0.741 6.007   15.239 1.00 35.95 ? 363  TYR A CE1   1 
ATOM   2533 C  CE2   . TYR A 1 363 ? -2.623 4.631   15.805 1.00 34.69 ? 363  TYR A CE2   1 
ATOM   2534 C  CZ    . TYR A 1 363 ? -2.059 5.881   15.646 1.00 36.93 ? 363  TYR A CZ    1 
ATOM   2535 O  OH    . TYR A 1 363 ? -2.828 6.995   15.884 1.00 35.93 ? 363  TYR A OH    1 
ATOM   2536 N  N     . ASP A 1 364 ? 0.024  2.088   18.133 1.00 38.80 ? 364  ASP A N     1 
ATOM   2537 C  CA    . ASP A 1 364 ? -0.794 1.674   19.271 1.00 42.92 ? 364  ASP A CA    1 
ATOM   2538 C  C     . ASP A 1 364 ? -1.470 2.927   19.811 1.00 44.13 ? 364  ASP A C     1 
ATOM   2539 O  O     . ASP A 1 364 ? -0.797 3.861   20.236 1.00 42.80 ? 364  ASP A O     1 
ATOM   2540 C  CB    . ASP A 1 364 ? 0.099  1.029   20.344 1.00 46.81 ? 364  ASP A CB    1 
ATOM   2541 C  CG    . ASP A 1 364 ? -0.690 0.380   21.489 1.00 50.95 ? 364  ASP A CG    1 
ATOM   2542 O  OD1   . ASP A 1 364 ? -1.890 0.685   21.682 1.00 49.91 ? 364  ASP A OD1   1 
ATOM   2543 O  OD2   . ASP A 1 364 ? -0.093 -0.440  22.217 1.00 53.25 ? 364  ASP A OD2   1 
ATOM   2544 N  N     . PRO A 1 365 ? -2.811 2.960   19.791 1.00 45.60 ? 365  PRO A N     1 
ATOM   2545 C  CA    . PRO A 1 365 ? -3.646 4.067   20.265 1.00 47.86 ? 365  PRO A CA    1 
ATOM   2546 C  C     . PRO A 1 365 ? -3.292 4.625   21.642 1.00 48.20 ? 365  PRO A C     1 
ATOM   2547 O  O     . PRO A 1 365 ? -3.327 5.838   21.853 1.00 47.66 ? 365  PRO A O     1 
ATOM   2548 C  CB    . PRO A 1 365 ? -5.041 3.450   20.256 1.00 48.88 ? 365  PRO A CB    1 
ATOM   2549 C  CG    . PRO A 1 365 ? -4.985 2.591   19.047 1.00 50.20 ? 365  PRO A CG    1 
ATOM   2550 C  CD    . PRO A 1 365 ? -3.657 1.891   19.233 1.00 47.93 ? 365  PRO A CD    1 
ATOM   2551 N  N     . ALA A 1 366 ? -2.950 3.745   22.575 1.00 47.25 ? 366  ALA A N     1 
ATOM   2552 C  CA    . ALA A 1 366 ? -2.599 4.186   23.917 1.00 49.62 ? 366  ALA A CA    1 
ATOM   2553 C  C     . ALA A 1 366 ? -1.233 4.872   23.950 1.00 49.58 ? 366  ALA A C     1 
ATOM   2554 O  O     . ALA A 1 366 ? -1.025 5.831   24.697 1.00 52.40 ? 366  ALA A O     1 
ATOM   2555 C  CB    . ALA A 1 366 ? -2.631 3.009   24.890 1.00 51.23 ? 366  ALA A CB    1 
ATOM   2556 N  N     . GLU A 1 367 ? -0.307 4.409   23.120 1.00 45.46 ? 367  GLU A N     1 
ATOM   2557 C  CA    . GLU A 1 367 ? 1.025  5.006   23.087 1.00 42.07 ? 367  GLU A CA    1 
ATOM   2558 C  C     . GLU A 1 367 ? 1.072  6.293   22.271 1.00 43.40 ? 367  GLU A C     1 
ATOM   2559 O  O     . GLU A 1 367 ? 1.676  7.271   22.702 1.00 43.28 ? 367  GLU A O     1 
ATOM   2560 C  CB    . GLU A 1 367 ? 2.040  4.003   22.553 1.00 40.00 ? 367  GLU A CB    1 
ATOM   2561 C  CG    . GLU A 1 367 ? 2.030  2.688   23.304 1.00 40.37 ? 367  GLU A CG    1 
ATOM   2562 C  CD    . GLU A 1 367 ? 2.899  1.627   22.664 1.00 41.41 ? 367  GLU A CD    1 
ATOM   2563 O  OE1   . GLU A 1 367 ? 3.304  1.790   21.495 1.00 42.28 ? 367  GLU A OE1   1 
ATOM   2564 O  OE2   . GLU A 1 367 ? 3.175  0.614   23.329 1.00 43.45 ? 367  GLU A OE2   1 
ATOM   2565 N  N     . VAL A 1 368 ? 0.410  6.310   21.115 1.00 43.11 ? 368  VAL A N     1 
ATOM   2566 C  CA    . VAL A 1 368 ? 0.417  7.500   20.268 1.00 42.75 ? 368  VAL A CA    1 
ATOM   2567 C  C     . VAL A 1 368 ? -0.531 8.585   20.756 1.00 42.69 ? 368  VAL A C     1 
ATOM   2568 O  O     . VAL A 1 368 ? -0.116 9.721   20.967 1.00 45.42 ? 368  VAL A O     1 
ATOM   2569 C  CB    . VAL A 1 368 ? 0.109  7.178   18.791 1.00 42.81 ? 368  VAL A CB    1 
ATOM   2570 C  CG1   . VAL A 1 368 ? 0.051  8.464   17.974 1.00 38.41 ? 368  VAL A CG1   1 
ATOM   2571 C  CG2   . VAL A 1 368 ? 1.176  6.255   18.221 1.00 46.10 ? 368  VAL A CG2   1 
ATOM   2572 N  N     . GLU A 1 369 ? -1.809 8.258   20.901 1.00 42.51 ? 369  GLU A N     1 
ATOM   2573 C  CA    . GLU A 1 369 ? -2.760 9.244   21.385 1.00 46.23 ? 369  GLU A CA    1 
ATOM   2574 C  C     . GLU A 1 369 ? -3.069 9.103   22.872 1.00 46.71 ? 369  GLU A C     1 
ATOM   2575 O  O     . GLU A 1 369 ? -4.190 8.774   23.272 1.00 47.55 ? 369  GLU A O     1 
ATOM   2576 C  CB    . GLU A 1 369 ? -4.037 9.265   20.546 1.00 49.84 ? 369  GLU A CB    1 
ATOM   2577 C  CG    . GLU A 1 369 ? -4.372 7.963   19.856 1.00 57.22 ? 369  GLU A CG    1 
ATOM   2578 C  CD    . GLU A 1 369 ? -4.610 8.149   18.371 1.00 60.57 ? 369  GLU A CD    1 
ATOM   2579 O  OE1   . GLU A 1 369 ? -3.992 9.065   17.781 1.00 63.85 ? 369  GLU A OE1   1 
ATOM   2580 O  OE2   . GLU A 1 369 ? -5.411 7.385   17.792 1.00 63.00 ? 369  GLU A OE2   1 
ATOM   2581 N  N     . ALA A 1 370 ? -2.049 9.342   23.684 1.00 46.43 ? 370  ALA A N     1 
ATOM   2582 C  CA    . ALA A 1 370 ? -2.191 9.287   25.129 1.00 48.84 ? 370  ALA A CA    1 
ATOM   2583 C  C     . ALA A 1 370 ? -2.650 10.685  25.562 1.00 51.43 ? 370  ALA A C     1 
ATOM   2584 O  O     . ALA A 1 370 ? -2.362 11.677  24.883 1.00 53.98 ? 370  ALA A O     1 
ATOM   2585 C  CB    . ALA A 1 370 ? -0.858 8.924   25.774 1.00 45.98 ? 370  ALA A CB    1 
ATOM   2586 N  N     . PRO A 1 371 ? -3.402 10.773  26.674 1.00 52.66 ? 371  PRO A N     1 
ATOM   2587 C  CA    . PRO A 1 371 ? -3.881 12.075  27.156 1.00 52.48 ? 371  PRO A CA    1 
ATOM   2588 C  C     . PRO A 1 371 ? -2.828 12.953  27.834 1.00 53.52 ? 371  PRO A C     1 
ATOM   2589 O  O     . PRO A 1 371 ? -2.028 12.477  28.642 1.00 54.16 ? 371  PRO A O     1 
ATOM   2590 C  CB    . PRO A 1 371 ? -5.007 11.677  28.115 1.00 52.32 ? 371  PRO A CB    1 
ATOM   2591 C  CG    . PRO A 1 371 ? -4.514 10.377  28.690 1.00 51.42 ? 371  PRO A CG    1 
ATOM   2592 C  CD    . PRO A 1 371 ? -3.938 9.667   27.482 1.00 50.83 ? 371  PRO A CD    1 
ATOM   2593 N  N     . PRO A 1 372 ? -2.757 14.232  27.437 1.00 56.35 ? 372  PRO A N     1 
ATOM   2594 C  CA    . PRO A 1 372 ? -1.846 15.269  27.932 1.00 57.49 ? 372  PRO A CA    1 
ATOM   2595 C  C     . PRO A 1 372 ? -2.494 16.002  29.119 1.00 59.84 ? 372  PRO A C     1 
ATOM   2596 O  O     . PRO A 1 372 ? -3.712 15.973  29.279 1.00 60.75 ? 372  PRO A O     1 
ATOM   2597 C  CB    . PRO A 1 372 ? -1.720 16.199  26.736 1.00 58.23 ? 372  PRO A CB    1 
ATOM   2598 C  CG    . PRO A 1 372 ? -3.122 16.173  26.177 1.00 57.24 ? 372  PRO A CG    1 
ATOM   2599 C  CD    . PRO A 1 372 ? -3.446 14.694  26.207 1.00 56.74 ? 372  PRO A CD    1 
ATOM   2600 N  N     . PRO A 1 373 ? -1.687 16.662  29.959 1.00 61.31 ? 373  PRO A N     1 
ATOM   2601 C  CA    . PRO A 1 373 ? -2.146 17.415  31.133 1.00 63.03 ? 373  PRO A CA    1 
ATOM   2602 C  C     . PRO A 1 373 ? -2.999 18.632  30.772 1.00 65.29 ? 373  PRO A C     1 
ATOM   2603 O  O     . PRO A 1 373 ? -4.226 18.558  30.997 1.00 68.11 ? 373  PRO A O     1 
ATOM   2604 C  CB    . PRO A 1 373 ? -0.839 17.843  31.794 1.00 64.43 ? 373  PRO A CB    1 
ATOM   2605 C  CG    . PRO A 1 373 ? 0.085  17.999  30.623 1.00 61.85 ? 373  PRO A CG    1 
ATOM   2606 C  CD    . PRO A 1 373 ? -0.219 16.749  29.838 1.00 61.00 ? 373  PRO A CD    1 
ATOM   2607 N  N     . GLN A 1 379 ? 2.296  26.575  35.879 1.00 62.81 ? 379  GLN A N     1 
ATOM   2608 C  CA    . GLN A 1 379 ? 1.633  27.826  35.420 1.00 62.73 ? 379  GLN A CA    1 
ATOM   2609 C  C     . GLN A 1 379 ? 2.527  28.447  34.366 1.00 62.47 ? 379  GLN A C     1 
ATOM   2610 O  O     . GLN A 1 379 ? 3.747  28.435  34.518 1.00 63.20 ? 379  GLN A O     1 
ATOM   2611 C  CB    . GLN A 1 379 ? 1.444  28.783  36.579 1.00 64.68 ? 379  GLN A CB    1 
ATOM   2612 N  N     . LEU A 1 380 ? 1.907  28.993  33.318 1.00 60.69 ? 380  LEU A N     1 
ATOM   2613 C  CA    . LEU A 1 380 ? 2.605  29.623  32.186 1.00 59.18 ? 380  LEU A CA    1 
ATOM   2614 C  C     . LEU A 1 380 ? 4.068  29.986  32.445 1.00 59.37 ? 380  LEU A C     1 
ATOM   2615 O  O     . LEU A 1 380 ? 4.401  31.076  32.909 1.00 59.74 ? 380  LEU A O     1 
ATOM   2616 C  CB    . LEU A 1 380 ? 1.801  30.812  31.670 1.00 58.64 ? 380  LEU A CB    1 
ATOM   2617 C  CG    . LEU A 1 380 ? 0.405  30.387  31.178 1.00 58.85 ? 380  LEU A CG    1 
ATOM   2618 C  CD1   . LEU A 1 380 ? -0.211 31.473  30.307 1.00 60.49 ? 380  LEU A CD1   1 
ATOM   2619 C  CD2   . LEU A 1 380 ? 0.487  29.080  30.392 1.00 56.19 ? 380  LEU A CD2   1 
ATOM   2620 N  N     . ASP A 1 381 ? 4.932  29.038  32.093 1.00 58.95 ? 381  ASP A N     1 
ATOM   2621 C  CA    . ASP A 1 381 ? 6.362  29.147  32.334 1.00 57.68 ? 381  ASP A CA    1 
ATOM   2622 C  C     . ASP A 1 381 ? 7.379  29.397  31.218 1.00 56.94 ? 381  ASP A C     1 
ATOM   2623 O  O     . ASP A 1 381 ? 8.030  28.475  30.728 1.00 56.62 ? 381  ASP A O     1 
ATOM   2624 C  CB    . ASP A 1 381 ? 6.821  27.948  33.186 1.00 60.14 ? 381  ASP A CB    1 
ATOM   2625 C  CG    . ASP A 1 381 ? 6.428  26.587  32.585 1.00 63.04 ? 381  ASP A CG    1 
ATOM   2626 O  OD1   . ASP A 1 381 ? 5.536  26.517  31.712 1.00 65.55 ? 381  ASP A OD1   1 
ATOM   2627 O  OD2   . ASP A 1 381 ? 7.023  25.566  33.009 1.00 63.06 ? 381  ASP A OD2   1 
ATOM   2628 N  N     . GLU A 1 382 ? 7.527  30.665  30.849 1.00 58.23 ? 382  GLU A N     1 
ATOM   2629 C  CA    . GLU A 1 382 ? 8.515  31.126  29.857 1.00 59.98 ? 382  GLU A CA    1 
ATOM   2630 C  C     . GLU A 1 382 ? 8.642  32.584  30.353 1.00 61.77 ? 382  GLU A C     1 
ATOM   2631 O  O     . GLU A 1 382 ? 8.022  33.502  29.807 1.00 60.69 ? 382  GLU A O     1 
ATOM   2632 C  CB    . GLU A 1 382 ? 7.948  31.059  28.432 1.00 62.05 ? 382  GLU A CB    1 
ATOM   2633 C  CG    . GLU A 1 382 ? 7.158  29.767  28.099 1.00 62.71 ? 382  GLU A CG    1 
ATOM   2634 C  CD    . GLU A 1 382 ? 8.020  28.610  27.545 1.00 60.12 ? 382  GLU A CD    1 
ATOM   2635 O  OE1   . GLU A 1 382 ? 8.840  28.862  26.629 1.00 60.13 ? 382  GLU A OE1   1 
ATOM   2636 O  OE2   . GLU A 1 382 ? 7.845  27.440  27.984 1.00 55.34 ? 382  GLU A OE2   1 
ATOM   2637 N  N     . ARG A 1 383 ? 9.359  32.755  31.467 1.00 62.13 ? 383  ARG A N     1 
ATOM   2638 C  CA    . ARG A 1 383 ? 9.501  34.061  32.118 1.00 59.96 ? 383  ARG A CA    1 
ATOM   2639 C  C     . ARG A 1 383 ? 10.900 34.629  32.390 1.00 58.01 ? 383  ARG A C     1 
ATOM   2640 O  O     . ARG A 1 383 ? 11.864 34.257  31.726 1.00 57.29 ? 383  ARG A O     1 
ATOM   2641 C  CB    . ARG A 1 383 ? 8.658  34.057  33.405 1.00 58.72 ? 383  ARG A CB    1 
ATOM   2642 C  CG    . ARG A 1 383 ? 8.159  32.669  33.816 1.00 60.06 ? 383  ARG A CG    1 
ATOM   2643 C  CD    . ARG A 1 383 ? 8.784  32.194  35.108 1.00 62.25 ? 383  ARG A CD    1 
ATOM   2644 N  NE    . ARG A 1 383 ? 7.856  32.365  36.223 1.00 67.90 ? 383  ARG A NE    1 
ATOM   2645 C  CZ    . ARG A 1 383 ? 7.211  31.364  36.813 1.00 68.22 ? 383  ARG A CZ    1 
ATOM   2646 N  NH1   . ARG A 1 383 ? 7.396  30.119  36.399 1.00 68.93 ? 383  ARG A NH1   1 
ATOM   2647 N  NH2   . ARG A 1 383 ? 6.340  31.612  37.787 1.00 69.41 ? 383  ARG A NH2   1 
ATOM   2648 N  N     . GLU A 1 384 ? 10.996 35.528  33.377 1.00 53.08 ? 384  GLU A N     1 
ATOM   2649 C  CA    . GLU A 1 384 ? 12.257 36.200  33.723 1.00 50.92 ? 384  GLU A CA    1 
ATOM   2650 C  C     . GLU A 1 384 ? 12.387 36.497  35.236 1.00 46.83 ? 384  GLU A C     1 
ATOM   2651 O  O     . GLU A 1 384 ? 11.475 37.070  35.832 1.00 47.56 ? 384  GLU A O     1 
ATOM   2652 C  CB    . GLU A 1 384 ? 12.307 37.507  32.929 1.00 55.89 ? 384  GLU A CB    1 
ATOM   2653 C  CG    . GLU A 1 384 ? 13.668 38.175  32.807 1.00 66.70 ? 384  GLU A CG    1 
ATOM   2654 C  CD    . GLU A 1 384 ? 13.622 39.453  31.958 1.00 73.38 ? 384  GLU A CD    1 
ATOM   2655 O  OE1   . GLU A 1 384 ? 12.543 39.794  31.421 1.00 76.92 ? 384  GLU A OE1   1 
ATOM   2656 O  OE2   . GLU A 1 384 ? 14.667 40.122  31.828 1.00 75.65 ? 384  GLU A OE2   1 
ATOM   2657 N  N     . HIS A 1 385 ? 13.528 36.132  35.841 1.00 39.08 ? 385  HIS A N     1 
ATOM   2658 C  CA    . HIS A 1 385 ? 13.792 36.349  37.281 1.00 23.37 ? 385  HIS A CA    1 
ATOM   2659 C  C     . HIS A 1 385 ? 15.275 36.499  37.601 1.00 21.41 ? 385  HIS A C     1 
ATOM   2660 O  O     . HIS A 1 385 ? 16.126 36.211  36.763 1.00 22.10 ? 385  HIS A O     1 
ATOM   2661 C  CB    . HIS A 1 385 ? 13.290 35.174  38.109 1.00 16.45 ? 385  HIS A CB    1 
ATOM   2662 C  CG    . HIS A 1 385 ? 11.819 34.944  38.038 1.00 8.98  ? 385  HIS A CG    1 
ATOM   2663 N  ND1   . HIS A 1 385 ? 10.906 35.824  38.570 1.00 14.59 ? 385  HIS A ND1   1 
ATOM   2664 C  CD2   . HIS A 1 385 ? 11.100 33.926  37.514 1.00 15.10 ? 385  HIS A CD2   1 
ATOM   2665 C  CE1   . HIS A 1 385 ? 9.681  35.356  38.383 1.00 23.67 ? 385  HIS A CE1   1 
ATOM   2666 N  NE2   . HIS A 1 385 ? 9.776  34.199  37.743 1.00 20.58 ? 385  HIS A NE2   1 
ATOM   2667 N  N     . THR A 1 386 ? 15.580 36.921  38.829 1.00 22.26 ? 386  THR A N     1 
ATOM   2668 C  CA    . THR A 1 386 ? 16.971 37.079  39.276 1.00 24.85 ? 386  THR A CA    1 
ATOM   2669 C  C     . THR A 1 386 ? 17.433 35.775  39.902 1.00 24.02 ? 386  THR A C     1 
ATOM   2670 O  O     . THR A 1 386 ? 16.604 34.932  40.258 1.00 25.00 ? 386  THR A O     1 
ATOM   2671 C  CB    . THR A 1 386 ? 17.159 38.230  40.297 1.00 30.48 ? 386  THR A CB    1 
ATOM   2672 O  OG1   . THR A 1 386 ? 16.377 37.978  41.475 1.00 34.97 ? 386  THR A OG1   1 
ATOM   2673 C  CG2   . THR A 1 386 ? 16.749 39.562  39.674 1.00 35.80 ? 386  THR A CG2   1 
ATOM   2674 N  N     . ILE A 1 387 ? 18.741 35.640  40.112 1.00 23.57 ? 387  ILE A N     1 
ATOM   2675 C  CA    . ILE A 1 387 ? 19.305 34.404  40.657 1.00 25.53 ? 387  ILE A CA    1 
ATOM   2676 C  C     . ILE A 1 387 ? 18.918 33.990  42.064 1.00 26.81 ? 387  ILE A C     1 
ATOM   2677 O  O     . ILE A 1 387 ? 19.179 32.858  42.454 1.00 30.18 ? 387  ILE A O     1 
ATOM   2678 C  CB    . ILE A 1 387 ? 20.852 34.321  40.501 1.00 24.01 ? 387  ILE A CB    1 
ATOM   2679 C  CG1   . ILE A 1 387 ? 21.530 35.542  41.133 1.00 21.26 ? 387  ILE A CG1   1 
ATOM   2680 C  CG2   . ILE A 1 387 ? 21.216 34.089  39.031 1.00 26.74 ? 387  ILE A CG2   1 
ATOM   2681 C  CD1   . ILE A 1 387 ? 23.042 35.543  41.031 1.00 14.17 ? 387  ILE A CD1   1 
ATOM   2682 N  N     . GLU A 1 388 ? 18.328 34.891  42.839 1.00 25.04 ? 388  GLU A N     1 
ATOM   2683 C  CA    . GLU A 1 388 ? 17.917 34.509  44.173 1.00 23.04 ? 388  GLU A CA    1 
ATOM   2684 C  C     . GLU A 1 388 ? 16.413 34.263  44.178 1.00 22.67 ? 388  GLU A C     1 
ATOM   2685 O  O     . GLU A 1 388 ? 15.887 33.569  45.048 1.00 26.93 ? 388  GLU A O     1 
ATOM   2686 C  CB    . GLU A 1 388 ? 18.376 35.538  45.200 1.00 26.13 ? 388  GLU A CB    1 
ATOM   2687 C  CG    . GLU A 1 388 ? 19.918 35.647  45.291 1.00 37.60 ? 388  GLU A CG    1 
ATOM   2688 C  CD    . GLU A 1 388 ? 20.631 34.293  45.458 1.00 40.42 ? 388  GLU A CD    1 
ATOM   2689 O  OE1   . GLU A 1 388 ? 20.658 33.755  46.590 1.00 41.88 ? 388  GLU A OE1   1 
ATOM   2690 O  OE2   . GLU A 1 388 ? 21.175 33.766  44.458 1.00 39.83 ? 388  GLU A OE2   1 
ATOM   2691 N  N     . GLU A 1 389 ? 15.734 34.805  43.171 1.00 23.95 ? 389  GLU A N     1 
ATOM   2692 C  CA    . GLU A 1 389 ? 14.294 34.609  42.992 1.00 22.61 ? 389  GLU A CA    1 
ATOM   2693 C  C     . GLU A 1 389 ? 14.110 33.207  42.425 1.00 22.40 ? 389  GLU A C     1 
ATOM   2694 O  O     . GLU A 1 389 ? 13.082 32.577  42.650 1.00 24.62 ? 389  GLU A O     1 
ATOM   2695 C  CB    . GLU A 1 389 ? 13.732 35.584  41.967 1.00 25.77 ? 389  GLU A CB    1 
ATOM   2696 C  CG    . GLU A 1 389 ? 13.558 37.012  42.425 1.00 35.01 ? 389  GLU A CG    1 
ATOM   2697 C  CD    . GLU A 1 389 ? 12.845 37.842  41.368 1.00 38.49 ? 389  GLU A CD    1 
ATOM   2698 O  OE1   . GLU A 1 389 ? 13.515 38.311  40.421 1.00 41.09 ? 389  GLU A OE1   1 
ATOM   2699 O  OE2   . GLU A 1 389 ? 11.607 38.004  41.465 1.00 41.88 ? 389  GLU A OE2   1 
ATOM   2700 N  N     . TRP A 1 390 ? 15.085 32.774  41.620 1.00 22.87 ? 390  TRP A N     1 
ATOM   2701 C  CA    . TRP A 1 390 ? 15.083 31.452  41.002 1.00 20.40 ? 390  TRP A CA    1 
ATOM   2702 C  C     . TRP A 1 390 ? 15.367 30.389  42.064 1.00 23.99 ? 390  TRP A C     1 
ATOM   2703 O  O     . TRP A 1 390 ? 14.818 29.293  42.011 1.00 26.51 ? 390  TRP A O     1 
ATOM   2704 C  CB    . TRP A 1 390 ? 16.171 31.355  39.932 1.00 15.47 ? 390  TRP A CB    1 
ATOM   2705 C  CG    . TRP A 1 390 ? 15.798 31.858  38.570 1.00 19.44 ? 390  TRP A CG    1 
ATOM   2706 C  CD1   . TRP A 1 390 ? 16.510 32.741  37.807 1.00 15.66 ? 390  TRP A CD1   1 
ATOM   2707 C  CD2   . TRP A 1 390 ? 14.658 31.471  37.784 1.00 16.90 ? 390  TRP A CD2   1 
ATOM   2708 N  NE1   . TRP A 1 390 ? 15.891 32.921  36.597 1.00 17.38 ? 390  TRP A NE1   1 
ATOM   2709 C  CE2   . TRP A 1 390 ? 14.754 32.158  36.548 1.00 14.52 ? 390  TRP A CE2   1 
ATOM   2710 C  CE3   . TRP A 1 390 ? 13.574 30.611  37.988 1.00 20.06 ? 390  TRP A CE3   1 
ATOM   2711 C  CZ2   . TRP A 1 390 ? 13.800 32.010  35.538 1.00 11.75 ? 390  TRP A CZ2   1 
ATOM   2712 C  CZ3   . TRP A 1 390 ? 12.628 30.464  36.987 1.00 12.81 ? 390  TRP A CZ3   1 
ATOM   2713 C  CH2   . TRP A 1 390 ? 12.747 31.160  35.773 1.00 12.71 ? 390  TRP A CH2   1 
ATOM   2714 N  N     . LYS A 1 391 ? 16.247 30.718  43.005 1.00 24.18 ? 391  LYS A N     1 
ATOM   2715 C  CA    . LYS A 1 391 ? 16.618 29.821  44.089 1.00 22.51 ? 391  LYS A CA    1 
ATOM   2716 C  C     . LYS A 1 391 ? 15.348 29.498  44.867 1.00 22.29 ? 391  LYS A C     1 
ATOM   2717 O  O     . LYS A 1 391 ? 15.030 28.333  45.116 1.00 22.80 ? 391  LYS A O     1 
ATOM   2718 C  CB    . LYS A 1 391 ? 17.621 30.528  44.997 1.00 22.81 ? 391  LYS A CB    1 
ATOM   2719 C  CG    . LYS A 1 391 ? 18.229 29.682  46.102 1.00 32.74 ? 391  LYS A CG    1 
ATOM   2720 C  CD    . LYS A 1 391 ? 19.176 30.520  46.960 1.00 34.93 ? 391  LYS A CD    1 
ATOM   2721 C  CE    . LYS A 1 391 ? 19.857 29.667  48.017 1.00 39.04 ? 391  LYS A CE    1 
ATOM   2722 N  NZ    . LYS A 1 391 ? 20.813 30.450  48.854 1.00 44.95 ? 391  LYS A NZ    1 
ATOM   2723 N  N     . GLU A 1 392 ? 14.595 30.541  45.187 1.00 19.10 ? 392  GLU A N     1 
ATOM   2724 C  CA    . GLU A 1 392 ? 13.356 30.421  45.930 1.00 21.08 ? 392  GLU A CA    1 
ATOM   2725 C  C     . GLU A 1 392 ? 12.349 29.560  45.183 1.00 20.69 ? 392  GLU A C     1 
ATOM   2726 O  O     . GLU A 1 392 ? 11.701 28.700  45.775 1.00 24.35 ? 392  GLU A O     1 
ATOM   2727 C  CB    . GLU A 1 392 ? 12.789 31.824  46.184 1.00 24.34 ? 392  GLU A CB    1 
ATOM   2728 C  CG    . GLU A 1 392 ? 11.321 31.885  46.581 1.00 35.14 ? 392  GLU A CG    1 
ATOM   2729 C  CD    . GLU A 1 392 ? 11.102 31.760  48.067 1.00 38.04 ? 392  GLU A CD    1 
ATOM   2730 O  OE1   . GLU A 1 392 ? 11.094 30.622  48.570 1.00 48.37 ? 392  GLU A OE1   1 
ATOM   2731 O  OE2   . GLU A 1 392 ? 10.930 32.799  48.732 1.00 43.47 ? 392  GLU A OE2   1 
ATOM   2732 N  N     . LEU A 1 393 ? 12.217 29.793  43.882 1.00 25.19 ? 393  LEU A N     1 
ATOM   2733 C  CA    . LEU A 1 393 ? 11.273 29.044  43.058 1.00 22.23 ? 393  LEU A CA    1 
ATOM   2734 C  C     . LEU A 1 393 ? 11.652 27.573  42.924 1.00 21.74 ? 393  LEU A C     1 
ATOM   2735 O  O     . LEU A 1 393 ? 10.785 26.698  42.900 1.00 20.13 ? 393  LEU A O     1 
ATOM   2736 C  CB    . LEU A 1 393 ? 11.164 29.676  41.670 1.00 26.80 ? 393  LEU A CB    1 
ATOM   2737 C  CG    . LEU A 1 393 ? 10.307 30.935  41.536 1.00 25.48 ? 393  LEU A CG    1 
ATOM   2738 C  CD1   . LEU A 1 393 ? 10.367 31.430  40.105 1.00 22.35 ? 393  LEU A CD1   1 
ATOM   2739 C  CD2   . LEU A 1 393 ? 8.875  30.597  41.924 1.00 29.12 ? 393  LEU A CD2   1 
ATOM   2740 N  N     . ILE A 1 394 ? 12.950 27.304  42.855 1.00 20.32 ? 394  ILE A N     1 
ATOM   2741 C  CA    . ILE A 1 394 ? 13.453 25.947  42.718 1.00 19.96 ? 394  ILE A CA    1 
ATOM   2742 C  C     . ILE A 1 394 ? 13.294 25.192  44.028 1.00 22.48 ? 394  ILE A C     1 
ATOM   2743 O  O     . ILE A 1 394 ? 12.883 24.040  44.035 1.00 21.90 ? 394  ILE A O     1 
ATOM   2744 C  CB    . ILE A 1 394 ? 14.934 25.957  42.264 1.00 17.19 ? 394  ILE A CB    1 
ATOM   2745 C  CG1   . ILE A 1 394 ? 15.004 26.448  40.815 1.00 13.64 ? 394  ILE A CG1   1 
ATOM   2746 C  CG2   . ILE A 1 394 ? 15.585 24.573  42.431 1.00 13.12 ? 394  ILE A CG2   1 
ATOM   2747 C  CD1   . ILE A 1 394 ? 16.409 26.548  40.246 1.00 17.23 ? 394  ILE A CD1   1 
ATOM   2748 N  N     . TYR A 1 395 ? 13.567 25.867  45.142 1.00 25.79 ? 395  TYR A N     1 
ATOM   2749 C  CA    . TYR A 1 395 ? 13.444 25.264  46.460 1.00 24.44 ? 395  TYR A CA    1 
ATOM   2750 C  C     . TYR A 1 395 ? 12.000 24.884  46.743 1.00 24.99 ? 395  TYR A C     1 
ATOM   2751 O  O     . TYR A 1 395 ? 11.718 23.735  47.069 1.00 23.51 ? 395  TYR A O     1 
ATOM   2752 C  CB    . TYR A 1 395 ? 13.945 26.231  47.528 1.00 28.31 ? 395  TYR A CB    1 
ATOM   2753 C  CG    . TYR A 1 395 ? 14.078 25.629  48.903 1.00 27.27 ? 395  TYR A CG    1 
ATOM   2754 C  CD1   . TYR A 1 395 ? 15.203 24.887  49.251 1.00 27.25 ? 395  TYR A CD1   1 
ATOM   2755 C  CD2   . TYR A 1 395 ? 13.107 25.847  49.880 1.00 29.16 ? 395  TYR A CD2   1 
ATOM   2756 C  CE1   . TYR A 1 395 ? 15.363 24.379  50.538 1.00 27.52 ? 395  TYR A CE1   1 
ATOM   2757 C  CE2   . TYR A 1 395 ? 13.262 25.341  51.176 1.00 25.05 ? 395  TYR A CE2   1 
ATOM   2758 C  CZ    . TYR A 1 395 ? 14.391 24.613  51.493 1.00 25.64 ? 395  TYR A CZ    1 
ATOM   2759 O  OH    . TYR A 1 395 ? 14.550 24.144  52.771 1.00 31.95 ? 395  TYR A OH    1 
ATOM   2760 N  N     . LYS A 1 396 ? 11.078 25.832  46.583 1.00 28.30 ? 396  LYS A N     1 
ATOM   2761 C  CA    . LYS A 1 396 ? 9.673  25.551  46.847 1.00 32.87 ? 396  LYS A CA    1 
ATOM   2762 C  C     . LYS A 1 396 ? 9.053  24.530  45.894 1.00 32.33 ? 396  LYS A C     1 
ATOM   2763 O  O     . LYS A 1 396 ? 7.908  24.115  46.090 1.00 37.35 ? 396  LYS A O     1 
ATOM   2764 C  CB    . LYS A 1 396 ? 8.842  26.842  46.924 1.00 36.62 ? 396  LYS A CB    1 
ATOM   2765 C  CG    . LYS A 1 396 ? 8.883  27.723  45.688 1.00 42.55 ? 396  LYS A CG    1 
ATOM   2766 C  CD    . LYS A 1 396 ? 7.955  28.937  45.803 1.00 48.54 ? 396  LYS A CD    1 
ATOM   2767 C  CE    . LYS A 1 396 ? 8.292  29.830  46.999 1.00 52.32 ? 396  LYS A CE    1 
ATOM   2768 N  NZ    . LYS A 1 396 ? 7.822  31.238  46.803 1.00 53.39 ? 396  LYS A NZ    1 
ATOM   2769 N  N     . GLU A 1 397 ? 9.808  24.122  44.873 1.00 34.21 ? 397  GLU A N     1 
ATOM   2770 C  CA    . GLU A 1 397 ? 9.350  23.110  43.919 1.00 31.93 ? 397  GLU A CA    1 
ATOM   2771 C  C     . GLU A 1 397 ? 9.912  21.777  44.389 1.00 29.02 ? 397  GLU A C     1 
ATOM   2772 O  O     . GLU A 1 397 ? 9.218  20.763  44.384 1.00 28.55 ? 397  GLU A O     1 
ATOM   2773 C  CB    . GLU A 1 397 ? 9.867  23.389  42.509 1.00 33.43 ? 397  GLU A CB    1 
ATOM   2774 C  CG    . GLU A 1 397 ? 9.273  22.461  41.463 1.00 38.39 ? 397  GLU A CG    1 
ATOM   2775 C  CD    . GLU A 1 397 ? 7.808  22.736  41.216 1.00 44.36 ? 397  GLU A CD    1 
ATOM   2776 O  OE1   . GLU A 1 397 ? 7.458  23.924  41.047 1.00 48.39 ? 397  GLU A OE1   1 
ATOM   2777 O  OE2   . GLU A 1 397 ? 7.008  21.774  41.187 1.00 49.32 ? 397  GLU A OE2   1 
ATOM   2778 N  N     . VAL A 1 398 ? 11.176 21.806  44.803 1.00 25.39 ? 398  VAL A N     1 
ATOM   2779 C  CA    . VAL A 1 398 ? 11.881 20.636  45.300 1.00 24.45 ? 398  VAL A CA    1 
ATOM   2780 C  C     . VAL A 1 398 ? 11.197 20.163  46.569 1.00 33.54 ? 398  VAL A C     1 
ATOM   2781 O  O     . VAL A 1 398 ? 11.107 18.965  46.838 1.00 36.92 ? 398  VAL A O     1 
ATOM   2782 C  CB    . VAL A 1 398 ? 13.351 20.971  45.655 1.00 20.32 ? 398  VAL A CB    1 
ATOM   2783 C  CG1   . VAL A 1 398 ? 14.040 19.762  46.296 1.00 20.48 ? 398  VAL A CG1   1 
ATOM   2784 C  CG2   . VAL A 1 398 ? 14.100 21.428  44.418 1.00 11.66 ? 398  VAL A CG2   1 
ATOM   2785 N  N     . MET A 1 399 ? 10.718 21.126  47.350 1.00 38.72 ? 399  MET A N     1 
ATOM   2786 C  CA    . MET A 1 399 ? 10.036 20.853  48.605 1.00 41.08 ? 399  MET A CA    1 
ATOM   2787 C  C     . MET A 1 399 ? 8.569  21.142  48.351 1.00 43.23 ? 399  MET A C     1 
ATOM   2788 O  O     . MET A 1 399 ? 8.095  22.231  48.649 1.00 49.06 ? 399  MET A O     1 
ATOM   2789 C  CB    . MET A 1 399 ? 10.582 21.782  49.695 1.00 37.75 ? 399  MET A CB    1 
ATOM   2790 C  CG    . MET A 1 399 ? 12.106 21.801  49.786 1.00 36.12 ? 399  MET A CG    1 
ATOM   2791 S  SD    . MET A 1 399 ? 12.799 20.970  51.224 1.00 38.83 ? 399  MET A SD    1 
ATOM   2792 C  CE    . MET A 1 399 ? 12.989 19.333  50.597 1.00 41.98 ? 399  MET A CE    1 
ATOM   2793 N  N     . ASN A 1 400 ? 7.862  20.184  47.760 1.00 45.95 ? 400  ASN A N     1 
ATOM   2794 C  CA    . ASN A 1 400 ? 6.445  20.367  47.456 1.00 50.08 ? 400  ASN A CA    1 
ATOM   2795 C  C     . ASN A 1 400 ? 5.652  20.743  48.698 1.00 52.31 ? 400  ASN A C     1 
ATOM   2796 O  O     . ASN A 1 400 ? 5.453  21.963  48.877 1.00 54.69 ? 400  ASN A O     1 
ATOM   2797 C  CB    . ASN A 1 400 ? 5.849  19.109  46.819 1.00 54.71 ? 400  ASN A CB    1 
ATOM   2798 C  CG    . ASN A 1 400 ? 6.055  19.064  45.315 1.00 59.81 ? 400  ASN A CG    1 
ATOM   2799 O  OD1   . ASN A 1 400 ? 7.169  18.846  44.832 1.00 62.77 ? 400  ASN A OD1   1 
ATOM   2800 N  ND2   . ASN A 1 400 ? 4.974  19.266  44.564 1.00 62.37 ? 400  ASN A ND2   1 
HETATM 2801 MG MG    . MG  B 2 .   ? 20.501 16.972  29.196 1.00 39.54 ? 1002 MG  A MG    1 
HETATM 2802 MG MG    . MG  C 2 .   ? 22.860 15.695  27.727 1.00 25.19 ? 1003 MG  A MG    1 
HETATM 2803 P  PG    . ANP D 3 .   ? 23.808 17.953  28.350 1.00 52.23 ? 1001 ANP A PG    1 
HETATM 2804 O  O1G   . ANP D 3 .   ? 25.321 17.822  27.960 1.00 48.89 ? 1001 ANP A O1G   1 
HETATM 2805 O  O2G   . ANP D 3 .   ? 22.835 17.587  27.198 1.00 52.11 ? 1001 ANP A O2G   1 
HETATM 2806 O  O3G   . ANP D 3 .   ? 23.638 19.469  28.750 1.00 52.21 ? 1001 ANP A O3G   1 
HETATM 2807 P  PB    . ANP D 3 .   ? 23.032 17.172  31.015 1.00 39.76 ? 1001 ANP A PB    1 
HETATM 2808 O  O1B   . ANP D 3 .   ? 23.984 18.046  31.864 1.00 33.22 ? 1001 ANP A O1B   1 
HETATM 2809 O  O2B   . ANP D 3 .   ? 21.558 17.654  31.095 1.00 39.03 ? 1001 ANP A O2B   1 
HETATM 2810 N  N3B   . ANP D 3 .   ? 23.510 16.996  29.534 1.00 46.06 ? 1001 ANP A N3B   1 
HETATM 2811 P  PA    . ANP D 3 .   ? 22.296 14.584  31.143 1.00 17.54 ? 1001 ANP A PA    1 
HETATM 2812 O  O1A   . ANP D 3 .   ? 20.969 14.466  31.823 1.00 21.14 ? 1001 ANP A O1A   1 
HETATM 2813 O  O2A   . ANP D 3 .   ? 21.754 14.739  29.743 1.00 33.84 ? 1001 ANP A O2A   1 
HETATM 2814 O  O3A   . ANP D 3 .   ? 23.208 15.751  31.649 1.00 31.78 ? 1001 ANP A O3A   1 
HETATM 2815 O  "O5'" . ANP D 3 .   ? 23.117 13.303  31.321 1.00 21.24 ? 1001 ANP A "O5'" 1 
HETATM 2816 C  "C5'" . ANP D 3 .   ? 24.321 13.045  30.557 1.00 14.83 ? 1001 ANP A "C5'" 1 
HETATM 2817 C  "C4'" . ANP D 3 .   ? 24.418 11.539  30.279 1.00 21.05 ? 1001 ANP A "C4'" 1 
HETATM 2818 O  "O4'" . ANP D 3 .   ? 24.090 10.783  31.464 1.00 17.30 ? 1001 ANP A "O4'" 1 
HETATM 2819 C  "C3'" . ANP D 3 .   ? 23.399 11.109  29.180 1.00 20.17 ? 1001 ANP A "C3'" 1 
HETATM 2820 O  "O3'" . ANP D 3 .   ? 23.998 11.137  27.874 1.00 25.52 ? 1001 ANP A "O3'" 1 
HETATM 2821 C  "C2'" . ANP D 3 .   ? 23.135 9.632   29.537 1.00 17.59 ? 1001 ANP A "C2'" 1 
HETATM 2822 O  "O2'" . ANP D 3 .   ? 24.224 8.802   29.063 1.00 18.00 ? 1001 ANP A "O2'" 1 
HETATM 2823 C  "C1'" . ANP D 3 .   ? 23.206 9.747   31.079 1.00 9.52  ? 1001 ANP A "C1'" 1 
HETATM 2824 N  N9    . ANP D 3 .   ? 22.007 9.611   31.844 1.00 9.28  ? 1001 ANP A N9    1 
HETATM 2825 C  C8    . ANP D 3 .   ? 21.217 10.687  32.155 1.00 2.78  ? 1001 ANP A C8    1 
HETATM 2826 N  N7    . ANP D 3 .   ? 20.024 10.235  32.613 1.00 8.52  ? 1001 ANP A N7    1 
HETATM 2827 C  C5    . ANP D 3 .   ? 20.047 8.848   32.606 1.00 7.00  ? 1001 ANP A C5    1 
HETATM 2828 C  C6    . ANP D 3 .   ? 19.189 7.795   32.949 1.00 11.21 ? 1001 ANP A C6    1 
HETATM 2829 N  N6    . ANP D 3 .   ? 17.932 8.033   33.518 1.00 12.86 ? 1001 ANP A N6    1 
HETATM 2830 N  N1    . ANP D 3 .   ? 19.588 6.517   32.777 1.00 8.84  ? 1001 ANP A N1    1 
HETATM 2831 C  C2    . ANP D 3 .   ? 20.786 6.187   32.301 1.00 8.60  ? 1001 ANP A C2    1 
HETATM 2832 N  N3    . ANP D 3 .   ? 21.713 7.062   31.949 1.00 6.38  ? 1001 ANP A N3    1 
HETATM 2833 C  C4    . ANP D 3 .   ? 21.347 8.407   32.100 1.00 9.95  ? 1001 ANP A C4    1 
HETATM 2834 O  O     . HOH E 4 .   ? 18.747 13.277  33.393 1.00 28.24 ? 2001 HOH A O     1 
HETATM 2835 O  O     . HOH E 4 .   ? 18.264 -0.452  33.390 1.00 19.73 ? 2002 HOH A O     1 
HETATM 2836 O  O     . HOH E 4 .   ? 15.737 -0.307  35.388 1.00 65.63 ? 2003 HOH A O     1 
HETATM 2837 O  O     . HOH E 4 .   ? 9.882  6.294   47.388 1.00 23.86 ? 2004 HOH A O     1 
HETATM 2838 O  O     . HOH E 4 .   ? 30.785 7.788   32.936 1.00 33.87 ? 2005 HOH A O     1 
HETATM 2839 O  O     . HOH E 4 .   ? 13.654 6.518   44.257 1.00 11.74 ? 2006 HOH A O     1 
HETATM 2840 O  O     . HOH E 4 .   ? 14.303 2.135   37.646 1.00 44.40 ? 2007 HOH A O     1 
HETATM 2841 O  O     . HOH E 4 .   ? 25.045 17.888  48.290 1.00 16.65 ? 2008 HOH A O     1 
HETATM 2842 O  O     . HOH E 4 .   ? 8.018  12.540  32.848 1.00 19.47 ? 2009 HOH A O     1 
HETATM 2843 O  O     . HOH E 4 .   ? 6.712  10.004  32.061 1.00 24.77 ? 2010 HOH A O     1 
HETATM 2844 O  O     . HOH E 4 .   ? 23.266 3.294   32.566 1.00 20.33 ? 2011 HOH A O     1 
HETATM 2845 O  O     . HOH E 4 .   ? 17.669 -3.177  31.269 1.00 37.10 ? 2012 HOH A O     1 
HETATM 2846 O  O     . HOH E 4 .   ? 26.205 1.689   28.868 1.00 66.73 ? 2013 HOH A O     1 
HETATM 2847 O  O     . HOH E 4 .   ? 23.774 5.926   29.839 1.00 21.04 ? 2014 HOH A O     1 
HETATM 2848 O  O     . HOH E 4 .   ? 25.505 4.223   31.135 1.00 23.98 ? 2015 HOH A O     1 
HETATM 2849 O  O     . HOH E 4 .   ? 28.292 8.351   18.973 1.00 23.14 ? 2016 HOH A O     1 
HETATM 2850 O  O     . HOH E 4 .   ? 14.837 -8.139  13.818 1.00 35.36 ? 2017 HOH A O     1 
HETATM 2851 O  O     . HOH E 4 .   ? 20.695 -5.043  16.496 1.00 40.58 ? 2018 HOH A O     1 
HETATM 2852 O  O     . HOH E 4 .   ? 20.736 20.241  11.594 1.00 5.30  ? 2019 HOH A O     1 
HETATM 2853 O  O     . HOH E 4 .   ? 14.291 18.861  18.337 1.00 13.76 ? 2020 HOH A O     1 
HETATM 2854 O  O     . HOH E 4 .   ? 32.442 24.489  2.563  1.00 56.54 ? 2021 HOH A O     1 
HETATM 2855 O  O     . HOH E 4 .   ? 14.822 2.914   -2.612 1.00 40.79 ? 2022 HOH A O     1 
HETATM 2856 O  O     . HOH E 4 .   ? 0.887  3.204   5.554  1.00 22.49 ? 2023 HOH A O     1 
HETATM 2857 O  O     . HOH E 4 .   ? 5.875  25.338  43.220 1.00 57.24 ? 2024 HOH A O     1 
HETATM 2858 O  O     . HOH E 4 .   ? 35.759 13.833  52.013 1.00 33.89 ? 2025 HOH A O     1 
HETATM 2859 O  O     . HOH E 4 .   ? 26.944 3.167   49.219 1.00 36.21 ? 2026 HOH A O     1 
HETATM 2860 O  O     . HOH E 4 .   ? 30.069 10.917  35.731 1.00 52.95 ? 2027 HOH A O     1 
HETATM 2861 O  O     . HOH E 4 .   ? 26.837 27.092  35.071 1.00 44.77 ? 2028 HOH A O     1 
HETATM 2862 O  O     . HOH E 4 .   ? 21.194 21.466  25.605 1.00 38.88 ? 2029 HOH A O     1 
HETATM 2863 O  O     . HOH E 4 .   ? 9.266  16.942  44.933 1.00 47.00 ? 2030 HOH A O     1 
HETATM 2864 O  O     . HOH E 4 .   ? 3.951  19.345  37.998 1.00 21.80 ? 2031 HOH A O     1 
HETATM 2865 O  O     . HOH E 4 .   ? 2.774  5.972   28.206 1.00 28.48 ? 2032 HOH A O     1 
HETATM 2866 O  O     . HOH E 4 .   ? 7.344  6.390   32.118 1.00 47.08 ? 2033 HOH A O     1 
HETATM 2867 O  O     . HOH E 4 .   ? 8.634  -3.766  26.240 1.00 84.90 ? 2034 HOH A O     1 
HETATM 2868 O  O     . HOH E 4 .   ? 8.098  2.170   25.119 1.00 36.87 ? 2035 HOH A O     1 
HETATM 2869 O  O     . HOH E 4 .   ? 10.012 14.496  46.667 1.00 68.63 ? 2036 HOH A O     1 
HETATM 2870 O  O     . HOH E 4 .   ? 15.571 21.318  52.875 1.00 4.35  ? 2037 HOH A O     1 
HETATM 2871 O  O     . HOH E 4 .   ? 23.056 -0.587  32.848 1.00 35.85 ? 2038 HOH A O     1 
HETATM 2872 O  O     . HOH E 4 .   ? 8.299  -8.916  16.671 1.00 34.31 ? 2039 HOH A O     1 
HETATM 2873 O  O     . HOH E 4 .   ? 21.764 -6.470  12.169 1.00 39.44 ? 2040 HOH A O     1 
HETATM 2874 O  O     . HOH E 4 .   ? 24.033 -5.711  10.610 1.00 15.37 ? 2041 HOH A O     1 
HETATM 2875 O  O     . HOH E 4 .   ? 24.716 14.388  21.285 1.00 9.87  ? 2042 HOH A O     1 
HETATM 2876 O  O     . HOH E 4 .   ? 26.019 13.236  18.849 1.00 37.43 ? 2043 HOH A O     1 
HETATM 2877 O  O     . HOH E 4 .   ? 18.834 18.260  30.345 1.00 45.67 ? 2044 HOH A O     1 
HETATM 2878 O  O     . HOH E 4 .   ? 23.164 -3.820  29.147 1.00 47.32 ? 2045 HOH A O     1 
HETATM 2879 O  O     . HOH E 4 .   ? 25.265 29.182  18.550 1.00 49.79 ? 2046 HOH A O     1 
HETATM 2880 O  O     . HOH E 4 .   ? 23.456 27.648  19.913 1.00 26.97 ? 2047 HOH A O     1 
HETATM 2881 O  O     . HOH E 4 .   ? 26.971 23.530  14.519 1.00 32.15 ? 2048 HOH A O     1 
HETATM 2882 O  O     . HOH E 4 .   ? 28.858 10.345  15.329 1.00 49.60 ? 2049 HOH A O     1 
HETATM 2883 O  O     . HOH E 4 .   ? 26.340 28.659  5.707  1.00 37.86 ? 2050 HOH A O     1 
HETATM 2884 O  O     . HOH E 4 .   ? 33.141 20.939  2.723  1.00 52.80 ? 2051 HOH A O     1 
HETATM 2885 O  O     . HOH E 4 .   ? 16.673 39.935  0.470  1.00 28.59 ? 2052 HOH A O     1 
HETATM 2886 O  O     . HOH E 4 .   ? 31.631 30.025  4.850  1.00 28.56 ? 2053 HOH A O     1 
HETATM 2887 O  O     . HOH E 4 .   ? 28.590 26.777  -5.826 1.00 17.06 ? 2054 HOH A O     1 
HETATM 2888 O  O     . HOH E 4 .   ? 12.229 8.400   -1.370 1.00 65.82 ? 2055 HOH A O     1 
HETATM 2889 O  O     . HOH E 4 .   ? -1.838 16.713  15.107 1.00 65.22 ? 2056 HOH A O     1 
HETATM 2890 O  O     . HOH E 4 .   ? 10.924 39.338  38.771 1.00 47.54 ? 2057 HOH A O     1 
HETATM 2891 O  O     . HOH E 4 .   ? 32.437 8.512   52.419 1.00 63.35 ? 2058 HOH A O     1 
HETATM 2892 O  O     . HOH E 4 .   ? 35.315 15.364  47.499 1.00 32.09 ? 2059 HOH A O     1 
HETATM 2893 O  O     . HOH E 4 .   ? 17.241 15.701  23.582 1.00 56.24 ? 2060 HOH A O     1 
HETATM 2894 O  O     . HOH E 4 .   ? 26.910 18.252  39.740 1.00 33.90 ? 2061 HOH A O     1 
HETATM 2895 O  O     . HOH E 4 .   ? 28.050 11.651  29.532 1.00 23.10 ? 2062 HOH A O     1 
HETATM 2896 O  O     . HOH E 4 .   ? 27.818 12.666  24.882 1.00 53.74 ? 2063 HOH A O     1 
HETATM 2897 O  O     . HOH E 4 .   ? 26.639 17.188  24.705 1.00 39.11 ? 2064 HOH A O     1 
HETATM 2898 O  O     . HOH E 4 .   ? 22.069 21.395  22.233 1.00 47.05 ? 2065 HOH A O     1 
HETATM 2899 O  O     . HOH E 4 .   ? 14.189 6.291   52.236 1.00 9.55  ? 2066 HOH A O     1 
HETATM 2900 O  O     . HOH E 4 .   ? 16.439 7.231   52.610 1.00 8.64  ? 2067 HOH A O     1 
HETATM 2901 O  O     . HOH E 4 .   ? 9.390  9.447   47.458 1.00 36.22 ? 2068 HOH A O     1 
HETATM 2902 O  O     . HOH E 4 .   ? 10.691 7.108   44.467 1.00 26.35 ? 2069 HOH A O     1 
HETATM 2903 O  O     . HOH E 4 .   ? 19.765 23.013  35.751 1.00 26.64 ? 2070 HOH A O     1 
HETATM 2904 O  O     . HOH E 4 .   ? 22.111 23.029  37.211 1.00 16.20 ? 2071 HOH A O     1 
HETATM 2905 O  O     . HOH E 4 .   ? 24.765 24.315  37.641 1.00 33.02 ? 2072 HOH A O     1 
HETATM 2906 O  O     . HOH E 4 .   ? 7.015  11.353  35.546 1.00 66.93 ? 2073 HOH A O     1 
HETATM 2907 O  O     . HOH E 4 .   ? 5.250  8.736   35.020 1.00 52.34 ? 2074 HOH A O     1 
HETATM 2908 O  O     . HOH E 4 .   ? 18.502 14.677  57.699 1.00 40.88 ? 2075 HOH A O     1 
HETATM 2909 O  O     . HOH E 4 .   ? 12.651 22.025  56.697 1.00 61.23 ? 2076 HOH A O     1 
HETATM 2910 O  O     . HOH E 4 .   ? 26.412 10.553  18.145 1.00 32.08 ? 2077 HOH A O     1 
HETATM 2911 O  O     . HOH E 4 .   ? 29.254 11.398  18.287 1.00 47.30 ? 2078 HOH A O     1 
HETATM 2912 O  O     . HOH E 4 .   ? 22.211 -0.178  10.255 1.00 32.50 ? 2079 HOH A O     1 
HETATM 2913 O  O     . HOH E 4 .   ? 25.463 19.984  24.462 1.00 34.66 ? 2080 HOH A O     1 
HETATM 2914 O  O     . HOH E 4 .   ? 6.733  11.675  38.332 1.00 44.81 ? 2081 HOH A O     1 
HETATM 2915 O  O     . HOH E 4 .   ? 9.056  0.237   42.059 1.00 45.51 ? 2082 HOH A O     1 
HETATM 2916 O  O     . HOH E 4 .   ? 16.973 -8.269  16.506 1.00 58.35 ? 2083 HOH A O     1 
HETATM 2917 O  O     . HOH E 4 .   ? 19.487 28.537  18.538 1.00 48.37 ? 2084 HOH A O     1 
HETATM 2918 O  O     . HOH E 4 .   ? 12.669 4.647   -1.484 1.00 16.84 ? 2085 HOH A O     1 
HETATM 2919 O  O     . HOH E 4 .   ? 3.915  18.984  8.007  1.00 33.88 ? 2086 HOH A O     1 
HETATM 2920 O  O     . HOH E 4 .   ? -1.909 2.861   10.360 1.00 56.48 ? 2087 HOH A O     1 
HETATM 2921 O  O     . HOH E 4 .   ? 8.518  23.993  11.692 1.00 12.75 ? 2088 HOH A O     1 
HETATM 2922 O  O     . HOH E 4 .   ? 15.049 21.884  16.071 1.00 32.74 ? 2089 HOH A O     1 
HETATM 2923 O  O     . HOH E 4 .   ? 19.168 41.239  0.741  1.00 54.93 ? 2090 HOH A O     1 
HETATM 2924 O  O     . HOH E 4 .   ? -3.461 4.101   12.469 1.00 84.37 ? 2091 HOH A O     1 
HETATM 2925 O  O     . HOH E 4 .   ? -0.797 9.344   13.963 1.00 28.10 ? 2092 HOH A O     1 
HETATM 2926 O  O     . HOH E 4 .   ? 8.500  1.281   -0.263 1.00 22.71 ? 2093 HOH A O     1 
HETATM 2927 O  O     . HOH E 4 .   ? 20.210 19.395  27.403 1.00 44.95 ? 2094 HOH A O     1 
HETATM 2928 O  O     . HOH E 4 .   ? 18.619 15.475  60.580 1.00 61.93 ? 2095 HOH A O     1 
HETATM 2929 O  O     . HOH E 4 .   ? 24.352 4.004   54.267 1.00 38.06 ? 2096 HOH A O     1 
HETATM 2930 O  O     . HOH E 4 .   ? 23.541 3.715   51.478 1.00 56.45 ? 2097 HOH A O     1 
HETATM 2931 O  O     . HOH E 4 .   ? 20.028 1.846   53.055 1.00 64.05 ? 2098 HOH A O     1 
HETATM 2932 O  O     . HOH E 4 .   ? 29.742 -2.509  45.585 1.00 62.38 ? 2099 HOH A O     1 
HETATM 2933 O  O     . HOH E 4 .   ? 32.582 14.913  35.283 1.00 77.52 ? 2100 HOH A O     1 
HETATM 2934 O  O     . HOH E 4 .   ? 17.896 15.591  31.078 1.00 74.30 ? 2101 HOH A O     1 
HETATM 2935 O  O     . HOH E 4 .   ? 16.062 -3.594  50.333 1.00 37.48 ? 2102 HOH A O     1 
HETATM 2936 O  O     . HOH E 4 .   ? 16.672 -6.300  49.672 1.00 67.85 ? 2103 HOH A O     1 
HETATM 2937 O  O     . HOH E 4 .   ? 13.388 -3.757  49.372 1.00 40.86 ? 2104 HOH A O     1 
HETATM 2938 O  O     . HOH E 4 .   ? 12.197 -7.497  48.374 1.00 57.18 ? 2105 HOH A O     1 
HETATM 2939 O  O     . HOH E 4 .   ? 11.466 -5.229  43.422 1.00 39.74 ? 2106 HOH A O     1 
HETATM 2940 O  O     . HOH E 4 .   ? 10.506 -6.482  45.828 1.00 63.14 ? 2107 HOH A O     1 
HETATM 2941 O  O     . HOH E 4 .   ? 12.632 -7.819  41.612 1.00 36.25 ? 2108 HOH A O     1 
HETATM 2942 O  O     . HOH E 4 .   ? 10.540 -8.437  43.411 1.00 85.88 ? 2109 HOH A O     1 
HETATM 2943 O  O     . HOH E 4 .   ? 10.592 -2.878  41.916 1.00 41.48 ? 2110 HOH A O     1 
HETATM 2944 O  O     . HOH E 4 .   ? 10.441 0.037   36.465 1.00 43.37 ? 2111 HOH A O     1 
HETATM 2945 O  O     . HOH E 4 .   ? 9.160  3.893   37.237 1.00 52.92 ? 2112 HOH A O     1 
HETATM 2946 O  O     . HOH E 4 .   ? 13.798 1.506   33.649 1.00 29.44 ? 2113 HOH A O     1 
HETATM 2947 O  O     . HOH E 4 .   ? 16.587 -3.023  33.975 1.00 75.36 ? 2114 HOH A O     1 
HETATM 2948 O  O     . HOH E 4 .   ? 20.071 -4.335  31.620 1.00 40.05 ? 2115 HOH A O     1 
HETATM 2949 O  O     . HOH E 4 .   ? 28.462 6.171   27.528 1.00 41.20 ? 2116 HOH A O     1 
HETATM 2950 O  O     . HOH E 4 .   ? 30.100 19.272  41.462 1.00 33.52 ? 2117 HOH A O     1 
HETATM 2951 O  O     . HOH E 4 .   ? 31.759 22.692  42.035 1.00 47.57 ? 2118 HOH A O     1 
HETATM 2952 O  O     . HOH E 4 .   ? 4.153  12.032  36.133 1.00 25.04 ? 2119 HOH A O     1 
HETATM 2953 O  O     . HOH E 4 .   ? 3.692  5.872   32.049 1.00 38.67 ? 2120 HOH A O     1 
HETATM 2954 O  O     . HOH E 4 .   ? 12.601 13.393  49.259 1.00 27.21 ? 2121 HOH A O     1 
HETATM 2955 O  O     . HOH E 4 .   ? 25.245 19.450  51.726 1.00 38.07 ? 2122 HOH A O     1 
HETATM 2956 O  O     . HOH E 4 .   ? 12.405 -4.792  18.743 1.00 9.92  ? 2123 HOH A O     1 
HETATM 2957 O  O     . HOH E 4 .   ? 20.587 19.136  19.130 1.00 45.45 ? 2124 HOH A O     1 
HETATM 2958 O  O     . HOH E 4 .   ? 3.006  17.110  16.387 1.00 19.84 ? 2125 HOH A O     1 
HETATM 2959 O  O     . HOH E 4 .   ? 2.570  19.703  11.260 1.00 40.74 ? 2126 HOH A O     1 
HETATM 2960 O  O     . HOH E 4 .   ? 0.054  16.583  12.457 1.00 33.18 ? 2127 HOH A O     1 
HETATM 2961 O  O     . HOH E 4 .   ? -0.331 16.761  9.694  1.00 40.87 ? 2128 HOH A O     1 
HETATM 2962 O  O     . HOH E 4 .   ? -2.165 14.991  10.967 1.00 61.04 ? 2129 HOH A O     1 
HETATM 2963 O  O     . HOH E 4 .   ? 0.053  18.978  15.746 1.00 54.03 ? 2130 HOH A O     1 
HETATM 2964 O  O     . HOH E 4 .   ? -0.498 24.488  19.585 1.00 40.80 ? 2131 HOH A O     1 
HETATM 2965 O  O     . HOH E 4 .   ? 7.620  26.799  10.420 1.00 23.48 ? 2132 HOH A O     1 
HETATM 2966 O  O     . HOH E 4 .   ? 4.133  30.284  13.683 1.00 25.12 ? 2133 HOH A O     1 
HETATM 2967 O  O     . HOH E 4 .   ? 10.633 23.073  24.506 1.00 29.88 ? 2134 HOH A O     1 
HETATM 2968 O  O     . HOH E 4 .   ? 7.758  25.781  22.008 1.00 38.38 ? 2135 HOH A O     1 
HETATM 2969 O  O     . HOH E 4 .   ? 16.260 29.138  19.841 1.00 64.48 ? 2136 HOH A O     1 
HETATM 2970 O  O     . HOH E 4 .   ? 29.587 17.805  24.381 1.00 33.41 ? 2137 HOH A O     1 
HETATM 2971 O  O     . HOH E 4 .   ? 10.057 1.293   30.134 1.00 60.36 ? 2138 HOH A O     1 
HETATM 2972 O  O     . HOH E 4 .   ? 10.403 1.510   34.049 1.00 82.87 ? 2139 HOH A O     1 
HETATM 2973 O  O     . HOH E 4 .   ? 11.081 -3.555  29.940 1.00 47.02 ? 2140 HOH A O     1 
HETATM 2974 O  O     . HOH E 4 .   ? 32.932 18.745  18.471 1.00 50.62 ? 2141 HOH A O     1 
HETATM 2975 O  O     . HOH E 4 .   ? 31.995 22.356  16.887 1.00 32.01 ? 2142 HOH A O     1 
HETATM 2976 O  O     . HOH E 4 .   ? 23.373 13.394  12.543 1.00 17.46 ? 2143 HOH A O     1 
HETATM 2977 O  O     . HOH E 4 .   ? 23.402 16.314  11.967 1.00 11.78 ? 2144 HOH A O     1 
HETATM 2978 O  O     . HOH E 4 .   ? 25.340 1.368   7.914  1.00 31.33 ? 2145 HOH A O     1 
HETATM 2979 O  O     . HOH E 4 .   ? 32.616 6.592   12.214 1.00 32.33 ? 2146 HOH A O     1 
HETATM 2980 O  O     . HOH E 4 .   ? 10.709 38.383  0.246  1.00 31.98 ? 2147 HOH A O     1 
HETATM 2981 O  O     . HOH E 4 .   ? 29.721 26.845  0.905  1.00 48.91 ? 2148 HOH A O     1 
HETATM 2982 O  O     . HOH E 4 .   ? 32.239 27.487  2.052  1.00 31.20 ? 2149 HOH A O     1 
HETATM 2983 O  O     . HOH E 4 .   ? 20.411 -7.538  -4.663 1.00 65.70 ? 2150 HOH A O     1 
HETATM 2984 O  O     . HOH E 4 .   ? 25.185 14.956  27.473 1.00 15.58 ? 2151 HOH A O     1 
HETATM 2985 O  O     . HOH E 4 .   ? 28.956 19.435  35.263 1.00 57.70 ? 2152 HOH A O     1 
HETATM 2986 O  O     . HOH E 4 .   ? 6.411  1.106   22.507 1.00 41.33 ? 2153 HOH A O     1 
HETATM 2987 O  O     . HOH E 4 .   ? 2.171  10.104  22.491 1.00 41.20 ? 2154 HOH A O     1 
HETATM 2988 O  O     . HOH E 4 .   ? 4.026  -0.731  19.899 1.00 42.49 ? 2155 HOH A O     1 
HETATM 2989 O  O     . HOH E 4 .   ? 13.664 22.319  29.500 1.00 62.04 ? 2156 HOH A O     1 
HETATM 2990 O  O     . HOH E 4 .   ? 15.643 20.418  29.554 1.00 20.18 ? 2157 HOH A O     1 
HETATM 2991 O  O     . HOH E 4 .   ? 16.825 15.690  33.649 1.00 46.30 ? 2158 HOH A O     1 
HETATM 2992 O  O     . HOH E 4 .   ? 22.633 28.768  -1.709 1.00 23.91 ? 2159 HOH A O     1 
HETATM 2993 O  O     . HOH E 4 .   ? 22.161 29.002  1.543  1.00 22.99 ? 2160 HOH A O     1 
HETATM 2994 O  O     . HOH E 4 .   ? 26.403 34.743  1.709  1.00 30.07 ? 2161 HOH A O     1 
HETATM 2995 O  O     . HOH E 4 .   ? 27.753 20.678  46.378 1.00 46.54 ? 2162 HOH A O     1 
HETATM 2996 O  O     . HOH E 4 .   ? 18.477 -1.753  35.893 1.00 51.04 ? 2163 HOH A O     1 
HETATM 2997 O  O     . HOH E 4 .   ? 22.397 34.882  35.185 1.00 30.00 ? 2164 HOH A O     1 
HETATM 2998 O  O     . HOH E 4 .   ? 24.362 -2.206  6.074  1.00 68.24 ? 2165 HOH A O     1 
HETATM 2999 O  O     . HOH E 4 .   ? 23.314 -4.162  7.740  1.00 33.73 ? 2166 HOH A O     1 
HETATM 3000 O  O     . HOH E 4 .   ? 13.071 22.119  0.822  1.00 15.04 ? 2167 HOH A O     1 
HETATM 3001 O  O     . HOH E 4 .   ? 15.724 1.527   63.689 1.00 16.53 ? 2168 HOH A O     1 
HETATM 3002 O  O     . HOH E 4 .   ? 9.810  -5.073  11.575 1.00 45.23 ? 2169 HOH A O     1 
HETATM 3003 O  O     . HOH E 4 .   ? 17.695 7.787   57.781 1.00 22.93 ? 2170 HOH A O     1 
HETATM 3004 O  O     . HOH E 4 .   ? 0.662  13.485  30.812 1.00 24.31 ? 2171 HOH A O     1 
HETATM 3005 O  O     . HOH E 4 .   ? 22.690 2.837   14.573 1.00 52.20 ? 2172 HOH A O     1 
HETATM 3006 O  O     . HOH E 4 .   ? 9.737  1.432   52.507 1.00 22.75 ? 2173 HOH A O     1 
HETATM 3007 O  O     . HOH E 4 .   ? 30.492 25.789  -4.091 1.00 33.13 ? 2174 HOH A O     1 
HETATM 3008 O  O     . HOH E 4 .   ? 15.254 17.642  1.034  1.00 22.56 ? 2175 HOH A O     1 
HETATM 3009 O  O     . HOH E 4 .   ? 19.989 -0.881  54.265 1.00 25.86 ? 2176 HOH A O     1 
HETATM 3010 O  O     . HOH E 4 .   ? 31.782 14.347  4.970  1.00 36.99 ? 2177 HOH A O     1 
HETATM 3011 O  O     . HOH E 4 .   ? 8.157  27.077  42.512 1.00 46.08 ? 2178 HOH A O     1 
HETATM 3012 O  O     . HOH E 4 .   ? 6.963  31.349  51.360 1.00 29.21 ? 2179 HOH A O     1 
HETATM 3013 O  O     . HOH E 4 .   ? -4.951 19.652  28.128 1.00 39.22 ? 2180 HOH A O     1 
HETATM 3014 O  O     . HOH E 4 .   ? 32.807 18.030  35.571 1.00 46.10 ? 2181 HOH A O     1 
HETATM 3015 O  O     . HOH E 4 .   ? 16.113 -3.989  29.212 1.00 33.19 ? 2182 HOH A O     1 
HETATM 3016 O  O     . HOH E 4 .   ? 6.801  3.089   51.258 1.00 23.22 ? 2183 HOH A O     1 
# 
loop_
_pdbx_poly_seq_scheme.asym_id 
_pdbx_poly_seq_scheme.entity_id 
_pdbx_poly_seq_scheme.seq_id 
_pdbx_poly_seq_scheme.mon_id 
_pdbx_poly_seq_scheme.ndb_seq_num 
_pdbx_poly_seq_scheme.pdb_seq_num 
_pdbx_poly_seq_scheme.auth_seq_num 
_pdbx_poly_seq_scheme.pdb_mon_id 
_pdbx_poly_seq_scheme.auth_mon_id 
_pdbx_poly_seq_scheme.pdb_strand_id 
_pdbx_poly_seq_scheme.pdb_ins_code 
_pdbx_poly_seq_scheme.hetero 
A 1 1   MET 1   1   ?   ?   ?   A . n 
A 1 2   SER 2   2   ?   ?   ?   A . n 
A 1 3   LEU 3   3   ?   ?   ?   A . n 
A 1 4   HIS 4   4   ?   ?   ?   A . n 
A 1 5   PHE 5   5   ?   ?   ?   A . n 
A 1 6   LEU 6   6   ?   ?   ?   A . n 
A 1 7   TYR 7   7   ?   ?   ?   A . n 
A 1 8   TYR 8   8   ?   ?   ?   A . n 
A 1 9   CYS 9   9   ?   ?   ?   A . n 
A 1 10  SER 10  10  ?   ?   ?   A . n 
A 1 11  GLU 11  11  ?   ?   ?   A . n 
A 1 12  PRO 12  12  ?   ?   ?   A . n 
A 1 13  THR 13  13  ?   ?   ?   A . n 
A 1 14  LEU 14  14  ?   ?   ?   A . n 
A 1 15  ASP 15  15  ?   ?   ?   A . n 
A 1 16  VAL 16  16  ?   ?   ?   A . n 
A 1 17  LYS 17  17  ?   ?   ?   A . n 
A 1 18  ILE 18  18  ?   ?   ?   A . n 
A 1 19  ALA 19  19  ?   ?   ?   A . n 
A 1 20  PHE 20  20  ?   ?   ?   A . n 
A 1 21  CYS 21  21  ?   ?   ?   A . n 
A 1 22  GLN 22  22  ?   ?   ?   A . n 
A 1 23  GLY 23  23  ?   ?   ?   A . n 
A 1 24  PHE 24  24  ?   ?   ?   A . n 
A 1 25  ASP 25  25  ?   ?   ?   A . n 
A 1 26  LYS 26  26  ?   ?   ?   A . n 
A 1 27  GLN 27  27  ?   ?   ?   A . n 
A 1 28  VAL 28  28  ?   ?   ?   A . n 
A 1 29  ASP 29  29  ?   ?   ?   A . n 
A 1 30  VAL 30  30  ?   ?   ?   A . n 
A 1 31  SER 31  31  ?   ?   ?   A . n 
A 1 32  TYR 32  32  ?   ?   ?   A . n 
A 1 33  ILE 33  33  ?   ?   ?   A . n 
A 1 34  ALA 34  34  ?   ?   ?   A . n 
A 1 35  LYS 35  35  ?   ?   ?   A . n 
A 1 36  HIS 36  36  ?   ?   ?   A . n 
A 1 37  TYR 37  37  ?   ?   ?   A . n 
A 1 38  ASN 38  38  ?   ?   ?   A . n 
A 1 39  MET 39  39  ?   ?   ?   A . n 
A 1 40  SER 40  40  ?   ?   ?   A . n 
A 1 41  LYS 41  41  ?   ?   ?   A . n 
A 1 42  SER 42  42  ?   ?   ?   A . n 
A 1 43  LYS 43  43  ?   ?   ?   A . n 
A 1 44  VAL 44  44  ?   ?   ?   A . n 
A 1 45  ASP 45  45  45  ASP ASP A . n 
A 1 46  ASN 46  46  46  ASN ASN A . n 
A 1 47  GLN 47  47  47  GLN GLN A . n 
A 1 48  PHE 48  48  48  PHE PHE A . n 
A 1 49  TYR 49  49  49  TYR TYR A . n 
A 1 50  SER 50  50  50  SER SER A . n 
A 1 51  VAL 51  51  51  VAL VAL A . n 
A 1 52  GLU 52  52  52  GLU GLU A . n 
A 1 53  VAL 53  53  53  VAL VAL A . n 
A 1 54  GLY 54  54  54  GLY GLY A . n 
A 1 55  ASP 55  55  55  ASP ASP A . n 
A 1 56  SER 56  56  56  SER SER A . n 
A 1 57  THR 57  57  57  THR THR A . n 
A 1 58  PHE 58  58  58  PHE PHE A . n 
A 1 59  THR 59  59  59  THR THR A . n 
A 1 60  VAL 60  60  60  VAL VAL A . n 
A 1 61  LEU 61  61  61  LEU LEU A . n 
A 1 62  LYS 62  62  62  LYS LYS A . n 
A 1 63  ARG 63  63  63  ARG ARG A . n 
A 1 64  TYR 64  64  64  TYR TYR A . n 
A 1 65  GLN 65  65  65  GLN GLN A . n 
A 1 66  ASN 66  66  66  ASN ASN A . n 
A 1 67  LEU 67  67  67  LEU LEU A . n 
A 1 68  LYS 68  68  68  LYS LYS A . n 
A 1 69  PRO 69  69  69  PRO PRO A . n 
A 1 70  ILE 70  70  70  ILE ILE A . n 
A 1 71  GLY 71  71  71  GLY GLY A . n 
A 1 72  SER 72  72  72  SER SER A . n 
A 1 73  GLY 73  73  73  GLY GLY A . n 
A 1 74  ALA 74  74  74  ALA ALA A . n 
A 1 75  GLN 75  75  75  GLN GLN A . n 
A 1 76  GLY 76  76  76  GLY GLY A . n 
A 1 77  ILE 77  77  77  ILE ILE A . n 
A 1 78  VAL 78  78  78  VAL VAL A . n 
A 1 79  CYS 79  79  79  CYS CYS A . n 
A 1 80  ALA 80  80  80  ALA ALA A . n 
A 1 81  ALA 81  81  81  ALA ALA A . n 
A 1 82  TYR 82  82  82  TYR TYR A . n 
A 1 83  ASP 83  83  83  ASP ASP A . n 
A 1 84  ALA 84  84  84  ALA ALA A . n 
A 1 85  VAL 85  85  85  VAL VAL A . n 
A 1 86  LEU 86  86  86  LEU LEU A . n 
A 1 87  ASP 87  87  87  ASP ASP A . n 
A 1 88  ARG 88  88  88  ARG ARG A . n 
A 1 89  ASN 89  89  89  ASN ASN A . n 
A 1 90  VAL 90  90  90  VAL VAL A . n 
A 1 91  ALA 91  91  91  ALA ALA A . n 
A 1 92  ILE 92  92  92  ILE ILE A . n 
A 1 93  LYS 93  93  93  LYS LYS A . n 
A 1 94  LYS 94  94  94  LYS LYS A . n 
A 1 95  LEU 95  95  95  LEU LEU A . n 
A 1 96  SER 96  96  96  SER SER A . n 
A 1 97  ARG 97  97  97  ARG ARG A . n 
A 1 98  PRO 98  98  98  PRO PRO A . n 
A 1 99  PHE 99  99  99  PHE PHE A . n 
A 1 100 GLN 100 100 100 GLN GLN A . n 
A 1 101 ASN 101 101 101 ASN ASN A . n 
A 1 102 GLN 102 102 102 GLN GLN A . n 
A 1 103 THR 103 103 103 THR THR A . n 
A 1 104 HIS 104 104 104 HIS HIS A . n 
A 1 105 ALA 105 105 105 ALA ALA A . n 
A 1 106 LYS 106 106 106 LYS LYS A . n 
A 1 107 ARG 107 107 107 ARG ARG A . n 
A 1 108 ALA 108 108 108 ALA ALA A . n 
A 1 109 TYR 109 109 109 TYR TYR A . n 
A 1 110 ARG 110 110 110 ARG ARG A . n 
A 1 111 GLU 111 111 111 GLU GLU A . n 
A 1 112 LEU 112 112 112 LEU LEU A . n 
A 1 113 VAL 113 113 113 VAL VAL A . n 
A 1 114 LEU 114 114 114 LEU LEU A . n 
A 1 115 MET 115 115 115 MET MET A . n 
A 1 116 LYS 116 116 116 LYS LYS A . n 
A 1 117 CYS 117 117 117 CYS CYS A . n 
A 1 118 VAL 118 118 118 VAL VAL A . n 
A 1 119 ASN 119 119 119 ASN ASN A . n 
A 1 120 HIS 120 120 120 HIS HIS A . n 
A 1 121 LYS 121 121 121 LYS LYS A . n 
A 1 122 ASN 122 122 122 ASN ASN A . n 
A 1 123 ILE 123 123 123 ILE ILE A . n 
A 1 124 ILE 124 124 124 ILE ILE A . n 
A 1 125 SER 125 125 125 SER SER A . n 
A 1 126 LEU 126 126 126 LEU LEU A . n 
A 1 127 LEU 127 127 127 LEU LEU A . n 
A 1 128 ASN 128 128 128 ASN ASN A . n 
A 1 129 VAL 129 129 129 VAL VAL A . n 
A 1 130 PHE 130 130 130 PHE PHE A . n 
A 1 131 THR 131 131 131 THR THR A . n 
A 1 132 PRO 132 132 132 PRO PRO A . n 
A 1 133 GLN 133 133 133 GLN GLN A . n 
A 1 134 LYS 134 134 134 LYS LYS A . n 
A 1 135 THR 135 135 135 THR THR A . n 
A 1 136 LEU 136 136 136 LEU LEU A . n 
A 1 137 GLU 137 137 137 GLU GLU A . n 
A 1 138 GLU 138 138 138 GLU GLU A . n 
A 1 139 PHE 139 139 139 PHE PHE A . n 
A 1 140 GLN 140 140 140 GLN GLN A . n 
A 1 141 ASP 141 141 141 ASP ASP A . n 
A 1 142 VAL 142 142 142 VAL VAL A . n 
A 1 143 TYR 143 143 143 TYR TYR A . n 
A 1 144 LEU 144 144 144 LEU LEU A . n 
A 1 145 VAL 145 145 145 VAL VAL A . n 
A 1 146 MET 146 146 146 MET MET A . n 
A 1 147 GLU 147 147 147 GLU GLU A . n 
A 1 148 LEU 148 148 148 LEU LEU A . n 
A 1 149 MET 149 149 149 MET MET A . n 
A 1 150 ASP 150 150 150 ASP ASP A . n 
A 1 151 ALA 151 151 151 ALA ALA A . n 
A 1 152 ASN 152 152 152 ASN ASN A . n 
A 1 153 LEU 153 153 153 LEU LEU A . n 
A 1 154 CYS 154 154 154 CYS CYS A . n 
A 1 155 GLN 155 155 155 GLN GLN A . n 
A 1 156 VAL 156 156 156 VAL VAL A . n 
A 1 157 ILE 157 157 157 ILE ILE A . n 
A 1 158 GLN 158 158 158 GLN GLN A . n 
A 1 159 MET 159 159 159 MET MET A . n 
A 1 160 GLU 160 160 160 GLU GLU A . n 
A 1 161 LEU 161 161 161 LEU LEU A . n 
A 1 162 ASP 162 162 162 ASP ASP A . n 
A 1 163 HIS 163 163 163 HIS HIS A . n 
A 1 164 GLU 164 164 164 GLU GLU A . n 
A 1 165 ARG 165 165 165 ARG ARG A . n 
A 1 166 MET 166 166 166 MET MET A . n 
A 1 167 SER 167 167 167 SER SER A . n 
A 1 168 TYR 168 168 168 TYR TYR A . n 
A 1 169 LEU 169 169 169 LEU LEU A . n 
A 1 170 LEU 170 170 170 LEU LEU A . n 
A 1 171 TYR 171 171 171 TYR TYR A . n 
A 1 172 GLN 172 172 172 GLN GLN A . n 
A 1 173 MET 173 173 173 MET MET A . n 
A 1 174 LEU 174 174 174 LEU LEU A . n 
A 1 175 CYS 175 175 175 CYS CYS A . n 
A 1 176 GLY 176 176 176 GLY GLY A . n 
A 1 177 ILE 177 177 177 ILE ILE A . n 
A 1 178 LYS 178 178 178 LYS LYS A . n 
A 1 179 HIS 179 179 179 HIS HIS A . n 
A 1 180 LEU 180 180 180 LEU LEU A . n 
A 1 181 HIS 181 181 181 HIS HIS A . n 
A 1 182 SER 182 182 182 SER SER A . n 
A 1 183 ALA 183 183 183 ALA ALA A . n 
A 1 184 GLY 184 184 184 GLY GLY A . n 
A 1 185 ILE 185 185 185 ILE ILE A . n 
A 1 186 ILE 186 186 186 ILE ILE A . n 
A 1 187 HIS 187 187 187 HIS HIS A . n 
A 1 188 ARG 188 188 188 ARG ARG A . n 
A 1 189 ASP 189 189 189 ASP ASP A . n 
A 1 190 LEU 190 190 190 LEU LEU A . n 
A 1 191 LYS 191 191 191 LYS LYS A . n 
A 1 192 PRO 192 192 192 PRO PRO A . n 
A 1 193 SER 193 193 193 SER SER A . n 
A 1 194 ASN 194 194 194 ASN ASN A . n 
A 1 195 ILE 195 195 195 ILE ILE A . n 
A 1 196 VAL 196 196 196 VAL VAL A . n 
A 1 197 VAL 197 197 197 VAL VAL A . n 
A 1 198 LYS 198 198 198 LYS LYS A . n 
A 1 199 SER 199 199 199 SER SER A . n 
A 1 200 ASP 200 200 200 ASP ASP A . n 
A 1 201 CYS 201 201 201 CYS CYS A . n 
A 1 202 THR 202 202 202 THR THR A . n 
A 1 203 LEU 203 203 203 LEU LEU A . n 
A 1 204 LYS 204 204 204 LYS LYS A . n 
A 1 205 ILE 205 205 205 ILE ILE A . n 
A 1 206 LEU 206 206 206 LEU LEU A . n 
A 1 207 ASP 207 207 207 ASP ASP A . n 
A 1 208 PHE 208 208 208 PHE PHE A . n 
A 1 209 GLY 209 209 209 GLY GLY A . n 
A 1 210 LEU 210 210 210 LEU LEU A . n 
A 1 211 ALA 211 211 211 ALA ALA A . n 
A 1 212 ARG 212 212 ?   ?   ?   A . n 
A 1 213 THR 213 213 ?   ?   ?   A . n 
A 1 214 ALA 214 214 ?   ?   ?   A . n 
A 1 215 GLY 215 215 ?   ?   ?   A . n 
A 1 216 THR 216 216 ?   ?   ?   A . n 
A 1 217 SER 217 217 217 SER SER A . n 
A 1 218 PHE 218 218 218 PHE PHE A . n 
A 1 219 MET 219 219 219 MET MET A . n 
A 1 220 MET 220 220 220 MET MET A . n 
A 1 221 THR 221 221 221 THR THR A . n 
A 1 222 PRO 222 222 222 PRO PRO A . n 
A 1 223 TYR 223 223 223 TYR TYR A . n 
A 1 224 VAL 224 224 224 VAL VAL A . n 
A 1 225 VAL 225 225 225 VAL VAL A . n 
A 1 226 THR 226 226 226 THR THR A . n 
A 1 227 ARG 227 227 227 ARG ARG A . n 
A 1 228 TYR 228 228 228 TYR TYR A . n 
A 1 229 TYR 229 229 229 TYR TYR A . n 
A 1 230 ARG 230 230 230 ARG ARG A . n 
A 1 231 ALA 231 231 231 ALA ALA A . n 
A 1 232 PRO 232 232 232 PRO PRO A . n 
A 1 233 GLU 233 233 233 GLU GLU A . n 
A 1 234 VAL 234 234 234 VAL VAL A . n 
A 1 235 ILE 235 235 235 ILE ILE A . n 
A 1 236 LEU 236 236 236 LEU LEU A . n 
A 1 237 GLY 237 237 237 GLY GLY A . n 
A 1 238 MET 238 238 238 MET MET A . n 
A 1 239 GLY 239 239 239 GLY GLY A . n 
A 1 240 TYR 240 240 240 TYR TYR A . n 
A 1 241 LYS 241 241 241 LYS LYS A . n 
A 1 242 GLU 242 242 242 GLU GLU A . n 
A 1 243 ASN 243 243 243 ASN ASN A . n 
A 1 244 VAL 244 244 244 VAL VAL A . n 
A 1 245 ASP 245 245 245 ASP ASP A . n 
A 1 246 ILE 246 246 246 ILE ILE A . n 
A 1 247 TRP 247 247 247 TRP TRP A . n 
A 1 248 SER 248 248 248 SER SER A . n 
A 1 249 VAL 249 249 249 VAL VAL A . n 
A 1 250 GLY 250 250 250 GLY GLY A . n 
A 1 251 CYS 251 251 251 CYS CYS A . n 
A 1 252 ILE 252 252 252 ILE ILE A . n 
A 1 253 MET 253 253 253 MET MET A . n 
A 1 254 GLY 254 254 254 GLY GLY A . n 
A 1 255 GLU 255 255 255 GLU GLU A . n 
A 1 256 MET 256 256 256 MET MET A . n 
A 1 257 VAL 257 257 257 VAL VAL A . n 
A 1 258 ARG 258 258 258 ARG ARG A . n 
A 1 259 HIS 259 259 259 HIS HIS A . n 
A 1 260 LYS 260 260 260 LYS LYS A . n 
A 1 261 ILE 261 261 261 ILE ILE A . n 
A 1 262 LEU 262 262 262 LEU LEU A . n 
A 1 263 PHE 263 263 263 PHE PHE A . n 
A 1 264 PRO 264 264 264 PRO PRO A . n 
A 1 265 GLY 265 265 265 GLY GLY A . n 
A 1 266 ARG 266 266 266 ARG ARG A . n 
A 1 267 ASP 267 267 267 ASP ASP A . n 
A 1 268 TYR 268 268 268 TYR TYR A . n 
A 1 269 ILE 269 269 269 ILE ILE A . n 
A 1 270 ASP 270 270 270 ASP ASP A . n 
A 1 271 GLN 271 271 271 GLN GLN A . n 
A 1 272 TRP 272 272 272 TRP TRP A . n 
A 1 273 ASN 273 273 273 ASN ASN A . n 
A 1 274 LYS 274 274 274 LYS LYS A . n 
A 1 275 VAL 275 275 275 VAL VAL A . n 
A 1 276 ILE 276 276 276 ILE ILE A . n 
A 1 277 GLU 277 277 277 GLU GLU A . n 
A 1 278 GLN 278 278 278 GLN GLN A . n 
A 1 279 LEU 279 279 279 LEU LEU A . n 
A 1 280 GLY 280 280 280 GLY GLY A . n 
A 1 281 THR 281 281 281 THR THR A . n 
A 1 282 PRO 282 282 282 PRO PRO A . n 
A 1 283 CYS 283 283 283 CYS CYS A . n 
A 1 284 PRO 284 284 284 PRO PRO A . n 
A 1 285 GLU 285 285 285 GLU GLU A . n 
A 1 286 PHE 286 286 286 PHE PHE A . n 
A 1 287 MET 287 287 287 MET MET A . n 
A 1 288 LYS 288 288 288 LYS LYS A . n 
A 1 289 LYS 289 289 289 LYS LYS A . n 
A 1 290 LEU 290 290 290 LEU LEU A . n 
A 1 291 GLN 291 291 291 GLN GLN A . n 
A 1 292 PRO 292 292 292 PRO PRO A . n 
A 1 293 THR 293 293 293 THR THR A . n 
A 1 294 VAL 294 294 294 VAL VAL A . n 
A 1 295 ARG 295 295 295 ARG ARG A . n 
A 1 296 ASN 296 296 296 ASN ASN A . n 
A 1 297 TYR 297 297 297 TYR TYR A . n 
A 1 298 VAL 298 298 298 VAL VAL A . n 
A 1 299 GLU 299 299 299 GLU GLU A . n 
A 1 300 ASN 300 300 300 ASN ASN A . n 
A 1 301 ARG 301 301 301 ARG ARG A . n 
A 1 302 PRO 302 302 302 PRO PRO A . n 
A 1 303 LYS 303 303 303 LYS LYS A . n 
A 1 304 TYR 304 304 304 TYR TYR A . n 
A 1 305 ALA 305 305 305 ALA ALA A . n 
A 1 306 GLY 306 306 306 GLY GLY A . n 
A 1 307 LEU 307 307 307 LEU LEU A . n 
A 1 308 THR 308 308 308 THR THR A . n 
A 1 309 PHE 309 309 309 PHE PHE A . n 
A 1 310 PRO 310 310 310 PRO PRO A . n 
A 1 311 LYS 311 311 311 LYS LYS A . n 
A 1 312 LEU 312 312 312 LEU LEU A . n 
A 1 313 PHE 313 313 313 PHE PHE A . n 
A 1 314 PRO 314 314 314 PRO PRO A . n 
A 1 315 ASP 315 315 315 ASP ASP A . n 
A 1 316 SER 316 316 316 SER SER A . n 
A 1 317 LEU 317 317 317 LEU LEU A . n 
A 1 318 PHE 318 318 318 PHE PHE A . n 
A 1 319 PRO 319 319 319 PRO PRO A . n 
A 1 320 ALA 320 320 320 ALA ALA A . n 
A 1 321 ASP 321 321 321 ASP ASP A . n 
A 1 322 SER 322 322 322 SER SER A . n 
A 1 323 GLU 323 323 323 GLU GLU A . n 
A 1 324 HIS 324 324 324 HIS HIS A . n 
A 1 325 ASN 325 325 325 ASN ASN A . n 
A 1 326 LYS 326 326 326 LYS LYS A . n 
A 1 327 LEU 327 327 327 LEU LEU A . n 
A 1 328 LYS 328 328 328 LYS LYS A . n 
A 1 329 ALA 329 329 329 ALA ALA A . n 
A 1 330 SER 330 330 330 SER SER A . n 
A 1 331 GLN 331 331 331 GLN GLN A . n 
A 1 332 ALA 332 332 332 ALA ALA A . n 
A 1 333 ARG 333 333 333 ARG ARG A . n 
A 1 334 ASP 334 334 334 ASP ASP A . n 
A 1 335 LEU 335 335 335 LEU LEU A . n 
A 1 336 LEU 336 336 336 LEU LEU A . n 
A 1 337 SER 337 337 337 SER SER A . n 
A 1 338 LYS 338 338 338 LYS LYS A . n 
A 1 339 MET 339 339 339 MET MET A . n 
A 1 340 LEU 340 340 340 LEU LEU A . n 
A 1 341 VAL 341 341 341 VAL VAL A . n 
A 1 342 ILE 342 342 342 ILE ILE A . n 
A 1 343 ASP 343 343 343 ASP ASP A . n 
A 1 344 PRO 344 344 344 PRO PRO A . n 
A 1 345 ALA 345 345 345 ALA ALA A . n 
A 1 346 LYS 346 346 346 LYS LYS A . n 
A 1 347 ARG 347 347 347 ARG ARG A . n 
A 1 348 ILE 348 348 348 ILE ILE A . n 
A 1 349 SER 349 349 349 SER SER A . n 
A 1 350 VAL 350 350 350 VAL VAL A . n 
A 1 351 ASP 351 351 351 ASP ASP A . n 
A 1 352 ASP 352 352 352 ASP ASP A . n 
A 1 353 ALA 353 353 353 ALA ALA A . n 
A 1 354 LEU 354 354 354 LEU LEU A . n 
A 1 355 GLN 355 355 355 GLN GLN A . n 
A 1 356 HIS 356 356 356 HIS HIS A . n 
A 1 357 PRO 357 357 357 PRO PRO A . n 
A 1 358 TYR 358 358 358 TYR TYR A . n 
A 1 359 ILE 359 359 359 ILE ILE A . n 
A 1 360 ASN 360 360 360 ASN ASN A . n 
A 1 361 VAL 361 361 361 VAL VAL A . n 
A 1 362 TRP 362 362 362 TRP TRP A . n 
A 1 363 TYR 363 363 363 TYR TYR A . n 
A 1 364 ASP 364 364 364 ASP ASP A . n 
A 1 365 PRO 365 365 365 PRO PRO A . n 
A 1 366 ALA 366 366 366 ALA ALA A . n 
A 1 367 GLU 367 367 367 GLU GLU A . n 
A 1 368 VAL 368 368 368 VAL VAL A . n 
A 1 369 GLU 369 369 369 GLU GLU A . n 
A 1 370 ALA 370 370 370 ALA ALA A . n 
A 1 371 PRO 371 371 371 PRO PRO A . n 
A 1 372 PRO 372 372 372 PRO PRO A . n 
A 1 373 PRO 373 373 373 PRO PRO A . n 
A 1 374 GLN 374 374 ?   ?   ?   A . n 
A 1 375 ILE 375 375 ?   ?   ?   A . n 
A 1 376 TYR 376 376 ?   ?   ?   A . n 
A 1 377 ASP 377 377 ?   ?   ?   A . n 
A 1 378 LYS 378 378 ?   ?   ?   A . n 
A 1 379 GLN 379 379 379 GLN GLN A . n 
A 1 380 LEU 380 380 380 LEU LEU A . n 
A 1 381 ASP 381 381 381 ASP ASP A . n 
A 1 382 GLU 382 382 382 GLU GLU A . n 
A 1 383 ARG 383 383 383 ARG ARG A . n 
A 1 384 GLU 384 384 384 GLU GLU A . n 
A 1 385 HIS 385 385 385 HIS HIS A . n 
A 1 386 THR 386 386 386 THR THR A . n 
A 1 387 ILE 387 387 387 ILE ILE A . n 
A 1 388 GLU 388 388 388 GLU GLU A . n 
A 1 389 GLU 389 389 389 GLU GLU A . n 
A 1 390 TRP 390 390 390 TRP TRP A . n 
A 1 391 LYS 391 391 391 LYS LYS A . n 
A 1 392 GLU 392 392 392 GLU GLU A . n 
A 1 393 LEU 393 393 393 LEU LEU A . n 
A 1 394 ILE 394 394 394 ILE ILE A . n 
A 1 395 TYR 395 395 395 TYR TYR A . n 
A 1 396 LYS 396 396 396 LYS LYS A . n 
A 1 397 GLU 397 397 397 GLU GLU A . n 
A 1 398 VAL 398 398 398 VAL VAL A . n 
A 1 399 MET 399 399 399 MET MET A . n 
A 1 400 ASN 400 400 400 ASN ASN A . n 
A 1 401 SER 401 401 ?   ?   ?   A . n 
A 1 402 GLU 402 402 ?   ?   ?   A . n 
A 1 403 GLU 403 403 ?   ?   ?   A . n 
A 1 404 LYS 404 404 ?   ?   ?   A . n 
A 1 405 THR 405 405 ?   ?   ?   A . n 
A 1 406 LYS 406 406 ?   ?   ?   A . n 
A 1 407 ASN 407 407 ?   ?   ?   A . n 
A 1 408 GLY 408 408 ?   ?   ?   A . n 
A 1 409 VAL 409 409 ?   ?   ?   A . n 
A 1 410 VAL 410 410 ?   ?   ?   A . n 
A 1 411 LYS 411 411 ?   ?   ?   A . n 
A 1 412 GLY 412 412 ?   ?   ?   A . n 
A 1 413 GLN 413 413 ?   ?   ?   A . n 
A 1 414 PRO 414 414 ?   ?   ?   A . n 
A 1 415 SER 415 415 ?   ?   ?   A . n 
A 1 416 PRO 416 416 ?   ?   ?   A . n 
A 1 417 SER 417 417 ?   ?   ?   A . n 
A 1 418 GLY 418 418 ?   ?   ?   A . n 
A 1 419 ALA 419 419 ?   ?   ?   A . n 
A 1 420 ALA 420 420 ?   ?   ?   A . n 
A 1 421 VAL 421 421 ?   ?   ?   A . n 
A 1 422 ASN 422 422 ?   ?   ?   A . n 
A 1 423 SER 423 423 ?   ?   ?   A . n 
# 
loop_
_pdbx_nonpoly_scheme.asym_id 
_pdbx_nonpoly_scheme.entity_id 
_pdbx_nonpoly_scheme.mon_id 
_pdbx_nonpoly_scheme.ndb_seq_num 
_pdbx_nonpoly_scheme.pdb_seq_num 
_pdbx_nonpoly_scheme.auth_seq_num 
_pdbx_nonpoly_scheme.pdb_mon_id 
_pdbx_nonpoly_scheme.auth_mon_id 
_pdbx_nonpoly_scheme.pdb_strand_id 
_pdbx_nonpoly_scheme.pdb_ins_code 
B 2 MG  1   1002 1002 MG  MG  A . 
C 2 MG  1   1003 1003 MG  MG  A . 
D 3 ANP 1   1001 1001 ANP ANP A . 
E 4 HOH 1   2001 2001 HOH HOH A . 
E 4 HOH 2   2002 2002 HOH HOH A . 
E 4 HOH 3   2003 2003 HOH HOH A . 
E 4 HOH 4   2004 2004 HOH HOH A . 
E 4 HOH 5   2005 2005 HOH HOH A . 
E 4 HOH 6   2006 2006 HOH HOH A . 
E 4 HOH 7   2007 2007 HOH HOH A . 
E 4 HOH 8   2008 2008 HOH HOH A . 
E 4 HOH 9   2009 2009 HOH HOH A . 
E 4 HOH 10  2010 2010 HOH HOH A . 
E 4 HOH 11  2011 2011 HOH HOH A . 
E 4 HOH 12  2012 2012 HOH HOH A . 
E 4 HOH 13  2013 2013 HOH HOH A . 
E 4 HOH 14  2014 2014 HOH HOH A . 
E 4 HOH 15  2015 2015 HOH HOH A . 
E 4 HOH 16  2016 2016 HOH HOH A . 
E 4 HOH 17  2017 2017 HOH HOH A . 
E 4 HOH 18  2018 2018 HOH HOH A . 
E 4 HOH 19  2019 2019 HOH HOH A . 
E 4 HOH 20  2020 2020 HOH HOH A . 
E 4 HOH 21  2021 2021 HOH HOH A . 
E 4 HOH 22  2022 2022 HOH HOH A . 
E 4 HOH 23  2023 2023 HOH HOH A . 
E 4 HOH 24  2024 2024 HOH HOH A . 
E 4 HOH 25  2025 2025 HOH HOH A . 
E 4 HOH 26  2026 2026 HOH HOH A . 
E 4 HOH 27  2027 2027 HOH HOH A . 
E 4 HOH 28  2028 2028 HOH HOH A . 
E 4 HOH 29  2029 2029 HOH HOH A . 
E 4 HOH 30  2030 2030 HOH HOH A . 
E 4 HOH 31  2031 2031 HOH HOH A . 
E 4 HOH 32  2032 2032 HOH HOH A . 
E 4 HOH 33  2033 2033 HOH HOH A . 
E 4 HOH 34  2034 2034 HOH HOH A . 
E 4 HOH 35  2035 2035 HOH HOH A . 
E 4 HOH 36  2036 2036 HOH HOH A . 
E 4 HOH 37  2037 2037 HOH HOH A . 
E 4 HOH 38  2038 2038 HOH HOH A . 
E 4 HOH 39  2039 2039 HOH HOH A . 
E 4 HOH 40  2040 2040 HOH HOH A . 
E 4 HOH 41  2041 2041 HOH HOH A . 
E 4 HOH 42  2042 2042 HOH HOH A . 
E 4 HOH 43  2043 2043 HOH HOH A . 
E 4 HOH 44  2044 2044 HOH HOH A . 
E 4 HOH 45  2045 2045 HOH HOH A . 
E 4 HOH 46  2046 2046 HOH HOH A . 
E 4 HOH 47  2047 2047 HOH HOH A . 
E 4 HOH 48  2048 2048 HOH HOH A . 
E 4 HOH 49  2049 2049 HOH HOH A . 
E 4 HOH 50  2050 2050 HOH HOH A . 
E 4 HOH 51  2051 2051 HOH HOH A . 
E 4 HOH 52  2052 2052 HOH HOH A . 
E 4 HOH 53  2053 2053 HOH HOH A . 
E 4 HOH 54  2054 2054 HOH HOH A . 
E 4 HOH 55  2055 2055 HOH HOH A . 
E 4 HOH 56  2056 2056 HOH HOH A . 
E 4 HOH 57  2057 2057 HOH HOH A . 
E 4 HOH 58  2058 2058 HOH HOH A . 
E 4 HOH 59  2059 2059 HOH HOH A . 
E 4 HOH 60  2060 2060 HOH HOH A . 
E 4 HOH 61  2061 2061 HOH HOH A . 
E 4 HOH 62  2062 2062 HOH HOH A . 
E 4 HOH 63  2063 2063 HOH HOH A . 
E 4 HOH 64  2064 2064 HOH HOH A . 
E 4 HOH 65  2065 2065 HOH HOH A . 
E 4 HOH 66  2066 2066 HOH HOH A . 
E 4 HOH 67  2067 2067 HOH HOH A . 
E 4 HOH 68  2068 2068 HOH HOH A . 
E 4 HOH 69  2069 2069 HOH HOH A . 
E 4 HOH 70  2070 2070 HOH HOH A . 
E 4 HOH 71  2071 2071 HOH HOH A . 
E 4 HOH 72  2072 2072 HOH HOH A . 
E 4 HOH 73  2073 2073 HOH HOH A . 
E 4 HOH 74  2074 2074 HOH HOH A . 
E 4 HOH 75  2075 2075 HOH HOH A . 
E 4 HOH 76  2076 2076 HOH HOH A . 
E 4 HOH 77  2077 2077 HOH HOH A . 
E 4 HOH 78  2078 2078 HOH HOH A . 
E 4 HOH 79  2079 2079 HOH HOH A . 
E 4 HOH 80  2080 2080 HOH HOH A . 
E 4 HOH 81  2081 2081 HOH HOH A . 
E 4 HOH 82  2082 2082 HOH HOH A . 
E 4 HOH 83  2083 2083 HOH HOH A . 
E 4 HOH 84  2084 2084 HOH HOH A . 
E 4 HOH 85  2085 2085 HOH HOH A . 
E 4 HOH 86  2086 2086 HOH HOH A . 
E 4 HOH 87  2087 2087 HOH HOH A . 
E 4 HOH 88  2088 2088 HOH HOH A . 
E 4 HOH 89  2089 2089 HOH HOH A . 
E 4 HOH 90  2090 2090 HOH HOH A . 
E 4 HOH 91  2091 2091 HOH HOH A . 
E 4 HOH 92  2092 2092 HOH HOH A . 
E 4 HOH 93  2093 2093 HOH HOH A . 
E 4 HOH 94  2094 2094 HOH HOH A . 
E 4 HOH 95  2095 2095 HOH HOH A . 
E 4 HOH 96  2096 2096 HOH HOH A . 
E 4 HOH 97  2097 2097 HOH HOH A . 
E 4 HOH 98  2098 2098 HOH HOH A . 
E 4 HOH 99  2099 2099 HOH HOH A . 
E 4 HOH 100 2100 2100 HOH HOH A . 
E 4 HOH 101 2101 2101 HOH HOH A . 
E 4 HOH 102 2102 2102 HOH HOH A . 
E 4 HOH 103 2103 2103 HOH HOH A . 
E 4 HOH 104 2104 2104 HOH HOH A . 
E 4 HOH 105 2105 2105 HOH HOH A . 
E 4 HOH 106 2106 2106 HOH HOH A . 
E 4 HOH 107 2107 2107 HOH HOH A . 
E 4 HOH 108 2108 2108 HOH HOH A . 
E 4 HOH 109 2109 2109 HOH HOH A . 
E 4 HOH 110 2110 2110 HOH HOH A . 
E 4 HOH 111 2111 2111 HOH HOH A . 
E 4 HOH 112 2112 2112 HOH HOH A . 
E 4 HOH 113 2113 2113 HOH HOH A . 
E 4 HOH 114 2114 2114 HOH HOH A . 
E 4 HOH 115 2115 2115 HOH HOH A . 
E 4 HOH 116 2116 2116 HOH HOH A . 
E 4 HOH 117 2117 2117 HOH HOH A . 
E 4 HOH 118 2118 2118 HOH HOH A . 
E 4 HOH 119 2119 2119 HOH HOH A . 
E 4 HOH 120 2120 2120 HOH HOH A . 
E 4 HOH 121 2121 2121 HOH HOH A . 
E 4 HOH 122 2122 2122 HOH HOH A . 
E 4 HOH 123 2123 2123 HOH HOH A . 
E 4 HOH 124 2124 2124 HOH HOH A . 
E 4 HOH 125 2125 2125 HOH HOH A . 
E 4 HOH 126 2126 2126 HOH HOH A . 
E 4 HOH 127 2127 2127 HOH HOH A . 
E 4 HOH 128 2128 2128 HOH HOH A . 
E 4 HOH 129 2129 2129 HOH HOH A . 
E 4 HOH 130 2130 2130 HOH HOH A . 
E 4 HOH 131 2131 2131 HOH HOH A . 
E 4 HOH 132 2132 2132 HOH HOH A . 
E 4 HOH 133 2133 2133 HOH HOH A . 
E 4 HOH 134 2134 2134 HOH HOH A . 
E 4 HOH 135 2135 2135 HOH HOH A . 
E 4 HOH 136 2136 2136 HOH HOH A . 
E 4 HOH 137 2137 2137 HOH HOH A . 
E 4 HOH 138 2138 2138 HOH HOH A . 
E 4 HOH 139 2139 2139 HOH HOH A . 
E 4 HOH 140 2140 2140 HOH HOH A . 
E 4 HOH 141 2141 2141 HOH HOH A . 
E 4 HOH 142 2142 2142 HOH HOH A . 
E 4 HOH 143 2143 2143 HOH HOH A . 
E 4 HOH 144 2144 2144 HOH HOH A . 
E 4 HOH 145 2145 2145 HOH HOH A . 
E 4 HOH 146 2146 2146 HOH HOH A . 
E 4 HOH 147 2147 2147 HOH HOH A . 
E 4 HOH 148 2148 2148 HOH HOH A . 
E 4 HOH 149 2149 2149 HOH HOH A . 
E 4 HOH 150 2150 2150 HOH HOH A . 
E 4 HOH 151 2151 2151 HOH HOH A . 
E 4 HOH 152 2152 2152 HOH HOH A . 
E 4 HOH 153 2153 2153 HOH HOH A . 
E 4 HOH 154 2154 2154 HOH HOH A . 
E 4 HOH 155 2155 2155 HOH HOH A . 
E 4 HOH 156 2156 2156 HOH HOH A . 
E 4 HOH 157 2157 2157 HOH HOH A . 
E 4 HOH 158 2158 2158 HOH HOH A . 
E 4 HOH 159 2159 2159 HOH HOH A . 
E 4 HOH 160 2160 2160 HOH HOH A . 
E 4 HOH 161 2161 2161 HOH HOH A . 
E 4 HOH 162 2162 2162 HOH HOH A . 
E 4 HOH 163 2163 2163 HOH HOH A . 
E 4 HOH 164 2164 2164 HOH HOH A . 
E 4 HOH 165 2165 2165 HOH HOH A . 
E 4 HOH 166 2166 2166 HOH HOH A . 
E 4 HOH 167 2167 2167 HOH HOH A . 
E 4 HOH 168 2168 2168 HOH HOH A . 
E 4 HOH 169 2169 2169 HOH HOH A . 
E 4 HOH 170 2170 2170 HOH HOH A . 
E 4 HOH 171 2171 2171 HOH HOH A . 
E 4 HOH 172 2172 2172 HOH HOH A . 
E 4 HOH 173 2173 2173 HOH HOH A . 
E 4 HOH 174 2174 2174 HOH HOH A . 
E 4 HOH 175 2175 2175 HOH HOH A . 
E 4 HOH 176 2176 2176 HOH HOH A . 
E 4 HOH 177 2177 2177 HOH HOH A . 
E 4 HOH 178 2178 2178 HOH HOH A . 
E 4 HOH 179 2179 2179 HOH HOH A . 
E 4 HOH 180 2180 2180 HOH HOH A . 
E 4 HOH 181 2181 2181 HOH HOH A . 
E 4 HOH 182 2182 2182 HOH HOH A . 
E 4 HOH 183 2183 2183 HOH HOH A . 
# 
_pdbx_struct_assembly.id                   1 
_pdbx_struct_assembly.details              author_defined_assembly 
_pdbx_struct_assembly.method_details       ? 
_pdbx_struct_assembly.oligomeric_details   monomeric 
_pdbx_struct_assembly.oligomeric_count     1 
# 
_pdbx_struct_assembly_gen.assembly_id       1 
_pdbx_struct_assembly_gen.oper_expression   1 
_pdbx_struct_assembly_gen.asym_id_list      A,B,C,D,E 
# 
_pdbx_struct_oper_list.id                   1 
_pdbx_struct_oper_list.type                 'identity operation' 
_pdbx_struct_oper_list.name                 1_555 
_pdbx_struct_oper_list.symmetry_operation   x,y,z 
_pdbx_struct_oper_list.matrix[1][1]         1.0000000000 
_pdbx_struct_oper_list.matrix[1][2]         0.0000000000 
_pdbx_struct_oper_list.matrix[1][3]         0.0000000000 
_pdbx_struct_oper_list.vector[1]            0.0000000000 
_pdbx_struct_oper_list.matrix[2][1]         0.0000000000 
_pdbx_struct_oper_list.matrix[2][2]         1.0000000000 
_pdbx_struct_oper_list.matrix[2][3]         0.0000000000 
_pdbx_struct_oper_list.vector[2]            0.0000000000 
_pdbx_struct_oper_list.matrix[3][1]         0.0000000000 
_pdbx_struct_oper_list.matrix[3][2]         0.0000000000 
_pdbx_struct_oper_list.matrix[3][3]         1.0000000000 
_pdbx_struct_oper_list.vector[3]            0.0000000000 
# 
loop_
_pdbx_struct_conn_angle.id 
_pdbx_struct_conn_angle.ptnr1_label_atom_id 
_pdbx_struct_conn_angle.ptnr1_label_alt_id 
_pdbx_struct_conn_angle.ptnr1_label_asym_id 
_pdbx_struct_conn_angle.ptnr1_label_comp_id 
_pdbx_struct_conn_angle.ptnr1_label_seq_id 
_pdbx_struct_conn_angle.ptnr1_auth_atom_id 
_pdbx_struct_conn_angle.ptnr1_auth_asym_id 
_pdbx_struct_conn_angle.ptnr1_auth_comp_id 
_pdbx_struct_conn_angle.ptnr1_auth_seq_id 
_pdbx_struct_conn_angle.ptnr1_PDB_ins_code 
_pdbx_struct_conn_angle.ptnr1_symmetry 
_pdbx_struct_conn_angle.ptnr2_label_atom_id 
_pdbx_struct_conn_angle.ptnr2_label_alt_id 
_pdbx_struct_conn_angle.ptnr2_label_asym_id 
_pdbx_struct_conn_angle.ptnr2_label_comp_id 
_pdbx_struct_conn_angle.ptnr2_label_seq_id 
_pdbx_struct_conn_angle.ptnr2_auth_atom_id 
_pdbx_struct_conn_angle.ptnr2_auth_asym_id 
_pdbx_struct_conn_angle.ptnr2_auth_comp_id 
_pdbx_struct_conn_angle.ptnr2_auth_seq_id 
_pdbx_struct_conn_angle.ptnr2_PDB_ins_code 
_pdbx_struct_conn_angle.ptnr2_symmetry 
_pdbx_struct_conn_angle.ptnr3_label_atom_id 
_pdbx_struct_conn_angle.ptnr3_label_alt_id 
_pdbx_struct_conn_angle.ptnr3_label_asym_id 
_pdbx_struct_conn_angle.ptnr3_label_comp_id 
_pdbx_struct_conn_angle.ptnr3_label_seq_id 
_pdbx_struct_conn_angle.ptnr3_auth_atom_id 
_pdbx_struct_conn_angle.ptnr3_auth_asym_id 
_pdbx_struct_conn_angle.ptnr3_auth_comp_id 
_pdbx_struct_conn_angle.ptnr3_auth_seq_id 
_pdbx_struct_conn_angle.ptnr3_PDB_ins_code 
_pdbx_struct_conn_angle.ptnr3_symmetry 
_pdbx_struct_conn_angle.value 
_pdbx_struct_conn_angle.value_esd 
1  O2G ? D ANP .   ? A ANP 1001 ? 1_555 MG ? C MG . ? A MG 1003 ? 1_555 N3B ? D ANP .   ? A ANP 1001 ? 1_555 70.9  ? 
2  O2G ? D ANP .   ? A ANP 1001 ? 1_555 MG ? C MG . ? A MG 1003 ? 1_555 OD1 ? A ASN 194 ? A ASN 194  ? 1_555 88.1  ? 
3  N3B ? D ANP .   ? A ANP 1001 ? 1_555 MG ? C MG . ? A MG 1003 ? 1_555 OD1 ? A ASN 194 ? A ASN 194  ? 1_555 133.5 ? 
4  O2G ? D ANP .   ? A ANP 1001 ? 1_555 MG ? C MG . ? A MG 1003 ? 1_555 O2A ? D ANP .   ? A ANP 1001 ? 1_555 125.6 ? 
5  N3B ? D ANP .   ? A ANP 1001 ? 1_555 MG ? C MG . ? A MG 1003 ? 1_555 O2A ? D ANP .   ? A ANP 1001 ? 1_555 73.1  ? 
6  OD1 ? A ASN 194 ? A ASN 194  ? 1_555 MG ? C MG . ? A MG 1003 ? 1_555 O2A ? D ANP .   ? A ANP 1001 ? 1_555 88.2  ? 
7  O2G ? D ANP .   ? A ANP 1001 ? 1_555 MG ? C MG . ? A MG 1003 ? 1_555 O   ? E HOH .   ? A HOH 2151 ? 1_555 105.9 ? 
8  N3B ? D ANP .   ? A ANP 1001 ? 1_555 MG ? C MG . ? A MG 1003 ? 1_555 O   ? E HOH .   ? A HOH 2151 ? 1_555 89.1  ? 
9  OD1 ? A ASN 194 ? A ASN 194  ? 1_555 MG ? C MG . ? A MG 1003 ? 1_555 O   ? E HOH .   ? A HOH 2151 ? 1_555 137.2 ? 
10 O2A ? D ANP .   ? A ANP 1001 ? 1_555 MG ? C MG . ? A MG 1003 ? 1_555 O   ? E HOH .   ? A HOH 2151 ? 1_555 112.9 ? 
11 O2B ? D ANP .   ? A ANP 1001 ? 1_555 MG ? B MG . ? A MG 1002 ? 1_555 O   ? E HOH .   ? A HOH 2044 ? 1_555 76.3  ? 
12 O2B ? D ANP .   ? A ANP 1001 ? 1_555 MG ? B MG . ? A MG 1002 ? 1_555 O   ? E HOH .   ? A HOH 2094 ? 1_555 107.4 ? 
13 O   ? E HOH .   ? A HOH 2044 ? 1_555 MG ? B MG . ? A MG 1002 ? 1_555 O   ? E HOH .   ? A HOH 2094 ? 1_555 77.7  ? 
14 O2B ? D ANP .   ? A ANP 1001 ? 1_555 MG ? B MG . ? A MG 1002 ? 1_555 MG  ? C MG  .   ? A MG  1003 ? 1_555 99.6  ? 
15 O   ? E HOH .   ? A HOH 2044 ? 1_555 MG ? B MG . ? A MG 1002 ? 1_555 MG  ? C MG  .   ? A MG  1003 ? 1_555 171.9 ? 
16 O   ? E HOH .   ? A HOH 2094 ? 1_555 MG ? B MG . ? A MG 1002 ? 1_555 MG  ? C MG  .   ? A MG  1003 ? 1_555 97.1  ? 
17 O2B ? D ANP .   ? A ANP 1001 ? 1_555 MG ? B MG . ? A MG 1002 ? 1_555 O2A ? D ANP .   ? A ANP 1001 ? 1_555 81.9  ? 
18 O   ? E HOH .   ? A HOH 2044 ? 1_555 MG ? B MG . ? A MG 1002 ? 1_555 O2A ? D ANP .   ? A ANP 1001 ? 1_555 133.6 ? 
19 O   ? E HOH .   ? A HOH 2094 ? 1_555 MG ? B MG . ? A MG 1002 ? 1_555 O2A ? D ANP .   ? A ANP 1001 ? 1_555 148.4 ? 
20 MG  ? C MG  .   ? A MG  1003 ? 1_555 MG ? B MG . ? A MG 1002 ? 1_555 O2A ? D ANP .   ? A ANP 1001 ? 1_555 51.3  ? 
21 O2B ? D ANP .   ? A ANP 1001 ? 1_555 MG ? B MG . ? A MG 1002 ? 1_555 O2G ? D ANP .   ? A ANP 1001 ? 1_555 97.3  ? 
22 O   ? E HOH .   ? A HOH 2044 ? 1_555 MG ? B MG . ? A MG 1002 ? 1_555 O2G ? D ANP .   ? A ANP 1001 ? 1_555 135.8 ? 
23 O   ? E HOH .   ? A HOH 2094 ? 1_555 MG ? B MG . ? A MG 1002 ? 1_555 O2G ? D ANP .   ? A ANP 1001 ? 1_555 62.4  ? 
24 MG  ? C MG  .   ? A MG  1003 ? 1_555 MG ? B MG . ? A MG 1002 ? 1_555 O2G ? D ANP .   ? A ANP 1001 ? 1_555 37.0  ? 
25 O2A ? D ANP .   ? A ANP 1001 ? 1_555 MG ? B MG . ? A MG 1002 ? 1_555 O2G ? D ANP .   ? A ANP 1001 ? 1_555 86.8  ? 
26 O2B ? D ANP .   ? A ANP 1001 ? 1_555 MG ? B MG . ? A MG 1002 ? 1_555 N3B ? D ANP .   ? A ANP 1001 ? 1_555 56.2  ? 
27 O   ? E HOH .   ? A HOH 2044 ? 1_555 MG ? B MG . ? A MG 1002 ? 1_555 N3B ? D ANP .   ? A ANP 1001 ? 1_555 129.2 ? 
28 O   ? E HOH .   ? A HOH 2094 ? 1_555 MG ? B MG . ? A MG 1002 ? 1_555 N3B ? D ANP .   ? A ANP 1001 ? 1_555 98.9  ? 
29 MG  ? C MG  .   ? A MG  1003 ? 1_555 MG ? B MG . ? A MG 1002 ? 1_555 N3B ? D ANP .   ? A ANP 1001 ? 1_555 44.8  ? 
30 O2A ? D ANP .   ? A ANP 1001 ? 1_555 MG ? B MG . ? A MG 1002 ? 1_555 N3B ? D ANP .   ? A ANP 1001 ? 1_555 60.5  ? 
31 O2G ? D ANP .   ? A ANP 1001 ? 1_555 MG ? B MG . ? A MG 1002 ? 1_555 N3B ? D ANP .   ? A ANP 1001 ? 1_555 47.9  ? 
32 O2B ? D ANP .   ? A ANP 1001 ? 1_555 MG ? B MG . ? A MG 1002 ? 1_555 OD1 ? A ASN 194 ? A ASN 194  ? 1_555 144.5 ? 
33 O   ? E HOH .   ? A HOH 2044 ? 1_555 MG ? B MG . ? A MG 1002 ? 1_555 OD1 ? A ASN 194 ? A ASN 194  ? 1_555 139.2 ? 
34 O   ? E HOH .   ? A HOH 2094 ? 1_555 MG ? B MG . ? A MG 1002 ? 1_555 OD1 ? A ASN 194 ? A ASN 194  ? 1_555 84.7  ? 
35 MG  ? C MG  .   ? A MG  1003 ? 1_555 MG ? B MG . ? A MG 1002 ? 1_555 OD1 ? A ASN 194 ? A ASN 194  ? 1_555 45.0  ? 
36 O2A ? D ANP .   ? A ANP 1001 ? 1_555 MG ? B MG . ? A MG 1002 ? 1_555 OD1 ? A ASN 194 ? A ASN 194  ? 1_555 72.2  ? 
37 O2G ? D ANP .   ? A ANP 1001 ? 1_555 MG ? B MG . ? A MG 1002 ? 1_555 OD1 ? A ASN 194 ? A ASN 194  ? 1_555 58.1  ? 
38 N3B ? D ANP .   ? A ANP 1001 ? 1_555 MG ? B MG . ? A MG 1002 ? 1_555 OD1 ? A ASN 194 ? A ASN 194  ? 1_555 89.4  ? 
# 
loop_
_pdbx_audit_revision_history.ordinal 
_pdbx_audit_revision_history.data_content_type 
_pdbx_audit_revision_history.major_revision 
_pdbx_audit_revision_history.minor_revision 
_pdbx_audit_revision_history.revision_date 
1 'Structure model' 1 0 1999-06-08 
2 'Structure model' 1 1 2008-03-24 
3 'Structure model' 1 2 2011-07-13 
# 
_pdbx_audit_revision_details.ordinal             1 
_pdbx_audit_revision_details.revision_ordinal    1 
_pdbx_audit_revision_details.data_content_type   'Structure model' 
_pdbx_audit_revision_details.provider            repository 
_pdbx_audit_revision_details.type                'Initial release' 
_pdbx_audit_revision_details.description         ? 
# 
loop_
_pdbx_audit_revision_group.ordinal 
_pdbx_audit_revision_group.revision_ordinal 
_pdbx_audit_revision_group.data_content_type 
_pdbx_audit_revision_group.group 
1 2 'Structure model' 'Version format compliance' 
2 3 'Structure model' 'Version format compliance' 
# 
loop_
_software.name 
_software.classification 
_software.version 
_software.citation_id 
_software.pdbx_ordinal 
X-PLOR    'model building' 3.843 ? 1 
X-PLOR    refinement       3.843 ? 2 
DENZO     'data reduction' .     ? 3 
SCALEPACK 'data scaling'   .     ? 4 
X-PLOR    phasing          3.843 ? 5 
# 
loop_
_pdbx_validate_torsion.id 
_pdbx_validate_torsion.PDB_model_num 
_pdbx_validate_torsion.auth_comp_id 
_pdbx_validate_torsion.auth_asym_id 
_pdbx_validate_torsion.auth_seq_id 
_pdbx_validate_torsion.PDB_ins_code 
_pdbx_validate_torsion.label_alt_id 
_pdbx_validate_torsion.phi 
_pdbx_validate_torsion.psi 
1  1 ASP A 55  ? ? -147.63 -16.96  
2  1 ASN A 66  ? ? 48.62   93.28   
3  1 GLN A 140 ? ? -132.50 -54.22  
4  1 GLU A 233 ? ? -79.13  29.83   
5  1 VAL A 234 ? ? -146.21 -38.44  
6  1 MET A 238 ? ? -140.87 -23.67  
7  1 TYR A 240 ? ? -116.85 -169.76 
8  1 ASN A 243 ? ? -62.93  9.80    
9  1 PHE A 263 ? ? -117.58 71.57   
10 1 PRO A 284 ? ? -66.10  20.04   
11 1 VAL A 361 ? ? -66.88  0.50    
12 1 LEU A 380 ? ? -16.98  92.32   
13 1 GLU A 382 ? ? -155.18 75.78   
14 1 ARG A 383 ? ? -124.82 -156.29 
# 
loop_
_pdbx_unobs_or_zero_occ_atoms.id 
_pdbx_unobs_or_zero_occ_atoms.PDB_model_num 
_pdbx_unobs_or_zero_occ_atoms.polymer_flag 
_pdbx_unobs_or_zero_occ_atoms.occupancy_flag 
_pdbx_unobs_or_zero_occ_atoms.auth_asym_id 
_pdbx_unobs_or_zero_occ_atoms.auth_comp_id 
_pdbx_unobs_or_zero_occ_atoms.auth_seq_id 
_pdbx_unobs_or_zero_occ_atoms.PDB_ins_code 
_pdbx_unobs_or_zero_occ_atoms.auth_atom_id 
_pdbx_unobs_or_zero_occ_atoms.label_alt_id 
_pdbx_unobs_or_zero_occ_atoms.label_asym_id 
_pdbx_unobs_or_zero_occ_atoms.label_comp_id 
_pdbx_unobs_or_zero_occ_atoms.label_seq_id 
_pdbx_unobs_or_zero_occ_atoms.label_atom_id 
1 1 Y 1 A GLU 285 ? CG  ? A GLU 285 CG  
2 1 Y 1 A GLU 285 ? CD  ? A GLU 285 CD  
3 1 Y 1 A GLU 285 ? OE1 ? A GLU 285 OE1 
4 1 Y 1 A GLU 285 ? OE2 ? A GLU 285 OE2 
5 1 Y 1 A GLN 379 ? CG  ? A GLN 379 CG  
6 1 Y 1 A GLN 379 ? CD  ? A GLN 379 CD  
7 1 Y 1 A GLN 379 ? OE1 ? A GLN 379 OE1 
8 1 Y 1 A GLN 379 ? NE2 ? A GLN 379 NE2 
# 
loop_
_pdbx_unobs_or_zero_occ_residues.id 
_pdbx_unobs_or_zero_occ_residues.PDB_model_num 
_pdbx_unobs_or_zero_occ_residues.polymer_flag 
_pdbx_unobs_or_zero_occ_residues.occupancy_flag 
_pdbx_unobs_or_zero_occ_residues.auth_asym_id 
_pdbx_unobs_or_zero_occ_residues.auth_comp_id 
_pdbx_unobs_or_zero_occ_residues.auth_seq_id 
_pdbx_unobs_or_zero_occ_residues.PDB_ins_code 
_pdbx_unobs_or_zero_occ_residues.label_asym_id 
_pdbx_unobs_or_zero_occ_residues.label_comp_id 
_pdbx_unobs_or_zero_occ_residues.label_seq_id 
1  1 Y 1 A MET 1   ? A MET 1   
2  1 Y 1 A SER 2   ? A SER 2   
3  1 Y 1 A LEU 3   ? A LEU 3   
4  1 Y 1 A HIS 4   ? A HIS 4   
5  1 Y 1 A PHE 5   ? A PHE 5   
6  1 Y 1 A LEU 6   ? A LEU 6   
7  1 Y 1 A TYR 7   ? A TYR 7   
8  1 Y 1 A TYR 8   ? A TYR 8   
9  1 Y 1 A CYS 9   ? A CYS 9   
10 1 Y 1 A SER 10  ? A SER 10  
11 1 Y 1 A GLU 11  ? A GLU 11  
12 1 Y 1 A PRO 12  ? A PRO 12  
13 1 Y 1 A THR 13  ? A THR 13  
14 1 Y 1 A LEU 14  ? A LEU 14  
15 1 Y 1 A ASP 15  ? A ASP 15  
16 1 Y 1 A VAL 16  ? A VAL 16  
17 1 Y 1 A LYS 17  ? A LYS 17  
18 1 Y 1 A ILE 18  ? A ILE 18  
19 1 Y 1 A ALA 19  ? A ALA 19  
20 1 Y 1 A PHE 20  ? A PHE 20  
21 1 Y 1 A CYS 21  ? A CYS 21  
22 1 Y 1 A GLN 22  ? A GLN 22  
23 1 Y 1 A GLY 23  ? A GLY 23  
24 1 Y 1 A PHE 24  ? A PHE 24  
25 1 Y 1 A ASP 25  ? A ASP 25  
26 1 Y 1 A LYS 26  ? A LYS 26  
27 1 Y 1 A GLN 27  ? A GLN 27  
28 1 Y 1 A VAL 28  ? A VAL 28  
29 1 Y 1 A ASP 29  ? A ASP 29  
30 1 Y 1 A VAL 30  ? A VAL 30  
31 1 Y 1 A SER 31  ? A SER 31  
32 1 Y 1 A TYR 32  ? A TYR 32  
33 1 Y 1 A ILE 33  ? A ILE 33  
34 1 Y 1 A ALA 34  ? A ALA 34  
35 1 Y 1 A LYS 35  ? A LYS 35  
36 1 Y 1 A HIS 36  ? A HIS 36  
37 1 Y 1 A TYR 37  ? A TYR 37  
38 1 Y 1 A ASN 38  ? A ASN 38  
39 1 Y 1 A MET 39  ? A MET 39  
40 1 Y 1 A SER 40  ? A SER 40  
41 1 Y 1 A LYS 41  ? A LYS 41  
42 1 Y 1 A SER 42  ? A SER 42  
43 1 Y 1 A LYS 43  ? A LYS 43  
44 1 Y 1 A VAL 44  ? A VAL 44  
45 1 Y 1 A ARG 212 ? A ARG 212 
46 1 Y 1 A THR 213 ? A THR 213 
47 1 Y 1 A ALA 214 ? A ALA 214 
48 1 Y 1 A GLY 215 ? A GLY 215 
49 1 Y 1 A THR 216 ? A THR 216 
50 1 Y 1 A GLN 374 ? A GLN 374 
51 1 Y 1 A ILE 375 ? A ILE 375 
52 1 Y 1 A TYR 376 ? A TYR 376 
53 1 Y 1 A ASP 377 ? A ASP 377 
54 1 Y 1 A LYS 378 ? A LYS 378 
55 1 Y 1 A SER 401 ? A SER 401 
56 1 Y 1 A GLU 402 ? A GLU 402 
57 1 Y 1 A GLU 403 ? A GLU 403 
58 1 Y 1 A LYS 404 ? A LYS 404 
59 1 Y 1 A THR 405 ? A THR 405 
60 1 Y 1 A LYS 406 ? A LYS 406 
61 1 Y 1 A ASN 407 ? A ASN 407 
62 1 Y 1 A GLY 408 ? A GLY 408 
63 1 Y 1 A VAL 409 ? A VAL 409 
64 1 Y 1 A VAL 410 ? A VAL 410 
65 1 Y 1 A LYS 411 ? A LYS 411 
66 1 Y 1 A GLY 412 ? A GLY 412 
67 1 Y 1 A GLN 413 ? A GLN 413 
68 1 Y 1 A PRO 414 ? A PRO 414 
69 1 Y 1 A SER 415 ? A SER 415 
70 1 Y 1 A PRO 416 ? A PRO 416 
71 1 Y 1 A SER 417 ? A SER 417 
72 1 Y 1 A GLY 418 ? A GLY 418 
73 1 Y 1 A ALA 419 ? A ALA 419 
74 1 Y 1 A ALA 420 ? A ALA 420 
75 1 Y 1 A VAL 421 ? A VAL 421 
76 1 Y 1 A ASN 422 ? A ASN 422 
77 1 Y 1 A SER 423 ? A SER 423 
# 
loop_
_pdbx_entity_nonpoly.entity_id 
_pdbx_entity_nonpoly.name 
_pdbx_entity_nonpoly.comp_id 
2 'MAGNESIUM ION'                               MG  
3 'PHOSPHOAMINOPHOSPHONIC ACID-ADENYLATE ESTER' ANP 
4 water                                         HOH 
# 
