# Supplementary material for: Exploring the Critical Components and Therapeutic Mechanisms of Perilla frutescens L. in the Treatment of Chronic Kidney Disease via Network Pharmacology
Source: Front Pharmacol. 2021 Nov 26;12:717744. doi: 10.3389/fphar.2021.717744 (PMC8662752; doi:10.3389/fphar.2021.717744)
Supplement: Supplementary file 2 [file DataSheet3.zip › Network analysis material/5f19-PTGS2.cif]

data_5F19
# 
_entry.id   5F19 
# 
_audit_conform.dict_name       mmcif_pdbx.dic 
_audit_conform.dict_version    5.320 
_audit_conform.dict_location   http://mmcif.pdb.org/dictionaries/ascii/mmcif_pdbx.dic 
# 
loop_
_database_2.database_id 
_database_2.database_code 
PDB   5F19         
WWPDB D_1000209701 
# 
_pdbx_database_related.content_type   unspecified 
_pdbx_database_related.db_id          5F1A 
_pdbx_database_related.db_name        PDB 
_pdbx_database_related.details        . 
# 
_pdbx_database_status.status_code                     REL 
_pdbx_database_status.status_code_sf                  REL 
_pdbx_database_status.status_code_mr                  ? 
_pdbx_database_status.entry_id                        5F19 
_pdbx_database_status.recvd_initial_deposition_date   2015-11-30 
_pdbx_database_status.SG_entry                        N 
_pdbx_database_status.deposit_site                    RCSB 
_pdbx_database_status.process_site                    RCSB 
_pdbx_database_status.status_code_cs                  ? 
_pdbx_database_status.methods_development_category    ? 
_pdbx_database_status.pdb_format_compatible           Y 
# 
loop_
_audit_author.name 
_audit_author.pdbx_ordinal 
'Lucido, M.J.'    1 
'Orlando, B.J.'   2 
'Malkowski, M.G.' 3 
# 
_citation.abstract                  ? 
_citation.abstract_id_CAS           ? 
_citation.book_id_ISBN              ? 
_citation.book_publisher            ? 
_citation.book_publisher_city       ? 
_citation.book_title                ? 
_citation.coordinate_linkage        ? 
_citation.country                   US 
_citation.database_id_Medline       ? 
_citation.details                   ? 
_citation.id                        primary 
_citation.journal_abbrev            Biochemistry 
_citation.journal_id_ASTM           BICHAW 
_citation.journal_id_CSD            0033 
_citation.journal_id_ISSN           0006-2960 
_citation.journal_full              ? 
_citation.journal_issue             ? 
_citation.journal_volume            55 
_citation.language                  ? 
_citation.page_first                1226 
_citation.page_last                 1238 
_citation.title                     
;Crystal Structure of Aspirin-Acetylated Human Cyclooxygenase-2: Insight into the Formation of Products with Reversed Stereochemistry.
;
_citation.year                      2016 
_citation.database_id_CSD           ? 
_citation.pdbx_database_id_DOI      10.1021/acs.biochem.5b01378 
_citation.pdbx_database_id_PubMed   26859324 
_citation.unpublished_flag          ? 
# 
loop_
_citation_author.citation_id 
_citation_author.name 
_citation_author.ordinal 
_citation_author.identifier_ORCID 
primary 'Lucido, M.J.'    1 ? 
primary 'Orlando, B.J.'   2 ? 
primary 'Vecchio, A.J.'   3 ? 
primary 'Malkowski, M.G.' 4 ? 
# 
_cell.angle_alpha                  90.000 
_cell.angle_alpha_esd              ? 
_cell.angle_beta                   90.000 
_cell.angle_beta_esd               ? 
_cell.angle_gamma                  90.000 
_cell.angle_gamma_esd              ? 
_cell.entry_id                     5F19 
_cell.details                      ? 
_cell.formula_units_Z              ? 
_cell.length_a                     114.200 
_cell.length_a_esd                 ? 
_cell.length_b                     130.130 
_cell.length_b_esd                 ? 
_cell.length_c                     178.030 
_cell.length_c_esd                 ? 
_cell.volume                       ? 
_cell.volume_esd                   ? 
_cell.Z_PDB                        16 
_cell.reciprocal_angle_alpha       ? 
_cell.reciprocal_angle_beta        ? 
_cell.reciprocal_angle_gamma       ? 
_cell.reciprocal_angle_alpha_esd   ? 
_cell.reciprocal_angle_beta_esd    ? 
_cell.reciprocal_angle_gamma_esd   ? 
_cell.reciprocal_length_a          ? 
_cell.reciprocal_length_b          ? 
_cell.reciprocal_length_c          ? 
_cell.reciprocal_length_a_esd      ? 
_cell.reciprocal_length_b_esd      ? 
_cell.reciprocal_length_c_esd      ? 
_cell.pdbx_unique_axis             ? 
# 
_symmetry.entry_id                         5F19 
_symmetry.cell_setting                     ? 
_symmetry.Int_Tables_number                23 
_symmetry.space_group_name_Hall            ? 
_symmetry.space_group_name_H-M             'I 2 2 2' 
_symmetry.pdbx_full_space_group_name_H-M   ? 
# 
loop_
_entity.id 
_entity.type 
_entity.src_method 
_entity.pdbx_description 
_entity.formula_weight 
_entity.pdbx_number_of_molecules 
_entity.pdbx_ec 
_entity.pdbx_mutation 
_entity.pdbx_fragment 
_entity.details 
1 polymer     man 'Prostaglandin G/H synthase 2'    63596.555 2   1.14.99.1 ? ? ? 
2 non-polymer syn 'PROTOPORPHYRIN IX CONTAINING CO' 619.575   2   ?         ? ? ? 
3 non-polymer man N-ACETYL-D-GLUCOSAMINE            221.208   9   ?         ? ? ? 
4 non-polymer man ALPHA-D-MANNOSE                   180.156   2   ?         ? ? ? 
5 non-polymer man 'ACRYLIC ACID'                    72.063    4   ?         ? ? ? 
6 non-polymer man 1,2-ETHANEDIOL                    62.068    15  ?         ? ? ? 
7 non-polymer man B-OCTYLGLUCOSIDE                  292.369   1   ?         ? ? ? 
8 water       nat water                             18.015    701 ?         ? ? ? 
# 
_entity_name_com.entity_id   1 
_entity_name_com.name        
'Cyclooxygenase-2,COX-2,PHS II,Prostaglandin H2 synthase 2,PGHS-2,Prostaglandin-endoperoxide synthase 2' 
# 
_entity_poly.entity_id                      1 
_entity_poly.type                           'polypeptide(L)' 
_entity_poly.nstd_linkage                   no 
_entity_poly.nstd_monomer                   yes 
_entity_poly.pdbx_seq_one_letter_code       
;KNPCCSHPCQNRGVCMSVGFDQYKCDCTRTGFYGENCSTPEFLTRIKLFLKPTPNTVHYILTHFKGFWNVVNNIPFLRNA
IMSYVLTSRSHLIDSPPTYNADYGYKSWEAFSNLSYYTRALPPVPDDCPTPLGVKGKKQLPDSNEIVEKLLLRRKFIPDP
QGSNMMFAFFAQHFTHQFFKTDHKRGPAFTNGLGHGVDLNHIYGETLARQRKLRLFKDGKMKYQIIDGEMYPPTVKDTQA
EMIYPPQVPEHLRFAVGQEVFGLVPGLMMYATIWLREHNRVCDVLKQEHPEWGDEQLFQTSRLILIGETIKIVIEDYVQH
LSGYHFKLKFDPELLFNKQFQYQNRIAAEFNTLYHWHPLLPDTFQIHDQKYNYQQFIYNNSILLEHGITQFVESFTRQIA
GRVAGGRNVPPAVQKVSQASIDQSRQMKYQSFNEYRKRFMLKPYESFEELTGEKEMSAELEALYGDIDAVELYPALLVEK
PRPDAIFGETMVEVGAPF(OAS)LKGLMGNVICSPAYWKPSTFGGEVGFQIINTASIQSLICNNVKGCPFTSFSVP
;
_entity_poly.pdbx_seq_one_letter_code_can   
;KNPCCSHPCQNRGVCMSVGFDQYKCDCTRTGFYGENCSTPEFLTRIKLFLKPTPNTVHYILTHFKGFWNVVNNIPFLRNA
IMSYVLTSRSHLIDSPPTYNADYGYKSWEAFSNLSYYTRALPPVPDDCPTPLGVKGKKQLPDSNEIVEKLLLRRKFIPDP
QGSNMMFAFFAQHFTHQFFKTDHKRGPAFTNGLGHGVDLNHIYGETLARQRKLRLFKDGKMKYQIIDGEMYPPTVKDTQA
EMIYPPQVPEHLRFAVGQEVFGLVPGLMMYATIWLREHNRVCDVLKQEHPEWGDEQLFQTSRLILIGETIKIVIEDYVQH
LSGYHFKLKFDPELLFNKQFQYQNRIAAEFNTLYHWHPLLPDTFQIHDQKYNYQQFIYNNSILLEHGITQFVESFTRQIA
GRVAGGRNVPPAVQKVSQASIDQSRQMKYQSFNEYRKRFMLKPYESFEELTGEKEMSAELEALYGDIDAVELYPALLVEK
PRPDAIFGETMVEVGAPFSLKGLMGNVICSPAYWKPSTFGGEVGFQIINTASIQSLICNNVKGCPFTSFSVP
;
_entity_poly.pdbx_strand_id                 A,B 
_entity_poly.pdbx_target_identifier         ? 
# 
loop_
_entity_poly_seq.entity_id 
_entity_poly_seq.num 
_entity_poly_seq.mon_id 
_entity_poly_seq.hetero 
1 1   LYS n 
1 2   ASN n 
1 3   PRO n 
1 4   CYS n 
1 5   CYS n 
1 6   SER n 
1 7   HIS n 
1 8   PRO n 
1 9   CYS n 
1 10  GLN n 
1 11  ASN n 
1 12  ARG n 
1 13  GLY n 
1 14  VAL n 
1 15  CYS n 
1 16  MET n 
1 17  SER n 
1 18  VAL n 
1 19  GLY n 
1 20  PHE n 
1 21  ASP n 
1 22  GLN n 
1 23  TYR n 
1 24  LYS n 
1 25  CYS n 
1 26  ASP n 
1 27  CYS n 
1 28  THR n 
1 29  ARG n 
1 30  THR n 
1 31  GLY n 
1 32  PHE n 
1 33  TYR n 
1 34  GLY n 
1 35  GLU n 
1 36  ASN n 
1 37  CYS n 
1 38  SER n 
1 39  THR n 
1 40  PRO n 
1 41  GLU n 
1 42  PHE n 
1 43  LEU n 
1 44  THR n 
1 45  ARG n 
1 46  ILE n 
1 47  LYS n 
1 48  LEU n 
1 49  PHE n 
1 50  LEU n 
1 51  LYS n 
1 52  PRO n 
1 53  THR n 
1 54  PRO n 
1 55  ASN n 
1 56  THR n 
1 57  VAL n 
1 58  HIS n 
1 59  TYR n 
1 60  ILE n 
1 61  LEU n 
1 62  THR n 
1 63  HIS n 
1 64  PHE n 
1 65  LYS n 
1 66  GLY n 
1 67  PHE n 
1 68  TRP n 
1 69  ASN n 
1 70  VAL n 
1 71  VAL n 
1 72  ASN n 
1 73  ASN n 
1 74  ILE n 
1 75  PRO n 
1 76  PHE n 
1 77  LEU n 
1 78  ARG n 
1 79  ASN n 
1 80  ALA n 
1 81  ILE n 
1 82  MET n 
1 83  SER n 
1 84  TYR n 
1 85  VAL n 
1 86  LEU n 
1 87  THR n 
1 88  SER n 
1 89  ARG n 
1 90  SER n 
1 91  HIS n 
1 92  LEU n 
1 93  ILE n 
1 94  ASP n 
1 95  SER n 
1 96  PRO n 
1 97  PRO n 
1 98  THR n 
1 99  TYR n 
1 100 ASN n 
1 101 ALA n 
1 102 ASP n 
1 103 TYR n 
1 104 GLY n 
1 105 TYR n 
1 106 LYS n 
1 107 SER n 
1 108 TRP n 
1 109 GLU n 
1 110 ALA n 
1 111 PHE n 
1 112 SER n 
1 113 ASN n 
1 114 LEU n 
1 115 SER n 
1 116 TYR n 
1 117 TYR n 
1 118 THR n 
1 119 ARG n 
1 120 ALA n 
1 121 LEU n 
1 122 PRO n 
1 123 PRO n 
1 124 VAL n 
1 125 PRO n 
1 126 ASP n 
1 127 ASP n 
1 128 CYS n 
1 129 PRO n 
1 130 THR n 
1 131 PRO n 
1 132 LEU n 
1 133 GLY n 
1 134 VAL n 
1 135 LYS n 
1 136 GLY n 
1 137 LYS n 
1 138 LYS n 
1 139 GLN n 
1 140 LEU n 
1 141 PRO n 
1 142 ASP n 
1 143 SER n 
1 144 ASN n 
1 145 GLU n 
1 146 ILE n 
1 147 VAL n 
1 148 GLU n 
1 149 LYS n 
1 150 LEU n 
1 151 LEU n 
1 152 LEU n 
1 153 ARG n 
1 154 ARG n 
1 155 LYS n 
1 156 PHE n 
1 157 ILE n 
1 158 PRO n 
1 159 ASP n 
1 160 PRO n 
1 161 GLN n 
1 162 GLY n 
1 163 SER n 
1 164 ASN n 
1 165 MET n 
1 166 MET n 
1 167 PHE n 
1 168 ALA n 
1 169 PHE n 
1 170 PHE n 
1 171 ALA n 
1 172 GLN n 
1 173 HIS n 
1 174 PHE n 
1 175 THR n 
1 176 HIS n 
1 177 GLN n 
1 178 PHE n 
1 179 PHE n 
1 180 LYS n 
1 181 THR n 
1 182 ASP n 
1 183 HIS n 
1 184 LYS n 
1 185 ARG n 
1 186 GLY n 
1 187 PRO n 
1 188 ALA n 
1 189 PHE n 
1 190 THR n 
1 191 ASN n 
1 192 GLY n 
1 193 LEU n 
1 194 GLY n 
1 195 HIS n 
1 196 GLY n 
1 197 VAL n 
1 198 ASP n 
1 199 LEU n 
1 200 ASN n 
1 201 HIS n 
1 202 ILE n 
1 203 TYR n 
1 204 GLY n 
1 205 GLU n 
1 206 THR n 
1 207 LEU n 
1 208 ALA n 
1 209 ARG n 
1 210 GLN n 
1 211 ARG n 
1 212 LYS n 
1 213 LEU n 
1 214 ARG n 
1 215 LEU n 
1 216 PHE n 
1 217 LYS n 
1 218 ASP n 
1 219 GLY n 
1 220 LYS n 
1 221 MET n 
1 222 LYS n 
1 223 TYR n 
1 224 GLN n 
1 225 ILE n 
1 226 ILE n 
1 227 ASP n 
1 228 GLY n 
1 229 GLU n 
1 230 MET n 
1 231 TYR n 
1 232 PRO n 
1 233 PRO n 
1 234 THR n 
1 235 VAL n 
1 236 LYS n 
1 237 ASP n 
1 238 THR n 
1 239 GLN n 
1 240 ALA n 
1 241 GLU n 
1 242 MET n 
1 243 ILE n 
1 244 TYR n 
1 245 PRO n 
1 246 PRO n 
1 247 GLN n 
1 248 VAL n 
1 249 PRO n 
1 250 GLU n 
1 251 HIS n 
1 252 LEU n 
1 253 ARG n 
1 254 PHE n 
1 255 ALA n 
1 256 VAL n 
1 257 GLY n 
1 258 GLN n 
1 259 GLU n 
1 260 VAL n 
1 261 PHE n 
1 262 GLY n 
1 263 LEU n 
1 264 VAL n 
1 265 PRO n 
1 266 GLY n 
1 267 LEU n 
1 268 MET n 
1 269 MET n 
1 270 TYR n 
1 271 ALA n 
1 272 THR n 
1 273 ILE n 
1 274 TRP n 
1 275 LEU n 
1 276 ARG n 
1 277 GLU n 
1 278 HIS n 
1 279 ASN n 
1 280 ARG n 
1 281 VAL n 
1 282 CYS n 
1 283 ASP n 
1 284 VAL n 
1 285 LEU n 
1 286 LYS n 
1 287 GLN n 
1 288 GLU n 
1 289 HIS n 
1 290 PRO n 
1 291 GLU n 
1 292 TRP n 
1 293 GLY n 
1 294 ASP n 
1 295 GLU n 
1 296 GLN n 
1 297 LEU n 
1 298 PHE n 
1 299 GLN n 
1 300 THR n 
1 301 SER n 
1 302 ARG n 
1 303 LEU n 
1 304 ILE n 
1 305 LEU n 
1 306 ILE n 
1 307 GLY n 
1 308 GLU n 
1 309 THR n 
1 310 ILE n 
1 311 LYS n 
1 312 ILE n 
1 313 VAL n 
1 314 ILE n 
1 315 GLU n 
1 316 ASP n 
1 317 TYR n 
1 318 VAL n 
1 319 GLN n 
1 320 HIS n 
1 321 LEU n 
1 322 SER n 
1 323 GLY n 
1 324 TYR n 
1 325 HIS n 
1 326 PHE n 
1 327 LYS n 
1 328 LEU n 
1 329 LYS n 
1 330 PHE n 
1 331 ASP n 
1 332 PRO n 
1 333 GLU n 
1 334 LEU n 
1 335 LEU n 
1 336 PHE n 
1 337 ASN n 
1 338 LYS n 
1 339 GLN n 
1 340 PHE n 
1 341 GLN n 
1 342 TYR n 
1 343 GLN n 
1 344 ASN n 
1 345 ARG n 
1 346 ILE n 
1 347 ALA n 
1 348 ALA n 
1 349 GLU n 
1 350 PHE n 
1 351 ASN n 
1 352 THR n 
1 353 LEU n 
1 354 TYR n 
1 355 HIS n 
1 356 TRP n 
1 357 HIS n 
1 358 PRO n 
1 359 LEU n 
1 360 LEU n 
1 361 PRO n 
1 362 ASP n 
1 363 THR n 
1 364 PHE n 
1 365 GLN n 
1 366 ILE n 
1 367 HIS n 
1 368 ASP n 
1 369 GLN n 
1 370 LYS n 
1 371 TYR n 
1 372 ASN n 
1 373 TYR n 
1 374 GLN n 
1 375 GLN n 
1 376 PHE n 
1 377 ILE n 
1 378 TYR n 
1 379 ASN n 
1 380 ASN n 
1 381 SER n 
1 382 ILE n 
1 383 LEU n 
1 384 LEU n 
1 385 GLU n 
1 386 HIS n 
1 387 GLY n 
1 388 ILE n 
1 389 THR n 
1 390 GLN n 
1 391 PHE n 
1 392 VAL n 
1 393 GLU n 
1 394 SER n 
1 395 PHE n 
1 396 THR n 
1 397 ARG n 
1 398 GLN n 
1 399 ILE n 
1 400 ALA n 
1 401 GLY n 
1 402 ARG n 
1 403 VAL n 
1 404 ALA n 
1 405 GLY n 
1 406 GLY n 
1 407 ARG n 
1 408 ASN n 
1 409 VAL n 
1 410 PRO n 
1 411 PRO n 
1 412 ALA n 
1 413 VAL n 
1 414 GLN n 
1 415 LYS n 
1 416 VAL n 
1 417 SER n 
1 418 GLN n 
1 419 ALA n 
1 420 SER n 
1 421 ILE n 
1 422 ASP n 
1 423 GLN n 
1 424 SER n 
1 425 ARG n 
1 426 GLN n 
1 427 MET n 
1 428 LYS n 
1 429 TYR n 
1 430 GLN n 
1 431 SER n 
1 432 PHE n 
1 433 ASN n 
1 434 GLU n 
1 435 TYR n 
1 436 ARG n 
1 437 LYS n 
1 438 ARG n 
1 439 PHE n 
1 440 MET n 
1 441 LEU n 
1 442 LYS n 
1 443 PRO n 
1 444 TYR n 
1 445 GLU n 
1 446 SER n 
1 447 PHE n 
1 448 GLU n 
1 449 GLU n 
1 450 LEU n 
1 451 THR n 
1 452 GLY n 
1 453 GLU n 
1 454 LYS n 
1 455 GLU n 
1 456 MET n 
1 457 SER n 
1 458 ALA n 
1 459 GLU n 
1 460 LEU n 
1 461 GLU n 
1 462 ALA n 
1 463 LEU n 
1 464 TYR n 
1 465 GLY n 
1 466 ASP n 
1 467 ILE n 
1 468 ASP n 
1 469 ALA n 
1 470 VAL n 
1 471 GLU n 
1 472 LEU n 
1 473 TYR n 
1 474 PRO n 
1 475 ALA n 
1 476 LEU n 
1 477 LEU n 
1 478 VAL n 
1 479 GLU n 
1 480 LYS n 
1 481 PRO n 
1 482 ARG n 
1 483 PRO n 
1 484 ASP n 
1 485 ALA n 
1 486 ILE n 
1 487 PHE n 
1 488 GLY n 
1 489 GLU n 
1 490 THR n 
1 491 MET n 
1 492 VAL n 
1 493 GLU n 
1 494 VAL n 
1 495 GLY n 
1 496 ALA n 
1 497 PRO n 
1 498 PHE n 
1 499 OAS n 
1 500 LEU n 
1 501 LYS n 
1 502 GLY n 
1 503 LEU n 
1 504 MET n 
1 505 GLY n 
1 506 ASN n 
1 507 VAL n 
1 508 ILE n 
1 509 CYS n 
1 510 SER n 
1 511 PRO n 
1 512 ALA n 
1 513 TYR n 
1 514 TRP n 
1 515 LYS n 
1 516 PRO n 
1 517 SER n 
1 518 THR n 
1 519 PHE n 
1 520 GLY n 
1 521 GLY n 
1 522 GLU n 
1 523 VAL n 
1 524 GLY n 
1 525 PHE n 
1 526 GLN n 
1 527 ILE n 
1 528 ILE n 
1 529 ASN n 
1 530 THR n 
1 531 ALA n 
1 532 SER n 
1 533 ILE n 
1 534 GLN n 
1 535 SER n 
1 536 LEU n 
1 537 ILE n 
1 538 CYS n 
1 539 ASN n 
1 540 ASN n 
1 541 VAL n 
1 542 LYS n 
1 543 GLY n 
1 544 CYS n 
1 545 PRO n 
1 546 PHE n 
1 547 THR n 
1 548 SER n 
1 549 PHE n 
1 550 SER n 
1 551 VAL n 
1 552 PRO n 
# 
_entity_src_gen.entity_id                          1 
_entity_src_gen.pdbx_src_id                        1 
_entity_src_gen.pdbx_alt_source_flag               sample 
_entity_src_gen.pdbx_seq_type                      'Biological sequence' 
_entity_src_gen.pdbx_beg_seq_num                   1 
_entity_src_gen.pdbx_end_seq_num                   552 
_entity_src_gen.gene_src_common_name               Human 
_entity_src_gen.gene_src_genus                     ? 
_entity_src_gen.pdbx_gene_src_gene                 'PTGS2, COX2' 
_entity_src_gen.gene_src_species                   ? 
_entity_src_gen.gene_src_strain                    ? 
_entity_src_gen.gene_src_tissue                    ? 
_entity_src_gen.gene_src_tissue_fraction           ? 
_entity_src_gen.gene_src_details                   ? 
_entity_src_gen.pdbx_gene_src_fragment             ? 
_entity_src_gen.pdbx_gene_src_scientific_name      'Homo sapiens' 
_entity_src_gen.pdbx_gene_src_ncbi_taxonomy_id     9606 
_entity_src_gen.pdbx_gene_src_variant              ? 
_entity_src_gen.pdbx_gene_src_cell_line            ? 
_entity_src_gen.pdbx_gene_src_atcc                 ? 
_entity_src_gen.pdbx_gene_src_organ                ? 
_entity_src_gen.pdbx_gene_src_organelle            ? 
_entity_src_gen.pdbx_gene_src_cell                 ? 
_entity_src_gen.pdbx_gene_src_cellular_location    ? 
_entity_src_gen.host_org_common_name               ? 
_entity_src_gen.pdbx_host_org_scientific_name      'Spodoptera frugiperda' 
_entity_src_gen.pdbx_host_org_ncbi_taxonomy_id     7108 
_entity_src_gen.host_org_genus                     ? 
_entity_src_gen.pdbx_host_org_gene                 ? 
_entity_src_gen.pdbx_host_org_organ                ? 
_entity_src_gen.host_org_species                   ? 
_entity_src_gen.pdbx_host_org_tissue               ? 
_entity_src_gen.pdbx_host_org_tissue_fraction      ? 
_entity_src_gen.pdbx_host_org_strain               Sf21 
_entity_src_gen.pdbx_host_org_variant              ? 
_entity_src_gen.pdbx_host_org_cell_line            ? 
_entity_src_gen.pdbx_host_org_atcc                 ? 
_entity_src_gen.pdbx_host_org_culture_collection   ? 
_entity_src_gen.pdbx_host_org_cell                 ? 
_entity_src_gen.pdbx_host_org_organelle            ? 
_entity_src_gen.pdbx_host_org_cellular_location    ? 
_entity_src_gen.pdbx_host_org_vector_type          ? 
_entity_src_gen.pdbx_host_org_vector               ? 
_entity_src_gen.host_org_details                   ? 
_entity_src_gen.expression_system_id               ? 
_entity_src_gen.plasmid_name                       ? 
_entity_src_gen.plasmid_details                    ? 
_entity_src_gen.pdbx_description                   ? 
# 
_struct_ref.id                         1 
_struct_ref.db_name                    UNP 
_struct_ref.db_code                    PGH2_HUMAN 
_struct_ref.pdbx_db_accession          P35354 
_struct_ref.pdbx_db_isoform            ? 
_struct_ref.entity_id                  1 
_struct_ref.pdbx_seq_one_letter_code   
;NPCCSHPCQNRGVCMSVGFDQYKCDCTRTGFYGENCSTPEFLTRIKLFLKPTPNTVHYILTHFKGFWNVVNNIPFLRNAI
MSYVLTSRSHLIDSPPTYNADYGYKSWEAFSNLSYYTRALPPVPDDCPTPLGVKGKKQLPDSNEIVEKLLLRRKFIPDPQ
GSNMMFAFFAQHFTHQFFKTDHKRGPAFTNGLGHGVDLNHIYGETLARQRKLRLFKDGKMKYQIIDGEMYPPTVKDTQAE
MIYPPQVPEHLRFAVGQEVFGLVPGLMMYATIWLREHNRVCDVLKQEHPEWGDEQLFQTSRLILIGETIKIVIEDYVQHL
SGYHFKLKFDPELLFNKQFQYQNRIAAEFNTLYHWHPLLPDTFQIHDQKYNYQQFIYNNSILLEHGITQFVESFTRQIAG
RVAGGRNVPPAVQKVSQASIDQSRQMKYQSFNEYRKRFMLKPYESFEELTGEKEMSAELEALYGDIDAVELYPALLVEKP
RPDAIFGETMVEVGAPFSLKGLMGNVICSPAYWKPSTFGGEVGFQIINTASIQSLICNNVKGCPFTSFSVP
;
_struct_ref.pdbx_align_begin           19 
# 
loop_
_struct_ref_seq.align_id 
_struct_ref_seq.ref_id 
_struct_ref_seq.pdbx_PDB_id_code 
_struct_ref_seq.pdbx_strand_id 
_struct_ref_seq.seq_align_beg 
_struct_ref_seq.pdbx_seq_align_beg_ins_code 
_struct_ref_seq.seq_align_end 
_struct_ref_seq.pdbx_seq_align_end_ins_code 
_struct_ref_seq.pdbx_db_accession 
_struct_ref_seq.db_align_beg 
_struct_ref_seq.pdbx_db_align_beg_ins_code 
_struct_ref_seq.db_align_end 
_struct_ref_seq.pdbx_db_align_end_ins_code 
_struct_ref_seq.pdbx_auth_seq_align_beg 
_struct_ref_seq.pdbx_auth_seq_align_end 
1 1 5F19 A 2 ? 552 ? P35354 19 ? 569 ? 34 583 
2 1 5F19 B 2 ? 552 ? P35354 19 ? 569 ? 34 583 
# 
loop_
_struct_ref_seq_dif.align_id 
_struct_ref_seq_dif.pdbx_pdb_id_code 
_struct_ref_seq_dif.mon_id 
_struct_ref_seq_dif.pdbx_pdb_strand_id 
_struct_ref_seq_dif.seq_num 
_struct_ref_seq_dif.pdbx_pdb_ins_code 
_struct_ref_seq_dif.pdbx_seq_db_name 
_struct_ref_seq_dif.pdbx_seq_db_accession_code 
_struct_ref_seq_dif.db_mon_id 
_struct_ref_seq_dif.pdbx_seq_db_seq_num 
_struct_ref_seq_dif.details 
_struct_ref_seq_dif.pdbx_auth_seq_num 
_struct_ref_seq_dif.pdbx_ordinal 
1 5F19 LYS A 1 ? UNP P35354 ? ? 'expression tag' 33 1 
2 5F19 LYS B 1 ? UNP P35354 ? ? 'expression tag' 33 2 
# 
loop_
_chem_comp.id 
_chem_comp.type 
_chem_comp.mon_nstd_flag 
_chem_comp.name 
_chem_comp.pdbx_synonyms 
_chem_comp.formula 
_chem_comp.formula_weight 
AKR non-polymer         . 'ACRYLIC ACID'                    ?                 'C3 H4 O2'         72.063  
ALA 'L-peptide linking' y ALANINE                           ?                 'C3 H7 N O2'       89.093  
ARG 'L-peptide linking' y ARGININE                          ?                 'C6 H15 N4 O2 1'   175.209 
ASN 'L-peptide linking' y ASPARAGINE                        ?                 'C4 H8 N2 O3'      132.118 
ASP 'L-peptide linking' y 'ASPARTIC ACID'                   ?                 'C4 H7 N O4'       133.103 
BOG saccharide          . B-OCTYLGLUCOSIDE                  ?                 'C14 H28 O6'       292.369 
COH non-polymer         . 'PROTOPORPHYRIN IX CONTAINING CO' ?                 'C34 H32 Co N4 O4' 619.575 
CYS 'L-peptide linking' y CYSTEINE                          ?                 'C3 H7 N O2 S'     121.158 
EDO non-polymer         . 1,2-ETHANEDIOL                    'ETHYLENE GLYCOL' 'C2 H6 O2'         62.068  
GLN 'L-peptide linking' y GLUTAMINE                         ?                 'C5 H10 N2 O3'     146.144 
GLU 'L-peptide linking' y 'GLUTAMIC ACID'                   ?                 'C5 H9 N O4'       147.129 
GLY 'peptide linking'   y GLYCINE                           ?                 'C2 H5 N O2'       75.067  
HIS 'L-peptide linking' y HISTIDINE                         ?                 'C6 H10 N3 O2 1'   156.162 
HOH non-polymer         . WATER                             ?                 'H2 O'             18.015  
ILE 'L-peptide linking' y ISOLEUCINE                        ?                 'C6 H13 N O2'      131.173 
LEU 'L-peptide linking' y LEUCINE                           ?                 'C6 H13 N O2'      131.173 
LYS 'L-peptide linking' y LYSINE                            ?                 'C6 H15 N2 O2 1'   147.195 
MAN D-saccharide        . ALPHA-D-MANNOSE                   ?                 'C6 H12 O6'        180.156 
MET 'L-peptide linking' y METHIONINE                        ?                 'C5 H11 N O2 S'    149.211 
NAG D-saccharide        . N-ACETYL-D-GLUCOSAMINE            ?                 'C8 H15 N O6'      221.208 
OAS 'L-peptide linking' n O-ACETYLSERINE                    ?                 'C5 H9 N O4'       147.129 
PHE 'L-peptide linking' y PHENYLALANINE                     ?                 'C9 H11 N O2'      165.189 
PRO 'L-peptide linking' y PROLINE                           ?                 'C5 H9 N O2'       115.130 
SER 'L-peptide linking' y SERINE                            ?                 'C3 H7 N O3'       105.093 
THR 'L-peptide linking' y THREONINE                         ?                 'C4 H9 N O3'       119.119 
TRP 'L-peptide linking' y TRYPTOPHAN                        ?                 'C11 H12 N2 O2'    204.225 
TYR 'L-peptide linking' y TYROSINE                          ?                 'C9 H11 N O3'      181.189 
VAL 'L-peptide linking' y VALINE                            ?                 'C5 H11 N O2'      117.146 
# 
_exptl.absorpt_coefficient_mu     ? 
_exptl.absorpt_correction_T_max   ? 
_exptl.absorpt_correction_T_min   ? 
_exptl.absorpt_correction_type    ? 
_exptl.absorpt_process_details    ? 
_exptl.entry_id                   5F19 
_exptl.crystals_number            1 
_exptl.details                    ? 
_exptl.method                     'X-RAY DIFFRACTION' 
_exptl.method_details             ? 
# 
_exptl_crystal.colour                      ? 
_exptl_crystal.density_diffrn              ? 
_exptl_crystal.density_Matthews            2.76 
_exptl_crystal.density_method              ? 
_exptl_crystal.density_percent_sol         55.37 
_exptl_crystal.description                 ? 
_exptl_crystal.F_000                       ? 
_exptl_crystal.id                          1 
_exptl_crystal.preparation                 ? 
_exptl_crystal.size_max                    ? 
_exptl_crystal.size_mid                    ? 
_exptl_crystal.size_min                    ? 
_exptl_crystal.size_rad                    ? 
_exptl_crystal.colour_lustre               ? 
_exptl_crystal.colour_modifier             ? 
_exptl_crystal.colour_primary              ? 
_exptl_crystal.density_meas                ? 
_exptl_crystal.density_meas_esd            ? 
_exptl_crystal.density_meas_gt             ? 
_exptl_crystal.density_meas_lt             ? 
_exptl_crystal.density_meas_temp           ? 
_exptl_crystal.density_meas_temp_esd       ? 
_exptl_crystal.density_meas_temp_gt        ? 
_exptl_crystal.density_meas_temp_lt        ? 
_exptl_crystal.pdbx_crystal_image_url      ? 
_exptl_crystal.pdbx_crystal_image_format   ? 
_exptl_crystal.pdbx_mosaicity              ? 
_exptl_crystal.pdbx_mosaicity_esd          ? 
# 
_exptl_crystal_grow.apparatus       ? 
_exptl_crystal_grow.atmosphere      ? 
_exptl_crystal_grow.crystal_id      1 
_exptl_crystal_grow.details         ? 
_exptl_crystal_grow.method          'VAPOR DIFFUSION, SITTING DROP' 
_exptl_crystal_grow.method_ref      ? 
_exptl_crystal_grow.pH              7.5 
_exptl_crystal_grow.pressure        ? 
_exptl_crystal_grow.pressure_esd    ? 
_exptl_crystal_grow.seeding         ? 
_exptl_crystal_grow.seeding_ref     ? 
_exptl_crystal_grow.temp            296.0 
_exptl_crystal_grow.temp_details    ? 
_exptl_crystal_grow.temp_esd        ? 
_exptl_crystal_grow.time            ? 
_exptl_crystal_grow.pdbx_details    '23-34% PAA-5100, 100mM HEPES (pH 7.5), 20mM MgCl2, 0.6% BoG' 
_exptl_crystal_grow.pdbx_pH_range   ? 
# 
_diffrn.ambient_environment    ? 
_diffrn.ambient_temp           100 
_diffrn.ambient_temp_details   ? 
_diffrn.ambient_temp_esd       ? 
_diffrn.crystal_id             1 
_diffrn.crystal_support        ? 
_diffrn.crystal_treatment      ? 
_diffrn.details                ? 
_diffrn.id                     1 
_diffrn.ambient_pressure       ? 
_diffrn.ambient_pressure_esd   ? 
_diffrn.ambient_pressure_gt    ? 
_diffrn.ambient_pressure_lt    ? 
_diffrn.ambient_temp_gt        ? 
_diffrn.ambient_temp_lt        ? 
# 
_diffrn_detector.details                      ? 
_diffrn_detector.detector                     PIXEL 
_diffrn_detector.diffrn_id                    1 
_diffrn_detector.type                         'DECTRIS PILATUS 6M' 
_diffrn_detector.area_resol_mean              ? 
_diffrn_detector.dtime                        ? 
_diffrn_detector.pdbx_frames_total            ? 
_diffrn_detector.pdbx_collection_time_total   ? 
_diffrn_detector.pdbx_collection_date         2014-11-23 
# 
_diffrn_radiation.collimation                      ? 
_diffrn_radiation.diffrn_id                        1 
_diffrn_radiation.filter_edge                      ? 
_diffrn_radiation.inhomogeneity                    ? 
_diffrn_radiation.monochromator                    'Si(111)' 
_diffrn_radiation.polarisn_norm                    ? 
_diffrn_radiation.polarisn_ratio                   ? 
_diffrn_radiation.probe                            ? 
_diffrn_radiation.type                             ? 
_diffrn_radiation.xray_symbol                      ? 
_diffrn_radiation.wavelength_id                    1 
_diffrn_radiation.pdbx_monochromatic_or_laue_m_l   M 
_diffrn_radiation.pdbx_wavelength_list             ? 
_diffrn_radiation.pdbx_wavelength                  ? 
_diffrn_radiation.pdbx_diffrn_protocol             'SINGLE WAVELENGTH' 
_diffrn_radiation.pdbx_analyzer                    ? 
_diffrn_radiation.pdbx_scattering_type             x-ray 
# 
_diffrn_radiation_wavelength.id           1 
_diffrn_radiation_wavelength.wavelength   1.033 
_diffrn_radiation_wavelength.wt           1.0 
# 
_diffrn_source.current                     ? 
_diffrn_source.details                     ? 
_diffrn_source.diffrn_id                   1 
_diffrn_source.power                       ? 
_diffrn_source.size                        ? 
_diffrn_source.source                      SYNCHROTRON 
_diffrn_source.target                      ? 
_diffrn_source.type                        'APS BEAMLINE 17-ID' 
_diffrn_source.voltage                     ? 
_diffrn_source.take-off_angle              ? 
_diffrn_source.pdbx_wavelength_list        1.033 
_diffrn_source.pdbx_wavelength             ? 
_diffrn_source.pdbx_synchrotron_beamline   17-ID 
_diffrn_source.pdbx_synchrotron_site       APS 
# 
_reflns.B_iso_Wilson_estimate            23.660 
_reflns.entry_id                         5F19 
_reflns.data_reduction_details           ? 
_reflns.data_reduction_method            ? 
_reflns.d_resolution_high                2.040 
_reflns.d_resolution_low                 53.990 
_reflns.details                          ? 
_reflns.limit_h_max                      ? 
_reflns.limit_h_min                      ? 
_reflns.limit_k_max                      ? 
_reflns.limit_k_min                      ? 
_reflns.limit_l_max                      ? 
_reflns.limit_l_min                      ? 
_reflns.number_all                       ? 
_reflns.number_obs                       79456 
_reflns.observed_criterion               ? 
_reflns.observed_criterion_F_max         ? 
_reflns.observed_criterion_F_min         ? 
_reflns.observed_criterion_I_max         ? 
_reflns.observed_criterion_I_min         ? 
_reflns.observed_criterion_sigma_F       ? 
_reflns.observed_criterion_sigma_I       ? 
_reflns.percent_possible_obs             94.400 
_reflns.R_free_details                   ? 
_reflns.Rmerge_F_all                     ? 
_reflns.Rmerge_F_obs                     ? 
_reflns.Friedel_coverage                 ? 
_reflns.number_gt                        ? 
_reflns.threshold_expression             ? 
_reflns.pdbx_redundancy                  3.400 
_reflns.pdbx_Rmerge_I_obs                0.090 
_reflns.pdbx_Rmerge_I_all                ? 
_reflns.pdbx_Rsym_value                  ? 
_reflns.pdbx_netI_over_av_sigmaI         ? 
_reflns.pdbx_netI_over_sigmaI            8.800 
_reflns.pdbx_res_netI_over_av_sigmaI_2   ? 
_reflns.pdbx_res_netI_over_sigmaI_2      ? 
_reflns.pdbx_chi_squared                 ? 
_reflns.pdbx_scaling_rejects             48 
_reflns.pdbx_d_res_high_opt              ? 
_reflns.pdbx_d_res_low_opt               ? 
_reflns.pdbx_d_res_opt_method            ? 
_reflns.phase_calculation_details        ? 
_reflns.pdbx_Rrim_I_all                  ? 
_reflns.pdbx_Rpim_I_all                  0.054 
_reflns.pdbx_d_opt                       ? 
_reflns.pdbx_number_measured_all         269307 
_reflns.pdbx_diffrn_id                   1 
_reflns.pdbx_ordinal                     1 
_reflns.pdbx_CC_half                     0.995 
_reflns.pdbx_R_split                     ? 
# 
loop_
_reflns_shell.d_res_high 
_reflns_shell.d_res_low 
_reflns_shell.meanI_over_sigI_all 
_reflns_shell.meanI_over_sigI_obs 
_reflns_shell.number_measured_all 
_reflns_shell.number_measured_obs 
_reflns_shell.number_possible 
_reflns_shell.number_unique_all 
_reflns_shell.number_unique_obs 
_reflns_shell.percent_possible_all 
_reflns_shell.percent_possible_obs 
_reflns_shell.Rmerge_F_all 
_reflns_shell.Rmerge_F_obs 
_reflns_shell.Rmerge_I_all 
_reflns_shell.Rmerge_I_obs 
_reflns_shell.meanI_over_sigI_gt 
_reflns_shell.meanI_over_uI_all 
_reflns_shell.meanI_over_uI_gt 
_reflns_shell.number_measured_gt 
_reflns_shell.number_unique_gt 
_reflns_shell.percent_possible_gt 
_reflns_shell.Rmerge_F_gt 
_reflns_shell.Rmerge_I_gt 
_reflns_shell.pdbx_redundancy 
_reflns_shell.pdbx_Rsym_value 
_reflns_shell.pdbx_chi_squared 
_reflns_shell.pdbx_netI_over_sigmaI_all 
_reflns_shell.pdbx_netI_over_sigmaI_obs 
_reflns_shell.pdbx_Rrim_I_all 
_reflns_shell.pdbx_Rpim_I_all 
_reflns_shell.pdbx_rejects 
_reflns_shell.pdbx_ordinal 
_reflns_shell.pdbx_diffrn_id 
_reflns_shell.pdbx_CC_half 
_reflns_shell.pdbx_R_split 
2.040  2.080  ? 2.200  11894 ? ? 4043 ? 88.600 ? ? ? ? 0.527 ? ? ? ? ? ? ? ? 2.900 ? ? ? ? ? 0.330 0 1 1 0.672 ? 
10.600 53.990 ? 19.500 2241  ? ? 633  ? 94.500 ? ? ? ? 0.036 ? ? ? ? ? ? ? ? 3.500 ? ? ? ? ? 0.022 0 2 1 0.996 ? 
# 
_refine.aniso_B[1][1]                            ? 
_refine.aniso_B[1][2]                            ? 
_refine.aniso_B[1][3]                            ? 
_refine.aniso_B[2][2]                            ? 
_refine.aniso_B[2][3]                            ? 
_refine.aniso_B[3][3]                            ? 
_refine.B_iso_max                                118.140 
_refine.B_iso_mean                               31.1340 
_refine.B_iso_min                                8.770 
_refine.correlation_coeff_Fo_to_Fc               ? 
_refine.correlation_coeff_Fo_to_Fc_free          ? 
_refine.details                                  ? 
_refine.diff_density_max                         ? 
_refine.diff_density_max_esd                     ? 
_refine.diff_density_min                         ? 
_refine.diff_density_min_esd                     ? 
_refine.diff_density_rms                         ? 
_refine.diff_density_rms_esd                     ? 
_refine.entry_id                                 5F19 
_refine.pdbx_refine_id                           'X-RAY DIFFRACTION' 
_refine.ls_abs_structure_details                 ? 
_refine.ls_abs_structure_Flack                   ? 
_refine.ls_abs_structure_Flack_esd               ? 
_refine.ls_abs_structure_Rogers                  ? 
_refine.ls_abs_structure_Rogers_esd              ? 
_refine.ls_d_res_high                            2.0400 
_refine.ls_d_res_low                             53.8820 
_refine.ls_extinction_coef                       ? 
_refine.ls_extinction_coef_esd                   ? 
_refine.ls_extinction_expression                 ? 
_refine.ls_extinction_method                     ? 
_refine.ls_goodness_of_fit_all                   ? 
_refine.ls_goodness_of_fit_all_esd               ? 
_refine.ls_goodness_of_fit_obs                   ? 
_refine.ls_goodness_of_fit_obs_esd               ? 
_refine.ls_hydrogen_treatment                    ? 
_refine.ls_matrix_type                           ? 
_refine.ls_number_constraints                    ? 
_refine.ls_number_parameters                     ? 
_refine.ls_number_reflns_all                     ? 
_refine.ls_number_reflns_obs                     79355 
_refine.ls_number_reflns_R_free                  7862 
_refine.ls_number_reflns_R_work                  71493 
_refine.ls_number_restraints                     ? 
_refine.ls_percent_reflns_obs                    94.0900 
_refine.ls_percent_reflns_R_free                 9.9100 
_refine.ls_R_factor_all                          ? 
_refine.ls_R_factor_obs                          0.1715 
_refine.ls_R_factor_R_free                       0.2071 
_refine.ls_R_factor_R_free_error                 ? 
_refine.ls_R_factor_R_free_error_details         ? 
_refine.ls_R_factor_R_work                       0.1676 
_refine.ls_R_Fsqd_factor_obs                     ? 
_refine.ls_R_I_factor_obs                        ? 
_refine.ls_redundancy_reflns_all                 ? 
_refine.ls_redundancy_reflns_obs                 ? 
_refine.ls_restrained_S_all                      ? 
_refine.ls_restrained_S_obs                      ? 
_refine.ls_shift_over_esd_max                    ? 
_refine.ls_shift_over_esd_mean                   ? 
_refine.ls_structure_factor_coef                 ? 
_refine.ls_weighting_details                     ? 
_refine.ls_weighting_scheme                      ? 
_refine.ls_wR_factor_all                         ? 
_refine.ls_wR_factor_obs                         ? 
_refine.ls_wR_factor_R_free                      ? 
_refine.ls_wR_factor_R_work                      ? 
_refine.occupancy_max                            ? 
_refine.occupancy_min                            ? 
_refine.solvent_model_details                    'FLAT BULK SOLVENT MODEL' 
_refine.solvent_model_param_bsol                 ? 
_refine.solvent_model_param_ksol                 ? 
_refine.ls_R_factor_gt                           ? 
_refine.ls_goodness_of_fit_gt                    ? 
_refine.ls_goodness_of_fit_ref                   ? 
_refine.ls_shift_over_su_max                     ? 
_refine.ls_shift_over_su_max_lt                  ? 
_refine.ls_shift_over_su_mean                    ? 
_refine.ls_shift_over_su_mean_lt                 ? 
_refine.pdbx_ls_sigma_I                          ? 
_refine.pdbx_ls_sigma_F                          1.330 
_refine.pdbx_ls_sigma_Fsqd                       ? 
_refine.pdbx_data_cutoff_high_absF               ? 
_refine.pdbx_data_cutoff_high_rms_absF           ? 
_refine.pdbx_data_cutoff_low_absF                ? 
_refine.pdbx_isotropic_thermal_model             ? 
_refine.pdbx_ls_cross_valid_method               'FREE R-VALUE' 
_refine.pdbx_method_to_determine_struct          'MOLECULAR REPLACEMENT' 
_refine.pdbx_starting_model                      3HS5 
_refine.pdbx_stereochemistry_target_values       ML 
_refine.pdbx_R_Free_selection_details            'Random selection' 
_refine.pdbx_stereochem_target_val_spec_case     ? 
_refine.pdbx_overall_ESU_R                       ? 
_refine.pdbx_overall_ESU_R_Free                  ? 
_refine.pdbx_solvent_vdw_probe_radii             1.1100 
_refine.pdbx_solvent_ion_probe_radii             ? 
_refine.pdbx_solvent_shrinkage_radii             0.9000 
_refine.pdbx_real_space_R                        ? 
_refine.pdbx_density_correlation                 ? 
_refine.pdbx_pd_number_of_powder_patterns        ? 
_refine.pdbx_pd_number_of_points                 ? 
_refine.pdbx_pd_meas_number_of_points            ? 
_refine.pdbx_pd_proc_ls_prof_R_factor            ? 
_refine.pdbx_pd_proc_ls_prof_wR_factor           ? 
_refine.pdbx_pd_Marquardt_correlation_coeff      ? 
_refine.pdbx_pd_Fsqrd_R_factor                   ? 
_refine.pdbx_pd_ls_matrix_band_width             ? 
_refine.pdbx_overall_phase_error                 19.7200 
_refine.pdbx_overall_SU_R_free_Cruickshank_DPI   ? 
_refine.pdbx_overall_SU_R_free_Blow_DPI          ? 
_refine.pdbx_overall_SU_R_Blow_DPI               ? 
_refine.pdbx_TLS_residual_ADP_flag               ? 
_refine.pdbx_diffrn_id                           1 
_refine.overall_SU_B                             ? 
_refine.overall_SU_ML                            0.2100 
_refine.overall_SU_R_Cruickshank_DPI             ? 
_refine.overall_SU_R_free                        ? 
_refine.overall_FOM_free_R_set                   ? 
_refine.overall_FOM_work_R_set                   ? 
_refine.pdbx_average_fsc_overall                 ? 
_refine.pdbx_average_fsc_work                    ? 
_refine.pdbx_average_fsc_free                    ? 
# 
_refine_analyze.entry_id                        5F19 
_refine_analyze.pdbx_refine_id                  'X-RAY DIFFRACTION' 
_refine_analyze.Luzzati_coordinate_error_free   ? 
_refine_analyze.Luzzati_coordinate_error_obs    0.228 
_refine_analyze.Luzzati_d_res_low_free          ? 
_refine_analyze.Luzzati_d_res_low_obs           ? 
_refine_analyze.Luzzati_sigma_a_free            ? 
_refine_analyze.Luzzati_sigma_a_free_details    ? 
_refine_analyze.Luzzati_sigma_a_obs             ? 
_refine_analyze.Luzzati_sigma_a_obs_details     ? 
_refine_analyze.number_disordered_residues      ? 
_refine_analyze.occupancy_sum_hydrogen          ? 
_refine_analyze.occupancy_sum_non_hydrogen      ? 
_refine_analyze.RG_d_res_high                   ? 
_refine_analyze.RG_d_res_low                    ? 
_refine_analyze.RG_free                         ? 
_refine_analyze.RG_work                         ? 
_refine_analyze.RG_free_work_ratio              ? 
_refine_analyze.pdbx_Luzzati_d_res_high_obs     ? 
# 
_refine_hist.cycle_id                         final 
_refine_hist.pdbx_refine_id                   'X-RAY DIFFRACTION' 
_refine_hist.d_res_high                       2.0400 
_refine_hist.d_res_low                        53.8820 
_refine_hist.pdbx_number_atoms_ligand         334 
_refine_hist.number_atoms_solvent             701 
_refine_hist.number_atoms_total               9953 
_refine_hist.pdbx_number_residues_total       1104 
_refine_hist.pdbx_B_iso_mean_ligand           49.39 
_refine_hist.pdbx_B_iso_mean_solvent          37.97 
_refine_hist.pdbx_number_atoms_protein        8918 
_refine_hist.pdbx_number_atoms_nucleic_acid   0 
# 
loop_
_refine_ls_restr.pdbx_refine_id 
_refine_ls_restr.criterion 
_refine_ls_restr.dev_ideal 
_refine_ls_restr.dev_ideal_target 
_refine_ls_restr.number 
_refine_ls_restr.rejects 
_refine_ls_restr.type 
_refine_ls_restr.weight 
_refine_ls_restr.pdbx_restraint_function 
'X-RAY DIFFRACTION' ? 0.003  ? 9570  ? f_bond_d           ? ? 
'X-RAY DIFFRACTION' ? 0.740  ? 12979 ? f_angle_d          ? ? 
'X-RAY DIFFRACTION' ? 0.029  ? 1373  ? f_chiral_restr     ? ? 
'X-RAY DIFFRACTION' ? 0.004  ? 1663  ? f_plane_restr      ? ? 
'X-RAY DIFFRACTION' ? 12.668 ? 3518  ? f_dihedral_angle_d ? ? 
# 
loop_
_refine_ls_shell.pdbx_refine_id 
_refine_ls_shell.d_res_high 
_refine_ls_shell.d_res_low 
_refine_ls_shell.number_reflns_all 
_refine_ls_shell.number_reflns_obs 
_refine_ls_shell.number_reflns_R_free 
_refine_ls_shell.number_reflns_R_work 
_refine_ls_shell.percent_reflns_obs 
_refine_ls_shell.percent_reflns_R_free 
_refine_ls_shell.R_factor_all 
_refine_ls_shell.R_factor_obs 
_refine_ls_shell.R_factor_R_free 
_refine_ls_shell.R_factor_R_free_error 
_refine_ls_shell.R_factor_R_work 
_refine_ls_shell.redundancy_reflns_all 
_refine_ls_shell.redundancy_reflns_obs 
_refine_ls_shell.wR_factor_all 
_refine_ls_shell.wR_factor_obs 
_refine_ls_shell.wR_factor_R_free 
_refine_ls_shell.wR_factor_R_work 
_refine_ls_shell.pdbx_total_number_of_bins_used 
_refine_ls_shell.pdbx_phase_error 
_refine_ls_shell.pdbx_fsc_work 
_refine_ls_shell.pdbx_fsc_free 
'X-RAY DIFFRACTION' 2.0400 2.0632  2462 . 258 2204 89.0000  . . . 0.3075 . 0.2474 . . . . . . 30 . . . 
'X-RAY DIFFRACTION' 2.0632 2.0875  2406 . 235 2171 88.0000  . . . 0.2751 . 0.2316 . . . . . . 30 . . . 
'X-RAY DIFFRACTION' 2.0875 2.1129  2472 . 229 2243 88.0000  . . . 0.2817 . 0.2321 . . . . . . 30 . . . 
'X-RAY DIFFRACTION' 2.1129 2.1397  2477 . 236 2241 89.0000  . . . 0.2862 . 0.2282 . . . . . . 30 . . . 
'X-RAY DIFFRACTION' 2.1397 2.1678  2488 . 235 2253 90.0000  . . . 0.2750 . 0.2230 . . . . . . 30 . . . 
'X-RAY DIFFRACTION' 2.1678 2.1975  2493 . 274 2219 90.0000  . . . 0.2653 . 0.2169 . . . . . . 30 . . . 
'X-RAY DIFFRACTION' 2.1975 2.2289  2515 . 251 2264 90.0000  . . . 0.2405 . 0.2109 . . . . . . 30 . . . 
'X-RAY DIFFRACTION' 2.2289 2.2622  2525 . 246 2279 90.0000  . . . 0.2768 . 0.2017 . . . . . . 30 . . . 
'X-RAY DIFFRACTION' 2.2622 2.2975  2527 . 258 2269 90.0000  . . . 0.2180 . 0.1974 . . . . . . 30 . . . 
'X-RAY DIFFRACTION' 2.2975 2.3352  2550 . 259 2291 91.0000  . . . 0.2555 . 0.1927 . . . . . . 30 . . . 
'X-RAY DIFFRACTION' 2.3352 2.3755  2540 . 253 2287 92.0000  . . . 0.2209 . 0.1831 . . . . . . 30 . . . 
'X-RAY DIFFRACTION' 2.3755 2.4187  2562 . 273 2289 92.0000  . . . 0.2262 . 0.1823 . . . . . . 30 . . . 
'X-RAY DIFFRACTION' 2.4187 2.4652  2588 . 262 2326 92.0000  . . . 0.2248 . 0.1840 . . . . . . 30 . . . 
'X-RAY DIFFRACTION' 2.4652 2.5155  2608 . 228 2380 93.0000  . . . 0.2557 . 0.1851 . . . . . . 30 . . . 
'X-RAY DIFFRACTION' 2.5155 2.5702  2568 . 282 2286 92.0000  . . . 0.2331 . 0.1768 . . . . . . 30 . . . 
'X-RAY DIFFRACTION' 2.5702 2.6300  2619 . 252 2367 93.0000  . . . 0.2235 . 0.1769 . . . . . . 30 . . . 
'X-RAY DIFFRACTION' 2.6300 2.6958  2638 . 272 2366 94.0000  . . . 0.2102 . 0.1710 . . . . . . 30 . . . 
'X-RAY DIFFRACTION' 2.6958 2.7686  2656 . 238 2418 95.0000  . . . 0.2127 . 0.1692 . . . . . . 30 . . . 
'X-RAY DIFFRACTION' 2.7686 2.8501  2655 . 246 2409 95.0000  . . . 0.2184 . 0.1635 . . . . . . 30 . . . 
'X-RAY DIFFRACTION' 2.8501 2.9421  2707 . 260 2447 96.0000  . . . 0.1791 . 0.1681 . . . . . . 30 . . . 
'X-RAY DIFFRACTION' 2.9421 3.0472  2728 . 276 2452 97.0000  . . . 0.2117 . 0.1683 . . . . . . 30 . . . 
'X-RAY DIFFRACTION' 3.0472 3.1692  2781 . 283 2498 99.0000  . . . 0.1994 . 0.1659 . . . . . . 30 . . . 
'X-RAY DIFFRACTION' 3.1692 3.3134  2777 . 308 2469 99.0000  . . . 0.2122 . 0.1528 . . . . . . 30 . . . 
'X-RAY DIFFRACTION' 3.3134 3.4881  2800 . 297 2503 99.0000  . . . 0.1947 . 0.1514 . . . . . . 30 . . . 
'X-RAY DIFFRACTION' 3.4881 3.7066  2846 . 294 2552 100.0000 . . . 0.1815 . 0.1434 . . . . . . 30 . . . 
'X-RAY DIFFRACTION' 3.7066 3.9927  2822 . 267 2555 100.0000 . . . 0.1542 . 0.1332 . . . . . . 30 . . . 
'X-RAY DIFFRACTION' 3.9927 4.3943  2836 . 256 2580 100.0000 . . . 0.1750 . 0.1387 . . . . . . 30 . . . 
'X-RAY DIFFRACTION' 4.3943 5.0298  2859 . 278 2581 100.0000 . . . 0.1699 . 0.1344 . . . . . . 30 . . . 
'X-RAY DIFFRACTION' 5.0298 6.3355  2891 . 272 2619 100.0000 . . . 0.1799 . 0.1599 . . . . . . 30 . . . 
'X-RAY DIFFRACTION' 6.3355 53.9005 2959 . 284 2675 98.0000  . . . 0.2025 . 0.1769 . . . . . . 30 . . . 
# 
_struct.entry_id                     5F19 
_struct.title                        'The Crystal Structure of Aspirin Acetylated Human Cyclooxygenase-2' 
_struct.pdbx_descriptor              'Prostaglandin G/H synthase 2 (E.C.1.14.99.1)' 
_struct.pdbx_model_details           ? 
_struct.pdbx_formula_weight          ? 
_struct.pdbx_formula_weight_method   ? 
_struct.pdbx_model_type_details      ? 
_struct.pdbx_CASP_flag               ? 
# 
_struct_keywords.entry_id        5F19 
_struct_keywords.text            
;Membrane protein, Cyclooxygenase, Cyxlooxygenase-2, Monotopic, Aspirin, Complex, Covalent Inhibitor, OXIDOREDUCTASE-INHIBITOR complex
;
_struct_keywords.pdbx_keywords   OXIDOREDUCTASE/INHIBITOR 
# 
loop_
_struct_asym.id 
_struct_asym.pdbx_blank_PDB_chainid_flag 
_struct_asym.pdbx_modified 
_struct_asym.entity_id 
_struct_asym.details 
A  N N 1 ? 
B  N N 1 ? 
C  N N 2 ? 
D  N N 3 ? 
E  N N 3 ? 
F  N N 3 ? 
G  N N 4 ? 
H  N N 3 ? 
I  N N 5 ? 
J  N N 5 ? 
K  N N 6 ? 
L  N N 6 ? 
M  N N 6 ? 
N  N N 6 ? 
O  N N 6 ? 
P  N N 6 ? 
Q  N N 6 ? 
R  N N 2 ? 
S  N N 3 ? 
T  N N 3 ? 
U  N N 4 ? 
V  N N 3 ? 
W  N N 3 ? 
X  N N 3 ? 
Y  N N 5 ? 
Z  N N 5 ? 
AA N N 6 ? 
BA N N 6 ? 
CA N N 6 ? 
DA N N 6 ? 
EA N N 6 ? 
FA N N 6 ? 
GA N N 6 ? 
HA N N 6 ? 
IA N N 7 ? 
JA N N 8 ? 
KA N N 8 ? 
# 
loop_
_struct_conf.conf_type_id 
_struct_conf.id 
_struct_conf.pdbx_PDB_helix_id 
_struct_conf.beg_label_comp_id 
_struct_conf.beg_label_asym_id 
_struct_conf.beg_label_seq_id 
_struct_conf.pdbx_beg_PDB_ins_code 
_struct_conf.end_label_comp_id 
_struct_conf.end_label_asym_id 
_struct_conf.end_label_seq_id 
_struct_conf.pdbx_end_PDB_ins_code 
_struct_conf.beg_auth_comp_id 
_struct_conf.beg_auth_asym_id 
_struct_conf.beg_auth_seq_id 
_struct_conf.end_auth_comp_id 
_struct_conf.end_auth_asym_id 
_struct_conf.end_auth_seq_id 
_struct_conf.pdbx_PDB_helix_class 
_struct_conf.details 
_struct_conf.pdbx_PDB_helix_length 
HELX_P HELX_P1  AA1 GLU A 41  ? LEU A 50  ? GLU A 73  LEU A 82  1 ? 10 
HELX_P HELX_P2  AA2 THR A 53  ? THR A 62  ? THR A 85  THR A 94  1 ? 10 
HELX_P HELX_P3  AA3 PHE A 64  ? ASN A 73  ? PHE A 96  ASN A 105 1 ? 10 
HELX_P HELX_P4  AA4 ILE A 74  A HIS A 91  ? ILE A 105 HIS A 122 1 ? 18 
HELX_P HELX_P5  AA5 SER A 107 ? ASN A 113 ? SER A 138 ASN A 144 1 ? 7  
HELX_P HELX_P6  AA6 ASP A 142 ? LEU A 151 ? ASP A 173 LEU A 182 1 ? 10 
HELX_P HELX_P7  AA7 ASN A 164 ? HIS A 176 ? ASN A 195 HIS A 207 1 ? 13 
HELX_P HELX_P8  AA8 LEU A 199 ? GLY A 204 ? LEU A 230 GLY A 235 1 ? 6  
HELX_P HELX_P9  AA9 THR A 206 ? ARG A 214 ? THR A 237 ARG A 245 1 ? 9  
HELX_P HELX_P10 AB1 THR A 234 ? GLN A 239 ? THR A 265 GLN A 270 1 ? 6  
HELX_P HELX_P11 AB2 PRO A 249 ? ARG A 253 ? PRO A 280 ARG A 284 5 ? 5  
HELX_P HELX_P12 AB3 VAL A 264 ? HIS A 289 ? VAL A 295 HIS A 320 1 ? 26 
HELX_P HELX_P13 AB4 GLY A 293 ? ASP A 316 ? GLY A 324 ASP A 347 1 ? 24 
HELX_P HELX_P14 AB5 ASP A 316 ? GLY A 323 ? ASP A 347 GLY A 354 1 ? 8  
HELX_P HELX_P15 AB6 ASP A 331 ? PHE A 336 ? ASP A 362 PHE A 367 5 ? 6  
HELX_P HELX_P16 AB7 ALA A 347 ? TYR A 354 ? ALA A 378 TYR A 385 1 ? 8  
HELX_P HELX_P17 AB8 HIS A 355 ? LEU A 360 ? HIS A 386 LEU A 391 5 ? 6  
HELX_P HELX_P18 AB9 ASN A 372 ? ILE A 377 ? ASN A 403 ILE A 408 1 ? 6  
HELX_P HELX_P19 AC1 ASN A 380 ? GLN A 398 ? ASN A 411 GLN A 429 1 ? 19 
HELX_P HELX_P20 AC2 PRO A 410 ? ALA A 412 ? PRO A 441 ALA A 443 5 ? 3  
HELX_P HELX_P21 AC3 VAL A 413 ? MET A 427 ? VAL A 444 MET A 458 1 ? 15 
HELX_P HELX_P22 AC4 SER A 431 ? PHE A 439 ? SER A 462 PHE A 470 1 ? 9  
HELX_P HELX_P23 AC5 SER A 446 ? GLY A 452 ? SER A 477 GLY A 483 1 ? 7  
HELX_P HELX_P24 AC6 LYS A 454 ? GLY A 465 ? LYS A 485 GLY A 496 1 ? 12 
HELX_P HELX_P25 AC7 ASP A 466 ? VAL A 470 ? ASP A 497 VAL A 501 5 ? 5  
HELX_P HELX_P26 AC8 GLU A 471 ? GLU A 479 ? GLU A 502 GLU A 510 1 ? 9  
HELX_P HELX_P27 AC9 GLY A 488 ? GLY A 505 ? GLY A 519 GLY A 536 1 ? 18 
HELX_P HELX_P28 AD1 ASN A 506 ? SER A 510 ? ASN A 537 SER A 541 5 ? 5  
HELX_P HELX_P29 AD2 LYS A 515 ? GLY A 520 ? LYS A 546 GLY A 551 5 ? 6  
HELX_P HELX_P30 AD3 GLY A 521 ? THR A 530 ? GLY A 552 THR A 561 1 ? 10 
HELX_P HELX_P31 AD4 SER A 532 ? VAL A 541 ? SER A 563 VAL A 572 1 ? 10 
HELX_P HELX_P32 AD5 ASN B 2   ? HIS B 7   ? ASN B 34  HIS B 39  5 ? 6  
HELX_P HELX_P33 AD6 GLU B 41  ? LYS B 51  ? GLU B 73  LYS B 83  1 ? 11 
HELX_P HELX_P34 AD7 THR B 53  ? THR B 62  ? THR B 85  THR B 94  1 ? 10 
HELX_P HELX_P35 AD8 PHE B 64  ? ASN B 73  ? PHE B 96  ASN B 105 1 ? 10 
HELX_P HELX_P36 AD9 ILE B 74  A HIS B 91  ? ILE B 105 HIS B 122 1 ? 18 
HELX_P HELX_P37 AE1 SER B 107 ? ASN B 113 ? SER B 138 ASN B 144 1 ? 7  
HELX_P HELX_P38 AE2 ASP B 142 ? LEU B 151 ? ASP B 173 LEU B 182 1 ? 10 
HELX_P HELX_P39 AE3 ASN B 164 ? HIS B 176 ? ASN B 195 HIS B 207 1 ? 13 
HELX_P HELX_P40 AE4 LEU B 199 ? GLY B 204 ? LEU B 230 GLY B 235 1 ? 6  
HELX_P HELX_P41 AE5 THR B 206 ? ARG B 214 ? THR B 237 ARG B 245 1 ? 9  
HELX_P HELX_P42 AE6 THR B 234 ? GLN B 239 ? THR B 265 GLN B 270 1 ? 6  
HELX_P HELX_P43 AE7 PRO B 249 ? ARG B 253 ? PRO B 280 ARG B 284 5 ? 5  
HELX_P HELX_P44 AE8 VAL B 260 ? LEU B 263 ? VAL B 291 LEU B 294 5 ? 4  
HELX_P HELX_P45 AE9 VAL B 264 ? HIS B 289 ? VAL B 295 HIS B 320 1 ? 26 
HELX_P HELX_P46 AF1 GLY B 293 ? ASP B 316 ? GLY B 324 ASP B 347 1 ? 24 
HELX_P HELX_P47 AF2 ASP B 316 ? GLY B 323 ? ASP B 347 GLY B 354 1 ? 8  
HELX_P HELX_P48 AF3 ASP B 331 ? PHE B 336 ? ASP B 362 PHE B 367 5 ? 6  
HELX_P HELX_P49 AF4 ALA B 347 ? TYR B 354 ? ALA B 378 TYR B 385 1 ? 8  
HELX_P HELX_P50 AF5 HIS B 355 ? LEU B 360 ? HIS B 386 LEU B 391 5 ? 6  
HELX_P HELX_P51 AF6 ASN B 372 ? ILE B 377 ? ASN B 403 ILE B 408 1 ? 6  
HELX_P HELX_P52 AF7 ASN B 379 ? GLN B 398 ? ASN B 410 GLN B 429 1 ? 20 
HELX_P HELX_P53 AF8 PRO B 410 ? ALA B 412 ? PRO B 441 ALA B 443 5 ? 3  
HELX_P HELX_P54 AF9 VAL B 413 ? MET B 427 ? VAL B 444 MET B 458 1 ? 15 
HELX_P HELX_P55 AG1 SER B 431 ? PHE B 439 ? SER B 462 PHE B 470 1 ? 9  
HELX_P HELX_P56 AG2 SER B 446 ? GLY B 452 ? SER B 477 GLY B 483 1 ? 7  
HELX_P HELX_P57 AG3 LYS B 454 ? GLY B 465 ? LYS B 485 GLY B 496 1 ? 12 
HELX_P HELX_P58 AG4 ASP B 466 ? VAL B 470 ? ASP B 497 VAL B 501 5 ? 5  
HELX_P HELX_P59 AG5 GLU B 471 ? GLU B 479 ? GLU B 502 GLU B 510 1 ? 9  
HELX_P HELX_P60 AG6 GLY B 488 ? GLY B 505 ? GLY B 519 GLY B 536 1 ? 18 
HELX_P HELX_P61 AG7 ASN B 506 ? SER B 510 ? ASN B 537 SER B 541 5 ? 5  
HELX_P HELX_P62 AG8 LYS B 515 ? GLY B 520 ? LYS B 546 GLY B 551 5 ? 6  
HELX_P HELX_P63 AG9 GLY B 521 ? THR B 530 ? GLY B 552 THR B 561 1 ? 10 
HELX_P HELX_P64 AH1 SER B 532 ? VAL B 541 ? SER B 563 VAL B 572 1 ? 10 
# 
_struct_conf_type.id          HELX_P 
_struct_conf_type.criteria    ? 
_struct_conf_type.reference   ? 
# 
loop_
_struct_conn.id 
_struct_conn.conn_type_id 
_struct_conn.pdbx_leaving_atom_flag 
_struct_conn.pdbx_PDB_id 
_struct_conn.ptnr1_label_asym_id 
_struct_conn.ptnr1_label_comp_id 
_struct_conn.ptnr1_label_seq_id 
_struct_conn.ptnr1_label_atom_id 
_struct_conn.pdbx_ptnr1_label_alt_id 
_struct_conn.pdbx_ptnr1_PDB_ins_code 
_struct_conn.pdbx_ptnr1_standard_comp_id 
_struct_conn.ptnr1_symmetry 
_struct_conn.ptnr2_label_asym_id 
_struct_conn.ptnr2_label_comp_id 
_struct_conn.ptnr2_label_seq_id 
_struct_conn.ptnr2_label_atom_id 
_struct_conn.pdbx_ptnr2_label_alt_id 
_struct_conn.pdbx_ptnr2_PDB_ins_code 
_struct_conn.ptnr1_auth_asym_id 
_struct_conn.ptnr1_auth_comp_id 
_struct_conn.ptnr1_auth_seq_id 
_struct_conn.ptnr2_auth_asym_id 
_struct_conn.ptnr2_auth_comp_id 
_struct_conn.ptnr2_auth_seq_id 
_struct_conn.ptnr2_symmetry 
_struct_conn.pdbx_ptnr3_label_atom_id 
_struct_conn.pdbx_ptnr3_label_seq_id 
_struct_conn.pdbx_ptnr3_label_comp_id 
_struct_conn.pdbx_ptnr3_label_asym_id 
_struct_conn.pdbx_ptnr3_label_alt_id 
_struct_conn.pdbx_ptnr3_PDB_ins_code 
_struct_conn.details 
_struct_conn.pdbx_dist_value 
_struct_conn.pdbx_value_order 
disulf1  disulf ?    ? A CYS 4   SG  ? ? ? 1_555 A CYS 15  SG ? ? A CYS 36  A CYS 47  1_555 ? ? ? ? ? ? ? 2.033 ? 
disulf2  disulf ?    ? A CYS 5   SG  ? ? ? 1_555 A CYS 128 SG ? ? A CYS 37  A CYS 159 1_555 ? ? ? ? ? ? ? 2.032 ? 
disulf3  disulf ?    ? A CYS 9   SG  ? ? ? 1_555 A CYS 25  SG ? ? A CYS 41  A CYS 57  1_555 ? ? ? ? ? ? ? 2.029 ? 
disulf4  disulf ?    ? A CYS 27  SG  ? ? ? 1_555 A CYS 37  SG ? ? A CYS 59  A CYS 69  1_555 ? ? ? ? ? ? ? 2.030 ? 
disulf5  disulf ?    ? A CYS 538 SG  ? ? ? 1_555 A CYS 544 SG ? ? A CYS 569 A CYS 575 1_555 ? ? ? ? ? ? ? 2.030 ? 
disulf6  disulf ?    ? B CYS 4   SG  ? ? ? 1_555 B CYS 15  SG ? ? B CYS 36  B CYS 47  1_555 ? ? ? ? ? ? ? 2.033 ? 
disulf7  disulf ?    ? B CYS 5   SG  ? ? ? 1_555 B CYS 128 SG ? ? B CYS 37  B CYS 159 1_555 ? ? ? ? ? ? ? 2.031 ? 
disulf8  disulf ?    ? B CYS 9   SG  ? ? ? 1_555 B CYS 25  SG ? ? B CYS 41  B CYS 57  1_555 ? ? ? ? ? ? ? 2.029 ? 
disulf9  disulf ?    ? B CYS 27  SG  ? ? ? 1_555 B CYS 37  SG ? ? B CYS 59  B CYS 69  1_555 ? ? ? ? ? ? ? 2.033 ? 
disulf10 disulf ?    ? B CYS 538 SG  ? ? ? 1_555 B CYS 544 SG ? ? B CYS 569 B CYS 575 1_555 ? ? ? ? ? ? ? 2.032 ? 
covale1  covale one  ? A ASN 36  ND2 ? ? ? 1_555 D NAG .   C1 ? ? A ASN 68  A NAG 602 1_555 ? ? ? ? ? ? ? 1.441 ? 
covale2  covale one  ? A ASN 113 ND2 ? ? ? 1_555 E NAG .   C1 ? ? A ASN 144 A NAG 603 1_555 ? ? ? ? ? ? ? 1.439 ? 
metalc1  metalc ?    ? A HIS 357 NE2 A ? ? 1_555 C COH .   CO ? ? A HIS 388 A COH 601 1_555 ? ? ? ? ? ? ? 2.145 ? 
covale3  covale one  ? A ASN 379 ND2 ? ? ? 1_555 H NAG .   C1 ? ? A ASN 410 A NAG 606 1_555 ? ? ? ? ? ? ? 1.440 ? 
covale4  covale both ? A PHE 498 C   ? ? ? 1_555 A OAS 499 N  ? ? A PHE 529 A OAS 530 1_555 ? ? ? ? ? ? ? 1.328 ? 
covale5  covale both ? A OAS 499 C   ? ? ? 1_555 A LEU 500 N  ? ? A OAS 530 A LEU 531 1_555 ? ? ? ? ? ? ? 1.330 ? 
covale6  covale one  ? B ASN 36  ND2 ? ? ? 1_555 S NAG .   C1 ? ? B ASN 68  B NAG 602 1_555 ? ? ? ? ? ? ? 1.443 ? 
covale7  covale one  ? B ASN 113 ND2 ? ? ? 1_555 V NAG .   C1 ? ? B ASN 144 B NAG 605 1_555 ? ? ? ? ? ? ? 1.441 ? 
metalc2  metalc ?    ? B HIS 357 NE2 A ? ? 1_555 R COH .   CO ? ? B HIS 388 B COH 601 1_555 ? ? ? ? ? ? ? 2.146 ? 
covale8  covale one  ? B ASN 379 ND2 ? ? ? 1_555 X NAG .   C1 ? ? B ASN 410 B NAG 607 1_555 ? ? ? ? ? ? ? 1.441 ? 
covale9  covale both ? B PHE 498 C   ? ? ? 1_555 B OAS 499 N  ? ? B PHE 529 B OAS 530 1_555 ? ? ? ? ? ? ? 1.329 ? 
covale10 covale both ? B OAS 499 C   ? ? ? 1_555 B LEU 500 N  ? ? B OAS 530 B LEU 531 1_555 ? ? ? ? ? ? ? 1.329 ? 
covale11 covale both ? E NAG .   O4  ? ? ? 1_555 F NAG .   C1 ? ? A NAG 603 A NAG 604 1_555 ? ? ? ? ? ? ? 1.445 ? 
covale12 covale both ? F NAG .   O4  ? ? ? 1_555 G MAN .   C1 ? ? A NAG 604 A MAN 605 1_555 ? ? ? ? ? ? ? 1.457 ? 
covale13 covale both ? S NAG .   O4  ? ? ? 1_555 T NAG .   C1 ? ? B NAG 602 B NAG 603 1_555 ? ? ? ? ? ? ? 1.450 ? 
covale14 covale both ? T NAG .   O4  ? ? ? 1_555 U MAN .   C1 ? ? B NAG 603 B MAN 604 1_555 ? ? ? ? ? ? ? 1.450 ? 
covale15 covale both ? V NAG .   O4  ? ? ? 1_555 W NAG .   C1 ? ? B NAG 605 B NAG 606 1_555 ? ? ? ? ? ? ? 1.438 ? 
# 
loop_
_struct_conn_type.id 
_struct_conn_type.criteria 
_struct_conn_type.reference 
disulf ? ? 
covale ? ? 
metalc ? ? 
# 
loop_
_struct_mon_prot_cis.pdbx_id 
_struct_mon_prot_cis.label_comp_id 
_struct_mon_prot_cis.label_seq_id 
_struct_mon_prot_cis.label_asym_id 
_struct_mon_prot_cis.label_alt_id 
_struct_mon_prot_cis.pdbx_PDB_ins_code 
_struct_mon_prot_cis.auth_comp_id 
_struct_mon_prot_cis.auth_seq_id 
_struct_mon_prot_cis.auth_asym_id 
_struct_mon_prot_cis.pdbx_label_comp_id_2 
_struct_mon_prot_cis.pdbx_label_seq_id_2 
_struct_mon_prot_cis.pdbx_label_asym_id_2 
_struct_mon_prot_cis.pdbx_PDB_ins_code_2 
_struct_mon_prot_cis.pdbx_auth_comp_id_2 
_struct_mon_prot_cis.pdbx_auth_seq_id_2 
_struct_mon_prot_cis.pdbx_auth_asym_id_2 
_struct_mon_prot_cis.pdbx_PDB_model_num 
_struct_mon_prot_cis.pdbx_omega_angle 
1 SER 95 A . ? SER 126 A PRO 96 A ? PRO 127 A 1 1.26 
2 SER 95 B . ? SER 126 B PRO 96 B ? PRO 127 B 1 0.72 
# 
loop_
_struct_sheet.id 
_struct_sheet.type 
_struct_sheet.number_strands 
_struct_sheet.details 
AA1 ? 2 ? 
AA2 ? 2 ? 
AA3 ? 2 ? 
AA4 ? 2 ? 
AA5 ? 2 ? 
AA6 ? 2 ? 
AA7 ? 2 ? 
AA8 ? 2 ? 
AA9 ? 2 ? 
# 
loop_
_struct_sheet_order.sheet_id 
_struct_sheet_order.range_id_1 
_struct_sheet_order.range_id_2 
_struct_sheet_order.offset 
_struct_sheet_order.sense 
AA1 1 2 ? anti-parallel 
AA2 1 2 ? anti-parallel 
AA3 1 2 ? anti-parallel 
AA4 1 2 ? anti-parallel 
AA5 1 2 ? anti-parallel 
AA6 1 2 ? anti-parallel 
AA7 1 2 ? anti-parallel 
AA8 1 2 ? anti-parallel 
AA9 1 2 ? anti-parallel 
# 
loop_
_struct_sheet_range.sheet_id 
_struct_sheet_range.id 
_struct_sheet_range.beg_label_comp_id 
_struct_sheet_range.beg_label_asym_id 
_struct_sheet_range.beg_label_seq_id 
_struct_sheet_range.pdbx_beg_PDB_ins_code 
_struct_sheet_range.end_label_comp_id 
_struct_sheet_range.end_label_asym_id 
_struct_sheet_range.end_label_seq_id 
_struct_sheet_range.pdbx_end_PDB_ins_code 
_struct_sheet_range.beg_auth_comp_id 
_struct_sheet_range.beg_auth_asym_id 
_struct_sheet_range.beg_auth_seq_id 
_struct_sheet_range.end_auth_comp_id 
_struct_sheet_range.end_auth_asym_id 
_struct_sheet_range.end_auth_seq_id 
AA1 1 VAL A 14  ? VAL A 18  ? VAL A 46  VAL A 50  
AA1 2 GLN A 22  ? ASP A 26  ? GLN A 54  ASP A 58  
AA2 1 PHE A 32  ? TYR A 33  ? PHE A 64  TYR A 65  
AA2 2 THR A 39  ? PRO A 40  ? THR A 71  PRO A 72  
AA3 1 GLN A 224 ? ILE A 226 ? GLN A 255 ILE A 257 
AA3 2 GLU A 229 ? TYR A 231 ? GLU A 260 TYR A 262 
AA4 1 PHE A 364 ? ILE A 366 ? PHE A 395 ILE A 397 
AA4 2 GLN A 369 ? TYR A 371 ? GLN A 400 TYR A 402 
AA5 1 VAL B 14  ? SER B 17  ? VAL B 46  SER B 49  
AA5 2 TYR B 23  ? ASP B 26  ? TYR B 55  ASP B 58  
AA6 1 PHE B 32  ? TYR B 33  ? PHE B 64  TYR B 65  
AA6 2 THR B 39  ? PRO B 40  ? THR B 71  PRO B 72  
AA7 1 TYR B 99  ? ASN B 100 ? TYR B 130 ASN B 131 
AA7 2 THR B 118 ? ARG B 119 ? THR B 149 ARG B 150 
AA8 1 GLN B 224 ? ILE B 226 ? GLN B 255 ILE B 257 
AA8 2 GLU B 229 ? TYR B 231 ? GLU B 260 TYR B 262 
AA9 1 PHE B 364 ? ILE B 366 ? PHE B 395 ILE B 397 
AA9 2 GLN B 369 ? TYR B 371 ? GLN B 400 TYR B 402 
# 
loop_
_pdbx_struct_sheet_hbond.sheet_id 
_pdbx_struct_sheet_hbond.range_id_1 
_pdbx_struct_sheet_hbond.range_id_2 
_pdbx_struct_sheet_hbond.range_1_label_atom_id 
_pdbx_struct_sheet_hbond.range_1_label_comp_id 
_pdbx_struct_sheet_hbond.range_1_label_asym_id 
_pdbx_struct_sheet_hbond.range_1_label_seq_id 
_pdbx_struct_sheet_hbond.range_1_PDB_ins_code 
_pdbx_struct_sheet_hbond.range_1_auth_atom_id 
_pdbx_struct_sheet_hbond.range_1_auth_comp_id 
_pdbx_struct_sheet_hbond.range_1_auth_asym_id 
_pdbx_struct_sheet_hbond.range_1_auth_seq_id 
_pdbx_struct_sheet_hbond.range_2_label_atom_id 
_pdbx_struct_sheet_hbond.range_2_label_comp_id 
_pdbx_struct_sheet_hbond.range_2_label_asym_id 
_pdbx_struct_sheet_hbond.range_2_label_seq_id 
_pdbx_struct_sheet_hbond.range_2_PDB_ins_code 
_pdbx_struct_sheet_hbond.range_2_auth_atom_id 
_pdbx_struct_sheet_hbond.range_2_auth_comp_id 
_pdbx_struct_sheet_hbond.range_2_auth_asym_id 
_pdbx_struct_sheet_hbond.range_2_auth_seq_id 
AA1 1 2 N VAL A 14  ? N VAL A 46  O ASP A 26  ? O ASP A 58  
AA2 1 2 N TYR A 33  ? N TYR A 65  O THR A 39  ? O THR A 71  
AA3 1 2 N GLN A 224 ? N GLN A 255 O TYR A 231 ? O TYR A 262 
AA4 1 2 N PHE A 364 ? N PHE A 395 O TYR A 371 ? O TYR A 402 
AA5 1 2 N VAL B 14  ? N VAL B 46  O ASP B 26  ? O ASP B 58  
AA6 1 2 N TYR B 33  ? N TYR B 65  O THR B 39  ? O THR B 71  
AA7 1 2 N TYR B 99  ? N TYR B 130 O ARG B 119 ? O ARG B 150 
AA8 1 2 N GLN B 224 ? N GLN B 255 O TYR B 231 ? O TYR B 262 
AA9 1 2 N PHE B 364 ? N PHE B 395 O TYR B 371 ? O TYR B 402 
# 
loop_
_struct_site.id 
_struct_site.pdbx_evidence_code 
_struct_site.pdbx_auth_asym_id 
_struct_site.pdbx_auth_comp_id 
_struct_site.pdbx_auth_seq_id 
_struct_site.pdbx_auth_ins_code 
_struct_site.pdbx_num_residues 
_struct_site.details 
AC1 Software A COH 601 ? 17 'binding site for residue COH A 601'                                                       
AC2 Software A AKR 607 ? 3  'binding site for residue AKR A 607'                                                       
AC3 Software A AKR 608 ? 5  'binding site for residue AKR A 608'                                                       
AC4 Software A EDO 609 ? 6  'binding site for residue EDO A 609'                                                       
AC5 Software A EDO 610 ? 5  'binding site for residue EDO A 610'                                                       
AC6 Software A EDO 611 ? 7  'binding site for residue EDO A 611'                                                       
AC7 Software A EDO 612 ? 5  'binding site for residue EDO A 612'                                                       
AC8 Software A EDO 613 ? 3  'binding site for residue EDO A 613'                                                       
AC9 Software A EDO 614 ? 3  'binding site for residue EDO A 614'                                                       
AD1 Software A EDO 615 ? 6  'binding site for residue EDO A 615'                                                       
AD2 Software B COH 601 ? 10 'binding site for residue COH B 601'                                                       
AD3 Software B AKR 608 ? 3  'binding site for residue AKR B 608'                                                       
AD4 Software B AKR 609 ? 6  'binding site for residue AKR B 609'                                                       
AD5 Software B EDO 610 ? 7  'binding site for residue EDO B 610'                                                       
AD6 Software B EDO 611 ? 4  'binding site for residue EDO B 611'                                                       
AD7 Software B EDO 612 ? 7  'binding site for residue EDO B 612'                                                       
AD8 Software B EDO 613 ? 2  'binding site for residue EDO B 613'                                                       
AD9 Software B EDO 614 ? 2  'binding site for residue EDO B 614'                                                       
AE1 Software B EDO 615 ? 2  'binding site for residue EDO B 615'                                                       
AE2 Software B EDO 616 ? 4  'binding site for residue EDO B 616'                                                       
AE3 Software B EDO 617 ? 9  'binding site for residue EDO B 617'                                                       
AE4 Software B BOG 618 ? 9  'binding site for residue BOG B 618'                                                       
AE5 Software A NAG 602 ? 4  'binding site for Mono-Saccharide NAG A 602 bound to ASN A 68'                             
AE6 Software A ASN 144 ? 12 'binding site for Poly-Saccharide residues NAG A 603 through MAN A 605 bound to ASN A 144' 
AE7 Software A NAG 606 ? 6  'binding site for Mono-Saccharide NAG A 606 bound to ASN A 410'                            
AE8 Software B ASN 68  ? 5  'binding site for Poly-Saccharide residues NAG B 602 through MAN B 604 bound to ASN B 68'  
AE9 Software B ASN 144 ? 11 'binding site for Poly-Saccharide residues NAG B 605 through NAG B 606 bound to ASN B 144' 
AF1 Software B NAG 607 ? 3  'binding site for Mono-Saccharide NAG B 607 bound to ASN B 410'                            
# 
loop_
_struct_site_gen.id 
_struct_site_gen.site_id 
_struct_site_gen.pdbx_num_res 
_struct_site_gen.label_comp_id 
_struct_site_gen.label_asym_id 
_struct_site_gen.label_seq_id 
_struct_site_gen.pdbx_auth_ins_code 
_struct_site_gen.auth_comp_id 
_struct_site_gen.auth_asym_id 
_struct_site_gen.auth_seq_id 
_struct_site_gen.label_atom_id 
_struct_site_gen.label_alt_id 
_struct_site_gen.symmetry 
_struct_site_gen.details 
1   AC1 17 TYR A  117 ? TYR A 148 . ? 1_555 ? 
2   AC1 17 ALA A  168 ? ALA A 199 . ? 1_555 ? 
3   AC1 17 PHE A  169 ? PHE A 200 . ? 1_555 ? 
4   AC1 17 ALA A  171 ? ALA A 202 . ? 1_555 ? 
5   AC1 17 GLN A  172 ? GLN A 203 . ? 1_555 ? 
6   AC1 17 HIS A  176 ? HIS A 207 . ? 1_555 ? 
7   AC1 17 PHE A  179 ? PHE A 210 . ? 1_555 ? 
8   AC1 17 THR A  181 ? THR A 212 . ? 1_555 ? 
9   AC1 17 HIS A  183 ? HIS A 214 . ? 1_555 ? 
10  AC1 17 ASN A  351 ? ASN A 382 . ? 1_555 ? 
11  AC1 17 TYR A  354 ? TYR A 385 . ? 1_555 ? 
12  AC1 17 HIS A  355 ? HIS A 386 . ? 1_555 ? 
13  AC1 17 HIS A  357 ? HIS A 388 . ? 1_555 ? 
14  AC1 17 LEU A  360 ? LEU A 391 . ? 1_555 ? 
15  AC1 17 VAL A  416 ? VAL A 447 . ? 1_555 ? 
16  AC1 17 GLN A  423 ? GLN A 454 . ? 1_555 ? 
17  AC1 17 HOH JA .   ? HOH A 728 . ? 1_555 ? 
18  AC2 3  ARG A  209 ? ARG A 240 . ? 1_555 ? 
19  AC2 3  LYS A  212 ? LYS A 243 . ? 1_555 ? 
20  AC2 3  GLU A  241 ? GLU A 272 . ? 1_555 ? 
21  AC3 5  THR A  181 ? THR A 212 . ? 1_555 ? 
22  AC3 5  HIS A  183 ? HIS A 214 . ? 1_555 ? 
23  AC3 5  VAL A  260 ? VAL A 291 . ? 1_555 ? 
24  AC3 5  HOH JA .   ? HOH A 829 . ? 1_555 ? 
25  AC3 5  HOH JA .   ? HOH A 913 . ? 1_555 ? 
26  AC4 6  PHE A  178 ? PHE A 209 . ? 1_555 ? 
27  AC4 6  ASN A  344 ? ASN A 375 . ? 1_555 ? 
28  AC4 6  PHE A  498 ? PHE A 529 . ? 1_555 ? 
29  AC4 6  OAS A  499 ? OAS A 530 . ? 1_555 ? 
30  AC4 6  GLY A  502 ? GLY A 533 . ? 1_555 ? 
31  AC4 6  HOH JA .   ? HOH A 840 . ? 1_555 ? 
32  AC5 5  HIS A  320 ? HIS A 351 . ? 1_555 ? 
33  AC5 5  SER A  548 ? SER A 579 . ? 1_555 ? 
34  AC5 5  PHE A  549 ? PHE A 580 . ? 1_555 ? 
35  AC5 5  SER A  550 ? SER A 581 . ? 1_555 ? 
36  AC5 5  HOH JA .   ? HOH A 889 . ? 1_555 ? 
37  AC6 7  GLY A  505 ? GLY A 536 . ? 1_555 ? 
38  AC6 7  VAL A  507 ? VAL A 538 . ? 1_555 ? 
39  AC6 7  HOH JA .   ? HOH A 721 . ? 1_555 ? 
40  AC6 7  HOH JA .   ? HOH A 737 . ? 1_555 ? 
41  AC6 7  HOH JA .   ? HOH A 791 . ? 1_555 ? 
42  AC6 7  HOH JA .   ? HOH A 816 . ? 1_555 ? 
43  AC6 7  TRP B  108 ? TRP B 139 . ? 1_555 ? 
44  AC7 5  CYS A  4   ? CYS A 36  . ? 1_555 ? 
45  AC7 5  HIS A  7   ? HIS A 39  . ? 1_555 ? 
46  AC7 5  PRO A  122 ? PRO A 153 . ? 1_555 ? 
47  AC7 5  HOH JA .   ? HOH A 732 . ? 1_555 ? 
48  AC7 5  HOH JA .   ? HOH A 851 . ? 1_555 ? 
49  AC8 3  TYR A  354 ? TYR A 385 . ? 1_555 ? 
50  AC8 3  OAS A  499 ? OAS A 530 . ? 1_555 ? 
51  AC8 3  HOH JA .   ? HOH A 709 . ? 1_555 ? 
52  AC9 3  ARG A  89  ? ARG A 120 . ? 1_555 ? 
53  AC9 3  TYR A  324 ? TYR A 355 . ? 1_555 ? 
54  AC9 3  HOH JA .   ? HOH A 709 . ? 1_555 ? 
55  AD1 6  LYS A  220 ? LYS A 251 . ? 1_555 ? 
56  AD1 6  TYR A  223 ? TYR A 254 . ? 1_555 ? 
57  AD1 6  MET A  230 ? MET A 261 . ? 1_555 ? 
58  AD1 6  ASN A  279 ? ASN A 310 . ? 1_555 ? 
59  AD1 6  ASP A  283 ? ASP A 314 . ? 1_555 ? 
60  AD1 6  HOH JA .   ? HOH A 747 . ? 1_555 ? 
61  AD2 10 ALA B  168 ? ALA B 199 . ? 1_555 ? 
62  AD2 10 GLN B  172 ? GLN B 203 . ? 1_555 ? 
63  AD2 10 HIS B  176 ? HIS B 207 . ? 1_555 ? 
64  AD2 10 PHE B  179 ? PHE B 210 . ? 1_555 ? 
65  AD2 10 THR B  181 ? THR B 212 . ? 1_555 ? 
66  AD2 10 ASN B  351 ? ASN B 382 . ? 1_555 ? 
67  AD2 10 TYR B  354 ? TYR B 385 . ? 1_555 ? 
68  AD2 10 HIS B  355 ? HIS B 386 . ? 1_555 ? 
69  AD2 10 HIS B  357 ? HIS B 388 . ? 1_555 ? 
70  AD2 10 LEU B  360 ? LEU B 391 . ? 1_555 ? 
71  AD3 3  ARG B  209 ? ARG B 240 . ? 1_555 ? 
72  AD3 3  LYS B  212 ? LYS B 243 . ? 1_555 ? 
73  AD3 3  GLU B  241 ? GLU B 272 . ? 1_555 ? 
74  AD4 6  VAL B  235 ? VAL B 266 . ? 1_555 ? 
75  AD4 6  LYS B  236 ? LYS B 267 . ? 1_555 ? 
76  AD4 6  GLU B  250 ? GLU B 281 . ? 1_555 ? 
77  AD4 6  ARG B  253 ? ARG B 284 . ? 1_555 ? 
78  AD4 6  HOH KA .   ? HOH B 831 . ? 1_555 ? 
79  AD4 6  HOH KA .   ? HOH B 876 . ? 1_555 ? 
80  AD5 7  GLU B  277 ? GLU B 308 . ? 1_555 ? 
81  AD5 7  ARG B  280 ? ARG B 311 . ? 1_555 ? 
82  AD5 7  GLU B  308 ? GLU B 339 . ? 1_555 ? 
83  AD5 7  SER B  535 ? SER B 566 . ? 1_555 ? 
84  AD5 7  LEU B  536 ? LEU B 567 . ? 1_555 ? 
85  AD5 7  ASN B  539 ? ASN B 570 . ? 1_555 ? 
86  AD5 7  HOH KA .   ? HOH B 711 . ? 1_555 ? 
87  AD6 4  PHE B  350 ? PHE B 381 . ? 1_555 ? 
88  AD6 4  PHE B  498 ? PHE B 529 . ? 1_555 ? 
89  AD6 4  OAS B  499 ? OAS B 530 . ? 1_555 ? 
90  AD6 4  GLY B  502 ? GLY B 533 . ? 1_555 ? 
91  AD7 7  TRP A  108 ? TRP A 139 . ? 1_555 ? 
92  AD7 7  PHE A  111 ? PHE A 142 . ? 1_555 ? 
93  AD7 7  ASN B  506 ? ASN B 537 . ? 1_555 ? 
94  AD7 7  VAL B  507 ? VAL B 538 . ? 1_555 ? 
95  AD7 7  HOH KA .   ? HOH B 746 . ? 1_555 ? 
96  AD7 7  HOH KA .   ? HOH B 796 . ? 1_555 ? 
97  AD7 7  HOH KA .   ? HOH B 838 . ? 1_555 ? 
98  AD8 2  ALA B  80  ? ALA B 111 . ? 1_555 ? 
99  AD8 2  HOH KA .   ? HOH B 710 . ? 1_555 ? 
100 AD9 2  ARG B  89  ? ARG B 120 . ? 1_555 ? 
101 AD9 2  HOH KA .   ? HOH B 709 . ? 1_555 ? 
102 AE1 2  GLY B  495 ? GLY B 526 . ? 1_555 ? 
103 AE1 2  HOH KA .   ? HOH B 709 . ? 1_555 ? 
104 AE2 4  ILE B  93  ? ILE B 124 . ? 1_555 ? 
105 AE2 4  ASP B  94  ? ASP B 125 . ? 1_555 ? 
106 AE2 4  SER B  95  ? SER B 126 . ? 1_555 ? 
107 AE2 4  HOH KA .   ? HOH B 892 . ? 1_555 ? 
108 AE3 9  HIS B  58  ? HIS B 90  . ? 1_555 ? 
109 AE3 9  GLN B  161 ? GLN B 192 . ? 1_555 ? 
110 AE3 9  LEU B  321 ? LEU B 352 . ? 1_555 ? 
111 AE3 9  ARG B  482 ? ARG B 513 . ? 1_555 ? 
112 AE3 9  ALA B  485 ? ALA B 516 . ? 1_555 ? 
113 AE3 9  ILE B  486 ? ILE B 517 . ? 1_555 ? 
114 AE3 9  PHE B  487 ? PHE B 518 . ? 1_555 ? 
115 AE3 9  VAL B  492 ? VAL B 523 . ? 1_555 ? 
116 AE3 9  HOH KA .   ? HOH B 719 . ? 1_555 ? 
117 AE4 9  GLU A  148 ? GLU A 179 . ? 6_554 ? 
118 AE4 9  ARG A  154 ? ARG A 185 . ? 6_554 ? 
119 AE4 9  PRO A  411 ? PRO A 442 . ? 6_554 ? 
120 AE4 9  GLN A  414 ? GLN A 445 . ? 6_554 ? 
121 AE4 9  GLU B  148 ? GLU B 179 . ? 1_555 ? 
122 AE4 9  LYS B  149 ? LYS B 180 . ? 1_555 ? 
123 AE4 9  ARG B  154 ? ARG B 185 . ? 1_555 ? 
124 AE4 9  ARG B  407 ? ARG B 438 . ? 1_555 ? 
125 AE4 9  GLU B  459 ? GLU B 490 . ? 1_555 ? 
126 AE5 4  TYR A  23  ? TYR A 55  . ? 1_555 ? 
127 AE5 4  GLU A  35  ? GLU A 67  . ? 1_555 ? 
128 AE5 4  ASN A  36  ? ASN A 68  . ? 1_555 ? 
129 AE5 4  HOH JA .   ? HOH A 712 . ? 1_555 ? 
130 AE6 12 GLU A  109 ? GLU A 140 . ? 1_555 ? 
131 AE6 12 ASN A  113 ? ASN A 144 . ? 1_555 ? 
132 AE6 12 TYR A  116 ? TYR A 147 . ? 1_555 ? 
133 AE6 12 ARG A  185 ? ARG A 216 . ? 1_555 ? 
134 AE6 12 HOH JA .   ? HOH A 730 . ? 1_555 ? 
135 AE6 12 HOH JA .   ? HOH A 766 . ? 1_555 ? 
136 AE6 12 HOH JA .   ? HOH A 784 . ? 1_555 ? 
137 AE6 12 HOH JA .   ? HOH A 809 . ? 1_555 ? 
138 AE6 12 HOH JA .   ? HOH A 825 . ? 1_555 ? 
139 AE6 12 HOH JA .   ? HOH A 931 . ? 1_555 ? 
140 AE6 12 LEU B  207 ? LEU B 238 . ? 1_555 ? 
141 AE6 12 ARG B  211 ? ARG B 242 . ? 1_555 ? 
142 AE7 6  GLN A  375 ? GLN A 406 . ? 1_555 ? 
143 AE7 6  ASN A  379 ? ASN A 410 . ? 1_555 ? 
144 AE7 6  SER A  381 ? SER A 412 . ? 1_555 ? 
145 AE7 6  ILE A  382 ? ILE A 413 . ? 1_555 ? 
146 AE7 6  GLU A  385 ? GLU A 416 . ? 1_555 ? 
147 AE7 6  HOH JA .   ? HOH A 705 . ? 1_555 ? 
148 AE8 5  ASP A  142 ? ASP A 173 . ? 8_455 ? 
149 AE8 5  GLU A  145 ? GLU A 176 . ? 8_455 ? 
150 AE8 5  TYR B  23  ? TYR B 55  . ? 1_555 ? 
151 AE8 5  ASN B  36  ? ASN B 68  . ? 1_555 ? 
152 AE8 5  HOH KA .   ? HOH B 703 . ? 1_555 ? 
153 AE9 11 LEU A  207 ? LEU A 238 . ? 1_555 ? 
154 AE9 11 ALA A  208 ? ALA A 239 . ? 1_555 ? 
155 AE9 11 ARG A  211 ? ARG A 242 . ? 1_555 ? 
156 AE9 11 GLU B  109 ? GLU B 140 . ? 1_555 ? 
157 AE9 11 ASN B  113 ? ASN B 144 . ? 1_555 ? 
158 AE9 11 TYR B  116 ? TYR B 147 . ? 1_555 ? 
159 AE9 11 ARG B  185 ? ARG B 216 . ? 1_555 ? 
160 AE9 11 HOH KA .   ? HOH B 761 . ? 1_555 ? 
161 AE9 11 HOH KA .   ? HOH B 825 . ? 1_555 ? 
162 AE9 11 HOH KA .   ? HOH B 846 . ? 1_555 ? 
163 AE9 11 HOH KA .   ? HOH B 914 . ? 1_555 ? 
164 AF1 3  ASN B  379 ? ASN B 410 . ? 1_555 ? 
165 AF1 3  ILE B  382 ? ILE B 413 . ? 1_555 ? 
166 AF1 3  GLU B  385 ? GLU B 416 . ? 1_555 ? 
# 
_atom_sites.entry_id                    5F19 
_atom_sites.fract_transf_matrix[1][1]   0.008757 
_atom_sites.fract_transf_matrix[1][2]   0.000000 
_atom_sites.fract_transf_matrix[1][3]   0.000000 
_atom_sites.fract_transf_matrix[2][1]   0.000000 
_atom_sites.fract_transf_matrix[2][2]   0.007685 
_atom_sites.fract_transf_matrix[2][3]   0.000000 
_atom_sites.fract_transf_matrix[3][1]   0.000000 
_atom_sites.fract_transf_matrix[3][2]   0.000000 
_atom_sites.fract_transf_matrix[3][3]   0.005617 
_atom_sites.fract_transf_vector[1]      0.000000 
_atom_sites.fract_transf_vector[2]      0.000000 
_atom_sites.fract_transf_vector[3]      0.000000 
# 
loop_
_atom_type.symbol 
C  
CO 
N  
O  
S  
# 
loop_
_atom_site.group_PDB 
_atom_site.id 
_atom_site.type_symbol 
_atom_site.label_atom_id 
_atom_site.label_alt_id 
_atom_site.label_comp_id 
_atom_site.label_asym_id 
_atom_site.label_entity_id 
_atom_site.label_seq_id 
_atom_site.pdbx_PDB_ins_code 
_atom_site.Cartn_x 
_atom_site.Cartn_y 
_atom_site.Cartn_z 
_atom_site.occupancy 
_atom_site.B_iso_or_equiv 
_atom_site.pdbx_formal_charge 
_atom_site.auth_seq_id 
_atom_site.auth_comp_id 
_atom_site.auth_asym_id 
_atom_site.auth_atom_id 
_atom_site.pdbx_PDB_model_num 
ATOM   1    N  N     . LYS A  1 1   ? 49.734  59.259 55.287  1.00 62.93  ? 33   LYS A N     1 
ATOM   2    C  CA    . LYS A  1 1   ? 48.690  60.071 55.900  1.00 56.77  ? 33   LYS A CA    1 
ATOM   3    C  C     . LYS A  1 1   ? 47.597  60.435 54.900  1.00 51.39  ? 33   LYS A C     1 
ATOM   4    O  O     . LYS A  1 1   ? 47.553  61.556 54.392  1.00 52.06  ? 33   LYS A O     1 
ATOM   5    C  CB    . LYS A  1 1   ? 49.292  61.338 56.511  1.00 63.26  ? 33   LYS A CB    1 
ATOM   6    C  CG    . LYS A  1 1   ? 50.520  61.855 55.782  1.00 68.71  ? 33   LYS A CG    1 
ATOM   7    C  CD    . LYS A  1 1   ? 51.164  63.005 56.538  1.00 73.28  ? 33   LYS A CD    1 
ATOM   8    C  CE    . LYS A  1 1   ? 52.598  63.216 56.090  1.00 78.51  ? 33   LYS A CE    1 
ATOM   9    N  NZ    . LYS A  1 1   ? 53.435  62.013 56.361  1.00 82.06  ? 33   LYS A NZ    1 
ATOM   10   N  N     . ASN A  1 2   ? 46.723  59.474 54.620  1.00 48.14  ? 34   ASN A N     1 
ATOM   11   C  CA    . ASN A  1 2   ? 45.567  59.705 53.766  1.00 42.59  ? 34   ASN A CA    1 
ATOM   12   C  C     . ASN A  1 2   ? 44.667  60.768 54.388  1.00 42.05  ? 34   ASN A C     1 
ATOM   13   O  O     . ASN A  1 2   ? 44.271  60.648 55.546  1.00 44.77  ? 34   ASN A O     1 
ATOM   14   C  CB    . ASN A  1 2   ? 44.801  58.395 53.548  1.00 40.98  ? 34   ASN A CB    1 
ATOM   15   C  CG    . ASN A  1 2   ? 43.769  58.487 52.436  1.00 42.83  ? 34   ASN A CG    1 
ATOM   16   O  OD1   . ASN A  1 2   ? 43.020  59.459 52.337  1.00 44.53  ? 34   ASN A OD1   1 
ATOM   17   N  ND2   . ASN A  1 2   ? 43.723  57.462 51.593  1.00 41.46  ? 34   ASN A ND2   1 
ATOM   18   N  N     . PRO A  1 3   ? 44.351  61.824 53.623  1.00 44.71  ? 35   PRO A N     1 
ATOM   19   C  CA    . PRO A  1 3   ? 43.529  62.929 54.132  1.00 43.10  ? 35   PRO A CA    1 
ATOM   20   C  C     . PRO A  1 3   ? 42.100  62.518 54.485  1.00 40.73  ? 35   PRO A C     1 
ATOM   21   O  O     . PRO A  1 3   ? 41.386  63.290 55.124  1.00 45.06  ? 35   PRO A O     1 
ATOM   22   C  CB    . PRO A  1 3   ? 43.534  63.932 52.972  1.00 45.88  ? 35   PRO A CB    1 
ATOM   23   C  CG    . PRO A  1 3   ? 43.862  63.120 51.763  1.00 47.82  ? 35   PRO A CG    1 
ATOM   24   C  CD    . PRO A  1 3   ? 44.807  62.066 52.244  1.00 46.81  ? 35   PRO A CD    1 
ATOM   25   N  N     . CYS A  1 4   ? 41.691  61.321 54.079  1.00 35.80  ? 36   CYS A N     1 
ATOM   26   C  CA    . CYS A  1 4   ? 40.349  60.836 54.377  1.00 36.27  ? 36   CYS A CA    1 
ATOM   27   C  C     . CYS A  1 4   ? 40.328  59.942 55.618  1.00 28.57  ? 36   CYS A C     1 
ATOM   28   O  O     . CYS A  1 4   ? 39.284  59.403 55.980  1.00 32.70  ? 36   CYS A O     1 
ATOM   29   C  CB    . CYS A  1 4   ? 39.775  60.082 53.172  1.00 34.92  ? 36   CYS A CB    1 
ATOM   30   S  SG    . CYS A  1 4   ? 39.400  61.124 51.730  1.00 40.25  ? 36   CYS A SG    1 
ATOM   31   N  N     . CYS A  1 5   ? 41.478  59.798 56.271  1.00 31.12  ? 37   CYS A N     1 
ATOM   32   C  CA    . CYS A  1 5   ? 41.593  58.949 57.458  1.00 37.86  ? 37   CYS A CA    1 
ATOM   33   C  C     . CYS A  1 5   ? 40.662  59.377 58.593  1.00 38.76  ? 37   CYS A C     1 
ATOM   34   O  O     . CYS A  1 5   ? 40.223  58.547 59.388  1.00 33.29  ? 37   CYS A O     1 
ATOM   35   C  CB    . CYS A  1 5   ? 43.038  58.930 57.962  1.00 36.11  ? 37   CYS A CB    1 
ATOM   36   S  SG    . CYS A  1 5   ? 44.155  57.864 57.016  1.00 41.20  ? 37   CYS A SG    1 
ATOM   37   N  N     . SER A  1 6   ? 40.358  60.669 58.663  1.00 33.00  ? 38   SER A N     1 
ATOM   38   C  CA    . SER A  1 6   ? 39.493  61.190 59.717  1.00 35.50  ? 38   SER A CA    1 
ATOM   39   C  C     . SER A  1 6   ? 38.019  60.932 59.418  1.00 35.56  ? 38   SER A C     1 
ATOM   40   O  O     . SER A  1 6   ? 37.155  61.190 60.258  1.00 34.24  ? 38   SER A O     1 
ATOM   41   C  CB    . SER A  1 6   ? 39.729  62.689 59.907  1.00 39.32  ? 38   SER A CB    1 
ATOM   42   O  OG    . SER A  1 6   ? 39.402  63.409 58.729  1.00 40.30  ? 38   SER A OG    1 
ATOM   43   N  N     . HIS A  1 7   ? 37.750  60.414 58.222  1.00 32.49  ? 39   HIS A N     1 
ATOM   44   C  CA    . HIS A  1 7   ? 36.390  60.244 57.715  1.00 28.25  ? 39   HIS A CA    1 
ATOM   45   C  C     . HIS A  1 7   ? 35.594  61.545 57.829  1.00 32.80  ? 39   HIS A C     1 
ATOM   46   O  O     . HIS A  1 7   ? 34.563  61.585 58.500  1.00 35.18  ? 39   HIS A O     1 
ATOM   47   C  CB    . HIS A  1 7   ? 35.670  59.119 58.464  1.00 27.12  ? 39   HIS A CB    1 
ATOM   48   C  CG    . HIS A  1 7   ? 36.524  57.916 58.717  1.00 29.28  ? 39   HIS A CG    1 
ATOM   49   N  ND1   . HIS A  1 7   ? 36.909  57.052 57.715  1.00 30.57  ? 39   HIS A ND1   1 
ATOM   50   C  CD2   . HIS A  1 7   ? 37.066  57.432 59.860  1.00 29.72  ? 39   HIS A CD2   1 
ATOM   51   C  CE1   . HIS A  1 7   ? 37.653  56.089 58.229  1.00 32.44  ? 39   HIS A CE1   1 
ATOM   52   N  NE2   . HIS A  1 7   ? 37.764  56.296 59.529  1.00 30.22  ? 39   HIS A NE2   1 
ATOM   53   N  N     . PRO A  1 8   ? 36.066  62.613 57.164  1.00 31.14  ? 40   PRO A N     1 
ATOM   54   C  CA    . PRO A  1 8   ? 35.497  63.950 57.370  1.00 33.33  ? 40   PRO A CA    1 
ATOM   55   C  C     . PRO A  1 8   ? 34.097  64.125 56.786  1.00 30.46  ? 40   PRO A C     1 
ATOM   56   O  O     . PRO A  1 8   ? 33.347  64.985 57.250  1.00 30.98  ? 40   PRO A O     1 
ATOM   57   C  CB    . PRO A  1 8   ? 36.495  64.860 56.650  1.00 33.36  ? 40   PRO A CB    1 
ATOM   58   C  CG    . PRO A  1 8   ? 37.038  64.011 55.561  1.00 33.29  ? 40   PRO A CG    1 
ATOM   59   C  CD    . PRO A  1 8   ? 37.091  62.609 56.105  1.00 30.85  ? 40   PRO A CD    1 
ATOM   60   N  N     . CYS A  1 9   ? 33.749  63.321 55.787  1.00 27.47  ? 41   CYS A N     1 
ATOM   61   C  CA    . CYS A  1 9   ? 32.477  63.484 55.094  1.00 29.58  ? 41   CYS A CA    1 
ATOM   62   C  C     . CYS A  1 9   ? 31.318  62.862 55.868  1.00 29.88  ? 41   CYS A C     1 
ATOM   63   O  O     . CYS A  1 9   ? 31.369  61.697 56.260  1.00 31.02  ? 41   CYS A O     1 
ATOM   64   C  CB    . CYS A  1 9   ? 32.560  62.884 53.690  1.00 32.27  ? 41   CYS A CB    1 
ATOM   65   S  SG    . CYS A  1 9   ? 33.868  63.610 52.674  1.00 39.14  ? 41   CYS A SG    1 
ATOM   66   N  N     . GLN A  1 10  ? 30.274  63.658 56.078  1.00 27.44  ? 42   GLN A N     1 
ATOM   67   C  CA    . GLN A  1 10  ? 29.108  63.223 56.835  1.00 28.06  ? 42   GLN A CA    1 
ATOM   68   C  C     . GLN A  1 10  ? 27.937  62.895 55.916  1.00 28.92  ? 42   GLN A C     1 
ATOM   69   O  O     . GLN A  1 10  ? 27.954  63.233 54.732  1.00 24.95  ? 42   GLN A O     1 
ATOM   70   C  CB    . GLN A  1 10  ? 28.690  64.304 57.834  1.00 32.11  ? 42   GLN A CB    1 
ATOM   71   C  CG    . GLN A  1 10  ? 29.829  64.840 58.676  1.00 43.82  ? 42   GLN A CG    1 
ATOM   72   C  CD    . GLN A  1 10  ? 30.459  63.772 59.543  1.00 49.84  ? 42   GLN A CD    1 
ATOM   73   O  OE1   . GLN A  1 10  ? 29.763  63.017 60.221  1.00 51.28  ? 42   GLN A OE1   1 
ATOM   74   N  NE2   . GLN A  1 10  ? 31.785  63.698 59.520  1.00 52.64  ? 42   GLN A NE2   1 
ATOM   75   N  N     . ASN A  1 11  ? 26.930  62.233 56.480  1.00 31.55  ? 43   ASN A N     1 
ATOM   76   C  CA    . ASN A  1 11  ? 25.662  61.983 55.800  1.00 26.44  ? 43   ASN A CA    1 
ATOM   77   C  C     . ASN A  1 11  ? 25.817  61.255 54.466  1.00 22.08  ? 43   ASN A C     1 
ATOM   78   O  O     . ASN A  1 11  ? 25.163  61.602 53.482  1.00 23.09  ? 43   ASN A O     1 
ATOM   79   C  CB    . ASN A  1 11  ? 24.917  63.305 55.594  1.00 27.12  ? 43   ASN A CB    1 
ATOM   80   C  CG    . ASN A  1 11  ? 24.630  64.019 56.903  1.00 31.93  ? 43   ASN A CG    1 
ATOM   81   O  OD1   . ASN A  1 11  ? 24.068  63.437 57.832  1.00 31.40  ? 43   ASN A OD1   1 
ATOM   82   N  ND2   . ASN A  1 11  ? 25.034  65.280 56.990  1.00 26.04  ? 43   ASN A ND2   1 
ATOM   83   N  N     . ARG A  1 12  ? 26.693  60.252 54.457  1.00 19.78  ? 44   ARG A N     1 
ATOM   84   C  CA    . ARG A  1 12  ? 26.923  59.377 53.304  1.00 20.81  ? 44   ARG A CA    1 
ATOM   85   C  C     . ARG A  1 12  ? 27.529  60.105 52.101  1.00 23.78  ? 44   ARG A C     1 
ATOM   86   O  O     . ARG A  1 12  ? 27.426  59.638 50.966  1.00 23.82  ? 44   ARG A O     1 
ATOM   87   C  CB    . ARG A  1 12  ? 25.622  58.681 52.892  1.00 26.01  ? 44   ARG A CB    1 
ATOM   88   C  CG    . ARG A  1 12  ? 25.002  57.843 54.000  1.00 30.26  ? 44   ARG A CG    1 
ATOM   89   C  CD    . ARG A  1 12  ? 23.681  57.228 53.566  1.00 39.06  ? 44   ARG A CD    1 
ATOM   90   N  NE    . ARG A  1 12  ? 23.851  56.256 52.490  1.00 43.70  ? 44   ARG A NE    1 
ATOM   91   C  CZ    . ARG A  1 12  ? 22.859  55.542 51.967  1.00 42.75  ? 44   ARG A CZ    1 
ATOM   92   N  NH1   . ARG A  1 12  ? 21.622  55.690 52.422  1.00 41.30  ? 44   ARG A NH1   1 
ATOM   93   N  NH2   . ARG A  1 12  ? 23.104  54.680 50.991  1.00 44.31  ? 44   ARG A NH2   1 
ATOM   94   N  N     . GLY A  1 13  ? 28.166  61.244 52.354  1.00 22.70  ? 45   GLY A N     1 
ATOM   95   C  CA    . GLY A  1 13  ? 28.963  61.904 51.336  1.00 20.99  ? 45   GLY A CA    1 
ATOM   96   C  C     . GLY A  1 13  ? 30.208  61.077 51.073  1.00 22.97  ? 45   GLY A C     1 
ATOM   97   O  O     . GLY A  1 13  ? 30.624  60.295 51.926  1.00 24.95  ? 45   GLY A O     1 
ATOM   98   N  N     . VAL A  1 14  ? 30.805  61.241 49.897  1.00 22.48  ? 46   VAL A N     1 
ATOM   99   C  CA    . VAL A  1 14  ? 31.965  60.436 49.520  1.00 19.47  ? 46   VAL A CA    1 
ATOM   100  C  C     . VAL A  1 14  ? 33.266  61.229 49.616  1.00 22.55  ? 46   VAL A C     1 
ATOM   101  O  O     . VAL A  1 14  ? 33.391  62.305 49.030  1.00 21.91  ? 46   VAL A O     1 
ATOM   102  C  CB    . VAL A  1 14  ? 31.826  59.885 48.086  1.00 19.55  ? 46   VAL A CB    1 
ATOM   103  C  CG1   . VAL A  1 14  ? 32.996  58.964 47.755  1.00 18.96  ? 46   VAL A CG1   1 
ATOM   104  C  CG2   . VAL A  1 14  ? 30.501  59.151 47.922  1.00 18.65  ? 46   VAL A CG2   1 
ATOM   105  N  N     . CYS A  1 15  ? 34.234  60.690 50.351  1.00 22.66  ? 47   CYS A N     1 
ATOM   106  C  CA    . CYS A  1 15  ? 35.529  61.346 50.507  1.00 24.73  ? 47   CYS A CA    1 
ATOM   107  C  C     . CYS A  1 15  ? 36.495  60.940 49.401  1.00 25.46  ? 47   CYS A C     1 
ATOM   108  O  O     . CYS A  1 15  ? 36.600  59.764 49.054  1.00 26.03  ? 47   CYS A O     1 
ATOM   109  C  CB    . CYS A  1 15  ? 36.138  61.026 51.874  1.00 29.10  ? 47   CYS A CB    1 
ATOM   110  S  SG    . CYS A  1 15  ? 37.635  61.977 52.268  1.00 34.35  ? 47   CYS A SG    1 
ATOM   111  N  N     . MET A  1 16  ? 37.197  61.924 48.852  1.00 21.86  ? 48   MET A N     1 
ATOM   112  C  CA    . MET A  1 16  ? 38.189  61.680 47.814  1.00 27.65  ? 48   MET A CA    1 
ATOM   113  C  C     . MET A  1 16  ? 39.419  62.546 48.048  1.00 31.51  ? 48   MET A C     1 
ATOM   114  O  O     . MET A  1 16  ? 39.300  63.744 48.294  1.00 33.06  ? 48   MET A O     1 
ATOM   115  C  CB    . MET A  1 16  ? 37.603  61.963 46.429  1.00 29.05  ? 48   MET A CB    1 
ATOM   116  C  CG    . MET A  1 16  ? 38.605  61.845 45.291  1.00 31.28  ? 48   MET A CG    1 
ATOM   117  S  SD    . MET A  1 16  ? 37.918  62.309 43.690  1.00 30.81  ? 48   MET A SD    1 
ATOM   118  C  CE    . MET A  1 16  ? 37.521  64.034 43.974  1.00 36.48  ? 48   MET A CE    1 
ATOM   119  N  N     . SER A  1 17  ? 40.598  61.940 47.973  1.00 25.30  ? 49   SER A N     1 
ATOM   120  C  CA    . SER A  1 17  ? 41.835  62.694 48.127  1.00 27.34  ? 49   SER A CA    1 
ATOM   121  C  C     . SER A  1 17  ? 42.084  63.556 46.896  1.00 28.20  ? 49   SER A C     1 
ATOM   122  O  O     . SER A  1 17  ? 41.810  63.139 45.772  1.00 31.85  ? 49   SER A O     1 
ATOM   123  C  CB    . SER A  1 17  ? 43.020  61.755 48.363  1.00 28.61  ? 49   SER A CB    1 
ATOM   124  O  OG    . SER A  1 17  ? 43.290  60.972 47.214  1.00 37.50  ? 49   SER A OG    1 
ATOM   125  N  N     . VAL A  1 18  ? 42.581  64.768 47.117  1.00 32.09  ? 50   VAL A N     1 
ATOM   126  C  CA    . VAL A  1 18  ? 43.007  65.641 46.027  1.00 32.05  ? 50   VAL A CA    1 
ATOM   127  C  C     . VAL A  1 18  ? 44.396  66.176 46.354  1.00 36.44  ? 50   VAL A C     1 
ATOM   128  O  O     . VAL A  1 18  ? 44.539  67.179 47.054  1.00 41.43  ? 50   VAL A O     1 
ATOM   129  C  CB    . VAL A  1 18  ? 42.032  66.816 45.799  1.00 38.39  ? 50   VAL A CB    1 
ATOM   130  C  CG1   . VAL A  1 18  ? 42.480  67.651 44.609  1.00 43.62  ? 50   VAL A CG1   1 
ATOM   131  C  CG2   . VAL A  1 18  ? 40.614  66.304 45.584  1.00 40.74  ? 50   VAL A CG2   1 
ATOM   132  N  N     . GLY A  1 19  ? 45.420  65.497 45.851  1.00 35.11  ? 51   GLY A N     1 
ATOM   133  C  CA    . GLY A  1 19  ? 46.784  65.789 46.243  1.00 40.61  ? 51   GLY A CA    1 
ATOM   134  C  C     . GLY A  1 19  ? 47.101  65.064 47.536  1.00 40.11  ? 51   GLY A C     1 
ATOM   135  O  O     . GLY A  1 19  ? 46.274  64.310 48.050  1.00 41.84  ? 51   GLY A O     1 
ATOM   136  N  N     . PHE A  1 20  ? 48.295  65.292 48.070  1.00 43.68  ? 52   PHE A N     1 
ATOM   137  C  CA    . PHE A  1 20  ? 48.721  64.620 49.291  1.00 47.13  ? 52   PHE A CA    1 
ATOM   138  C  C     . PHE A  1 20  ? 48.096  65.239 50.538  1.00 49.21  ? 52   PHE A C     1 
ATOM   139  O  O     . PHE A  1 20  ? 47.949  64.575 51.564  1.00 47.26  ? 52   PHE A O     1 
ATOM   140  C  CB    . PHE A  1 20  ? 50.248  64.654 49.416  1.00 48.73  ? 52   PHE A CB    1 
ATOM   141  C  CG    . PHE A  1 20  ? 50.967  63.977 48.285  1.00 47.64  ? 52   PHE A CG    1 
ATOM   142  C  CD1   . PHE A  1 20  ? 51.229  62.618 48.328  1.00 46.30  ? 52   PHE A CD1   1 
ATOM   143  C  CD2   . PHE A  1 20  ? 51.386  64.701 47.181  1.00 48.88  ? 52   PHE A CD2   1 
ATOM   144  C  CE1   . PHE A  1 20  ? 51.891  61.992 47.289  1.00 43.20  ? 52   PHE A CE1   1 
ATOM   145  C  CE2   . PHE A  1 20  ? 52.049  64.081 46.138  1.00 49.65  ? 52   PHE A CE2   1 
ATOM   146  C  CZ    . PHE A  1 20  ? 52.301  62.724 46.193  1.00 46.42  ? 52   PHE A CZ    1 
ATOM   147  N  N     . ASP A  1 21  ? 47.716  66.508 50.439  1.00 53.41  ? 53   ASP A N     1 
ATOM   148  C  CA    . ASP A  1 21  ? 47.379  67.295 51.621  1.00 58.65  ? 53   ASP A CA    1 
ATOM   149  C  C     . ASP A  1 21  ? 45.892  67.599 51.797  1.00 51.42  ? 53   ASP A C     1 
ATOM   150  O  O     . ASP A  1 21  ? 45.480  68.060 52.861  1.00 51.17  ? 53   ASP A O     1 
ATOM   151  C  CB    . ASP A  1 21  ? 48.155  68.614 51.589  1.00 71.85  ? 53   ASP A CB    1 
ATOM   152  C  CG    . ASP A  1 21  ? 47.888  69.414 50.329  1.00 84.64  ? 53   ASP A CG    1 
ATOM   153  O  OD1   . ASP A  1 21  ? 48.608  69.209 49.328  1.00 91.16  ? 53   ASP A OD1   1 
ATOM   154  O  OD2   . ASP A  1 21  ? 46.957  70.246 50.338  1.00 88.35  ? 53   ASP A OD2   1 
ATOM   155  N  N     . GLN A  1 22  ? 45.087  67.352 50.770  1.00 41.36  ? 54   GLN A N     1 
ATOM   156  C  CA    . GLN A  1 22  ? 43.682  67.742 50.831  1.00 39.81  ? 54   GLN A CA    1 
ATOM   157  C  C     . GLN A  1 22  ? 42.706  66.651 50.410  1.00 40.61  ? 54   GLN A C     1 
ATOM   158  O  O     . GLN A  1 22  ? 43.082  65.664 49.777  1.00 34.99  ? 54   GLN A O     1 
ATOM   159  C  CB    . GLN A  1 22  ? 43.445  68.985 49.970  1.00 42.68  ? 54   GLN A CB    1 
ATOM   160  C  CG    . GLN A  1 22  ? 43.729  70.296 50.684  1.00 54.92  ? 54   GLN A CG    1 
ATOM   161  C  CD    . GLN A  1 22  ? 42.744  70.576 51.806  1.00 61.26  ? 54   GLN A CD    1 
ATOM   162  O  OE1   . GLN A  1 22  ? 41.667  69.979 51.869  1.00 57.95  ? 54   GLN A OE1   1 
ATOM   163  N  NE2   . GLN A  1 22  ? 43.111  71.486 52.702  1.00 62.96  ? 54   GLN A NE2   1 
ATOM   164  N  N     . TYR A  1 23  ? 41.445  66.854 50.776  1.00 35.26  ? 55   TYR A N     1 
ATOM   165  C  CA    . TYR A  1 23  ? 40.363  65.956 50.401  1.00 35.76  ? 55   TYR A CA    1 
ATOM   166  C  C     . TYR A  1 23  ? 39.198  66.753 49.829  1.00 33.04  ? 55   TYR A C     1 
ATOM   167  O  O     . TYR A  1 23  ? 39.138  67.975 49.975  1.00 33.60  ? 55   TYR A O     1 
ATOM   168  C  CB    . TYR A  1 23  ? 39.895  65.134 51.604  1.00 33.04  ? 55   TYR A CB    1 
ATOM   169  C  CG    . TYR A  1 23  ? 39.241  65.963 52.688  1.00 32.84  ? 55   TYR A CG    1 
ATOM   170  C  CD1   . TYR A  1 23  ? 39.997  66.544 53.695  1.00 35.45  ? 55   TYR A CD1   1 
ATOM   171  C  CD2   . TYR A  1 23  ? 37.865  66.163 52.704  1.00 34.93  ? 55   TYR A CD2   1 
ATOM   172  C  CE1   . TYR A  1 23  ? 39.403  67.302 54.689  1.00 45.43  ? 55   TYR A CE1   1 
ATOM   173  C  CE2   . TYR A  1 23  ? 37.262  66.922 53.690  1.00 32.87  ? 55   TYR A CE2   1 
ATOM   174  C  CZ    . TYR A  1 23  ? 38.035  67.487 54.681  1.00 35.40  ? 55   TYR A CZ    1 
ATOM   175  O  OH    . TYR A  1 23  ? 37.441  68.241 55.667  1.00 42.70  ? 55   TYR A OH    1 
ATOM   176  N  N     . LYS A  1 24  ? 38.271  66.053 49.188  1.00 29.46  ? 56   LYS A N     1 
ATOM   177  C  CA    . LYS A  1 24  ? 37.060  66.670 48.666  1.00 36.48  ? 56   LYS A CA    1 
ATOM   178  C  C     . LYS A  1 24  ? 35.863  65.772 48.956  1.00 33.16  ? 56   LYS A C     1 
ATOM   179  O  O     . LYS A  1 24  ? 35.901  64.575 48.678  1.00 31.42  ? 56   LYS A O     1 
ATOM   180  C  CB    . LYS A  1 24  ? 37.192  66.927 47.163  1.00 34.98  ? 56   LYS A CB    1 
ATOM   181  C  CG    . LYS A  1 24  ? 35.968  67.554 46.517  1.00 41.86  ? 56   LYS A CG    1 
ATOM   182  C  CD    . LYS A  1 24  ? 35.624  68.888 47.155  1.00 54.71  ? 56   LYS A CD    1 
ATOM   183  C  CE    . LYS A  1 24  ? 34.597  69.644 46.327  1.00 60.96  ? 56   LYS A CE    1 
ATOM   184  N  NZ    . LYS A  1 24  ? 35.145  70.035 44.998  1.00 62.50  ? 56   LYS A NZ    1 
ATOM   185  N  N     . CYS A  1 25  ? 34.807  66.347 49.525  1.00 31.15  ? 57   CYS A N     1 
ATOM   186  C  CA    . CYS A  1 25  ? 33.594  65.587 49.810  1.00 28.53  ? 57   CYS A CA    1 
ATOM   187  C  C     . CYS A  1 25  ? 32.566  65.736 48.696  1.00 24.78  ? 57   CYS A C     1 
ATOM   188  O  O     . CYS A  1 25  ? 32.196  66.850 48.325  1.00 34.09  ? 57   CYS A O     1 
ATOM   189  C  CB    . CYS A  1 25  ? 32.979  66.025 51.142  1.00 29.15  ? 57   CYS A CB    1 
ATOM   190  S  SG    . CYS A  1 25  ? 33.977  65.635 52.602  1.00 31.61  ? 57   CYS A SG    1 
ATOM   191  N  N     . ASP A  1 26  ? 32.109  64.604 48.171  1.00 23.07  ? 58   ASP A N     1 
ATOM   192  C  CA    . ASP A  1 26  ? 31.068  64.581 47.149  1.00 25.44  ? 58   ASP A CA    1 
ATOM   193  C  C     . ASP A  1 26  ? 29.703  64.463 47.820  1.00 28.39  ? 58   ASP A C     1 
ATOM   194  O  O     . ASP A  1 26  ? 29.325  63.391 48.298  1.00 21.15  ? 58   ASP A O     1 
ATOM   195  C  CB    . ASP A  1 26  ? 31.293  63.420 46.176  1.00 24.07  ? 58   ASP A CB    1 
ATOM   196  C  CG    . ASP A  1 26  ? 30.459  63.539 44.908  1.00 28.95  ? 58   ASP A CG    1 
ATOM   197  O  OD1   . ASP A  1 26  ? 29.538  64.382 44.863  1.00 30.49  ? 58   ASP A OD1   1 
ATOM   198  O  OD2   . ASP A  1 26  ? 30.724  62.778 43.952  1.00 29.82  ? 58   ASP A OD2   1 
ATOM   199  N  N     . CYS A  1 27  ? 28.966  65.570 47.847  1.00 26.28  ? 59   CYS A N     1 
ATOM   200  C  CA    . CYS A  1 27  ? 27.698  65.633 48.566  1.00 27.44  ? 59   CYS A CA    1 
ATOM   201  C  C     . CYS A  1 27  ? 26.496  65.337 47.674  1.00 24.85  ? 59   CYS A C     1 
ATOM   202  O  O     . CYS A  1 27  ? 25.361  65.627 48.048  1.00 25.44  ? 59   CYS A O     1 
ATOM   203  C  CB    . CYS A  1 27  ? 27.527  67.011 49.211  1.00 30.44  ? 59   CYS A CB    1 
ATOM   204  S  SG    . CYS A  1 27  ? 28.900  67.514 50.273  1.00 49.41  ? 59   CYS A SG    1 
ATOM   205  N  N     . THR A  1 28  ? 26.750  64.755 46.505  1.00 23.95  ? 60   THR A N     1 
ATOM   206  C  CA    . THR A  1 28  ? 25.696  64.464 45.532  1.00 27.32  ? 60   THR A CA    1 
ATOM   207  C  C     . THR A  1 28  ? 24.550  63.642 46.127  1.00 25.25  ? 60   THR A C     1 
ATOM   208  O  O     . THR A  1 28  ? 24.759  62.528 46.607  1.00 24.40  ? 60   THR A O     1 
ATOM   209  C  CB    . THR A  1 28  ? 26.258  63.707 44.308  1.00 24.54  ? 60   THR A CB    1 
ATOM   210  O  OG1   . THR A  1 28  ? 27.301  64.476 43.696  1.00 25.69  ? 60   THR A OG1   1 
ATOM   211  C  CG2   . THR A  1 28  ? 25.160  63.446 43.286  1.00 22.58  ? 60   THR A CG2   1 
ATOM   212  N  N     . ARG A  1 29  ? 23.349  64.215 46.094  1.00 28.16  ? 61   ARG A N     1 
ATOM   213  C  CA    . ARG A  1 29  ? 22.121  63.551 46.542  1.00 30.20  ? 61   ARG A CA    1 
ATOM   214  C  C     . ARG A  1 29  ? 22.168  63.050 47.987  1.00 33.47  ? 61   ARG A C     1 
ATOM   215  O  O     . ARG A  1 29  ? 21.525  62.055 48.324  1.00 36.37  ? 61   ARG A O     1 
ATOM   216  C  CB    . ARG A  1 29  ? 21.779  62.386 45.608  1.00 28.08  ? 61   ARG A CB    1 
ATOM   217  C  CG    . ARG A  1 29  ? 21.284  62.821 44.238  1.00 28.16  ? 61   ARG A CG    1 
ATOM   218  C  CD    . ARG A  1 29  ? 20.935  61.627 43.363  1.00 30.56  ? 61   ARG A CD    1 
ATOM   219  N  NE    . ARG A  1 29  ? 22.108  60.820 43.035  1.00 27.70  ? 61   ARG A NE    1 
ATOM   220  C  CZ    . ARG A  1 29  ? 22.909  61.050 41.999  1.00 25.78  ? 61   ARG A CZ    1 
ATOM   221  N  NH1   . ARG A  1 29  ? 22.668  62.069 41.184  1.00 25.48  ? 61   ARG A NH1   1 
ATOM   222  N  NH2   . ARG A  1 29  ? 23.954  60.264 41.778  1.00 20.06  ? 61   ARG A NH2   1 
ATOM   223  N  N     . THR A  1 30  ? 22.917  63.744 48.837  1.00 28.73  ? 62   THR A N     1 
ATOM   224  C  CA    . THR A  1 30  ? 22.942  63.422 50.259  1.00 32.01  ? 62   THR A CA    1 
ATOM   225  C  C     . THR A  1 30  ? 21.877  64.220 51.004  1.00 36.00  ? 62   THR A C     1 
ATOM   226  O  O     . THR A  1 30  ? 21.497  63.877 52.123  1.00 36.05  ? 62   THR A O     1 
ATOM   227  C  CB    . THR A  1 30  ? 24.315  63.714 50.895  1.00 31.53  ? 62   THR A CB    1 
ATOM   228  O  OG1   . THR A  1 30  ? 24.571  65.124 50.857  1.00 32.02  ? 62   THR A OG1   1 
ATOM   229  C  CG2   . THR A  1 30  ? 25.425  62.971 50.163  1.00 30.30  ? 62   THR A CG2   1 
ATOM   230  N  N     . GLY A  1 31  ? 21.400  65.288 50.373  1.00 31.92  ? 63   GLY A N     1 
ATOM   231  C  CA    . GLY A  1 31  ? 20.469  66.197 51.014  1.00 39.47  ? 63   GLY A CA    1 
ATOM   232  C  C     . GLY A  1 31  ? 21.218  67.199 51.871  1.00 41.11  ? 63   GLY A C     1 
ATOM   233  O  O     . GLY A  1 31  ? 20.624  67.931 52.660  1.00 38.92  ? 63   GLY A O     1 
ATOM   234  N  N     . PHE A  1 32  ? 22.537  67.221 51.710  1.00 38.37  ? 64   PHE A N     1 
ATOM   235  C  CA    . PHE A  1 32  ? 23.397  68.113 52.476  1.00 38.10  ? 64   PHE A CA    1 
ATOM   236  C  C     . PHE A  1 32  ? 24.417  68.790 51.566  1.00 40.76  ? 64   PHE A C     1 
ATOM   237  O  O     . PHE A  1 32  ? 24.642  68.353 50.439  1.00 45.61  ? 64   PHE A O     1 
ATOM   238  C  CB    . PHE A  1 32  ? 24.115  67.346 53.591  1.00 34.03  ? 64   PHE A CB    1 
ATOM   239  C  CG    . PHE A  1 32  ? 23.207  66.882 54.697  1.00 36.98  ? 64   PHE A CG    1 
ATOM   240  C  CD1   . PHE A  1 32  ? 22.461  65.723 54.563  1.00 35.24  ? 64   PHE A CD1   1 
ATOM   241  C  CD2   . PHE A  1 32  ? 23.109  67.599 55.877  1.00 36.62  ? 64   PHE A CD2   1 
ATOM   242  C  CE1   . PHE A  1 32  ? 21.628  65.295 55.577  1.00 33.16  ? 64   PHE A CE1   1 
ATOM   243  C  CE2   . PHE A  1 32  ? 22.278  67.175 56.898  1.00 38.70  ? 64   PHE A CE2   1 
ATOM   244  C  CZ    . PHE A  1 32  ? 21.537  66.022 56.747  1.00 37.72  ? 64   PHE A CZ    1 
ATOM   245  N  N     . TYR A  1 33  ? 25.026  69.861 52.061  1.00 36.57  ? 65   TYR A N     1 
ATOM   246  C  CA    . TYR A  1 33  ? 26.093  70.535 51.333  1.00 36.88  ? 65   TYR A CA    1 
ATOM   247  C  C     . TYR A  1 33  ? 27.138  71.063 52.306  1.00 39.57  ? 65   TYR A C     1 
ATOM   248  O  O     . TYR A  1 33  ? 27.070  70.796 53.506  1.00 43.36  ? 65   TYR A O     1 
ATOM   249  C  CB    . TYR A  1 33  ? 25.537  71.669 50.467  1.00 37.28  ? 65   TYR A CB    1 
ATOM   250  C  CG    . TYR A  1 33  ? 24.851  72.776 51.235  1.00 39.90  ? 65   TYR A CG    1 
ATOM   251  C  CD1   . TYR A  1 33  ? 23.526  72.655 51.633  1.00 44.13  ? 65   TYR A CD1   1 
ATOM   252  C  CD2   . TYR A  1 33  ? 25.523  73.951 51.544  1.00 44.33  ? 65   TYR A CD2   1 
ATOM   253  C  CE1   . TYR A  1 33  ? 22.893  73.667 52.330  1.00 47.41  ? 65   TYR A CE1   1 
ATOM   254  C  CE2   . TYR A  1 33  ? 24.899  74.969 52.239  1.00 50.24  ? 65   TYR A CE2   1 
ATOM   255  C  CZ    . TYR A  1 33  ? 23.583  74.823 52.628  1.00 51.04  ? 65   TYR A CZ    1 
ATOM   256  O  OH    . TYR A  1 33  ? 22.958  75.835 53.322  1.00 53.70  ? 65   TYR A OH    1 
ATOM   257  N  N     . GLY A  1 34  ? 28.105  71.811 51.787  1.00 40.57  ? 66   GLY A N     1 
ATOM   258  C  CA    . GLY A  1 34  ? 29.208  72.291 52.598  1.00 39.04  ? 66   GLY A CA    1 
ATOM   259  C  C     . GLY A  1 34  ? 30.423  71.404 52.417  1.00 41.67  ? 66   GLY A C     1 
ATOM   260  O  O     . GLY A  1 34  ? 30.339  70.356 51.776  1.00 43.16  ? 66   GLY A O     1 
ATOM   261  N  N     . GLU A  1 35  ? 31.550  71.820 52.986  1.00 46.03  ? 67   GLU A N     1 
ATOM   262  C  CA    . GLU A  1 35  ? 32.814  71.110 52.809  1.00 43.21  ? 67   GLU A CA    1 
ATOM   263  C  C     . GLU A  1 35  ? 32.751  69.663 53.292  1.00 38.42  ? 67   GLU A C     1 
ATOM   264  O  O     . GLU A  1 35  ? 33.365  68.778 52.697  1.00 31.46  ? 67   GLU A O     1 
ATOM   265  C  CB    . GLU A  1 35  ? 33.942  71.845 53.538  1.00 46.13  ? 67   GLU A CB    1 
ATOM   266  C  CG    . GLU A  1 35  ? 35.321  71.246 53.305  1.00 47.33  ? 67   GLU A CG    1 
ATOM   267  C  CD    . GLU A  1 35  ? 36.401  71.922 54.124  1.00 57.14  ? 67   GLU A CD    1 
ATOM   268  O  OE1   . GLU A  1 35  ? 36.059  72.740 55.004  1.00 61.56  ? 67   GLU A OE1   1 
ATOM   269  O  OE2   . GLU A  1 35  ? 37.593  71.633 53.887  1.00 61.34  ? 67   GLU A OE2   1 
ATOM   270  N  N     . ASN A  1 36  ? 32.007  69.427 54.368  1.00 32.73  ? 68   ASN A N     1 
ATOM   271  C  CA    . ASN A  1 36  ? 31.921  68.098 54.962  1.00 34.57  ? 68   ASN A CA    1 
ATOM   272  C  C     . ASN A  1 36  ? 30.539  67.464 54.822  1.00 35.76  ? 68   ASN A C     1 
ATOM   273  O  O     . ASN A  1 36  ? 30.236  66.476 55.495  1.00 35.32  ? 68   ASN A O     1 
ATOM   274  C  CB    . ASN A  1 36  ? 32.306  68.159 56.442  1.00 38.81  ? 68   ASN A CB    1 
ATOM   275  C  CG    . ASN A  1 36  ? 33.786  68.422 56.652  1.00 50.75  ? 68   ASN A CG    1 
ATOM   276  O  OD1   . ASN A  1 36  ? 34.624  67.987 55.864  1.00 48.68  ? 68   ASN A OD1   1 
ATOM   277  N  ND2   . ASN A  1 36  ? 34.112  69.138 57.724  1.00 70.03  ? 68   ASN A ND2   1 
ATOM   278  N  N     . CYS A  1 37  ? 29.714  68.033 53.945  1.00 32.67  ? 69   CYS A N     1 
ATOM   279  C  CA    . CYS A  1 37  ? 28.328  67.598 53.766  1.00 32.68  ? 69   CYS A CA    1 
ATOM   280  C  C     . CYS A  1 37  ? 27.560  67.647 55.086  1.00 35.22  ? 69   CYS A C     1 
ATOM   281  O  O     . CYS A  1 37  ? 26.791  66.740 55.401  1.00 36.74  ? 69   CYS A O     1 
ATOM   282  C  CB    . CYS A  1 37  ? 28.270  66.183 53.178  1.00 28.75  ? 69   CYS A CB    1 
ATOM   283  S  SG    . CYS A  1 37  ? 29.117  65.984 51.590  1.00 46.00  ? 69   CYS A SG    1 
ATOM   284  N  N     . SER A  1 38  ? 27.776  68.711 55.853  1.00 35.31  ? 70   SER A N     1 
ATOM   285  C  CA    . SER A  1 38  ? 27.170  68.834 57.175  1.00 39.13  ? 70   SER A CA    1 
ATOM   286  C  C     . SER A  1 38  ? 25.985  69.794 57.187  1.00 40.21  ? 70   SER A C     1 
ATOM   287  O  O     . SER A  1 38  ? 25.082  69.663 58.012  1.00 43.41  ? 70   SER A O     1 
ATOM   288  C  CB    . SER A  1 38  ? 28.213  69.292 58.197  1.00 43.81  ? 70   SER A CB    1 
ATOM   289  O  OG    . SER A  1 38  ? 29.259  68.344 58.314  1.00 50.94  ? 70   SER A OG    1 
ATOM   290  N  N     . THR A  1 39  ? 25.993  70.761 56.276  1.00 37.91  ? 71   THR A N     1 
ATOM   291  C  CA    . THR A  1 39  ? 24.926  71.752 56.217  1.00 39.75  ? 71   THR A CA    1 
ATOM   292  C  C     . THR A  1 39  ? 23.734  71.223 55.426  1.00 39.40  ? 71   THR A C     1 
ATOM   293  O  O     . THR A  1 39  ? 23.849  70.942 54.235  1.00 39.60  ? 71   THR A O     1 
ATOM   294  C  CB    . THR A  1 39  ? 25.409  73.069 55.586  1.00 42.67  ? 71   THR A CB    1 
ATOM   295  O  OG1   . THR A  1 39  ? 26.687  73.423 56.129  1.00 46.22  ? 71   THR A OG1   1 
ATOM   296  C  CG2   . THR A  1 39  ? 24.417  74.186 55.866  1.00 43.61  ? 71   THR A CG2   1 
ATOM   297  N  N     . PRO A  1 40  ? 22.580  71.086 56.093  1.00 40.41  ? 72   PRO A N     1 
ATOM   298  C  CA    . PRO A  1 40  ? 21.366  70.549 55.469  1.00 37.66  ? 72   PRO A CA    1 
ATOM   299  C  C     . PRO A  1 40  ? 20.670  71.548 54.549  1.00 37.78  ? 72   PRO A C     1 
ATOM   300  O  O     . PRO A  1 40  ? 20.722  72.755 54.788  1.00 39.45  ? 72   PRO A O     1 
ATOM   301  C  CB    . PRO A  1 40  ? 20.482  70.209 56.671  1.00 40.19  ? 72   PRO A CB    1 
ATOM   302  C  CG    . PRO A  1 40  ? 20.914  71.159 57.727  1.00 41.84  ? 72   PRO A CG    1 
ATOM   303  C  CD    . PRO A  1 40  ? 22.384  71.389 57.521  1.00 41.05  ? 72   PRO A CD    1 
ATOM   304  N  N     . GLU A  1 41  ? 20.029  71.036 53.502  1.00 49.27  ? 73   GLU A N     1 
ATOM   305  C  CA    . GLU A  1 41  ? 19.257  71.870 52.590  1.00 51.77  ? 73   GLU A CA    1 
ATOM   306  C  C     . GLU A  1 41  ? 17.903  72.202 53.208  1.00 55.54  ? 73   GLU A C     1 
ATOM   307  O  O     . GLU A  1 41  ? 17.610  71.788 54.329  1.00 54.50  ? 73   GLU A O     1 
ATOM   308  C  CB    . GLU A  1 41  ? 19.077  71.173 51.239  1.00 53.55  ? 73   GLU A CB    1 
ATOM   309  C  CG    . GLU A  1 41  ? 20.378  70.964 50.478  1.00 62.31  ? 73   GLU A CG    1 
ATOM   310  C  CD    . GLU A  1 41  ? 20.201  70.122 49.228  1.00 67.19  ? 73   GLU A CD    1 
ATOM   311  O  OE1   . GLU A  1 41  ? 19.176  69.418 49.120  1.00 69.53  ? 73   GLU A OE1   1 
ATOM   312  O  OE2   . GLU A  1 41  ? 21.091  70.165 48.353  1.00 68.49  ? 73   GLU A OE2   1 
ATOM   313  N  N     . PHE A  1 42  ? 17.086  72.948 52.471  1.00 57.06  ? 74   PHE A N     1 
ATOM   314  C  CA    . PHE A  1 42  ? 15.791  73.406 52.967  1.00 56.98  ? 74   PHE A CA    1 
ATOM   315  C  C     . PHE A  1 42  ? 14.875  72.252 53.365  1.00 54.33  ? 74   PHE A C     1 
ATOM   316  O  O     . PHE A  1 42  ? 14.479  72.138 54.526  1.00 54.77  ? 74   PHE A O     1 
ATOM   317  C  CB    . PHE A  1 42  ? 15.098  74.275 51.914  1.00 60.59  ? 74   PHE A CB    1 
ATOM   318  N  N     . LEU A  1 43  ? 14.542  71.401 52.399  1.00 51.38  ? 75   LEU A N     1 
ATOM   319  C  CA    . LEU A  1 43  ? 13.666  70.261 52.649  1.00 49.66  ? 75   LEU A CA    1 
ATOM   320  C  C     . LEU A  1 43  ? 14.278  69.296 53.658  1.00 51.69  ? 75   LEU A C     1 
ATOM   321  O  O     . LEU A  1 43  ? 13.561  68.637 54.409  1.00 57.24  ? 75   LEU A O     1 
ATOM   322  C  CB    . LEU A  1 43  ? 13.352  69.522 51.345  1.00 50.92  ? 75   LEU A CB    1 
ATOM   323  C  CG    . LEU A  1 43  ? 12.098  69.955 50.578  1.00 59.12  ? 75   LEU A CG    1 
ATOM   324  C  CD1   . LEU A  1 43  ? 12.229  71.377 50.051  1.00 60.64  ? 75   LEU A CD1   1 
ATOM   325  C  CD2   . LEU A  1 43  ? 11.799  68.983 49.445  1.00 62.61  ? 75   LEU A CD2   1 
ATOM   326  N  N     . THR A  1 44  ? 15.605  69.223 53.673  1.00 50.77  ? 76   THR A N     1 
ATOM   327  C  CA    . THR A  1 44  ? 16.314  68.342 54.594  1.00 51.07  ? 76   THR A CA    1 
ATOM   328  C  C     . THR A  1 44  ? 16.101  68.763 56.046  1.00 49.11  ? 76   THR A C     1 
ATOM   329  O  O     . THR A  1 44  ? 15.851  67.922 56.910  1.00 44.64  ? 76   THR A O     1 
ATOM   330  C  CB    . THR A  1 44  ? 17.822  68.311 54.291  1.00 42.01  ? 76   THR A CB    1 
ATOM   331  O  OG1   . THR A  1 44  ? 18.028  67.905 52.932  1.00 41.92  ? 76   THR A OG1   1 
ATOM   332  C  CG2   . THR A  1 44  ? 18.534  67.338 55.216  1.00 42.09  ? 76   THR A CG2   1 
ATOM   333  N  N     . ARG A  1 45  ? 16.198  70.063 56.309  1.00 49.67  ? 77   ARG A N     1 
ATOM   334  C  CA    . ARG A  1 45  ? 15.947  70.593 57.647  1.00 51.68  ? 77   ARG A CA    1 
ATOM   335  C  C     . ARG A  1 45  ? 14.522  70.291 58.097  1.00 49.79  ? 77   ARG A C     1 
ATOM   336  O  O     . ARG A  1 45  ? 14.283  69.987 59.265  1.00 52.55  ? 77   ARG A O     1 
ATOM   337  C  CB    . ARG A  1 45  ? 16.198  72.102 57.697  1.00 61.08  ? 77   ARG A CB    1 
ATOM   338  C  CG    . ARG A  1 45  ? 17.659  72.497 57.610  1.00 65.20  ? 77   ARG A CG    1 
ATOM   339  C  CD    . ARG A  1 45  ? 17.867  73.957 57.985  1.00 67.44  ? 77   ARG A CD    1 
ATOM   340  N  NE    . ARG A  1 45  ? 19.280  74.330 57.958  1.00 73.18  ? 77   ARG A NE    1 
ATOM   341  C  CZ    . ARG A  1 45  ? 20.093  74.265 59.008  1.00 76.99  ? 77   ARG A CZ    1 
ATOM   342  N  NH1   . ARG A  1 45  ? 21.365  74.624 58.888  1.00 76.61  ? 77   ARG A NH1   1 
ATOM   343  N  NH2   . ARG A  1 45  ? 19.636  73.841 60.178  1.00 78.91  ? 77   ARG A NH2   1 
ATOM   344  N  N     . ILE A  1 46  ? 13.582  70.373 57.160  1.00 44.42  ? 78   ILE A N     1 
ATOM   345  C  CA    . ILE A  1 46  ? 12.177  70.111 57.452  1.00 50.56  ? 78   ILE A CA    1 
ATOM   346  C  C     . ILE A  1 46  ? 11.948  68.642 57.800  1.00 48.36  ? 78   ILE A C     1 
ATOM   347  O  O     . ILE A  1 46  ? 11.290  68.327 58.792  1.00 51.67  ? 78   ILE A O     1 
ATOM   348  C  CB    . ILE A  1 46  ? 11.272  70.502 56.264  1.00 54.81  ? 78   ILE A CB    1 
ATOM   349  C  CG1   . ILE A  1 46  ? 11.336  72.011 56.020  1.00 54.64  ? 78   ILE A CG1   1 
ATOM   350  C  CG2   . ILE A  1 46  ? 9.836   70.067 56.516  1.00 56.71  ? 78   ILE A CG2   1 
ATOM   351  C  CD1   . ILE A  1 46  ? 10.369  72.505 54.963  1.00 49.89  ? 78   ILE A CD1   1 
ATOM   352  N  N     . LYS A  1 47  ? 12.498  67.749 56.983  1.00 51.78  ? 79   LYS A N     1 
ATOM   353  C  CA    . LYS A  1 47  ? 12.369  66.315 57.216  1.00 51.83  ? 79   LYS A CA    1 
ATOM   354  C  C     . LYS A  1 47  ? 12.993  65.915 58.549  1.00 50.75  ? 79   LYS A C     1 
ATOM   355  O  O     . LYS A  1 47  ? 12.468  65.055 59.254  1.00 52.52  ? 79   LYS A O     1 
ATOM   356  C  CB    . LYS A  1 47  ? 13.010  65.527 56.072  1.00 56.03  ? 79   LYS A CB    1 
ATOM   357  C  CG    . LYS A  1 47  ? 12.309  65.708 54.735  1.00 62.34  ? 79   LYS A CG    1 
ATOM   358  C  CD    . LYS A  1 47  ? 13.125  65.126 53.593  1.00 64.37  ? 79   LYS A CD    1 
ATOM   359  C  CE    . LYS A  1 47  ? 12.481  65.429 52.250  1.00 68.34  ? 79   LYS A CE    1 
ATOM   360  N  NZ    . LYS A  1 47  ? 13.327  64.969 51.115  1.00 69.81  ? 79   LYS A NZ    1 
ATOM   361  N  N     . LEU A  1 48  ? 14.110  66.551 58.892  1.00 50.12  ? 80   LEU A N     1 
ATOM   362  C  CA    . LEU A  1 48  ? 14.777  66.301 60.166  1.00 49.24  ? 80   LEU A CA    1 
ATOM   363  C  C     . LEU A  1 48  ? 13.897  66.699 61.347  1.00 50.67  ? 80   LEU A C     1 
ATOM   364  O  O     . LEU A  1 48  ? 13.832  65.990 62.350  1.00 51.57  ? 80   LEU A O     1 
ATOM   365  C  CB    . LEU A  1 48  ? 16.107  67.057 60.234  1.00 48.61  ? 80   LEU A CB    1 
ATOM   366  C  CG    . LEU A  1 48  ? 17.267  66.515 59.396  1.00 53.95  ? 80   LEU A CG    1 
ATOM   367  C  CD1   . LEU A  1 48  ? 18.462  67.453 59.466  1.00 56.18  ? 80   LEU A CD1   1 
ATOM   368  C  CD2   . LEU A  1 48  ? 17.651  65.118 59.853  1.00 55.72  ? 80   LEU A CD2   1 
ATOM   369  N  N     . PHE A  1 49  ? 13.221  67.836 61.217  1.00 52.79  ? 81   PHE A N     1 
ATOM   370  C  CA    . PHE A  1 49  ? 12.390  68.364 62.293  1.00 56.15  ? 81   PHE A CA    1 
ATOM   371  C  C     . PHE A  1 49  ? 11.060  67.624 62.417  1.00 60.07  ? 81   PHE A C     1 
ATOM   372  O  O     . PHE A  1 49  ? 10.395  67.703 63.450  1.00 65.54  ? 81   PHE A O     1 
ATOM   373  C  CB    . PHE A  1 49  ? 12.132  69.859 62.079  1.00 59.18  ? 81   PHE A CB    1 
ATOM   374  N  N     . LEU A  1 50  ? 10.676  66.905 61.366  1.00 57.84  ? 82   LEU A N     1 
ATOM   375  C  CA    . LEU A  1 50  ? 9.402   66.193 61.357  1.00 58.77  ? 82   LEU A CA    1 
ATOM   376  C  C     . LEU A  1 50  ? 9.584   64.680 61.453  1.00 64.48  ? 82   LEU A C     1 
ATOM   377  O  O     . LEU A  1 50  ? 8.625   63.922 61.306  1.00 68.65  ? 82   LEU A O     1 
ATOM   378  C  CB    . LEU A  1 50  ? 8.605   66.542 60.097  1.00 53.76  ? 82   LEU A CB    1 
ATOM   379  C  CG    . LEU A  1 50  ? 8.107   67.984 59.996  1.00 53.64  ? 82   LEU A CG    1 
ATOM   380  C  CD1   . LEU A  1 50  ? 7.299   68.183 58.724  1.00 55.80  ? 82   LEU A CD1   1 
ATOM   381  C  CD2   . LEU A  1 50  ? 7.284   68.357 61.221  1.00 51.39  ? 82   LEU A CD2   1 
ATOM   382  N  N     . LYS A  1 51  ? 10.816  64.245 61.700  1.00 64.60  ? 83   LYS A N     1 
ATOM   383  C  CA    . LYS A  1 51  ? 11.101  62.824 61.874  1.00 65.57  ? 83   LYS A CA    1 
ATOM   384  C  C     . LYS A  1 51  ? 11.527  62.517 63.307  1.00 65.25  ? 83   LYS A C     1 
ATOM   385  O  O     . LYS A  1 51  ? 12.489  63.096 63.811  1.00 63.91  ? 83   LYS A O     1 
ATOM   386  C  CB    . LYS A  1 51  ? 12.186  62.365 60.899  1.00 65.77  ? 83   LYS A CB    1 
ATOM   387  C  CG    . LYS A  1 51  ? 12.640  60.933 61.120  1.00 70.44  ? 83   LYS A CG    1 
ATOM   388  C  CD    . LYS A  1 51  ? 13.733  60.536 60.145  1.00 73.62  ? 83   LYS A CD    1 
ATOM   389  C  CE    . LYS A  1 51  ? 14.217  59.124 60.419  1.00 78.87  ? 83   LYS A CE    1 
ATOM   390  N  NZ    . LYS A  1 51  ? 15.258  58.703 59.445  1.00 82.46  ? 83   LYS A NZ    1 
ATOM   391  N  N     . PRO A  1 52  ? 10.806  61.596 63.966  1.00 57.47  ? 84   PRO A N     1 
ATOM   392  C  CA    . PRO A  1 52  ? 11.075  61.217 65.357  1.00 55.09  ? 84   PRO A CA    1 
ATOM   393  C  C     . PRO A  1 52  ? 12.263  60.268 65.499  1.00 50.93  ? 84   PRO A C     1 
ATOM   394  O  O     . PRO A  1 52  ? 12.821  59.815 64.499  1.00 51.68  ? 84   PRO A O     1 
ATOM   395  C  CB    . PRO A  1 52  ? 9.778   60.526 65.778  1.00 51.67  ? 84   PRO A CB    1 
ATOM   396  C  CG    . PRO A  1 52  ? 9.273   59.917 64.517  1.00 49.75  ? 84   PRO A CG    1 
ATOM   397  C  CD    . PRO A  1 52  ? 9.645   60.876 63.414  1.00 52.86  ? 84   PRO A CD    1 
ATOM   398  N  N     . THR A  1 53  ? 12.637  59.976 66.740  1.00 47.19  ? 85   THR A N     1 
ATOM   399  C  CA    . THR A  1 53  ? 13.740  59.065 67.024  1.00 46.37  ? 85   THR A CA    1 
ATOM   400  C  C     . THR A  1 53  ? 13.263  57.616 66.968  1.00 45.23  ? 85   THR A C     1 
ATOM   401  O  O     . THR A  1 53  ? 12.080  57.345 67.180  1.00 44.47  ? 85   THR A O     1 
ATOM   402  C  CB    . THR A  1 53  ? 14.362  59.347 68.408  1.00 43.72  ? 85   THR A CB    1 
ATOM   403  O  OG1   . THR A  1 53  ? 13.434  58.975 69.436  1.00 45.03  ? 85   THR A OG1   1 
ATOM   404  C  CG2   . THR A  1 53  ? 14.711  60.821 68.548  1.00 47.36  ? 85   THR A CG2   1 
ATOM   405  N  N     . PRO A  1 54  ? 14.180  56.680 66.671  1.00 37.61  ? 86   PRO A N     1 
ATOM   406  C  CA    . PRO A  1 54  ? 13.843  55.251 66.631  1.00 35.36  ? 86   PRO A CA    1 
ATOM   407  C  C     . PRO A  1 54  ? 13.276  54.721 67.949  1.00 39.08  ? 86   PRO A C     1 
ATOM   408  O  O     . PRO A  1 54  ? 12.448  53.811 67.929  1.00 41.21  ? 86   PRO A O     1 
ATOM   409  C  CB    . PRO A  1 54  ? 15.186  54.588 66.315  1.00 33.59  ? 86   PRO A CB    1 
ATOM   410  C  CG    . PRO A  1 54  ? 15.935  55.622 65.559  1.00 35.21  ? 86   PRO A CG    1 
ATOM   411  C  CD    . PRO A  1 54  ? 15.551  56.930 66.191  1.00 36.62  ? 86   PRO A CD    1 
ATOM   412  N  N     . ASN A  1 55  ? 13.713  55.280 69.073  1.00 37.47  ? 87   ASN A N     1 
ATOM   413  C  CA    . ASN A  1 55  ? 13.211  54.850 70.373  1.00 40.74  ? 87   ASN A CA    1 
ATOM   414  C  C     . ASN A  1 55  ? 11.779  55.318 70.614  1.00 44.41  ? 87   ASN A C     1 
ATOM   415  O  O     . ASN A  1 55  ? 11.013  54.657 71.316  1.00 46.10  ? 87   ASN A O     1 
ATOM   416  C  CB    . ASN A  1 55  ? 14.125  55.349 71.493  1.00 45.70  ? 87   ASN A CB    1 
ATOM   417  C  CG    . ASN A  1 55  ? 15.468  54.643 71.506  1.00 49.00  ? 87   ASN A CG    1 
ATOM   418  O  OD1   . ASN A  1 55  ? 15.624  53.570 70.922  1.00 46.69  ? 87   ASN A OD1   1 
ATOM   419  N  ND2   . ASN A  1 55  ? 16.444  55.240 72.180  1.00 49.53  ? 87   ASN A ND2   1 
ATOM   420  N  N     . THR A  1 56  ? 11.423  56.457 70.028  1.00 42.58  ? 88   THR A N     1 
ATOM   421  C  CA    . THR A  1 56  ? 10.053  56.952 70.096  1.00 45.51  ? 88   THR A CA    1 
ATOM   422  C  C     . THR A  1 56  ? 9.138   56.075 69.248  1.00 40.49  ? 88   THR A C     1 
ATOM   423  O  O     . THR A  1 56  ? 8.047   55.699 69.678  1.00 36.87  ? 88   THR A O     1 
ATOM   424  C  CB    . THR A  1 56  ? 9.951   58.413 69.620  1.00 52.63  ? 88   THR A CB    1 
ATOM   425  O  OG1   . THR A  1 56  ? 10.754  59.252 70.461  1.00 58.03  ? 88   THR A OG1   1 
ATOM   426  C  CG2   . THR A  1 56  ? 8.507   58.892 69.667  1.00 50.20  ? 88   THR A CG2   1 
ATOM   427  N  N     . VAL A  1 57  ? 9.597   55.751 68.042  1.00 38.35  ? 89   VAL A N     1 
ATOM   428  C  CA    . VAL A  1 57  ? 8.855   54.882 67.134  1.00 37.91  ? 89   VAL A CA    1 
ATOM   429  C  C     . VAL A  1 57  ? 8.662   53.497 67.746  1.00 41.65  ? 89   VAL A C     1 
ATOM   430  O  O     . VAL A  1 57  ? 7.570   52.929 67.689  1.00 41.58  ? 89   VAL A O     1 
ATOM   431  C  CB    . VAL A  1 57  ? 9.573   54.746 65.773  1.00 35.88  ? 89   VAL A CB    1 
ATOM   432  C  CG1   . VAL A  1 57  ? 8.815   53.797 64.856  1.00 32.90  ? 89   VAL A CG1   1 
ATOM   433  C  CG2   . VAL A  1 57  ? 9.735   56.110 65.120  1.00 39.48  ? 89   VAL A CG2   1 
ATOM   434  N  N     . HIS A  1 58  ? 9.728   52.967 68.340  1.00 38.97  ? 90   HIS A N     1 
ATOM   435  C  CA    . HIS A  1 58  ? 9.694   51.649 68.964  1.00 34.65  ? 90   HIS A CA    1 
ATOM   436  C  C     . HIS A  1 58  ? 8.705   51.599 70.125  1.00 35.70  ? 90   HIS A C     1 
ATOM   437  O  O     . HIS A  1 58  ? 8.079   50.568 70.371  1.00 31.70  ? 90   HIS A O     1 
ATOM   438  C  CB    . HIS A  1 58  ? 11.089  51.253 69.448  1.00 35.36  ? 90   HIS A CB    1 
ATOM   439  C  CG    . HIS A  1 58  ? 11.135  49.927 70.140  1.00 37.80  ? 90   HIS A CG    1 
ATOM   440  N  ND1   . HIS A  1 58  ? 11.081  49.800 71.512  1.00 37.81  ? 90   HIS A ND1   1 
ATOM   441  C  CD2   . HIS A  1 58  ? 11.231  48.668 69.650  1.00 38.25  ? 90   HIS A CD2   1 
ATOM   442  C  CE1   . HIS A  1 58  ? 11.142  48.521 71.836  1.00 37.44  ? 90   HIS A CE1   1 
ATOM   443  N  NE2   . HIS A  1 58  ? 11.233  47.813 70.725  1.00 40.25  ? 90   HIS A NE2   1 
ATOM   444  N  N     . TYR A  1 59  ? 8.570   52.714 70.836  1.00 38.27  ? 91   TYR A N     1 
ATOM   445  C  CA    . TYR A  1 59  ? 7.600   52.807 71.922  1.00 37.26  ? 91   TYR A CA    1 
ATOM   446  C  C     . TYR A  1 59  ? 6.182   52.659 71.383  1.00 33.87  ? 91   TYR A C     1 
ATOM   447  O  O     . TYR A  1 59  ? 5.382   51.893 71.918  1.00 34.78  ? 91   TYR A O     1 
ATOM   448  C  CB    . TYR A  1 59  ? 7.743   54.135 72.668  1.00 38.78  ? 91   TYR A CB    1 
ATOM   449  C  CG    . TYR A  1 59  ? 6.783   54.295 73.829  1.00 40.03  ? 91   TYR A CG    1 
ATOM   450  C  CD1   . TYR A  1 59  ? 5.513   54.831 73.642  1.00 38.91  ? 91   TYR A CD1   1 
ATOM   451  C  CD2   . TYR A  1 59  ? 7.149   53.913 75.113  1.00 41.80  ? 91   TYR A CD2   1 
ATOM   452  C  CE1   . TYR A  1 59  ? 4.635   54.977 74.698  1.00 47.60  ? 91   TYR A CE1   1 
ATOM   453  C  CE2   . TYR A  1 59  ? 6.278   54.058 76.177  1.00 49.47  ? 91   TYR A CE2   1 
ATOM   454  C  CZ    . TYR A  1 59  ? 5.022   54.590 75.964  1.00 52.35  ? 91   TYR A CZ    1 
ATOM   455  O  OH    . TYR A  1 59  ? 4.149   54.736 77.018  1.00 57.57  ? 91   TYR A OH    1 
ATOM   456  N  N     . ILE A  1 60  ? 5.884   53.405 70.323  1.00 33.76  ? 92   ILE A N     1 
ATOM   457  C  CA    . ILE A  1 60  ? 4.561   53.395 69.705  1.00 35.22  ? 92   ILE A CA    1 
ATOM   458  C  C     . ILE A  1 60  ? 4.181   52.009 69.192  1.00 33.64  ? 92   ILE A C     1 
ATOM   459  O  O     . ILE A  1 60  ? 3.046   51.562 69.362  1.00 37.67  ? 92   ILE A O     1 
ATOM   460  C  CB    . ILE A  1 60  ? 4.486   54.401 68.534  1.00 39.24  ? 92   ILE A CB    1 
ATOM   461  C  CG1   . ILE A  1 60  ? 4.872   55.804 69.006  1.00 41.90  ? 92   ILE A CG1   1 
ATOM   462  C  CG2   . ILE A  1 60  ? 3.093   54.408 67.918  1.00 42.80  ? 92   ILE A CG2   1 
ATOM   463  C  CD1   . ILE A  1 60  ? 4.821   56.851 67.914  1.00 41.13  ? 92   ILE A CD1   1 
ATOM   464  N  N     . LEU A  1 61  ? 5.140   51.331 68.570  1.00 29.88  ? 93   LEU A N     1 
ATOM   465  C  CA    . LEU A  1 61  ? 4.897   50.019 67.980  1.00 33.51  ? 93   LEU A CA    1 
ATOM   466  C  C     . LEU A  1 61  ? 4.768   48.926 69.041  1.00 31.99  ? 93   LEU A C     1 
ATOM   467  O  O     . LEU A  1 61  ? 4.232   47.853 68.772  1.00 29.24  ? 93   LEU A O     1 
ATOM   468  C  CB    . LEU A  1 61  ? 6.019   49.668 66.997  1.00 37.30  ? 93   LEU A CB    1 
ATOM   469  C  CG    . LEU A  1 61  ? 6.124   50.541 65.742  1.00 40.01  ? 93   LEU A CG    1 
ATOM   470  C  CD1   . LEU A  1 61  ? 7.448   50.319 65.028  1.00 34.12  ? 93   LEU A CD1   1 
ATOM   471  C  CD2   . LEU A  1 61  ? 4.963   50.267 64.799  1.00 42.78  ? 93   LEU A CD2   1 
ATOM   472  N  N     . THR A  1 62  ? 5.259   49.202 70.245  1.00 35.60  ? 94   THR A N     1 
ATOM   473  C  CA    . THR A  1 62  ? 5.213   48.217 71.322  1.00 37.88  ? 94   THR A CA    1 
ATOM   474  C  C     . THR A  1 62  ? 4.187   48.584 72.390  1.00 41.51  ? 94   THR A C     1 
ATOM   475  O  O     . THR A  1 62  ? 4.129   47.958 73.448  1.00 45.20  ? 94   THR A O     1 
ATOM   476  C  CB    . THR A  1 62  ? 6.588   48.046 71.989  1.00 40.25  ? 94   THR A CB    1 
ATOM   477  O  OG1   . THR A  1 62  ? 7.065   49.320 72.437  1.00 39.89  ? 94   THR A OG1   1 
ATOM   478  C  CG2   . THR A  1 62  ? 7.584   47.452 71.003  1.00 39.44  ? 94   THR A CG2   1 
ATOM   479  N  N     . HIS A  1 63  ? 3.380   49.601 72.108  1.00 39.75  ? 95   HIS A N     1 
ATOM   480  C  CA    . HIS A  1 63  ? 2.301   49.992 73.008  1.00 43.67  ? 95   HIS A CA    1 
ATOM   481  C  C     . HIS A  1 63  ? 1.017   50.231 72.223  1.00 38.69  ? 95   HIS A C     1 
ATOM   482  O  O     . HIS A  1 63  ? 0.987   50.039 71.007  1.00 33.19  ? 95   HIS A O     1 
ATOM   483  C  CB    . HIS A  1 63  ? 2.680   51.244 73.802  1.00 47.88  ? 95   HIS A CB    1 
ATOM   484  C  CG    . HIS A  1 63  ? 3.814   51.034 74.759  1.00 46.65  ? 95   HIS A CG    1 
ATOM   485  N  ND1   . HIS A  1 63  ? 5.127   50.942 74.348  1.00 43.17  ? 95   HIS A ND1   1 
ATOM   486  C  CD2   . HIS A  1 63  ? 3.831   50.897 76.106  1.00 48.28  ? 95   HIS A CD2   1 
ATOM   487  C  CE1   . HIS A  1 63  ? 5.904   50.758 75.401  1.00 44.38  ? 95   HIS A CE1   1 
ATOM   488  N  NE2   . HIS A  1 63  ? 5.143   50.727 76.480  1.00 49.28  ? 95   HIS A NE2   1 
ATOM   489  N  N     . PHE A  1 64  ? -0.032  50.649 72.928  1.00 39.39  ? 96   PHE A N     1 
ATOM   490  C  CA    . PHE A  1 64  ? -1.344  50.888 72.329  1.00 41.22  ? 96   PHE A CA    1 
ATOM   491  C  C     . PHE A  1 64  ? -1.833  49.666 71.557  1.00 40.46  ? 96   PHE A C     1 
ATOM   492  O  O     . PHE A  1 64  ? -2.146  49.759 70.371  1.00 40.78  ? 96   PHE A O     1 
ATOM   493  C  CB    . PHE A  1 64  ? -1.303  52.107 71.402  1.00 41.83  ? 96   PHE A CB    1 
ATOM   494  C  CG    . PHE A  1 64  ? -0.503  53.257 71.945  1.00 44.27  ? 96   PHE A CG    1 
ATOM   495  C  CD1   . PHE A  1 64  ? -1.009  54.054 72.959  1.00 46.26  ? 96   PHE A CD1   1 
ATOM   496  C  CD2   . PHE A  1 64  ? 0.754   53.544 71.438  1.00 43.02  ? 96   PHE A CD2   1 
ATOM   497  C  CE1   . PHE A  1 64  ? -0.274  55.113 73.459  1.00 45.42  ? 96   PHE A CE1   1 
ATOM   498  C  CE2   . PHE A  1 64  ? 1.493   54.602 71.934  1.00 42.47  ? 96   PHE A CE2   1 
ATOM   499  C  CZ    . PHE A  1 64  ? 0.978   55.387 72.945  1.00 44.98  ? 96   PHE A CZ    1 
ATOM   500  N  N     . LYS A  1 65  ? -1.892  48.523 72.236  1.00 41.18  ? 97   LYS A N     1 
ATOM   501  C  CA    . LYS A  1 65  ? -2.245  47.260 71.592  1.00 44.32  ? 97   LYS A CA    1 
ATOM   502  C  C     . LYS A  1 65  ? -3.638  47.294 70.969  1.00 45.06  ? 97   LYS A C     1 
ATOM   503  O  O     . LYS A  1 65  ? -3.856  46.740 69.892  1.00 42.09  ? 97   LYS A O     1 
ATOM   504  C  CB    . LYS A  1 65  ? -2.157  46.107 72.594  1.00 50.01  ? 97   LYS A CB    1 
ATOM   505  C  CG    . LYS A  1 65  ? -2.230  44.730 71.952  1.00 54.99  ? 97   LYS A CG    1 
ATOM   506  C  CD    . LYS A  1 65  ? -2.221  43.625 72.995  1.00 60.85  ? 97   LYS A CD    1 
ATOM   507  C  CE    . LYS A  1 65  ? -2.039  42.261 72.346  1.00 62.76  ? 97   LYS A CE    1 
ATOM   508  N  NZ    . LYS A  1 65  ? -3.061  42.002 71.293  1.00 63.89  ? 97   LYS A NZ    1 
ATOM   509  N  N     . GLY A  1 66  ? -4.575  47.943 71.653  1.00 44.79  ? 98   GLY A N     1 
ATOM   510  C  CA    . GLY A  1 66  ? -5.932  48.071 71.155  1.00 43.16  ? 98   GLY A CA    1 
ATOM   511  C  C     . GLY A  1 66  ? -5.989  48.858 69.860  1.00 41.21  ? 98   GLY A C     1 
ATOM   512  O  O     . GLY A  1 66  ? -6.808  48.579 68.986  1.00 46.58  ? 98   GLY A O     1 
ATOM   513  N  N     . PHE A  1 67  ? -5.108  49.846 69.740  1.00 40.85  ? 99   PHE A N     1 
ATOM   514  C  CA    . PHE A  1 67  ? -5.012  50.655 68.531  1.00 41.29  ? 99   PHE A CA    1 
ATOM   515  C  C     . PHE A  1 67  ? -4.520  49.828 67.346  1.00 42.34  ? 99   PHE A C     1 
ATOM   516  O  O     . PHE A  1 67  ? -5.111  49.863 66.268  1.00 45.72  ? 99   PHE A O     1 
ATOM   517  C  CB    . PHE A  1 67  ? -4.082  51.851 68.762  1.00 40.52  ? 99   PHE A CB    1 
ATOM   518  C  CG    . PHE A  1 67  ? -3.655  52.544 67.497  1.00 42.54  ? 99   PHE A CG    1 
ATOM   519  C  CD1   . PHE A  1 67  ? -4.503  53.434 66.857  1.00 47.20  ? 99   PHE A CD1   1 
ATOM   520  C  CD2   . PHE A  1 67  ? -2.401  52.311 66.953  1.00 41.97  ? 99   PHE A CD2   1 
ATOM   521  C  CE1   . PHE A  1 67  ? -4.111  54.073 65.695  1.00 48.44  ? 99   PHE A CE1   1 
ATOM   522  C  CE2   . PHE A  1 67  ? -2.003  52.946 65.790  1.00 43.90  ? 99   PHE A CE2   1 
ATOM   523  C  CZ    . PHE A  1 67  ? -2.859  53.829 65.161  1.00 45.50  ? 99   PHE A CZ    1 
ATOM   524  N  N     . TRP A  1 68  ? -3.440  49.081 67.555  1.00 38.67  ? 100  TRP A N     1 
ATOM   525  C  CA    . TRP A  1 68  ? -2.842  48.288 66.487  1.00 38.30  ? 100  TRP A CA    1 
ATOM   526  C  C     . TRP A  1 68  ? -3.741  47.131 66.066  1.00 40.46  ? 100  TRP A C     1 
ATOM   527  O  O     . TRP A  1 68  ? -3.682  46.683 64.923  1.00 31.64  ? 100  TRP A O     1 
ATOM   528  C  CB    . TRP A  1 68  ? -1.469  47.763 66.915  1.00 30.75  ? 100  TRP A CB    1 
ATOM   529  C  CG    . TRP A  1 68  ? -0.430  48.841 67.003  1.00 34.37  ? 100  TRP A CG    1 
ATOM   530  C  CD1   . TRP A  1 68  ? 0.194   49.290 68.131  1.00 34.23  ? 100  TRP A CD1   1 
ATOM   531  C  CD2   . TRP A  1 68  ? 0.097   49.616 65.918  1.00 32.59  ? 100  TRP A CD2   1 
ATOM   532  N  NE1   . TRP A  1 68  ? 1.082   50.290 67.814  1.00 34.58  ? 100  TRP A NE1   1 
ATOM   533  C  CE2   . TRP A  1 68  ? 1.041   50.510 66.462  1.00 32.23  ? 100  TRP A CE2   1 
ATOM   534  C  CE3   . TRP A  1 68  ? -0.135  49.638 64.539  1.00 37.08  ? 100  TRP A CE3   1 
ATOM   535  C  CZ2   . TRP A  1 68  ? 1.751   51.416 65.677  1.00 34.41  ? 100  TRP A CZ2   1 
ATOM   536  C  CZ3   . TRP A  1 68  ? 0.572   50.538 63.761  1.00 38.59  ? 100  TRP A CZ3   1 
ATOM   537  C  CH2   . TRP A  1 68  ? 1.504   51.414 64.332  1.00 37.99  ? 100  TRP A CH2   1 
ATOM   538  N  N     . ASN A  1 69  ? -4.573  46.654 66.987  1.00 47.73  ? 101  ASN A N     1 
ATOM   539  C  CA    . ASN A  1 69  ? -5.549  45.621 66.660  1.00 52.74  ? 101  ASN A CA    1 
ATOM   540  C  C     . ASN A  1 69  ? -6.523  46.106 65.592  1.00 49.89  ? 101  ASN A C     1 
ATOM   541  O  O     . ASN A  1 69  ? -6.897  45.355 64.691  1.00 50.56  ? 101  ASN A O     1 
ATOM   542  C  CB    . ASN A  1 69  ? -6.312  45.183 67.911  1.00 59.03  ? 101  ASN A CB    1 
ATOM   543  C  CG    . ASN A  1 69  ? -5.500  44.251 68.792  1.00 65.13  ? 101  ASN A CG    1 
ATOM   544  O  OD1   . ASN A  1 69  ? -4.652  43.502 68.306  1.00 63.98  ? 101  ASN A OD1   1 
ATOM   545  N  ND2   . ASN A  1 69  ? -5.758  44.291 70.095  1.00 71.10  ? 101  ASN A ND2   1 
ATOM   546  N  N     . VAL A  1 70  ? -6.922  47.369 65.697  1.00 47.42  ? 102  VAL A N     1 
ATOM   547  C  CA    . VAL A  1 70  ? -7.788  47.988 64.701  1.00 46.13  ? 102  VAL A CA    1 
ATOM   548  C  C     . VAL A  1 70  ? -7.039  48.167 63.385  1.00 43.09  ? 102  VAL A C     1 
ATOM   549  O  O     . VAL A  1 70  ? -7.550  47.828 62.316  1.00 41.08  ? 102  VAL A O     1 
ATOM   550  C  CB    . VAL A  1 70  ? -8.319  49.353 65.183  1.00 45.61  ? 102  VAL A CB    1 
ATOM   551  C  CG1   . VAL A  1 70  ? -8.943  50.126 64.028  1.00 43.11  ? 102  VAL A CG1   1 
ATOM   552  C  CG2   . VAL A  1 70  ? -9.318  49.165 66.315  1.00 47.30  ? 102  VAL A CG2   1 
ATOM   553  N  N     . VAL A  1 71  ? -5.821  48.695 63.477  1.00 34.81  ? 103  VAL A N     1 
ATOM   554  C  CA    . VAL A  1 71  ? -4.984  48.929 62.304  1.00 34.57  ? 103  VAL A CA    1 
ATOM   555  C  C     . VAL A  1 71  ? -4.707  47.634 61.541  1.00 31.95  ? 103  VAL A C     1 
ATOM   556  O  O     . VAL A  1 71  ? -4.802  47.596 60.314  1.00 40.85  ? 103  VAL A O     1 
ATOM   557  C  CB    . VAL A  1 71  ? -3.641  49.585 62.696  1.00 32.56  ? 103  VAL A CB    1 
ATOM   558  C  CG1   . VAL A  1 71  ? -2.683  49.597 61.516  1.00 30.52  ? 103  VAL A CG1   1 
ATOM   559  C  CG2   . VAL A  1 71  ? -3.872  50.996 63.217  1.00 39.56  ? 103  VAL A CG2   1 
ATOM   560  N  N     . ASN A  1 72  ? -4.383  46.573 62.274  1.00 38.85  ? 104  ASN A N     1 
ATOM   561  C  CA    . ASN A  1 72  ? -4.067  45.284 61.665  1.00 35.65  ? 104  ASN A CA    1 
ATOM   562  C  C     . ASN A  1 72  ? -5.227  44.687 60.876  1.00 38.57  ? 104  ASN A C     1 
ATOM   563  O  O     . ASN A  1 72  ? -5.015  43.884 59.967  1.00 35.85  ? 104  ASN A O     1 
ATOM   564  C  CB    . ASN A  1 72  ? -3.620  44.286 62.735  1.00 32.28  ? 104  ASN A CB    1 
ATOM   565  C  CG    . ASN A  1 72  ? -2.268  44.632 63.329  1.00 34.47  ? 104  ASN A CG    1 
ATOM   566  O  OD1   . ASN A  1 72  ? -1.465  45.328 62.707  1.00 27.75  ? 104  ASN A OD1   1 
ATOM   567  N  ND2   . ASN A  1 72  ? -2.010  44.148 64.540  1.00 29.24  ? 104  ASN A ND2   1 
ATOM   568  N  N     . ASN A  1 73  ? -6.448  45.080 61.222  1.00 42.22  ? 105  ASN A N     1 
ATOM   569  C  CA    . ASN A  1 73  ? -7.633  44.504 60.598  1.00 43.71  ? 105  ASN A CA    1 
ATOM   570  C  C     . ASN A  1 73  ? -8.260  45.400 59.535  1.00 47.58  ? 105  ASN A C     1 
ATOM   571  O  O     . ASN A  1 73  ? -9.340  45.105 59.024  1.00 55.32  ? 105  ASN A O     1 
ATOM   572  C  CB    . ASN A  1 73  ? -8.673  44.162 61.667  1.00 46.51  ? 105  ASN A CB    1 
ATOM   573  C  CG    . ASN A  1 73  ? -8.282  42.948 62.485  1.00 52.28  ? 105  ASN A CG    1 
ATOM   574  O  OD1   . ASN A  1 73  ? -8.528  41.810 62.085  1.00 57.88  ? 105  ASN A OD1   1 
ATOM   575  N  ND2   . ASN A  1 73  ? -7.667  43.184 63.639  1.00 50.78  ? 105  ASN A ND2   1 
ATOM   576  N  N     . ILE A  1 74  A -7.586  46.496 59.204  1.00 42.26  ? 105  ILE A N     1 
ATOM   577  C  CA    . ILE A  1 74  A -7.997  47.305 58.065  1.00 43.50  ? 105  ILE A CA    1 
ATOM   578  C  C     . ILE A  1 74  A -6.857  47.319 57.041  1.00 44.57  ? 105  ILE A C     1 
ATOM   579  O  O     . ILE A  1 74  A -5.898  48.081 57.167  1.00 43.65  ? 105  ILE A O     1 
ATOM   580  C  CB    . ILE A  1 74  A -8.414  48.737 58.487  1.00 56.55  ? 105  ILE A CB    1 
ATOM   581  C  CG1   . ILE A  1 74  A -7.388  49.376 59.422  1.00 60.94  ? 105  ILE A CG1   1 
ATOM   582  C  CG2   . ILE A  1 74  A -9.760  48.701 59.194  1.00 58.57  ? 105  ILE A CG2   1 
ATOM   583  C  CD1   . ILE A  1 74  A -7.835  50.713 59.981  1.00 65.47  ? 105  ILE A CD1   1 
ATOM   584  N  N     . PRO A  1 75  ? -6.964  46.446 56.025  1.00 45.37  ? 106  PRO A N     1 
ATOM   585  C  CA    . PRO A  1 75  ? -5.916  46.141 55.042  1.00 46.81  ? 106  PRO A CA    1 
ATOM   586  C  C     . PRO A  1 75  ? -5.250  47.372 54.434  1.00 46.01  ? 106  PRO A C     1 
ATOM   587  O  O     . PRO A  1 75  ? -4.025  47.407 54.332  1.00 44.20  ? 106  PRO A O     1 
ATOM   588  C  CB    . PRO A  1 75  ? -6.670  45.355 53.967  1.00 44.94  ? 106  PRO A CB    1 
ATOM   589  C  CG    . PRO A  1 75  ? -7.780  44.703 54.705  1.00 47.49  ? 106  PRO A CG    1 
ATOM   590  C  CD    . PRO A  1 75  ? -8.202  45.693 55.752  1.00 44.28  ? 106  PRO A CD    1 
ATOM   591  N  N     . PHE A  1 76  ? -6.050  48.361 54.047  1.00 48.51  ? 107  PHE A N     1 
ATOM   592  C  CA    . PHE A  1 76  ? -5.535  49.563 53.400  1.00 52.19  ? 107  PHE A CA    1 
ATOM   593  C  C     . PHE A  1 76  ? -4.486  50.273 54.252  1.00 47.83  ? 107  PHE A C     1 
ATOM   594  O  O     . PHE A  1 76  ? -3.461  50.723 53.738  1.00 47.92  ? 107  PHE A O     1 
ATOM   595  C  CB    . PHE A  1 76  ? -6.680  50.524 53.077  1.00 59.15  ? 107  PHE A CB    1 
ATOM   596  C  CG    . PHE A  1 76  ? -6.233  51.794 52.415  1.00 66.55  ? 107  PHE A CG    1 
ATOM   597  C  CD1   . PHE A  1 76  ? -6.002  51.833 51.050  1.00 72.16  ? 107  PHE A CD1   1 
ATOM   598  C  CD2   . PHE A  1 76  ? -6.045  52.950 53.156  1.00 70.27  ? 107  PHE A CD2   1 
ATOM   599  C  CE1   . PHE A  1 76  ? -5.589  53.001 50.435  1.00 77.97  ? 107  PHE A CE1   1 
ATOM   600  C  CE2   . PHE A  1 76  ? -5.632  54.120 52.549  1.00 77.05  ? 107  PHE A CE2   1 
ATOM   601  C  CZ    . PHE A  1 76  ? -5.404  54.146 51.186  1.00 80.22  ? 107  PHE A CZ    1 
ATOM   602  N  N     . LEU A  1 77  ? -4.742  50.375 55.552  1.00 42.12  ? 108  LEU A N     1 
ATOM   603  C  CA    . LEU A  1 77  ? -3.791  51.015 56.454  1.00 38.33  ? 108  LEU A CA    1 
ATOM   604  C  C     . LEU A  1 77  ? -2.614  50.097 56.757  1.00 35.96  ? 108  LEU A C     1 
ATOM   605  O  O     . LEU A  1 77  ? -1.471  50.549 56.822  1.00 39.40  ? 108  LEU A O     1 
ATOM   606  C  CB    . LEU A  1 77  ? -4.472  51.443 57.756  1.00 44.05  ? 108  LEU A CB    1 
ATOM   607  C  CG    . LEU A  1 77  ? -5.417  52.645 57.669  1.00 53.43  ? 108  LEU A CG    1 
ATOM   608  C  CD1   . LEU A  1 77  ? -5.560  53.312 59.029  1.00 58.53  ? 108  LEU A CD1   1 
ATOM   609  C  CD2   . LEU A  1 77  ? -4.933  53.644 56.629  1.00 56.33  ? 108  LEU A CD2   1 
ATOM   610  N  N     . ARG A  1 78  ? -2.894  48.810 56.940  1.00 31.17  ? 109  ARG A N     1 
ATOM   611  C  CA    . ARG A  1 78  ? -1.848  47.836 57.225  1.00 30.73  ? 109  ARG A CA    1 
ATOM   612  C  C     . ARG A  1 78  ? -0.858  47.740 56.068  1.00 32.50  ? 109  ARG A C     1 
ATOM   613  O  O     . ARG A  1 78  ? 0.345   47.587 56.280  1.00 28.99  ? 109  ARG A O     1 
ATOM   614  C  CB    . ARG A  1 78  ? -2.448  46.458 57.508  1.00 28.73  ? 109  ARG A CB    1 
ATOM   615  C  CG    . ARG A  1 78  ? -1.418  45.429 57.943  1.00 26.64  ? 109  ARG A CG    1 
ATOM   616  C  CD    . ARG A  1 78  ? -1.977  44.020 57.911  1.00 29.08  ? 109  ARG A CD    1 
ATOM   617  N  NE    . ARG A  1 78  ? -0.968  43.037 58.293  1.00 29.85  ? 109  ARG A NE    1 
ATOM   618  C  CZ    . ARG A  1 78  ? -0.979  41.767 57.905  1.00 34.35  ? 109  ARG A CZ    1 
ATOM   619  N  NH1   . ARG A  1 78  ? -1.947  41.322 57.114  1.00 34.99  ? 109  ARG A NH1   1 
ATOM   620  N  NH2   . ARG A  1 78  ? -0.020  40.943 58.301  1.00 32.15  ? 109  ARG A NH2   1 
ATOM   621  N  N     . ASN A  1 79  ? -1.373  47.829 54.846  1.00 28.22  ? 110  ASN A N     1 
ATOM   622  C  CA    . ASN A  1 79  ? -0.527  47.799 53.659  1.00 31.59  ? 110  ASN A CA    1 
ATOM   623  C  C     . ASN A  1 79  ? 0.359   49.034 53.567  1.00 30.56  ? 110  ASN A C     1 
ATOM   624  O  O     . ASN A  1 79  ? 1.545   48.935 53.259  1.00 30.37  ? 110  ASN A O     1 
ATOM   625  C  CB    . ASN A  1 79  ? -1.378  47.678 52.393  1.00 29.18  ? 110  ASN A CB    1 
ATOM   626  C  CG    . ASN A  1 79  ? -2.046  46.323 52.266  1.00 29.10  ? 110  ASN A CG    1 
ATOM   627  O  OD1   . ASN A  1 79  ? -1.597  45.338 52.851  1.00 27.84  ? 110  ASN A OD1   1 
ATOM   628  N  ND2   . ASN A  1 79  ? -3.122  46.267 51.493  1.00 39.94  ? 110  ASN A ND2   1 
ATOM   629  N  N     . ALA A  1 80  ? -0.229  50.197 53.836  1.00 29.40  ? 111  ALA A N     1 
ATOM   630  C  CA    . ALA A  1 80  ? 0.494   51.463 53.770  1.00 36.12  ? 111  ALA A CA    1 
ATOM   631  C  C     . ALA A  1 80  ? 1.638   51.505 54.778  1.00 33.48  ? 111  ALA A C     1 
ATOM   632  O  O     . ALA A  1 80  ? 2.740   51.951 54.460  1.00 38.28  ? 111  ALA A O     1 
ATOM   633  C  CB    . ALA A  1 80  ? -0.457  52.629 54.003  1.00 34.05  ? 111  ALA A CB    1 
ATOM   634  N  N     . ILE A  1 81  ? 1.368   51.039 55.994  1.00 29.33  ? 112  ILE A N     1 
ATOM   635  C  CA    . ILE A  1 81  ? 2.378   51.020 57.046  1.00 29.73  ? 112  ILE A CA    1 
ATOM   636  C  C     . ILE A  1 81  ? 3.502   50.041 56.713  1.00 33.27  ? 112  ILE A C     1 
ATOM   637  O  O     . ILE A  1 81  ? 4.680   50.373 56.840  1.00 35.70  ? 112  ILE A O     1 
ATOM   638  C  CB    . ILE A  1 81  ? 1.766   50.651 58.411  1.00 29.79  ? 112  ILE A CB    1 
ATOM   639  C  CG1   . ILE A  1 81  ? 0.728   51.696 58.825  1.00 33.09  ? 112  ILE A CG1   1 
ATOM   640  C  CG2   . ILE A  1 81  ? 2.854   50.534 59.472  1.00 34.31  ? 112  ILE A CG2   1 
ATOM   641  C  CD1   . ILE A  1 81  ? 0.132   51.454 60.190  1.00 34.61  ? 112  ILE A CD1   1 
ATOM   642  N  N     . MET A  1 82  ? 3.136   48.839 56.277  1.00 27.84  ? 113  MET A N     1 
ATOM   643  C  CA    . MET A  1 82  ? 4.129   47.834 55.916  1.00 24.21  ? 113  MET A CA    1 
ATOM   644  C  C     . MET A  1 82  ? 4.938   48.275 54.699  1.00 27.25  ? 113  MET A C     1 
ATOM   645  O  O     . MET A  1 82  ? 6.128   47.985 54.599  1.00 26.37  ? 113  MET A O     1 
ATOM   646  C  CB    . MET A  1 82  ? 3.468   46.483 55.640  1.00 23.49  ? 113  MET A CB    1 
ATOM   647  C  CG    . MET A  1 82  ? 4.466   45.345 55.482  1.00 26.56  ? 113  MET A CG    1 
ATOM   648  S  SD    . MET A  1 82  ? 5.412   45.055 56.993  1.00 24.61  ? 113  MET A SD    1 
ATOM   649  C  CE    . MET A  1 82  ? 6.733   44.010 56.383  1.00 21.99  ? 113  MET A CE    1 
ATOM   650  N  N     . SER A  1 83  ? 4.287   48.972 53.774  1.00 25.05  ? 114  SER A N     1 
ATOM   651  C  CA    . SER A  1 83  ? 4.982   49.492 52.604  1.00 33.42  ? 114  SER A CA    1 
ATOM   652  C  C     . SER A  1 83  ? 6.050   50.492 53.027  1.00 33.37  ? 114  SER A C     1 
ATOM   653  O  O     . SER A  1 83  ? 7.156   50.499 52.486  1.00 31.94  ? 114  SER A O     1 
ATOM   654  C  CB    . SER A  1 83  ? 4.003   50.148 51.631  1.00 35.43  ? 114  SER A CB    1 
ATOM   655  O  OG    . SER A  1 83  ? 4.675   50.603 50.469  1.00 39.20  ? 114  SER A OG    1 
ATOM   656  N  N     . TYR A  1 84  ? 5.718   51.326 54.008  1.00 33.14  ? 115  TYR A N     1 
ATOM   657  C  CA    . TYR A  1 84  ? 6.642   52.354 54.465  1.00 37.72  ? 115  TYR A CA    1 
ATOM   658  C  C     . TYR A  1 84  ? 7.867   51.763 55.156  1.00 29.20  ? 115  TYR A C     1 
ATOM   659  O  O     . TYR A  1 84  ? 8.983   52.238 54.952  1.00 27.87  ? 115  TYR A O     1 
ATOM   660  C  CB    . TYR A  1 84  ? 5.944   53.334 55.409  1.00 43.91  ? 115  TYR A CB    1 
ATOM   661  C  CG    . TYR A  1 84  ? 6.840   54.475 55.833  1.00 48.95  ? 115  TYR A CG    1 
ATOM   662  C  CD1   . TYR A  1 84  ? 7.104   55.531 54.970  1.00 51.82  ? 115  TYR A CD1   1 
ATOM   663  C  CD2   . TYR A  1 84  ? 7.433   54.490 57.088  1.00 48.86  ? 115  TYR A CD2   1 
ATOM   664  C  CE1   . TYR A  1 84  ? 7.928   56.573 55.347  1.00 53.49  ? 115  TYR A CE1   1 
ATOM   665  C  CE2   . TYR A  1 84  ? 8.259   55.528 57.475  1.00 50.87  ? 115  TYR A CE2   1 
ATOM   666  C  CZ    . TYR A  1 84  ? 8.503   56.566 56.600  1.00 56.33  ? 115  TYR A CZ    1 
ATOM   667  O  OH    . TYR A  1 84  ? 9.324   57.603 56.980  1.00 65.05  ? 115  TYR A OH    1 
ATOM   668  N  N     . VAL A  1 85  ? 7.663   50.731 55.971  1.00 32.06  ? 116  VAL A N     1 
ATOM   669  C  CA    . VAL A  1 85  ? 8.782   50.124 56.685  1.00 31.80  ? 116  VAL A CA    1 
ATOM   670  C  C     . VAL A  1 85  ? 9.703   49.395 55.711  1.00 33.50  ? 116  VAL A C     1 
ATOM   671  O  O     . VAL A  1 85  ? 10.874  49.188 56.003  1.00 40.69  ? 116  VAL A O     1 
ATOM   672  C  CB    . VAL A  1 85  ? 8.318   49.140 57.796  1.00 36.85  ? 116  VAL A CB    1 
ATOM   673  C  CG1   . VAL A  1 85  ? 7.228   49.768 58.653  1.00 27.18  ? 116  VAL A CG1   1 
ATOM   674  C  CG2   . VAL A  1 85  ? 7.853   47.817 57.208  1.00 38.44  ? 116  VAL A CG2   1 
ATOM   675  N  N     . LEU A  1 86  ? 9.184   49.023 54.545  1.00 27.52  ? 117  LEU A N     1 
ATOM   676  C  CA    . LEU A  1 86  ? 10.003  48.336 53.554  1.00 28.86  ? 117  LEU A CA    1 
ATOM   677  C  C     . LEU A  1 86  ? 10.862  49.321 52.768  1.00 34.27  ? 117  LEU A C     1 
ATOM   678  O  O     . LEU A  1 86  ? 12.061  49.104 52.585  1.00 33.61  ? 117  LEU A O     1 
ATOM   679  C  CB    . LEU A  1 86  ? 9.128   47.518 52.599  1.00 23.72  ? 117  LEU A CB    1 
ATOM   680  C  CG    . LEU A  1 86  ? 8.523   46.237 53.181  1.00 36.46  ? 117  LEU A CG    1 
ATOM   681  C  CD1   . LEU A  1 86  ? 7.812   45.430 52.103  1.00 34.05  ? 117  LEU A CD1   1 
ATOM   682  C  CD2   . LEU A  1 86  ? 9.596   45.402 53.865  1.00 22.61  ? 117  LEU A CD2   1 
ATOM   683  N  N     . THR A  1 87  ? 10.246  50.408 52.316  1.00 32.23  ? 118  THR A N     1 
ATOM   684  C  CA    . THR A  1 87  ? 10.930  51.388 51.482  1.00 32.22  ? 118  THR A CA    1 
ATOM   685  C  C     . THR A  1 87  ? 11.949  52.214 52.267  1.00 34.10  ? 118  THR A C     1 
ATOM   686  O  O     . THR A  1 87  ? 13.049  52.480 51.781  1.00 35.45  ? 118  THR A O     1 
ATOM   687  C  CB    . THR A  1 87  ? 9.924   52.343 50.804  1.00 33.94  ? 118  THR A CB    1 
ATOM   688  O  OG1   . THR A  1 87  ? 9.078   52.936 51.797  1.00 35.21  ? 118  THR A OG1   1 
ATOM   689  C  CG2   . THR A  1 87  ? 9.062   51.584 49.809  1.00 36.55  ? 118  THR A CG2   1 
ATOM   690  N  N     . SER A  1 88  ? 11.585  52.613 53.482  1.00 32.16  ? 119  SER A N     1 
ATOM   691  C  CA    . SER A  1 88  ? 12.450  53.472 54.287  1.00 37.68  ? 119  SER A CA    1 
ATOM   692  C  C     . SER A  1 88  ? 13.704  52.742 54.776  1.00 38.86  ? 119  SER A C     1 
ATOM   693  O  O     . SER A  1 88  ? 14.788  53.325 54.815  1.00 36.26  ? 119  SER A O     1 
ATOM   694  C  CB    . SER A  1 88  ? 11.676  54.047 55.477  1.00 37.30  ? 119  SER A CB    1 
ATOM   695  O  OG    . SER A  1 88  ? 11.123  53.019 56.278  1.00 40.98  ? 119  SER A OG    1 
ATOM   696  N  N     . ARG A  1 89  ? 13.559  51.473 55.145  1.00 42.09  ? 120  ARG A N     1 
ATOM   697  C  CA    . ARG A  1 89  ? 14.701  50.678 55.591  1.00 37.57  ? 120  ARG A CA    1 
ATOM   698  C  C     . ARG A  1 89  ? 15.655  50.376 54.440  1.00 37.79  ? 120  ARG A C     1 
ATOM   699  O  O     . ARG A  1 89  ? 16.871  50.509 54.578  1.00 40.06  ? 120  ARG A O     1 
ATOM   700  C  CB    . ARG A  1 89  ? 14.240  49.362 56.224  1.00 31.52  ? 120  ARG A CB    1 
ATOM   701  C  CG    . ARG A  1 89  ? 13.452  49.505 57.515  1.00 35.85  ? 120  ARG A CG    1 
ATOM   702  C  CD    . ARG A  1 89  ? 14.300  49.985 58.674  1.00 40.80  ? 120  ARG A CD    1 
ATOM   703  N  NE    . ARG A  1 89  ? 13.622  49.752 59.946  1.00 50.62  ? 120  ARG A NE    1 
ATOM   704  C  CZ    . ARG A  1 89  ? 14.070  50.174 61.123  1.00 52.36  ? 120  ARG A CZ    1 
ATOM   705  N  NH1   . ARG A  1 89  ? 15.200  50.863 61.195  1.00 58.14  ? 120  ARG A NH1   1 
ATOM   706  N  NH2   . ARG A  1 89  ? 13.384  49.910 62.227  1.00 46.50  ? 120  ARG A NH2   1 
ATOM   707  N  N     . SER A  1 90  ? 15.095  49.969 53.306  1.00 34.52  ? 121  SER A N     1 
ATOM   708  C  CA    . SER A  1 90  ? 15.894  49.537 52.161  1.00 41.20  ? 121  SER A CA    1 
ATOM   709  C  C     . SER A  1 90  ? 16.636  50.691 51.492  1.00 37.19  ? 121  SER A C     1 
ATOM   710  O  O     . SER A  1 90  ? 17.560  50.470 50.711  1.00 37.53  ? 121  SER A O     1 
ATOM   711  C  CB    . SER A  1 90  ? 15.006  48.828 51.136  1.00 44.76  ? 121  SER A CB    1 
ATOM   712  O  OG    . SER A  1 90  ? 14.406  47.673 51.695  1.00 47.40  ? 121  SER A OG    1 
ATOM   713  N  N     . HIS A  1 91  ? 16.231  51.919 51.799  1.00 39.51  ? 122  HIS A N     1 
ATOM   714  C  CA    . HIS A  1 91  ? 16.865  53.102 51.226  1.00 43.18  ? 122  HIS A CA    1 
ATOM   715  C  C     . HIS A  1 91  ? 18.275  53.306 51.778  1.00 41.26  ? 122  HIS A C     1 
ATOM   716  O  O     . HIS A  1 91  ? 19.119  53.931 51.138  1.00 44.43  ? 122  HIS A O     1 
ATOM   717  C  CB    . HIS A  1 91  ? 16.007  54.344 51.488  1.00 56.02  ? 122  HIS A CB    1 
ATOM   718  C  CG    . HIS A  1 91  ? 16.712  55.637 51.213  1.00 64.61  ? 122  HIS A CG    1 
ATOM   719  N  ND1   . HIS A  1 91  ? 17.094  56.503 52.214  1.00 69.29  ? 122  HIS A ND1   1 
ATOM   720  C  CD2   . HIS A  1 91  ? 17.112  56.206 50.051  1.00 67.10  ? 122  HIS A CD2   1 
ATOM   721  C  CE1   . HIS A  1 91  ? 17.695  57.552 51.681  1.00 71.81  ? 122  HIS A CE1   1 
ATOM   722  N  NE2   . HIS A  1 91  ? 17.719  57.397 50.370  1.00 69.97  ? 122  HIS A NE2   1 
ATOM   723  N  N     . LEU A  1 92  ? 18.525  52.768 52.967  1.00 37.12  ? 123  LEU A N     1 
ATOM   724  C  CA    . LEU A  1 92  ? 19.822  52.915 53.619  1.00 31.00  ? 123  LEU A CA    1 
ATOM   725  C  C     . LEU A  1 92  ? 20.874  51.984 53.025  1.00 30.47  ? 123  LEU A C     1 
ATOM   726  O  O     . LEU A  1 92  ? 22.061  52.104 53.328  1.00 27.20  ? 123  LEU A O     1 
ATOM   727  C  CB    . LEU A  1 92  ? 19.692  52.662 55.123  1.00 30.30  ? 123  LEU A CB    1 
ATOM   728  C  CG    . LEU A  1 92  ? 19.021  53.780 55.924  1.00 33.61  ? 123  LEU A CG    1 
ATOM   729  C  CD1   . LEU A  1 92  ? 18.746  53.337 57.352  1.00 31.89  ? 123  LEU A CD1   1 
ATOM   730  C  CD2   . LEU A  1 92  ? 19.888  55.032 55.904  1.00 36.02  ? 123  LEU A CD2   1 
ATOM   731  N  N     . ILE A  1 93  ? 20.436  51.060 52.177  1.00 28.04  ? 124  ILE A N     1 
ATOM   732  C  CA    . ILE A  1 93  ? 21.343  50.102 51.557  1.00 22.20  ? 124  ILE A CA    1 
ATOM   733  C  C     . ILE A  1 93  ? 21.716  50.523 50.138  1.00 24.76  ? 124  ILE A C     1 
ATOM   734  O  O     . ILE A  1 93  ? 20.852  50.897 49.347  1.00 23.33  ? 124  ILE A O     1 
ATOM   735  C  CB    . ILE A  1 93  ? 20.725  48.688 51.515  1.00 25.32  ? 124  ILE A CB    1 
ATOM   736  C  CG1   . ILE A  1 93  ? 20.232  48.279 52.905  1.00 28.18  ? 124  ILE A CG1   1 
ATOM   737  C  CG2   . ILE A  1 93  ? 21.726  47.678 50.971  1.00 22.23  ? 124  ILE A CG2   1 
ATOM   738  C  CD1   . ILE A  1 93  ? 21.310  48.301 53.968  1.00 27.08  ? 124  ILE A CD1   1 
ATOM   739  N  N     . ASP A  1 94  ? 23.007  50.464 49.823  1.00 24.89  ? 125  ASP A N     1 
ATOM   740  C  CA    . ASP A  1 94  ? 23.476  50.734 48.468  1.00 24.81  ? 125  ASP A CA    1 
ATOM   741  C  C     . ASP A  1 94  ? 23.216  49.534 47.565  1.00 19.36  ? 125  ASP A C     1 
ATOM   742  O  O     . ASP A  1 94  ? 23.715  48.440 47.816  1.00 19.54  ? 125  ASP A O     1 
ATOM   743  C  CB    . ASP A  1 94  ? 24.967  51.081 48.467  1.00 26.57  ? 125  ASP A CB    1 
ATOM   744  C  CG    . ASP A  1 94  ? 25.265  52.382 49.185  1.00 43.12  ? 125  ASP A CG    1 
ATOM   745  O  OD1   . ASP A  1 94  ? 24.492  53.349 49.017  1.00 52.59  ? 125  ASP A OD1   1 
ATOM   746  O  OD2   . ASP A  1 94  ? 26.273  52.435 49.920  1.00 46.16  ? 125  ASP A OD2   1 
ATOM   747  N  N     . SER A  1 95  ? 22.429  49.747 46.516  1.00 19.08  ? 126  SER A N     1 
ATOM   748  C  CA    . SER A  1 95  ? 22.098  48.684 45.573  1.00 17.57  ? 126  SER A CA    1 
ATOM   749  C  C     . SER A  1 95  ? 21.924  49.260 44.171  1.00 20.68  ? 126  SER A C     1 
ATOM   750  O  O     . SER A  1 95  ? 21.020  50.065 43.947  1.00 25.80  ? 126  SER A O     1 
ATOM   751  C  CB    . SER A  1 95  ? 20.829  47.952 46.011  1.00 25.32  ? 126  SER A CB    1 
ATOM   752  O  OG    . SER A  1 95  ? 20.534  46.876 45.138  1.00 26.60  ? 126  SER A OG    1 
ATOM   753  N  N     . PRO A  1 96  ? 22.781  48.854 43.215  1.00 22.33  ? 127  PRO A N     1 
ATOM   754  C  CA    . PRO A  1 96  ? 23.899  47.894 43.255  1.00 21.62  ? 127  PRO A CA    1 
ATOM   755  C  C     . PRO A  1 96  ? 24.981  48.221 44.292  1.00 19.74  ? 127  PRO A C     1 
ATOM   756  O  O     . PRO A  1 96  ? 25.144  49.386 44.651  1.00 21.60  ? 127  PRO A O     1 
ATOM   757  C  CB    . PRO A  1 96  ? 24.475  47.983 41.837  1.00 20.78  ? 127  PRO A CB    1 
ATOM   758  C  CG    . PRO A  1 96  ? 23.337  48.419 40.997  1.00 21.63  ? 127  PRO A CG    1 
ATOM   759  C  CD    . PRO A  1 96  ? 22.563  49.372 41.852  1.00 19.05  ? 127  PRO A CD    1 
ATOM   760  N  N     . PRO A  1 97  ? 25.706  47.194 44.770  1.00 15.11  ? 128  PRO A N     1 
ATOM   761  C  CA    . PRO A  1 97  ? 26.687  47.346 45.853  1.00 14.58  ? 128  PRO A CA    1 
ATOM   762  C  C     . PRO A  1 97  ? 27.922  48.143 45.442  1.00 15.17  ? 128  PRO A C     1 
ATOM   763  O  O     . PRO A  1 97  ? 28.189  48.305 44.251  1.00 12.59  ? 128  PRO A O     1 
ATOM   764  C  CB    . PRO A  1 97  ? 27.064  45.901 46.184  1.00 13.17  ? 128  PRO A CB    1 
ATOM   765  C  CG    . PRO A  1 97  ? 26.859  45.170 44.904  1.00 14.34  ? 128  PRO A CG    1 
ATOM   766  C  CD    . PRO A  1 97  ? 25.655  45.809 44.269  1.00 15.15  ? 128  PRO A CD    1 
ATOM   767  N  N     . THR A  1 98  ? 28.669  48.622 46.432  1.00 14.44  ? 129  THR A N     1 
ATOM   768  C  CA    . THR A  1 98  ? 29.833  49.464 46.178  1.00 14.06  ? 129  THR A CA    1 
ATOM   769  C  C     . THR A  1 98  ? 31.139  48.840 46.673  1.00 15.16  ? 129  THR A C     1 
ATOM   770  O  O     . THR A  1 98  ? 31.800  48.105 45.940  1.00 17.70  ? 129  THR A O     1 
ATOM   771  C  CB    . THR A  1 98  ? 29.664  50.849 46.834  1.00 17.18  ? 129  THR A CB    1 
ATOM   772  O  OG1   . THR A  1 98  ? 29.328  50.687 48.217  1.00 16.33  ? 129  THR A OG1   1 
ATOM   773  C  CG2   . THR A  1 98  ? 28.557  51.635 46.142  1.00 22.09  ? 129  THR A CG2   1 
ATOM   774  N  N     . TYR A  1 99  ? 31.500  49.129 47.919  1.00 15.13  ? 130  TYR A N     1 
ATOM   775  C  CA    . TYR A  1 99  ? 32.820  48.783 48.442  1.00 10.57  ? 130  TYR A CA    1 
ATOM   776  C  C     . TYR A  1 99  ? 32.950  47.333 48.907  1.00 18.98  ? 130  TYR A C     1 
ATOM   777  O  O     . TYR A  1 99  ? 31.952  46.641 49.118  1.00 15.51  ? 130  TYR A O     1 
ATOM   778  C  CB    . TYR A  1 99  ? 33.175  49.713 49.607  1.00 11.43  ? 130  TYR A CB    1 
ATOM   779  C  CG    . TYR A  1 99  ? 32.904  51.175 49.331  1.00 20.30  ? 130  TYR A CG    1 
ATOM   780  C  CD1   . TYR A  1 99  ? 33.669  51.881 48.414  1.00 17.99  ? 130  TYR A CD1   1 
ATOM   781  C  CD2   . TYR A  1 99  ? 31.885  51.849 49.993  1.00 21.52  ? 130  TYR A CD2   1 
ATOM   782  C  CE1   . TYR A  1 99  ? 33.424  53.216 48.156  1.00 20.74  ? 130  TYR A CE1   1 
ATOM   783  C  CE2   . TYR A  1 99  ? 31.633  53.186 49.743  1.00 20.48  ? 130  TYR A CE2   1 
ATOM   784  C  CZ    . TYR A  1 99  ? 32.405  53.863 48.824  1.00 20.53  ? 130  TYR A CZ    1 
ATOM   785  O  OH    . TYR A  1 99  ? 32.159  55.193 48.572  1.00 17.58  ? 130  TYR A OH    1 
ATOM   786  N  N     . ASN A  1 100 ? 34.194  46.882 49.050  1.00 16.55  ? 131  ASN A N     1 
ATOM   787  C  CA    . ASN A  1 100 ? 34.497  45.663 49.794  1.00 17.91  ? 131  ASN A CA    1 
ATOM   788  C  C     . ASN A  1 100 ? 35.791  45.863 50.586  1.00 14.87  ? 131  ASN A C     1 
ATOM   789  O  O     . ASN A  1 100 ? 36.300  46.981 50.666  1.00 17.17  ? 131  ASN A O     1 
ATOM   790  C  CB    . ASN A  1 100 ? 34.575  44.435 48.867  1.00 17.85  ? 131  ASN A CB    1 
ATOM   791  C  CG    . ASN A  1 100 ? 35.663  44.540 47.805  1.00 19.27  ? 131  ASN A CG    1 
ATOM   792  O  OD1   . ASN A  1 100 ? 36.716  45.143 48.014  1.00 15.96  ? 131  ASN A OD1   1 
ATOM   793  N  ND2   . ASN A  1 100 ? 35.411  43.923 46.655  1.00 13.39  ? 131  ASN A ND2   1 
ATOM   794  N  N     . ALA A  1 101 ? 36.321  44.793 51.170  1.00 16.74  ? 132  ALA A N     1 
ATOM   795  C  CA    . ALA A  1 101 ? 37.486  44.904 52.049  1.00 16.07  ? 132  ALA A CA    1 
ATOM   796  C  C     . ALA A  1 101 ? 38.733  45.438 51.343  1.00 18.08  ? 132  ALA A C     1 
ATOM   797  O  O     . ALA A  1 101 ? 39.606  46.028 51.980  1.00 16.78  ? 132  ALA A O     1 
ATOM   798  C  CB    . ALA A  1 101 ? 37.793  43.560 52.681  1.00 16.27  ? 132  ALA A CB    1 
ATOM   799  N  N     . ASP A  1 102 ? 38.819  45.233 50.034  1.00 16.43  ? 133  ASP A N     1 
ATOM   800  C  CA    . ASP A  1 102 ? 40.009  45.631 49.291  1.00 16.97  ? 133  ASP A CA    1 
ATOM   801  C  C     . ASP A  1 102 ? 39.860  46.980 48.596  1.00 19.49  ? 133  ASP A C     1 
ATOM   802  O  O     . ASP A  1 102 ? 40.835  47.517 48.074  1.00 20.78  ? 133  ASP A O     1 
ATOM   803  C  CB    . ASP A  1 102 ? 40.374  44.563 48.256  1.00 21.67  ? 133  ASP A CB    1 
ATOM   804  C  CG    . ASP A  1 102 ? 41.094  43.379 48.870  1.00 25.88  ? 133  ASP A CG    1 
ATOM   805  O  OD1   . ASP A  1 102 ? 41.644  43.529 49.980  1.00 27.05  ? 133  ASP A OD1   1 
ATOM   806  O  OD2   . ASP A  1 102 ? 41.117  42.301 48.241  1.00 27.61  ? 133  ASP A OD2   1 
ATOM   807  N  N     . TYR A  1 103 ? 38.650  47.530 48.589  1.00 18.02  ? 134  TYR A N     1 
ATOM   808  C  CA    . TYR A  1 103 ? 38.401  48.763 47.850  1.00 19.12  ? 134  TYR A CA    1 
ATOM   809  C  C     . TYR A  1 103 ? 37.572  49.783 48.628  1.00 21.94  ? 134  TYR A C     1 
ATOM   810  O  O     . TYR A  1 103 ? 36.380  49.586 48.865  1.00 19.40  ? 134  TYR A O     1 
ATOM   811  C  CB    . TYR A  1 103 ? 37.720  48.439 46.515  1.00 13.76  ? 134  TYR A CB    1 
ATOM   812  C  CG    . TYR A  1 103 ? 38.623  47.668 45.577  1.00 19.40  ? 134  TYR A CG    1 
ATOM   813  C  CD1   . TYR A  1 103 ? 39.493  48.333 44.719  1.00 16.63  ? 134  TYR A CD1   1 
ATOM   814  C  CD2   . TYR A  1 103 ? 38.627  46.278 45.569  1.00 17.76  ? 134  TYR A CD2   1 
ATOM   815  C  CE1   . TYR A  1 103 ? 40.330  47.636 43.870  1.00 15.52  ? 134  TYR A CE1   1 
ATOM   816  C  CE2   . TYR A  1 103 ? 39.463  45.572 44.722  1.00 17.98  ? 134  TYR A CE2   1 
ATOM   817  C  CZ    . TYR A  1 103 ? 40.312  46.258 43.876  1.00 16.96  ? 134  TYR A CZ    1 
ATOM   818  O  OH    . TYR A  1 103 ? 41.148  45.565 43.031  1.00 15.15  ? 134  TYR A OH    1 
ATOM   819  N  N     . GLY A  1 104 ? 38.224  50.876 49.016  1.00 21.32  ? 135  GLY A N     1 
ATOM   820  C  CA    . GLY A  1 104 ? 37.567  51.970 49.708  1.00 19.46  ? 135  GLY A CA    1 
ATOM   821  C  C     . GLY A  1 104 ? 37.070  53.017 48.730  1.00 18.81  ? 135  GLY A C     1 
ATOM   822  O  O     . GLY A  1 104 ? 36.609  54.090 49.117  1.00 24.39  ? 135  GLY A O     1 
ATOM   823  N  N     . TYR A  1 105 ? 37.178  52.695 47.446  1.00 15.95  ? 136  TYR A N     1 
ATOM   824  C  CA    . TYR A  1 105 ? 36.646  53.536 46.384  1.00 15.23  ? 136  TYR A CA    1 
ATOM   825  C  C     . TYR A  1 105 ? 35.877  52.660 45.406  1.00 16.33  ? 136  TYR A C     1 
ATOM   826  O  O     . TYR A  1 105 ? 36.085  51.447 45.364  1.00 17.39  ? 136  TYR A O     1 
ATOM   827  C  CB    . TYR A  1 105 ? 37.771  54.291 45.670  1.00 16.08  ? 136  TYR A CB    1 
ATOM   828  C  CG    . TYR A  1 105 ? 38.891  53.398 45.184  1.00 20.11  ? 136  TYR A CG    1 
ATOM   829  C  CD1   . TYR A  1 105 ? 39.980  53.113 46.000  1.00 19.88  ? 136  TYR A CD1   1 
ATOM   830  C  CD2   . TYR A  1 105 ? 38.859  52.837 43.913  1.00 20.07  ? 136  TYR A CD2   1 
ATOM   831  C  CE1   . TYR A  1 105 ? 41.004  52.295 45.561  1.00 23.41  ? 136  TYR A CE1   1 
ATOM   832  C  CE2   . TYR A  1 105 ? 39.878  52.017 43.467  1.00 21.09  ? 136  TYR A CE2   1 
ATOM   833  C  CZ    . TYR A  1 105 ? 40.947  51.750 44.294  1.00 21.38  ? 136  TYR A CZ    1 
ATOM   834  O  OH    . TYR A  1 105 ? 41.964  50.935 43.851  1.00 18.81  ? 136  TYR A OH    1 
ATOM   835  N  N     . LYS A  1 106 ? 34.985  53.263 44.626  1.00 13.68  ? 137  LYS A N     1 
ATOM   836  C  CA    . LYS A  1 106 ? 34.234  52.505 43.634  1.00 16.89  ? 137  LYS A CA    1 
ATOM   837  C  C     . LYS A  1 106 ? 35.175  51.960 42.569  1.00 16.02  ? 137  LYS A C     1 
ATOM   838  O  O     . LYS A  1 106 ? 36.063  52.666 42.097  1.00 15.29  ? 137  LYS A O     1 
ATOM   839  C  CB    . LYS A  1 106 ? 33.147  53.362 42.979  1.00 20.37  ? 137  LYS A CB    1 
ATOM   840  C  CG    . LYS A  1 106 ? 31.831  53.428 43.742  1.00 23.72  ? 137  LYS A CG    1 
ATOM   841  C  CD    . LYS A  1 106 ? 31.872  54.477 44.833  1.00 30.91  ? 137  LYS A CD    1 
ATOM   842  C  CE    . LYS A  1 106 ? 30.485  54.749 45.390  1.00 26.05  ? 137  LYS A CE    1 
ATOM   843  N  NZ    . LYS A  1 106 ? 30.508  55.875 46.358  1.00 21.65  ? 137  LYS A NZ    1 
ATOM   844  N  N     . SER A  1 107 ? 34.975  50.699 42.203  1.00 14.90  ? 138  SER A N     1 
ATOM   845  C  CA    . SER A  1 107 ? 35.772  50.062 41.162  1.00 18.55  ? 138  SER A CA    1 
ATOM   846  C  C     . SER A  1 107 ? 35.002  48.895 40.566  1.00 13.66  ? 138  SER A C     1 
ATOM   847  O  O     . SER A  1 107 ? 34.110  48.345 41.212  1.00 12.61  ? 138  SER A O     1 
ATOM   848  C  CB    . SER A  1 107 ? 37.110  49.575 41.719  1.00 20.60  ? 138  SER A CB    1 
ATOM   849  O  OG    . SER A  1 107 ? 36.931  48.417 42.517  1.00 24.13  ? 138  SER A OG    1 
ATOM   850  N  N     . TRP A  1 108 ? 35.346  48.508 39.342  1.00 15.65  ? 139  TRP A N     1 
ATOM   851  C  CA    . TRP A  1 108 ? 34.634  47.412 38.697  1.00 14.35  ? 139  TRP A CA    1 
ATOM   852  C  C     . TRP A  1 108 ? 34.909  46.095 39.404  1.00 13.11  ? 139  TRP A C     1 
ATOM   853  O  O     . TRP A  1 108 ? 34.059  45.204 39.421  1.00 13.98  ? 139  TRP A O     1 
ATOM   854  C  CB    . TRP A  1 108 ? 35.007  47.280 37.219  1.00 17.91  ? 139  TRP A CB    1 
ATOM   855  C  CG    . TRP A  1 108 ? 34.038  46.391 36.521  1.00 14.47  ? 139  TRP A CG    1 
ATOM   856  C  CD1   . TRP A  1 108 ? 34.187  45.063 36.244  1.00 11.44  ? 139  TRP A CD1   1 
ATOM   857  C  CD2   . TRP A  1 108 ? 32.732  46.754 36.066  1.00 13.34  ? 139  TRP A CD2   1 
ATOM   858  N  NE1   . TRP A  1 108 ? 33.057  44.583 35.619  1.00 14.98  ? 139  TRP A NE1   1 
ATOM   859  C  CE2   . TRP A  1 108 ? 32.150  45.604 35.499  1.00 13.66  ? 139  TRP A CE2   1 
ATOM   860  C  CE3   . TRP A  1 108 ? 32.002  47.947 36.071  1.00 12.56  ? 139  TRP A CE3   1 
ATOM   861  C  CZ2   . TRP A  1 108 ? 30.870  45.612 34.946  1.00 15.28  ? 139  TRP A CZ2   1 
ATOM   862  C  CZ3   . TRP A  1 108 ? 30.740  47.953 35.513  1.00 13.85  ? 139  TRP A CZ3   1 
ATOM   863  C  CH2   . TRP A  1 108 ? 30.184  46.794 34.960  1.00 16.47  ? 139  TRP A CH2   1 
ATOM   864  N  N     . GLU A  1 109 ? 36.100  45.975 39.980  1.00 9.83   ? 140  GLU A N     1 
ATOM   865  C  CA    . GLU A  1 109 ? 36.481  44.764 40.695  1.00 21.90  ? 140  GLU A CA    1 
ATOM   866  C  C     . GLU A  1 109 ? 35.584  44.549 41.911  1.00 19.72  ? 140  GLU A C     1 
ATOM   867  O  O     . GLU A  1 109 ? 35.145  43.433 42.176  1.00 21.70  ? 140  GLU A O     1 
ATOM   868  C  CB    . GLU A  1 109 ? 37.951  44.827 41.121  1.00 20.60  ? 140  GLU A CB    1 
ATOM   869  C  CG    . GLU A  1 109 ? 38.420  43.618 41.919  1.00 23.57  ? 140  GLU A CG    1 
ATOM   870  C  CD    . GLU A  1 109 ? 38.519  42.354 41.082  1.00 25.14  ? 140  GLU A CD    1 
ATOM   871  O  OE1   . GLU A  1 109 ? 38.628  42.461 39.841  1.00 24.80  ? 140  GLU A OE1   1 
ATOM   872  O  OE2   . GLU A  1 109 ? 38.493  41.252 41.669  1.00 22.57  ? 140  GLU A OE2   1 
ATOM   873  N  N     . ALA A  1 110 ? 35.305  45.627 42.638  1.00 16.97  ? 141  ALA A N     1 
ATOM   874  C  CA    . ALA A  1 110 ? 34.459  45.559 43.827  1.00 15.01  ? 141  ALA A CA    1 
ATOM   875  C  C     . ALA A  1 110 ? 33.011  45.227 43.475  1.00 17.51  ? 141  ALA A C     1 
ATOM   876  O  O     . ALA A  1 110 ? 32.334  44.506 44.210  1.00 14.63  ? 141  ALA A O     1 
ATOM   877  C  CB    . ALA A  1 110 ? 34.525  46.870 44.599  1.00 12.66  ? 141  ALA A CB    1 
ATOM   878  N  N     . PHE A  1 111 ? 32.535  45.754 42.351  1.00 15.86  ? 142  PHE A N     1 
ATOM   879  C  CA    . PHE A  1 111 ? 31.169  45.486 41.921  1.00 14.44  ? 142  PHE A CA    1 
ATOM   880  C  C     . PHE A  1 111 ? 30.990  44.075 41.370  1.00 15.55  ? 142  PHE A C     1 
ATOM   881  O  O     . PHE A  1 111 ? 30.016  43.395 41.691  1.00 19.38  ? 142  PHE A O     1 
ATOM   882  C  CB    . PHE A  1 111 ? 30.720  46.490 40.856  1.00 12.57  ? 142  PHE A CB    1 
ATOM   883  C  CG    . PHE A  1 111 ? 29.527  46.024 40.070  1.00 14.71  ? 142  PHE A CG    1 
ATOM   884  C  CD1   . PHE A  1 111 ? 28.269  45.992 40.652  1.00 14.20  ? 142  PHE A CD1   1 
ATOM   885  C  CD2   . PHE A  1 111 ? 29.668  45.584 38.764  1.00 16.55  ? 142  PHE A CD2   1 
ATOM   886  C  CE1   . PHE A  1 111 ? 27.169  45.546 39.942  1.00 16.06  ? 142  PHE A CE1   1 
ATOM   887  C  CE2   . PHE A  1 111 ? 28.571  45.136 38.046  1.00 17.91  ? 142  PHE A CE2   1 
ATOM   888  C  CZ    . PHE A  1 111 ? 27.319  45.119 38.638  1.00 19.74  ? 142  PHE A CZ    1 
ATOM   889  N  N     . SER A  1 112 ? 31.932  43.639 40.541  1.00 16.16  ? 143  SER A N     1 
ATOM   890  C  CA    . SER A  1 112 ? 31.734  42.439 39.732  1.00 16.45  ? 143  SER A CA    1 
ATOM   891  C  C     . SER A  1 112 ? 32.154  41.143 40.418  1.00 18.64  ? 143  SER A C     1 
ATOM   892  O  O     . SER A  1 112 ? 31.672  40.069 40.064  1.00 19.23  ? 143  SER A O     1 
ATOM   893  C  CB    . SER A  1 112 ? 32.490  42.572 38.407  1.00 15.70  ? 143  SER A CB    1 
ATOM   894  O  OG    . SER A  1 112 ? 33.890  42.620 38.624  1.00 15.16  ? 143  SER A OG    1 
ATOM   895  N  N     . ASN A  1 113 ? 33.050  41.236 41.394  1.00 16.77  ? 144  ASN A N     1 
ATOM   896  C  CA    . ASN A  1 113 ? 33.595  40.036 42.022  1.00 14.81  ? 144  ASN A CA    1 
ATOM   897  C  C     . ASN A  1 113 ? 32.717  39.542 43.170  1.00 10.04  ? 144  ASN A C     1 
ATOM   898  O  O     . ASN A  1 113 ? 32.765  40.069 44.281  1.00 15.10  ? 144  ASN A O     1 
ATOM   899  C  CB    . ASN A  1 113 ? 35.022  40.303 42.508  1.00 15.39  ? 144  ASN A CB    1 
ATOM   900  C  CG    . ASN A  1 113 ? 35.771  39.032 42.867  1.00 17.82  ? 144  ASN A CG    1 
ATOM   901  O  OD1   . ASN A  1 113 ? 35.192  38.069 43.368  1.00 15.46  ? 144  ASN A OD1   1 
ATOM   902  N  ND2   . ASN A  1 113 ? 37.073  39.027 42.606  1.00 18.98  ? 144  ASN A ND2   1 
ATOM   903  N  N     . LEU A  1 114 ? 31.934  38.504 42.893  1.00 13.45  ? 145  LEU A N     1 
ATOM   904  C  CA    . LEU A  1 114 ? 30.953  37.985 43.842  1.00 14.46  ? 145  LEU A CA    1 
ATOM   905  C  C     . LEU A  1 114 ? 31.576  37.224 45.013  1.00 17.07  ? 145  LEU A C     1 
ATOM   906  O  O     . LEU A  1 114 ? 30.883  36.882 45.971  1.00 14.60  ? 145  LEU A O     1 
ATOM   907  C  CB    . LEU A  1 114 ? 29.961  37.072 43.115  1.00 15.29  ? 145  LEU A CB    1 
ATOM   908  C  CG    . LEU A  1 114 ? 29.197  37.683 41.939  1.00 20.89  ? 145  LEU A CG    1 
ATOM   909  C  CD1   . LEU A  1 114 ? 28.337  36.631 41.243  1.00 21.31  ? 145  LEU A CD1   1 
ATOM   910  C  CD2   . LEU A  1 114 ? 28.348  38.856 42.403  1.00 22.10  ? 145  LEU A CD2   1 
ATOM   911  N  N     . SER A  1 115 ? 32.876  36.954 44.938  1.00 14.72  ? 146  SER A N     1 
ATOM   912  C  CA    . SER A  1 115 ? 33.547  36.201 45.995  1.00 15.57  ? 146  SER A CA    1 
ATOM   913  C  C     . SER A  1 115 ? 33.730  37.033 47.265  1.00 17.13  ? 146  SER A C     1 
ATOM   914  O  O     . SER A  1 115 ? 33.983  36.486 48.334  1.00 14.88  ? 146  SER A O     1 
ATOM   915  C  CB    . SER A  1 115 ? 34.904  35.683 45.509  1.00 17.78  ? 146  SER A CB    1 
ATOM   916  O  OG    . SER A  1 115 ? 34.738  34.687 44.514  1.00 20.34  ? 146  SER A OG    1 
ATOM   917  N  N     . TYR A  1 116 ? 33.599  38.351 47.140  1.00 10.75  ? 147  TYR A N     1 
ATOM   918  C  CA    . TYR A  1 116 ? 33.686  39.252 48.288  1.00 12.27  ? 147  TYR A CA    1 
ATOM   919  C  C     . TYR A  1 116 ? 32.335  39.460 48.965  1.00 14.23  ? 147  TYR A C     1 
ATOM   920  O  O     . TYR A  1 116 ? 31.302  39.495 48.299  1.00 13.73  ? 147  TYR A O     1 
ATOM   921  C  CB    . TYR A  1 116 ? 34.203  40.632 47.870  1.00 14.11  ? 147  TYR A CB    1 
ATOM   922  C  CG    . TYR A  1 116 ? 35.658  40.740 47.483  1.00 14.48  ? 147  TYR A CG    1 
ATOM   923  C  CD1   . TYR A  1 116 ? 36.066  40.530 46.173  1.00 19.32  ? 147  TYR A CD1   1 
ATOM   924  C  CD2   . TYR A  1 116 ? 36.618  41.113 48.417  1.00 17.22  ? 147  TYR A CD2   1 
ATOM   925  C  CE1   . TYR A  1 116 ? 37.394  40.655 45.809  1.00 19.54  ? 147  TYR A CE1   1 
ATOM   926  C  CE2   . TYR A  1 116 ? 37.950  41.239 48.062  1.00 22.56  ? 147  TYR A CE2   1 
ATOM   927  C  CZ    . TYR A  1 116 ? 38.331  41.009 46.756  1.00 23.30  ? 147  TYR A CZ    1 
ATOM   928  O  OH    . TYR A  1 116 ? 39.654  41.133 46.393  1.00 25.53  ? 147  TYR A OH    1 
ATOM   929  N  N     . TYR A  1 117 ? 32.349  39.623 50.284  1.00 16.37  ? 148  TYR A N     1 
ATOM   930  C  CA    . TYR A  1 117 ? 31.252  40.314 50.949  1.00 12.29  ? 148  TYR A CA    1 
ATOM   931  C  C     . TYR A  1 117 ? 31.343  41.778 50.538  1.00 11.49  ? 148  TYR A C     1 
ATOM   932  O  O     . TYR A  1 117 ? 32.445  42.304 50.383  1.00 13.00  ? 148  TYR A O     1 
ATOM   933  C  CB    . TYR A  1 117 ? 31.334  40.199 52.474  1.00 11.66  ? 148  TYR A CB    1 
ATOM   934  C  CG    . TYR A  1 117 ? 31.034  38.836 53.051  1.00 12.51  ? 148  TYR A CG    1 
ATOM   935  C  CD1   . TYR A  1 117 ? 29.746  38.322 53.039  1.00 12.83  ? 148  TYR A CD1   1 
ATOM   936  C  CD2   . TYR A  1 117 ? 32.037  38.079 53.645  1.00 21.10  ? 148  TYR A CD2   1 
ATOM   937  C  CE1   . TYR A  1 117 ? 29.468  37.078 53.581  1.00 17.70  ? 148  TYR A CE1   1 
ATOM   938  C  CE2   . TYR A  1 117 ? 31.770  36.839 54.191  1.00 18.96  ? 148  TYR A CE2   1 
ATOM   939  C  CZ    . TYR A  1 117 ? 30.484  36.344 54.157  1.00 19.87  ? 148  TYR A CZ    1 
ATOM   940  O  OH    . TYR A  1 117 ? 30.212  35.109 54.700  1.00 15.84  ? 148  TYR A OH    1 
ATOM   941  N  N     . THR A  1 118 ? 30.209  42.446 50.363  1.00 12.92  ? 149  THR A N     1 
ATOM   942  C  CA    . THR A  1 118 ? 30.248  43.882 50.108  1.00 13.88  ? 149  THR A CA    1 
ATOM   943  C  C     . THR A  1 118 ? 30.392  44.605 51.446  1.00 13.36  ? 149  THR A C     1 
ATOM   944  O  O     . THR A  1 118 ? 30.423  43.966 52.496  1.00 13.93  ? 149  THR A O     1 
ATOM   945  C  CB    . THR A  1 118 ? 28.995  44.378 49.345  1.00 15.42  ? 149  THR A CB    1 
ATOM   946  O  OG1   . THR A  1 118 ? 29.224  45.704 48.849  1.00 14.08  ? 149  THR A OG1   1 
ATOM   947  C  CG2   . THR A  1 118 ? 27.763  44.374 50.243  1.00 11.17  ? 149  THR A CG2   1 
ATOM   948  N  N     . ARG A  1 119 ? 30.496  45.930 51.413  1.00 12.72  ? 150  ARG A N     1 
ATOM   949  C  CA    . ARG A  1 119 ? 30.711  46.703 52.631  1.00 15.64  ? 150  ARG A CA    1 
ATOM   950  C  C     . ARG A  1 119 ? 29.801  47.924 52.721  1.00 18.69  ? 150  ARG A C     1 
ATOM   951  O  O     . ARG A  1 119 ? 29.710  48.709 51.780  1.00 20.51  ? 150  ARG A O     1 
ATOM   952  C  CB    . ARG A  1 119 ? 32.177  47.141 52.726  1.00 18.85  ? 150  ARG A CB    1 
ATOM   953  C  CG    . ARG A  1 119 ? 33.129  46.038 53.152  1.00 17.89  ? 150  ARG A CG    1 
ATOM   954  C  CD    . ARG A  1 119 ? 33.041  45.775 54.647  1.00 17.30  ? 150  ARG A CD    1 
ATOM   955  N  NE    . ARG A  1 119 ? 33.774  46.777 55.417  1.00 13.69  ? 150  ARG A NE    1 
ATOM   956  C  CZ    . ARG A  1 119 ? 35.076  46.711 55.671  1.00 18.27  ? 150  ARG A CZ    1 
ATOM   957  N  NH1   . ARG A  1 119 ? 35.791  45.692 55.212  1.00 16.55  ? 150  ARG A NH1   1 
ATOM   958  N  NH2   . ARG A  1 119 ? 35.666  47.662 56.384  1.00 17.76  ? 150  ARG A NH2   1 
ATOM   959  N  N     . ALA A  1 120 ? 29.135  48.076 53.863  1.00 22.00  ? 151  ALA A N     1 
ATOM   960  C  CA    . ALA A  1 120 ? 28.278  49.232 54.112  1.00 18.17  ? 151  ALA A CA    1 
ATOM   961  C  C     . ALA A  1 120 ? 29.121  50.493 54.281  1.00 18.94  ? 151  ALA A C     1 
ATOM   962  O  O     . ALA A  1 120 ? 28.695  51.589 53.920  1.00 19.03  ? 151  ALA A O     1 
ATOM   963  C  CB    . ALA A  1 120 ? 27.416  49.002 55.338  1.00 15.89  ? 151  ALA A CB    1 
ATOM   964  N  N     . LEU A  1 121 ? 30.311  50.324 54.848  1.00 15.30  ? 152  LEU A N     1 
ATOM   965  C  CA    . LEU A  1 121 ? 31.292  51.402 54.932  1.00 15.94  ? 152  LEU A CA    1 
ATOM   966  C  C     . LEU A  1 121 ? 32.627  50.922 54.375  1.00 14.96  ? 152  LEU A C     1 
ATOM   967  O  O     . LEU A  1 121 ? 33.027  49.781 54.613  1.00 18.09  ? 152  LEU A O     1 
ATOM   968  C  CB    . LEU A  1 121 ? 31.462  51.888 56.376  1.00 17.50  ? 152  LEU A CB    1 
ATOM   969  C  CG    . LEU A  1 121 ? 30.435  52.880 56.932  1.00 20.03  ? 152  LEU A CG    1 
ATOM   970  C  CD1   . LEU A  1 121 ? 30.737  53.204 58.389  1.00 20.79  ? 152  LEU A CD1   1 
ATOM   971  C  CD2   . LEU A  1 121 ? 30.409  54.156 56.102  1.00 21.93  ? 152  LEU A CD2   1 
ATOM   972  N  N     . PRO A  1 122 ? 33.319  51.790 53.623  1.00 18.96  ? 153  PRO A N     1 
ATOM   973  C  CA    . PRO A  1 122 ? 34.633  51.437 53.077  1.00 20.52  ? 153  PRO A CA    1 
ATOM   974  C  C     . PRO A  1 122 ? 35.636  51.158 54.190  1.00 20.97  ? 153  PRO A C     1 
ATOM   975  O  O     . PRO A  1 122 ? 35.499  51.710 55.282  1.00 17.50  ? 153  PRO A O     1 
ATOM   976  C  CB    . PRO A  1 122 ? 35.029  52.682 52.275  1.00 23.39  ? 153  PRO A CB    1 
ATOM   977  C  CG    . PRO A  1 122 ? 34.247  53.793 52.891  1.00 28.07  ? 153  PRO A CG    1 
ATOM   978  C  CD    . PRO A  1 122 ? 32.942  53.177 53.301  1.00 23.64  ? 153  PRO A CD    1 
ATOM   979  N  N     . PRO A  1 123 ? 36.629  50.300 53.922  1.00 20.13  ? 154  PRO A N     1 
ATOM   980  C  CA    . PRO A  1 123 ? 37.627  49.986 54.947  1.00 20.35  ? 154  PRO A CA    1 
ATOM   981  C  C     . PRO A  1 123 ? 38.459  51.207 55.312  1.00 26.16  ? 154  PRO A C     1 
ATOM   982  O  O     . PRO A  1 123 ? 38.599  52.122 54.501  1.00 28.42  ? 154  PRO A O     1 
ATOM   983  C  CB    . PRO A  1 123 ? 38.492  48.910 54.282  1.00 21.80  ? 154  PRO A CB    1 
ATOM   984  C  CG    . PRO A  1 123 ? 38.315  49.136 52.818  1.00 24.76  ? 154  PRO A CG    1 
ATOM   985  C  CD    . PRO A  1 123 ? 36.899  49.604 52.652  1.00 21.51  ? 154  PRO A CD    1 
ATOM   986  N  N     . VAL A  1 124 ? 38.984  51.223 56.531  1.00 28.55  ? 155  VAL A N     1 
ATOM   987  C  CA    . VAL A  1 124 ? 39.908  52.266 56.943  1.00 28.61  ? 155  VAL A CA    1 
ATOM   988  C  C     . VAL A  1 124 ? 41.162  52.172 56.080  1.00 29.89  ? 155  VAL A C     1 
ATOM   989  O  O     . VAL A  1 124 ? 41.728  51.089 55.931  1.00 25.68  ? 155  VAL A O     1 
ATOM   990  C  CB    . VAL A  1 124 ? 40.277  52.143 58.436  1.00 27.19  ? 155  VAL A CB    1 
ATOM   991  C  CG1   . VAL A  1 124 ? 41.329  53.176 58.820  1.00 32.98  ? 155  VAL A CG1   1 
ATOM   992  C  CG2   . VAL A  1 124 ? 39.035  52.289 59.305  1.00 27.22  ? 155  VAL A CG2   1 
ATOM   993  N  N     . PRO A  1 125 ? 41.581  53.303 55.485  1.00 33.97  ? 156  PRO A N     1 
ATOM   994  C  CA    . PRO A  1 125 ? 42.784  53.351 54.644  1.00 34.33  ? 156  PRO A CA    1 
ATOM   995  C  C     . PRO A  1 125 ? 44.015  52.781 55.345  1.00 32.00  ? 156  PRO A C     1 
ATOM   996  O  O     . PRO A  1 125 ? 44.111  52.837 56.571  1.00 32.11  ? 156  PRO A O     1 
ATOM   997  C  CB    . PRO A  1 125 ? 42.955  54.847 54.365  1.00 37.66  ? 156  PRO A CB    1 
ATOM   998  C  CG    . PRO A  1 125 ? 41.572  55.394 54.452  1.00 37.59  ? 156  PRO A CG    1 
ATOM   999  C  CD    . PRO A  1 125 ? 40.892  54.604 55.535  1.00 34.37  ? 156  PRO A CD    1 
ATOM   1000 N  N     . ASP A  1 126 ? 44.940  52.236 54.561  1.00 54.36  ? 157  ASP A N     1 
ATOM   1001 C  CA    . ASP A  1 126 ? 46.102  51.533 55.097  1.00 64.41  ? 157  ASP A CA    1 
ATOM   1002 C  C     . ASP A  1 126 ? 47.033  52.445 55.894  1.00 62.73  ? 157  ASP A C     1 
ATOM   1003 O  O     . ASP A  1 126 ? 47.594  52.036 56.910  1.00 56.70  ? 157  ASP A O     1 
ATOM   1004 C  CB    . ASP A  1 126 ? 46.883  50.870 53.961  1.00 77.04  ? 157  ASP A CB    1 
ATOM   1005 C  CG    . ASP A  1 126 ? 45.996  50.045 53.048  1.00 83.20  ? 157  ASP A CG    1 
ATOM   1006 O  OD1   . ASP A  1 126 ? 45.435  50.615 52.089  1.00 85.60  ? 157  ASP A OD1   1 
ATOM   1007 O  OD2   . ASP A  1 126 ? 45.861  48.826 53.290  1.00 84.15  ? 157  ASP A OD2   1 
ATOM   1008 N  N     . ASP A  1 127 ? 47.194  53.678 55.428  1.00 65.35  ? 158  ASP A N     1 
ATOM   1009 C  CA    . ASP A  1 127 ? 48.130  54.609 56.048  1.00 66.07  ? 158  ASP A CA    1 
ATOM   1010 C  C     . ASP A  1 127 ? 47.431  55.663 56.904  1.00 55.52  ? 158  ASP A C     1 
ATOM   1011 O  O     . ASP A  1 127 ? 47.437  56.849 56.573  1.00 55.14  ? 158  ASP A O     1 
ATOM   1012 C  CB    . ASP A  1 127 ? 48.982  55.286 54.973  1.00 74.12  ? 158  ASP A CB    1 
ATOM   1013 C  CG    . ASP A  1 127 ? 48.319  55.266 53.610  1.00 79.92  ? 158  ASP A CG    1 
ATOM   1014 O  OD1   . ASP A  1 127 ? 47.073  55.207 53.554  1.00 79.82  ? 158  ASP A OD1   1 
ATOM   1015 O  OD2   . ASP A  1 127 ? 49.045  55.305 52.594  1.00 83.93  ? 158  ASP A OD2   1 
ATOM   1016 N  N     . CYS A  1 128 ? 46.840  55.220 58.008  1.00 45.87  ? 159  CYS A N     1 
ATOM   1017 C  CA    . CYS A  1 128 ? 46.185  56.120 58.952  1.00 43.51  ? 159  CYS A CA    1 
ATOM   1018 C  C     . CYS A  1 128 ? 46.903  56.104 60.301  1.00 47.55  ? 159  CYS A C     1 
ATOM   1019 O  O     . CYS A  1 128 ? 47.487  55.089 60.677  1.00 50.24  ? 159  CYS A O     1 
ATOM   1020 C  CB    . CYS A  1 128 ? 44.714  55.731 59.129  1.00 36.36  ? 159  CYS A CB    1 
ATOM   1021 S  SG    . CYS A  1 128 ? 43.693  55.993 57.660  1.00 39.19  ? 159  CYS A SG    1 
ATOM   1022 N  N     . PRO A  1 129 ? 46.869  57.236 61.026  1.00 40.48  ? 160  PRO A N     1 
ATOM   1023 C  CA    . PRO A  1 129 ? 47.466  57.353 62.362  1.00 44.17  ? 160  PRO A CA    1 
ATOM   1024 C  C     . PRO A  1 129 ? 47.038  56.239 63.319  1.00 46.74  ? 160  PRO A C     1 
ATOM   1025 O  O     . PRO A  1 129 ? 47.887  55.628 63.967  1.00 51.42  ? 160  PRO A O     1 
ATOM   1026 C  CB    . PRO A  1 129 ? 46.953  58.709 62.850  1.00 45.14  ? 160  PRO A CB    1 
ATOM   1027 C  CG    . PRO A  1 129 ? 46.783  59.500 61.607  1.00 45.25  ? 160  PRO A CG    1 
ATOM   1028 C  CD    . PRO A  1 129 ? 46.331  58.524 60.552  1.00 40.88  ? 160  PRO A CD    1 
ATOM   1029 N  N     . THR A  1 130 ? 45.736  55.983 63.400  1.00 44.34  ? 161  THR A N     1 
ATOM   1030 C  CA    . THR A  1 130 ? 45.208  54.942 64.277  1.00 44.61  ? 161  THR A CA    1 
ATOM   1031 C  C     . THR A  1 130 ? 44.517  53.854 63.453  1.00 47.58  ? 161  THR A C     1 
ATOM   1032 O  O     . THR A  1 130 ? 44.158  54.090 62.299  1.00 47.40  ? 161  THR A O     1 
ATOM   1033 C  CB    . THR A  1 130 ? 44.220  55.531 65.306  1.00 43.40  ? 161  THR A CB    1 
ATOM   1034 O  OG1   . THR A  1 130 ? 43.066  56.043 64.630  1.00 44.26  ? 161  THR A OG1   1 
ATOM   1035 C  CG2   . THR A  1 130 ? 44.881  56.648 66.101  1.00 43.21  ? 161  THR A CG2   1 
ATOM   1036 N  N     . PRO A  1 131 ? 44.344  52.650 64.033  1.00 47.20  ? 162  PRO A N     1 
ATOM   1037 C  CA    . PRO A  1 131 ? 43.667  51.558 63.320  1.00 41.93  ? 162  PRO A CA    1 
ATOM   1038 C  C     . PRO A  1 131 ? 42.260  51.908 62.832  1.00 34.09  ? 162  PRO A C     1 
ATOM   1039 O  O     . PRO A  1 131 ? 41.788  51.310 61.866  1.00 29.58  ? 162  PRO A O     1 
ATOM   1040 C  CB    . PRO A  1 131 ? 43.604  50.447 64.371  1.00 42.45  ? 162  PRO A CB    1 
ATOM   1041 C  CG    . PRO A  1 131 ? 44.780  50.696 65.236  1.00 44.57  ? 162  PRO A CG    1 
ATOM   1042 C  CD    . PRO A  1 131 ? 44.919  52.190 65.311  1.00 46.77  ? 162  PRO A CD    1 
ATOM   1043 N  N     . LEU A  1 132 ? 41.605  52.860 63.488  1.00 30.00  ? 163  LEU A N     1 
ATOM   1044 C  CA    . LEU A  1 132 ? 40.243  53.234 63.118  1.00 28.56  ? 163  LEU A CA    1 
ATOM   1045 C  C     . LEU A  1 132 ? 40.195  54.523 62.305  1.00 30.27  ? 163  LEU A C     1 
ATOM   1046 O  O     . LEU A  1 132 ? 39.132  54.933 61.839  1.00 29.05  ? 163  LEU A O     1 
ATOM   1047 C  CB    . LEU A  1 132 ? 39.377  53.375 64.369  1.00 28.86  ? 163  LEU A CB    1 
ATOM   1048 C  CG    . LEU A  1 132 ? 39.138  52.066 65.122  1.00 26.96  ? 163  LEU A CG    1 
ATOM   1049 C  CD1   . LEU A  1 132 ? 38.394  52.324 66.411  1.00 32.53  ? 163  LEU A CD1   1 
ATOM   1050 C  CD2   . LEU A  1 132 ? 38.371  51.089 64.248  1.00 23.02  ? 163  LEU A CD2   1 
ATOM   1051 N  N     . GLY A  1 133 ? 41.350  55.157 62.138  1.00 34.35  ? 164  GLY A N     1 
ATOM   1052 C  CA    . GLY A  1 133 ? 41.436  56.393 61.385  1.00 31.12  ? 164  GLY A CA    1 
ATOM   1053 C  C     . GLY A  1 133 ? 42.358  57.400 62.040  1.00 35.45  ? 164  GLY A C     1 
ATOM   1054 O  O     . GLY A  1 133 ? 43.556  57.426 61.765  1.00 37.25  ? 164  GLY A O     1 
ATOM   1055 N  N     . VAL A  1 134 ? 41.795  58.235 62.908  1.00 35.85  ? 165  VAL A N     1 
ATOM   1056 C  CA    . VAL A  1 134 ? 42.580  59.203 63.664  1.00 40.66  ? 165  VAL A CA    1 
ATOM   1057 C  C     . VAL A  1 134 ? 42.264  59.106 65.154  1.00 43.00  ? 165  VAL A C     1 
ATOM   1058 O  O     . VAL A  1 134 ? 43.046  59.552 65.995  1.00 43.04  ? 165  VAL A O     1 
ATOM   1059 C  CB    . VAL A  1 134 ? 42.325  60.650 63.185  1.00 44.89  ? 165  VAL A CB    1 
ATOM   1060 C  CG1   . VAL A  1 134 ? 42.859  60.852 61.772  1.00 38.27  ? 165  VAL A CG1   1 
ATOM   1061 C  CG2   . VAL A  1 134 ? 40.841  60.986 63.262  1.00 36.35  ? 165  VAL A CG2   1 
ATOM   1062 N  N     . LYS A  1 135 ? 41.117  58.514 65.474  1.00 41.34  ? 166  LYS A N     1 
ATOM   1063 C  CA    . LYS A  1 135 ? 40.665  58.409 66.858  1.00 43.34  ? 166  LYS A CA    1 
ATOM   1064 C  C     . LYS A  1 135 ? 41.212  57.170 67.558  1.00 42.90  ? 166  LYS A C     1 
ATOM   1065 O  O     . LYS A  1 135 ? 41.496  56.157 66.921  1.00 41.74  ? 166  LYS A O     1 
ATOM   1066 C  CB    . LYS A  1 135 ? 39.135  58.399 66.921  1.00 41.51  ? 166  LYS A CB    1 
ATOM   1067 C  CG    . LYS A  1 135 ? 38.493  59.750 66.662  1.00 46.65  ? 166  LYS A CG    1 
ATOM   1068 C  CD    . LYS A  1 135 ? 39.066  60.810 67.590  1.00 50.32  ? 166  LYS A CD    1 
ATOM   1069 C  CE    . LYS A  1 135 ? 38.301  62.119 67.481  1.00 54.02  ? 166  LYS A CE    1 
ATOM   1070 N  NZ    . LYS A  1 135 ? 36.902  61.985 67.973  1.00 56.35  ? 166  LYS A NZ    1 
ATOM   1071 N  N     . GLY A  1 136 ? 41.349  57.261 68.877  1.00 43.88  ? 167  GLY A N     1 
ATOM   1072 C  CA    . GLY A  1 136 ? 41.807  56.144 69.682  1.00 41.36  ? 167  GLY A CA    1 
ATOM   1073 C  C     . GLY A  1 136 ? 43.315  56.075 69.812  1.00 43.12  ? 167  GLY A C     1 
ATOM   1074 O  O     . GLY A  1 136 ? 44.034  56.941 69.315  1.00 48.07  ? 167  GLY A O     1 
ATOM   1075 N  N     . LYS A  1 137 ? 43.793  55.037 70.490  1.00 43.26  ? 168  LYS A N     1 
ATOM   1076 C  CA    . LYS A  1 137 ? 45.224  54.824 70.654  1.00 46.67  ? 168  LYS A CA    1 
ATOM   1077 C  C     . LYS A  1 137 ? 45.812  54.218 69.385  1.00 47.74  ? 168  LYS A C     1 
ATOM   1078 O  O     . LYS A  1 137 ? 45.077  53.781 68.500  1.00 49.33  ? 168  LYS A O     1 
ATOM   1079 C  CB    . LYS A  1 137 ? 45.500  53.920 71.856  1.00 51.38  ? 168  LYS A CB    1 
ATOM   1080 C  CG    . LYS A  1 137 ? 44.837  54.385 73.143  1.00 59.01  ? 168  LYS A CG    1 
ATOM   1081 C  CD    . LYS A  1 137 ? 45.050  53.383 74.268  1.00 61.67  ? 168  LYS A CD    1 
ATOM   1082 C  CE    . LYS A  1 137 ? 44.119  53.662 75.436  1.00 61.93  ? 168  LYS A CE    1 
ATOM   1083 N  NZ    . LYS A  1 137 ? 44.210  52.614 76.490  1.00 60.93  ? 168  LYS A NZ    1 
ATOM   1084 N  N     . LYS A  1 138 ? 47.138  54.191 69.303  1.00 49.30  ? 169  LYS A N     1 
ATOM   1085 C  CA    . LYS A  1 138 ? 47.825  53.688 68.118  1.00 53.75  ? 169  LYS A CA    1 
ATOM   1086 C  C     . LYS A  1 138 ? 47.622  52.183 67.959  1.00 52.69  ? 169  LYS A C     1 
ATOM   1087 O  O     . LYS A  1 138 ? 47.754  51.639 66.862  1.00 54.85  ? 169  LYS A O     1 
ATOM   1088 C  CB    . LYS A  1 138 ? 49.320  54.013 68.190  1.00 60.66  ? 169  LYS A CB    1 
ATOM   1089 C  CG    . LYS A  1 138 ? 49.636  55.385 68.773  1.00 67.86  ? 169  LYS A CG    1 
ATOM   1090 C  CD    . LYS A  1 138 ? 49.008  56.507 67.959  1.00 71.53  ? 169  LYS A CD    1 
ATOM   1091 C  CE    . LYS A  1 138 ? 49.646  56.623 66.586  1.00 73.70  ? 169  LYS A CE    1 
ATOM   1092 N  NZ    . LYS A  1 138 ? 49.079  57.761 65.810  1.00 71.37  ? 169  LYS A NZ    1 
ATOM   1093 N  N     . GLN A  1 139 ? 47.301  51.518 69.063  1.00 50.15  ? 170  GLN A N     1 
ATOM   1094 C  CA    . GLN A  1 139 ? 47.080  50.078 69.060  1.00 50.69  ? 170  GLN A CA    1 
ATOM   1095 C  C     . GLN A  1 139 ? 45.757  49.734 69.739  1.00 45.26  ? 170  GLN A C     1 
ATOM   1096 O  O     . GLN A  1 139 ? 45.453  50.246 70.816  1.00 46.06  ? 170  GLN A O     1 
ATOM   1097 C  CB    . GLN A  1 139 ? 48.240  49.362 69.757  1.00 63.66  ? 170  GLN A CB    1 
ATOM   1098 C  CG    . GLN A  1 139 ? 48.173  47.845 69.705  1.00 70.60  ? 170  GLN A CG    1 
ATOM   1099 C  CD    . GLN A  1 139 ? 49.301  47.190 70.480  1.00 80.67  ? 170  GLN A CD    1 
ATOM   1100 O  OE1   . GLN A  1 139 ? 50.008  47.849 71.244  1.00 87.49  ? 170  GLN A OE1   1 
ATOM   1101 N  NE2   . GLN A  1 139 ? 49.476  45.888 70.287  1.00 80.63  ? 170  GLN A NE2   1 
ATOM   1102 N  N     . LEU A  1 140 ? 44.968  48.876 69.100  1.00 40.89  ? 171  LEU A N     1 
ATOM   1103 C  CA    . LEU A  1 140 ? 43.688  48.454 69.659  1.00 35.66  ? 171  LEU A CA    1 
ATOM   1104 C  C     . LEU A  1 140 ? 43.897  47.512 70.841  1.00 36.38  ? 171  LEU A C     1 
ATOM   1105 O  O     . LEU A  1 140 ? 44.895  46.793 70.892  1.00 39.69  ? 171  LEU A O     1 
ATOM   1106 C  CB    . LEU A  1 140 ? 42.830  47.786 68.580  1.00 36.43  ? 171  LEU A CB    1 
ATOM   1107 C  CG    . LEU A  1 140 ? 42.136  48.758 67.622  1.00 38.89  ? 171  LEU A CG    1 
ATOM   1108 C  CD1   . LEU A  1 140 ? 41.399  48.016 66.519  1.00 39.72  ? 171  LEU A CD1   1 
ATOM   1109 C  CD2   . LEU A  1 140 ? 41.182  49.665 68.387  1.00 40.09  ? 171  LEU A CD2   1 
ATOM   1110 N  N     . PRO A  1 141 ? 42.957  47.518 71.802  1.00 36.52  ? 172  PRO A N     1 
ATOM   1111 C  CA    . PRO A  1 141 ? 43.089  46.663 72.986  1.00 35.26  ? 172  PRO A CA    1 
ATOM   1112 C  C     . PRO A  1 141 ? 43.081  45.179 72.637  1.00 32.45  ? 172  PRO A C     1 
ATOM   1113 O  O     . PRO A  1 141 ? 42.519  44.792 71.613  1.00 27.61  ? 172  PRO A O     1 
ATOM   1114 C  CB    . PRO A  1 141 ? 41.861  47.034 73.828  1.00 29.60  ? 172  PRO A CB    1 
ATOM   1115 C  CG    . PRO A  1 141 ? 40.891  47.610 72.859  1.00 27.76  ? 172  PRO A CG    1 
ATOM   1116 C  CD    . PRO A  1 141 ? 41.721  48.319 71.836  1.00 35.35  ? 172  PRO A CD    1 
ATOM   1117 N  N     . ASP A  1 142 ? 43.711  44.369 73.483  1.00 31.15  ? 173  ASP A N     1 
ATOM   1118 C  CA    . ASP A  1 142 ? 43.778  42.926 73.283  1.00 35.71  ? 173  ASP A CA    1 
ATOM   1119 C  C     . ASP A  1 142 ? 42.379  42.330 73.170  1.00 32.73  ? 173  ASP A C     1 
ATOM   1120 O  O     . ASP A  1 142 ? 41.547  42.509 74.061  1.00 27.60  ? 173  ASP A O     1 
ATOM   1121 C  CB    . ASP A  1 142 ? 44.553  42.270 74.428  1.00 40.82  ? 173  ASP A CB    1 
ATOM   1122 C  CG    . ASP A  1 142 ? 44.631  40.765 74.294  1.00 49.32  ? 173  ASP A CG    1 
ATOM   1123 O  OD1   . ASP A  1 142 ? 43.784  40.073 74.893  1.00 54.84  ? 173  ASP A OD1   1 
ATOM   1124 O  OD2   . ASP A  1 142 ? 45.541  40.272 73.594  1.00 57.49  ? 173  ASP A OD2   1 
ATOM   1125 N  N     . SER A  1 143 ? 42.124  41.631 72.067  1.00 33.16  ? 174  SER A N     1 
ATOM   1126 C  CA    . SER A  1 143 ? 40.791  41.110 71.777  1.00 32.46  ? 174  SER A CA    1 
ATOM   1127 C  C     . SER A  1 143 ? 40.309  40.128 72.841  1.00 29.37  ? 174  SER A C     1 
ATOM   1128 O  O     . SER A  1 143 ? 39.117  40.060 73.132  1.00 28.18  ? 174  SER A O     1 
ATOM   1129 C  CB    . SER A  1 143 ? 40.765  40.442 70.400  1.00 29.19  ? 174  SER A CB    1 
ATOM   1130 O  OG    . SER A  1 143 ? 41.714  39.393 70.320  1.00 36.51  ? 174  SER A OG    1 
ATOM   1131 N  N     . ASN A  1 144 ? 41.236  39.371 73.419  1.00 27.25  ? 175  ASN A N     1 
ATOM   1132 C  CA    . ASN A  1 144 ? 40.882  38.411 74.458  1.00 35.59  ? 175  ASN A CA    1 
ATOM   1133 C  C     . ASN A  1 144 ? 40.493  39.106 75.762  1.00 37.37  ? 175  ASN A C     1 
ATOM   1134 O  O     . ASN A  1 144 ? 39.645  38.612 76.504  1.00 29.76  ? 175  ASN A O     1 
ATOM   1135 C  CB    . ASN A  1 144 ? 42.032  37.433 74.705  1.00 36.72  ? 175  ASN A CB    1 
ATOM   1136 C  CG    . ASN A  1 144 ? 41.671  36.350 75.703  1.00 46.09  ? 175  ASN A CG    1 
ATOM   1137 O  OD1   . ASN A  1 144 ? 40.876  35.458 75.406  1.00 50.46  ? 175  ASN A OD1   1 
ATOM   1138 N  ND2   . ASN A  1 144 ? 42.258  36.419 76.892  1.00 47.34  ? 175  ASN A ND2   1 
ATOM   1139 N  N     . GLU A  1 145 ? 41.112  40.252 76.034  1.00 28.89  ? 176  GLU A N     1 
ATOM   1140 C  CA    . GLU A  1 145 ? 40.764  41.038 77.214  1.00 35.82  ? 176  GLU A CA    1 
ATOM   1141 C  C     . GLU A  1 145 ? 39.361  41.623 77.080  1.00 30.21  ? 176  GLU A C     1 
ATOM   1142 O  O     . GLU A  1 145 ? 38.616  41.694 78.055  1.00 27.57  ? 176  GLU A O     1 
ATOM   1143 C  CB    . GLU A  1 145 ? 41.782  42.156 77.446  1.00 37.19  ? 176  GLU A CB    1 
ATOM   1144 C  CG    . GLU A  1 145 ? 43.070  41.699 78.114  1.00 52.04  ? 176  GLU A CG    1 
ATOM   1145 C  CD    . GLU A  1 145 ? 44.025  42.846 78.388  1.00 60.76  ? 176  GLU A CD    1 
ATOM   1146 O  OE1   . GLU A  1 145 ? 45.098  42.601 78.981  1.00 65.51  ? 176  GLU A OE1   1 
ATOM   1147 O  OE2   . GLU A  1 145 ? 43.703  43.992 78.008  1.00 58.61  ? 176  GLU A OE2   1 
ATOM   1148 N  N     . ILE A  1 146 ? 39.010  42.039 75.867  1.00 25.48  ? 177  ILE A N     1 
ATOM   1149 C  CA    . ILE A  1 146 ? 37.674  42.555 75.593  1.00 27.50  ? 177  ILE A CA    1 
ATOM   1150 C  C     . ILE A  1 146 ? 36.619  41.483 75.844  1.00 27.13  ? 177  ILE A C     1 
ATOM   1151 O  O     . ILE A  1 146 ? 35.611  41.732 76.506  1.00 25.71  ? 177  ILE A O     1 
ATOM   1152 C  CB    . ILE A  1 146 ? 37.548  43.063 74.143  1.00 27.35  ? 177  ILE A CB    1 
ATOM   1153 C  CG1   . ILE A  1 146 ? 38.466  44.263 73.916  1.00 23.32  ? 177  ILE A CG1   1 
ATOM   1154 C  CG2   . ILE A  1 146 ? 36.105  43.438 73.828  1.00 25.54  ? 177  ILE A CG2   1 
ATOM   1155 C  CD1   . ILE A  1 146 ? 38.404  44.814 72.515  1.00 22.30  ? 177  ILE A CD1   1 
ATOM   1156 N  N     . VAL A  1 147 ? 36.863  40.286 75.318  1.00 30.44  ? 178  VAL A N     1 
ATOM   1157 C  CA    . VAL A  1 147 ? 35.945  39.168 75.494  1.00 26.86  ? 178  VAL A CA    1 
ATOM   1158 C  C     . VAL A  1 147 ? 35.766  38.808 76.970  1.00 23.03  ? 178  VAL A C     1 
ATOM   1159 O  O     . VAL A  1 147 ? 34.644  38.606 77.435  1.00 26.21  ? 178  VAL A O     1 
ATOM   1160 C  CB    . VAL A  1 147 ? 36.429  37.925 74.724  1.00 21.99  ? 178  VAL A CB    1 
ATOM   1161 C  CG1   . VAL A  1 147 ? 35.524  36.735 75.005  1.00 25.77  ? 178  VAL A CG1   1 
ATOM   1162 C  CG2   . VAL A  1 147 ? 36.482  38.214 73.229  1.00 26.13  ? 178  VAL A CG2   1 
ATOM   1163 N  N     . GLU A  1 148 ? 36.873  38.744 77.703  1.00 24.97  ? 179  GLU A N     1 
ATOM   1164 C  CA    . GLU A  1 148 ? 36.841  38.337 79.107  1.00 26.73  ? 179  GLU A CA    1 
ATOM   1165 C  C     . GLU A  1 148 ? 36.177  39.364 80.024  1.00 29.03  ? 179  GLU A C     1 
ATOM   1166 O  O     . GLU A  1 148 ? 35.398  39.002 80.905  1.00 34.51  ? 179  GLU A O     1 
ATOM   1167 C  CB    . GLU A  1 148 ? 38.259  38.057 79.609  1.00 29.22  ? 179  GLU A CB    1 
ATOM   1168 C  CG    . GLU A  1 148 ? 38.862  36.770 79.084  1.00 39.60  ? 179  GLU A CG    1 
ATOM   1169 C  CD    . GLU A  1 148 ? 40.248  36.515 79.638  1.00 52.27  ? 179  GLU A CD    1 
ATOM   1170 O  OE1   . GLU A  1 148 ? 40.855  37.460 80.185  1.00 58.09  ? 179  GLU A OE1   1 
ATOM   1171 O  OE2   . GLU A  1 148 ? 40.730  35.368 79.529  1.00 57.17  ? 179  GLU A OE2   1 
ATOM   1172 N  N     . LYS A  1 149 ? 36.493  40.639 79.825  1.00 28.05  ? 180  LYS A N     1 
ATOM   1173 C  CA    . LYS A  1 149 ? 36.026  41.681 80.735  1.00 31.97  ? 180  LYS A CA    1 
ATOM   1174 C  C     . LYS A  1 149 ? 34.597  42.132 80.442  1.00 30.55  ? 180  LYS A C     1 
ATOM   1175 O  O     . LYS A  1 149 ? 33.892  42.592 81.339  1.00 33.09  ? 180  LYS A O     1 
ATOM   1176 C  CB    . LYS A  1 149 ? 36.961  42.893 80.681  1.00 31.79  ? 180  LYS A CB    1 
ATOM   1177 C  CG    . LYS A  1 149 ? 38.394  42.615 81.113  1.00 39.65  ? 180  LYS A CG    1 
ATOM   1178 C  CD    . LYS A  1 149 ? 39.241  43.878 81.023  1.00 41.77  ? 180  LYS A CD    1 
ATOM   1179 C  CE    . LYS A  1 149 ? 40.719  43.584 81.231  1.00 45.54  ? 180  LYS A CE    1 
ATOM   1180 N  NZ    . LYS A  1 149 ? 41.005  43.046 82.588  1.00 48.53  ? 180  LYS A NZ    1 
ATOM   1181 N  N     . LEU A  1 150 ? 34.167  41.996 79.192  1.00 27.89  ? 181  LEU A N     1 
ATOM   1182 C  CA    . LEU A  1 150 ? 32.903  42.589 78.768  1.00 29.23  ? 181  LEU A CA    1 
ATOM   1183 C  C     . LEU A  1 150 ? 31.869  41.591 78.248  1.00 25.69  ? 181  LEU A C     1 
ATOM   1184 O  O     . LEU A  1 150 ? 30.668  41.804 78.410  1.00 29.09  ? 181  LEU A O     1 
ATOM   1185 C  CB    . LEU A  1 150 ? 33.168  43.641 77.687  1.00 32.50  ? 181  LEU A CB    1 
ATOM   1186 C  CG    . LEU A  1 150 ? 34.045  44.824 78.101  1.00 36.68  ? 181  LEU A CG    1 
ATOM   1187 C  CD1   . LEU A  1 150 ? 34.431  45.658 76.892  1.00 35.07  ? 181  LEU A CD1   1 
ATOM   1188 C  CD2   . LEU A  1 150 ? 33.329  45.677 79.134  1.00 36.15  ? 181  LEU A CD2   1 
ATOM   1189 N  N     . LEU A  1 151 ? 32.327  40.510 77.626  1.00 21.59  ? 182  LEU A N     1 
ATOM   1190 C  CA    . LEU A  1 151 ? 31.425  39.664 76.849  1.00 24.76  ? 182  LEU A CA    1 
ATOM   1191 C  C     . LEU A  1 151 ? 31.116  38.302 77.469  1.00 30.37  ? 182  LEU A C     1 
ATOM   1192 O  O     . LEU A  1 151 ? 30.032  37.760 77.256  1.00 33.16  ? 182  LEU A O     1 
ATOM   1193 C  CB    . LEU A  1 151 ? 31.998  39.457 75.443  1.00 19.78  ? 182  LEU A CB    1 
ATOM   1194 C  CG    . LEU A  1 151 ? 32.165  40.725 74.604  1.00 23.53  ? 182  LEU A CG    1 
ATOM   1195 C  CD1   . LEU A  1 151 ? 32.688  40.394 73.212  1.00 23.81  ? 182  LEU A CD1   1 
ATOM   1196 C  CD2   . LEU A  1 151 ? 30.851  41.482 74.521  1.00 25.01  ? 182  LEU A CD2   1 
ATOM   1197 N  N     . LEU A  1 152 ? 32.059  37.747 78.224  1.00 28.98  ? 183  LEU A N     1 
ATOM   1198 C  CA    . LEU A  1 152 ? 31.899  36.396 78.760  1.00 24.94  ? 183  LEU A CA    1 
ATOM   1199 C  C     . LEU A  1 152 ? 30.779  36.286 79.793  1.00 26.68  ? 183  LEU A C     1 
ATOM   1200 O  O     . LEU A  1 152 ? 30.643  37.130 80.681  1.00 26.31  ? 183  LEU A O     1 
ATOM   1201 C  CB    . LEU A  1 152 ? 33.211  35.905 79.374  1.00 28.63  ? 183  LEU A CB    1 
ATOM   1202 C  CG    . LEU A  1 152 ? 34.287  35.446 78.388  1.00 33.12  ? 183  LEU A CG    1 
ATOM   1203 C  CD1   . LEU A  1 152 ? 35.435  34.775 79.125  1.00 28.30  ? 183  LEU A CD1   1 
ATOM   1204 C  CD2   . LEU A  1 152 ? 33.696  34.511 77.341  1.00 32.35  ? 183  LEU A CD2   1 
ATOM   1205 N  N     . ARG A  1 153 ? 29.989  35.224 79.668  1.00 23.68  ? 184  ARG A N     1 
ATOM   1206 C  CA    . ARG A  1 153 ? 28.866  34.967 80.561  1.00 28.58  ? 184  ARG A CA    1 
ATOM   1207 C  C     . ARG A  1 153 ? 29.319  34.540 81.953  1.00 34.24  ? 184  ARG A C     1 
ATOM   1208 O  O     . ARG A  1 153 ? 30.054  33.564 82.107  1.00 33.70  ? 184  ARG A O     1 
ATOM   1209 C  CB    . ARG A  1 153 ? 27.957  33.892 79.958  1.00 24.21  ? 184  ARG A CB    1 
ATOM   1210 C  CG    . ARG A  1 153 ? 26.882  33.359 80.891  1.00 25.70  ? 184  ARG A CG    1 
ATOM   1211 C  CD    . ARG A  1 153 ? 26.078  32.261 80.204  1.00 25.55  ? 184  ARG A CD    1 
ATOM   1212 N  NE    . ARG A  1 153 ? 25.346  32.766 79.044  1.00 25.54  ? 184  ARG A NE    1 
ATOM   1213 C  CZ    . ARG A  1 153 ? 24.826  32.000 78.089  1.00 30.17  ? 184  ARG A CZ    1 
ATOM   1214 N  NH1   . ARG A  1 153 ? 24.174  32.552 77.074  1.00 28.03  ? 184  ARG A NH1   1 
ATOM   1215 N  NH2   . ARG A  1 153 ? 24.958  30.682 78.144  1.00 25.07  ? 184  ARG A NH2   1 
ATOM   1216 N  N     . ARG A  1 154 ? 28.885  35.285 82.963  1.00 30.39  ? 185  ARG A N     1 
ATOM   1217 C  CA    . ARG A  1 154 ? 29.074  34.870 84.347  1.00 37.87  ? 185  ARG A CA    1 
ATOM   1218 C  C     . ARG A  1 154 ? 27.889  34.003 84.747  1.00 40.72  ? 185  ARG A C     1 
ATOM   1219 O  O     . ARG A  1 154 ? 28.025  32.797 84.944  1.00 50.46  ? 185  ARG A O     1 
ATOM   1220 C  CB    . ARG A  1 154 ? 29.206  36.076 85.282  1.00 37.70  ? 185  ARG A CB    1 
ATOM   1221 C  CG    . ARG A  1 154 ? 30.611  36.660 85.390  1.00 33.30  ? 185  ARG A CG    1 
ATOM   1222 C  CD    . ARG A  1 154 ? 31.073  37.316 84.095  1.00 30.78  ? 185  ARG A CD    1 
ATOM   1223 N  NE    . ARG A  1 154 ? 32.302  38.084 84.284  1.00 33.08  ? 185  ARG A NE    1 
ATOM   1224 C  CZ    . ARG A  1 154 ? 32.999  38.640 83.299  1.00 32.37  ? 185  ARG A CZ    1 
ATOM   1225 N  NH1   . ARG A  1 154 ? 34.103  39.323 83.571  1.00 31.79  ? 185  ARG A NH1   1 
ATOM   1226 N  NH2   . ARG A  1 154 ? 32.595  38.513 82.042  1.00 29.79  ? 185  ARG A NH2   1 
ATOM   1227 N  N     . LYS A  1 155 ? 26.724  34.630 84.850  1.00 34.53  ? 186  LYS A N     1 
ATOM   1228 C  CA    . LYS A  1 155 ? 25.477  33.915 85.082  1.00 33.97  ? 186  LYS A CA    1 
ATOM   1229 C  C     . LYS A  1 155 ? 24.576  34.066 83.860  1.00 33.04  ? 186  LYS A C     1 
ATOM   1230 O  O     . LYS A  1 155 ? 24.515  35.140 83.260  1.00 30.01  ? 186  LYS A O     1 
ATOM   1231 C  CB    . LYS A  1 155 ? 24.778  34.436 86.339  1.00 37.78  ? 186  LYS A CB    1 
ATOM   1232 C  CG    . LYS A  1 155 ? 23.488  33.709 86.687  1.00 44.46  ? 186  LYS A CG    1 
ATOM   1233 C  CD    . LYS A  1 155 ? 22.945  34.160 88.035  1.00 51.56  ? 186  LYS A CD    1 
ATOM   1234 C  CE    . LYS A  1 155 ? 21.666  33.419 88.394  1.00 54.23  ? 186  LYS A CE    1 
ATOM   1235 N  NZ    . LYS A  1 155 ? 21.170  33.796 89.748  1.00 60.32  ? 186  LYS A NZ    1 
ATOM   1236 N  N     . PHE A  1 156 ? 23.891  32.988 83.490  1.00 27.18  ? 187  PHE A N     1 
ATOM   1237 C  CA    . PHE A  1 156 ? 23.030  32.988 82.310  1.00 29.07  ? 187  PHE A CA    1 
ATOM   1238 C  C     . PHE A  1 156 ? 21.942  34.054 82.396  1.00 28.49  ? 187  PHE A C     1 
ATOM   1239 O  O     . PHE A  1 156 ? 21.146  34.069 83.334  1.00 30.38  ? 187  PHE A O     1 
ATOM   1240 C  CB    . PHE A  1 156 ? 22.392  31.610 82.111  1.00 29.28  ? 187  PHE A CB    1 
ATOM   1241 C  CG    . PHE A  1 156 ? 21.437  31.544 80.950  1.00 26.96  ? 187  PHE A CG    1 
ATOM   1242 C  CD1   . PHE A  1 156 ? 21.903  31.617 79.647  1.00 29.60  ? 187  PHE A CD1   1 
ATOM   1243 C  CD2   . PHE A  1 156 ? 20.076  31.398 81.160  1.00 32.02  ? 187  PHE A CD2   1 
ATOM   1244 C  CE1   . PHE A  1 156 ? 21.029  31.555 78.575  1.00 25.92  ? 187  PHE A CE1   1 
ATOM   1245 C  CE2   . PHE A  1 156 ? 19.196  31.333 80.092  1.00 33.01  ? 187  PHE A CE2   1 
ATOM   1246 C  CZ    . PHE A  1 156 ? 19.675  31.412 78.798  1.00 30.12  ? 187  PHE A CZ    1 
ATOM   1247 N  N     . ILE A  1 157 ? 21.923  34.947 81.413  1.00 26.47  ? 188  ILE A N     1 
ATOM   1248 C  CA    . ILE A  1 157 ? 20.896  35.978 81.330  1.00 25.14  ? 188  ILE A CA    1 
ATOM   1249 C  C     . ILE A  1 157 ? 19.891  35.629 80.237  1.00 30.73  ? 188  ILE A C     1 
ATOM   1250 O  O     . ILE A  1 157 ? 20.192  35.747 79.050  1.00 30.01  ? 188  ILE A O     1 
ATOM   1251 C  CB    . ILE A  1 157 ? 21.502  37.365 81.048  1.00 35.22  ? 188  ILE A CB    1 
ATOM   1252 C  CG1   . ILE A  1 157 ? 22.530  37.723 82.124  1.00 34.97  ? 188  ILE A CG1   1 
ATOM   1253 C  CG2   . ILE A  1 157 ? 20.406  38.419 80.975  1.00 25.88  ? 188  ILE A CG2   1 
ATOM   1254 C  CD1   . ILE A  1 157 ? 23.263  39.022 81.865  1.00 35.37  ? 188  ILE A CD1   1 
ATOM   1255 N  N     . PRO A  1 158 ? 18.692  35.188 80.641  1.00 27.17  ? 189  PRO A N     1 
ATOM   1256 C  CA    . PRO A  1 158 ? 17.645  34.771 79.702  1.00 24.05  ? 189  PRO A CA    1 
ATOM   1257 C  C     . PRO A  1 158 ? 17.032  35.945 78.945  1.00 25.65  ? 189  PRO A C     1 
ATOM   1258 O  O     . PRO A  1 158 ? 16.970  37.056 79.471  1.00 28.97  ? 189  PRO A O     1 
ATOM   1259 C  CB    . PRO A  1 158 ? 16.606  34.111 80.611  1.00 26.08  ? 189  PRO A CB    1 
ATOM   1260 C  CG    . PRO A  1 158 ? 16.786  34.786 81.924  1.00 26.81  ? 189  PRO A CG    1 
ATOM   1261 C  CD    . PRO A  1 158 ? 18.255  35.073 82.044  1.00 25.77  ? 189  PRO A CD    1 
ATOM   1262 N  N     . ASP A  1 159 ? 16.587  35.690 77.719  1.00 28.49  ? 190  ASP A N     1 
ATOM   1263 C  CA    . ASP A  1 159 ? 15.921  36.704 76.912  1.00 28.15  ? 190  ASP A CA    1 
ATOM   1264 C  C     . ASP A  1 159 ? 14.553  37.060 77.488  1.00 28.47  ? 190  ASP A C     1 
ATOM   1265 O  O     . ASP A  1 159 ? 13.700  36.188 77.655  1.00 25.32  ? 190  ASP A O     1 
ATOM   1266 C  CB    . ASP A  1 159 ? 15.773  36.221 75.467  1.00 27.68  ? 190  ASP A CB    1 
ATOM   1267 C  CG    . ASP A  1 159 ? 14.910  37.143 74.629  1.00 32.22  ? 190  ASP A CG    1 
ATOM   1268 O  OD1   . ASP A  1 159 ? 14.974  38.372 74.834  1.00 31.66  ? 190  ASP A OD1   1 
ATOM   1269 O  OD2   . ASP A  1 159 ? 14.163  36.637 73.766  1.00 32.94  ? 190  ASP A OD2   1 
ATOM   1270 N  N     . PRO A  1 160 ? 14.342  38.350 77.795  1.00 34.11  ? 191  PRO A N     1 
ATOM   1271 C  CA    . PRO A  1 160 ? 13.061  38.839 78.321  1.00 31.68  ? 191  PRO A CA    1 
ATOM   1272 C  C     . PRO A  1 160 ? 11.920  38.761 77.305  1.00 29.93  ? 191  PRO A C     1 
ATOM   1273 O  O     . PRO A  1 160 ? 10.758  38.876 77.691  1.00 29.44  ? 191  PRO A O     1 
ATOM   1274 C  CB    . PRO A  1 160 ? 13.363  40.297 78.684  1.00 35.95  ? 191  PRO A CB    1 
ATOM   1275 C  CG    . PRO A  1 160 ? 14.549  40.662 77.854  1.00 41.46  ? 191  PRO A CG    1 
ATOM   1276 C  CD    . PRO A  1 160 ? 15.363  39.411 77.757  1.00 35.29  ? 191  PRO A CD    1 
ATOM   1277 N  N     . GLN A  1 161 ? 12.246  38.579 76.028  1.00 29.02  ? 192  GLN A N     1 
ATOM   1278 C  CA    . GLN A  1 161 ? 11.218  38.381 75.011  1.00 29.70  ? 192  GLN A CA    1 
ATOM   1279 C  C     . GLN A  1 161 ? 10.878  36.900 74.892  1.00 31.79  ? 192  GLN A C     1 
ATOM   1280 O  O     . GLN A  1 161 ? 9.975   36.515 74.150  1.00 32.55  ? 192  GLN A O     1 
ATOM   1281 C  CB    . GLN A  1 161 ? 11.664  38.941 73.657  1.00 28.82  ? 192  GLN A CB    1 
ATOM   1282 C  CG    . GLN A  1 161 ? 11.583  40.458 73.564  1.00 32.36  ? 192  GLN A CG    1 
ATOM   1283 C  CD    . GLN A  1 161 ? 12.059  40.991 72.226  1.00 31.69  ? 192  GLN A CD    1 
ATOM   1284 O  OE1   . GLN A  1 161 ? 12.980  41.804 72.163  1.00 23.48  ? 192  GLN A OE1   1 
ATOM   1285 N  NE2   . GLN A  1 161 ? 11.427  40.539 71.148  1.00 36.26  ? 192  GLN A NE2   1 
ATOM   1286 N  N     . GLY A  1 162 ? 11.615  36.075 75.628  1.00 29.70  ? 193  GLY A N     1 
ATOM   1287 C  CA    . GLY A  1 162 ? 11.322  34.657 75.718  1.00 27.89  ? 193  GLY A CA    1 
ATOM   1288 C  C     . GLY A  1 162 ? 11.662  33.832 74.491  1.00 25.09  ? 193  GLY A C     1 
ATOM   1289 O  O     . GLY A  1 162 ? 11.041  32.796 74.259  1.00 27.34  ? 193  GLY A O     1 
ATOM   1290 N  N     . SER A  1 163 ? 12.640  34.278 73.708  1.00 21.25  ? 194  SER A N     1 
ATOM   1291 C  CA    . SER A  1 163 ? 13.093  33.508 72.550  1.00 23.27  ? 194  SER A CA    1 
ATOM   1292 C  C     . SER A  1 163 ? 13.581  32.135 72.997  1.00 25.76  ? 194  SER A C     1 
ATOM   1293 O  O     . SER A  1 163 ? 14.226  32.010 74.038  1.00 25.13  ? 194  SER A O     1 
ATOM   1294 C  CB    . SER A  1 163 ? 14.210  34.239 71.800  1.00 24.50  ? 194  SER A CB    1 
ATOM   1295 O  OG    . SER A  1 163 ? 13.808  35.537 71.402  1.00 27.39  ? 194  SER A OG    1 
ATOM   1296 N  N     . ASN A  1 164 ? 13.272  31.108 72.214  1.00 22.85  ? 195  ASN A N     1 
ATOM   1297 C  CA    . ASN A  1 164 ? 13.681  29.754 72.568  1.00 20.59  ? 195  ASN A CA    1 
ATOM   1298 C  C     . ASN A  1 164 ? 14.746  29.199 71.627  1.00 21.60  ? 195  ASN A C     1 
ATOM   1299 O  O     . ASN A  1 164 ? 15.269  29.917 70.771  1.00 16.10  ? 195  ASN A O     1 
ATOM   1300 C  CB    . ASN A  1 164 ? 12.466  28.821 72.597  1.00 18.80  ? 195  ASN A CB    1 
ATOM   1301 C  CG    . ASN A  1 164 ? 11.675  28.841 71.301  1.00 17.48  ? 195  ASN A CG    1 
ATOM   1302 O  OD1   . ASN A  1 164 ? 12.189  29.210 70.247  1.00 17.12  ? 195  ASN A OD1   1 
ATOM   1303 N  ND2   . ASN A  1 164 ? 10.410  28.439 71.378  1.00 17.20  ? 195  ASN A ND2   1 
ATOM   1304 N  N     . MET A  1 165 ? 15.057  27.917 71.789  1.00 18.37  ? 196  MET A N     1 
ATOM   1305 C  CA    . MET A  1 165 ? 16.070  27.270 70.965  1.00 19.76  ? 196  MET A CA    1 
ATOM   1306 C  C     . MET A  1 165 ? 15.592  27.054 69.535  1.00 17.94  ? 196  MET A C     1 
ATOM   1307 O  O     . MET A  1 165 ? 16.401  26.996 68.612  1.00 20.80  ? 196  MET A O     1 
ATOM   1308 C  CB    . MET A  1 165 ? 16.491  25.936 71.581  1.00 18.26  ? 196  MET A CB    1 
ATOM   1309 C  CG    . MET A  1 165 ? 17.374  26.067 72.812  1.00 20.18  ? 196  MET A CG    1 
ATOM   1310 S  SD    . MET A  1 165 ? 18.947  26.874 72.452  1.00 34.86  ? 196  MET A SD    1 
ATOM   1311 C  CE    . MET A  1 165 ? 18.641  28.524 73.065  1.00 16.15  ? 196  MET A CE    1 
ATOM   1312 N  N     . MET A  1 166 ? 14.281  26.928 69.354  1.00 14.98  ? 197  MET A N     1 
ATOM   1313 C  CA    . MET A  1 166 ? 13.723  26.829 68.012  1.00 17.57  ? 197  MET A CA    1 
ATOM   1314 C  C     . MET A  1 166 ? 14.047  28.101 67.242  1.00 15.10  ? 197  MET A C     1 
ATOM   1315 O  O     . MET A  1 166 ? 14.328  28.057 66.049  1.00 14.88  ? 197  MET A O     1 
ATOM   1316 C  CB    . MET A  1 166 ? 12.213  26.590 68.056  1.00 19.24  ? 197  MET A CB    1 
ATOM   1317 C  CG    . MET A  1 166 ? 11.830  25.195 68.524  1.00 23.79  ? 197  MET A CG    1 
ATOM   1318 S  SD    . MET A  1 166 ? 12.384  23.904 67.394  1.00 21.59  ? 197  MET A SD    1 
ATOM   1319 C  CE    . MET A  1 166 ? 11.320  24.202 65.983  1.00 25.66  ? 197  MET A CE    1 
ATOM   1320 N  N     . PHE A  1 167 ? 14.020  29.231 67.942  1.00 15.14  ? 198  PHE A N     1 
ATOM   1321 C  CA    . PHE A  1 167 ? 14.390  30.507 67.344  1.00 16.58  ? 198  PHE A CA    1 
ATOM   1322 C  C     . PHE A  1 167 ? 15.890  30.589 67.067  1.00 17.73  ? 198  PHE A C     1 
ATOM   1323 O  O     . PHE A  1 167 ? 16.305  30.989 65.979  1.00 18.49  ? 198  PHE A O     1 
ATOM   1324 C  CB    . PHE A  1 167 ? 13.970  31.671 68.244  1.00 17.63  ? 198  PHE A CB    1 
ATOM   1325 C  CG    . PHE A  1 167 ? 14.492  32.999 67.783  1.00 24.14  ? 198  PHE A CG    1 
ATOM   1326 C  CD1   . PHE A  1 167 ? 13.814  33.723 66.819  1.00 26.56  ? 198  PHE A CD1   1 
ATOM   1327 C  CD2   . PHE A  1 167 ? 15.670  33.515 68.300  1.00 23.45  ? 198  PHE A CD2   1 
ATOM   1328 C  CE1   . PHE A  1 167 ? 14.296  34.942 66.386  1.00 26.85  ? 198  PHE A CE1   1 
ATOM   1329 C  CE2   . PHE A  1 167 ? 16.155  34.728 67.867  1.00 26.40  ? 198  PHE A CE2   1 
ATOM   1330 C  CZ    . PHE A  1 167 ? 15.469  35.440 66.909  1.00 26.45  ? 198  PHE A CZ    1 
ATOM   1331 N  N     . ALA A  1 168 ? 16.694  30.218 68.060  1.00 20.77  ? 199  ALA A N     1 
ATOM   1332 C  CA    . ALA A  1 168 ? 18.147  30.332 67.959  1.00 18.57  ? 199  ALA A CA    1 
ATOM   1333 C  C     . ALA A  1 168 ? 18.694  29.506 66.801  1.00 19.45  ? 199  ALA A C     1 
ATOM   1334 O  O     . ALA A  1 168 ? 19.554  29.965 66.050  1.00 16.75  ? 199  ALA A O     1 
ATOM   1335 C  CB    . ALA A  1 168 ? 18.804  29.909 69.263  1.00 19.72  ? 199  ALA A CB    1 
ATOM   1336 N  N     . PHE A  1 169 ? 18.186  28.288 66.652  1.00 15.76  ? 200  PHE A N     1 
ATOM   1337 C  CA    . PHE A  1 169 ? 18.675  27.407 65.601  1.00 18.01  ? 200  PHE A CA    1 
ATOM   1338 C  C     . PHE A  1 169 ? 18.092  27.764 64.239  1.00 16.84  ? 200  PHE A C     1 
ATOM   1339 O  O     . PHE A  1 169 ? 18.740  27.557 63.214  1.00 14.71  ? 200  PHE A O     1 
ATOM   1340 C  CB    . PHE A  1 169 ? 18.379  25.946 65.943  1.00 16.16  ? 200  PHE A CB    1 
ATOM   1341 C  CG    . PHE A  1 169 ? 19.310  25.372 66.973  1.00 21.58  ? 200  PHE A CG    1 
ATOM   1342 C  CD1   . PHE A  1 169 ? 20.675  25.317 66.733  1.00 21.50  ? 200  PHE A CD1   1 
ATOM   1343 C  CD2   . PHE A  1 169 ? 18.826  24.887 68.175  1.00 22.91  ? 200  PHE A CD2   1 
ATOM   1344 C  CE1   . PHE A  1 169 ? 21.538  24.794 67.675  1.00 20.45  ? 200  PHE A CE1   1 
ATOM   1345 C  CE2   . PHE A  1 169 ? 19.686  24.358 69.120  1.00 26.87  ? 200  PHE A CE2   1 
ATOM   1346 C  CZ    . PHE A  1 169 ? 21.042  24.312 68.868  1.00 21.62  ? 200  PHE A CZ    1 
ATOM   1347 N  N     . PHE A  1 170 ? 16.875  28.302 64.225  1.00 14.09  ? 201  PHE A N     1 
ATOM   1348 C  CA    . PHE A  1 170 ? 16.284  28.770 62.978  1.00 11.19  ? 201  PHE A CA    1 
ATOM   1349 C  C     . PHE A  1 170 ? 17.123  29.904 62.408  1.00 18.34  ? 201  PHE A C     1 
ATOM   1350 O  O     . PHE A  1 170 ? 17.366  29.963 61.202  1.00 18.88  ? 201  PHE A O     1 
ATOM   1351 C  CB    . PHE A  1 170 ? 14.841  29.235 63.181  1.00 11.10  ? 201  PHE A CB    1 
ATOM   1352 C  CG    . PHE A  1 170 ? 14.139  29.610 61.902  1.00 18.80  ? 201  PHE A CG    1 
ATOM   1353 C  CD1   . PHE A  1 170 ? 14.213  30.902 61.405  1.00 22.27  ? 201  PHE A CD1   1 
ATOM   1354 C  CD2   . PHE A  1 170 ? 13.406  28.670 61.199  1.00 20.35  ? 201  PHE A CD2   1 
ATOM   1355 C  CE1   . PHE A  1 170 ? 13.570  31.248 60.228  1.00 26.33  ? 201  PHE A CE1   1 
ATOM   1356 C  CE2   . PHE A  1 170 ? 12.759  29.010 60.021  1.00 21.64  ? 201  PHE A CE2   1 
ATOM   1357 C  CZ    . PHE A  1 170 ? 12.841  30.300 59.536  1.00 23.83  ? 201  PHE A CZ    1 
ATOM   1358 N  N     . ALA A  1 171 ? 17.560  30.802 63.286  1.00 15.73  ? 202  ALA A N     1 
ATOM   1359 C  CA    . ALA A  1 171 ? 18.368  31.944 62.881  1.00 20.37  ? 202  ALA A CA    1 
ATOM   1360 C  C     . ALA A  1 171 ? 19.711  31.488 62.323  1.00 20.86  ? 202  ALA A C     1 
ATOM   1361 O  O     . ALA A  1 171 ? 20.183  32.015 61.317  1.00 19.43  ? 202  ALA A O     1 
ATOM   1362 C  CB    . ALA A  1 171 ? 18.572  32.890 64.053  1.00 23.43  ? 202  ALA A CB    1 
ATOM   1363 N  N     . GLN A  1 172 ? 20.319  30.502 62.973  1.00 16.32  ? 203  GLN A N     1 
ATOM   1364 C  CA    . GLN A  1 172 ? 21.603  29.991 62.517  1.00 19.22  ? 203  GLN A CA    1 
ATOM   1365 C  C     . GLN A  1 172 ? 21.449  29.265 61.186  1.00 15.64  ? 203  GLN A C     1 
ATOM   1366 O  O     . GLN A  1 172 ? 22.231  29.479 60.264  1.00 16.62  ? 203  GLN A O     1 
ATOM   1367 C  CB    . GLN A  1 172 ? 22.224  29.058 63.558  1.00 25.29  ? 203  GLN A CB    1 
ATOM   1368 C  CG    . GLN A  1 172 ? 23.671  28.695 63.254  1.00 27.59  ? 203  GLN A CG    1 
ATOM   1369 C  CD    . GLN A  1 172 ? 24.237  27.663 64.211  1.00 32.57  ? 203  GLN A CD    1 
ATOM   1370 O  OE1   . GLN A  1 172 ? 23.507  27.061 64.998  1.00 32.16  ? 203  GLN A OE1   1 
ATOM   1371 N  NE2   . GLN A  1 172 ? 25.548  27.453 64.145  1.00 32.71  ? 203  GLN A NE2   1 
ATOM   1372 N  N     . HIS A  1 173 ? 20.430  28.416 61.091  1.00 16.39  ? 204  HIS A N     1 
ATOM   1373 C  CA    . HIS A  1 173 ? 20.152  27.678 59.863  1.00 18.26  ? 204  HIS A CA    1 
ATOM   1374 C  C     . HIS A  1 173 ? 19.846  28.621 58.699  1.00 19.48  ? 204  HIS A C     1 
ATOM   1375 O  O     . HIS A  1 173 ? 20.407  28.483 57.611  1.00 16.76  ? 204  HIS A O     1 
ATOM   1376 C  CB    . HIS A  1 173 ? 18.984  26.710 60.075  1.00 17.04  ? 204  HIS A CB    1 
ATOM   1377 C  CG    . HIS A  1 173 ? 18.746  25.783 58.923  1.00 13.85  ? 204  HIS A CG    1 
ATOM   1378 N  ND1   . HIS A  1 173 ? 17.792  26.023 57.958  1.00 13.50  ? 204  HIS A ND1   1 
ATOM   1379 C  CD2   . HIS A  1 173 ? 19.332  24.610 58.587  1.00 15.47  ? 204  HIS A CD2   1 
ATOM   1380 C  CE1   . HIS A  1 173 ? 17.804  25.042 57.074  1.00 14.92  ? 204  HIS A CE1   1 
ATOM   1381 N  NE2   . HIS A  1 173 ? 18.730  24.171 57.433  1.00 17.99  ? 204  HIS A NE2   1 
ATOM   1382 N  N     . PHE A  1 174 ? 18.965  29.586 58.938  1.00 13.13  ? 205  PHE A N     1 
ATOM   1383 C  CA    . PHE A  1 174 ? 18.534  30.501 57.890  1.00 13.99  ? 205  PHE A CA    1 
ATOM   1384 C  C     . PHE A  1 174 ? 19.657  31.412 57.390  1.00 16.74  ? 205  PHE A C     1 
ATOM   1385 O  O     . PHE A  1 174 ? 19.823  31.582 56.184  1.00 16.66  ? 205  PHE A O     1 
ATOM   1386 C  CB    . PHE A  1 174 ? 17.357  31.348 58.379  1.00 12.73  ? 205  PHE A CB    1 
ATOM   1387 C  CG    . PHE A  1 174 ? 17.055  32.529 57.503  1.00 15.15  ? 205  PHE A CG    1 
ATOM   1388 C  CD1   . PHE A  1 174 ? 16.492  32.355 56.247  1.00 17.06  ? 205  PHE A CD1   1 
ATOM   1389 C  CD2   . PHE A  1 174 ? 17.325  33.817 57.940  1.00 18.31  ? 205  PHE A CD2   1 
ATOM   1390 C  CE1   . PHE A  1 174 ? 16.210  33.442 55.439  1.00 12.67  ? 205  PHE A CE1   1 
ATOM   1391 C  CE2   . PHE A  1 174 ? 17.045  34.911 57.139  1.00 14.71  ? 205  PHE A CE2   1 
ATOM   1392 C  CZ    . PHE A  1 174 ? 16.487  34.722 55.885  1.00 14.76  ? 205  PHE A CZ    1 
ATOM   1393 N  N     . THR A  1 175 ? 20.427  31.991 58.309  1.00 14.92  ? 206  THR A N     1 
ATOM   1394 C  CA    . THR A  1 175 ? 21.441  32.974 57.925  1.00 17.69  ? 206  THR A CA    1 
ATOM   1395 C  C     . THR A  1 175 ? 22.693  32.343 57.327  1.00 16.92  ? 206  THR A C     1 
ATOM   1396 O  O     . THR A  1 175 ? 23.458  33.012 56.633  1.00 17.31  ? 206  THR A O     1 
ATOM   1397 C  CB    . THR A  1 175 ? 21.877  33.852 59.118  1.00 20.61  ? 206  THR A CB    1 
ATOM   1398 O  OG1   . THR A  1 175 ? 22.401  33.026 60.167  1.00 17.83  ? 206  THR A OG1   1 
ATOM   1399 C  CG2   . THR A  1 175 ? 20.707  34.671 59.638  1.00 22.38  ? 206  THR A CG2   1 
ATOM   1400 N  N     . HIS A  1 176 ? 22.906  31.060 57.589  1.00 15.32  ? 207  HIS A N     1 
ATOM   1401 C  CA    . HIS A  1 176 ? 24.112  30.403 57.105  1.00 17.37  ? 207  HIS A CA    1 
ATOM   1402 C  C     . HIS A  1 176 ? 23.958  29.884 55.678  1.00 21.09  ? 207  HIS A C     1 
ATOM   1403 O  O     . HIS A  1 176 ? 24.766  29.080 55.213  1.00 21.17  ? 207  HIS A O     1 
ATOM   1404 C  CB    . HIS A  1 176 ? 24.518  29.274 58.050  1.00 20.87  ? 207  HIS A CB    1 
ATOM   1405 C  CG    . HIS A  1 176 ? 25.235  29.752 59.274  1.00 30.47  ? 207  HIS A CG    1 
ATOM   1406 N  ND1   . HIS A  1 176 ? 26.399  29.172 59.732  1.00 34.90  ? 207  HIS A ND1   1 
ATOM   1407 C  CD2   . HIS A  1 176 ? 24.966  30.774 60.121  1.00 34.90  ? 207  HIS A CD2   1 
ATOM   1408 C  CE1   . HIS A  1 176 ? 26.808  29.808 60.815  1.00 36.12  ? 207  HIS A CE1   1 
ATOM   1409 N  NE2   . HIS A  1 176 ? 25.956  30.784 61.073  1.00 38.91  ? 207  HIS A NE2   1 
ATOM   1410 N  N     . GLN A  1 177 ? 22.930  30.357 54.981  1.00 18.11  ? 208  GLN A N     1 
ATOM   1411 C  CA    . GLN A  1 177 ? 22.847  30.133 53.544  1.00 14.87  ? 208  GLN A CA    1 
ATOM   1412 C  C     . GLN A  1 177 ? 23.469  31.318 52.807  1.00 17.17  ? 208  GLN A C     1 
ATOM   1413 O  O     . GLN A  1 177 ? 23.844  31.200 51.641  1.00 18.98  ? 208  GLN A O     1 
ATOM   1414 C  CB    . GLN A  1 177 ? 21.399  29.913 53.097  1.00 12.89  ? 208  GLN A CB    1 
ATOM   1415 C  CG    . GLN A  1 177 ? 20.555  31.173 53.030  1.00 15.21  ? 208  GLN A CG    1 
ATOM   1416 C  CD    . GLN A  1 177 ? 19.102  30.876 52.704  1.00 20.31  ? 208  GLN A CD    1 
ATOM   1417 O  OE1   . GLN A  1 177 ? 18.765  30.533 51.570  1.00 14.77  ? 208  GLN A OE1   1 
ATOM   1418 N  NE2   . GLN A  1 177 ? 18.234  30.998 53.704  1.00 8.77   ? 208  GLN A NE2   1 
ATOM   1419 N  N     . PHE A  1 178 ? 23.585  32.460 53.485  1.00 13.67  ? 209  PHE A N     1 
ATOM   1420 C  CA    . PHE A  1 178 ? 24.255  33.609 52.879  1.00 14.27  ? 209  PHE A CA    1 
ATOM   1421 C  C     . PHE A  1 178 ? 25.445  34.117 53.701  1.00 18.38  ? 209  PHE A C     1 
ATOM   1422 O  O     . PHE A  1 178 ? 26.267  34.880 53.190  1.00 19.09  ? 209  PHE A O     1 
ATOM   1423 C  CB    . PHE A  1 178 ? 23.261  34.752 52.613  1.00 17.21  ? 209  PHE A CB    1 
ATOM   1424 C  CG    . PHE A  1 178 ? 22.330  35.057 53.757  1.00 18.99  ? 209  PHE A CG    1 
ATOM   1425 C  CD1   . PHE A  1 178 ? 22.738  35.863 54.806  1.00 18.03  ? 209  PHE A CD1   1 
ATOM   1426 C  CD2   . PHE A  1 178 ? 21.030  34.576 53.754  1.00 19.96  ? 209  PHE A CD2   1 
ATOM   1427 C  CE1   . PHE A  1 178 ? 21.876  36.160 55.847  1.00 19.39  ? 209  PHE A CE1   1 
ATOM   1428 C  CE2   . PHE A  1 178 ? 20.161  34.868 54.793  1.00 20.01  ? 209  PHE A CE2   1 
ATOM   1429 C  CZ    . PHE A  1 178 ? 20.584  35.664 55.840  1.00 14.69  ? 209  PHE A CZ    1 
ATOM   1430 N  N     . PHE A  1 179 ? 25.546  33.694 54.959  1.00 14.77  ? 210  PHE A N     1 
ATOM   1431 C  CA    . PHE A  1 179 ? 26.769  33.906 55.733  1.00 15.88  ? 210  PHE A CA    1 
ATOM   1432 C  C     . PHE A  1 179 ? 27.621  32.646 55.647  1.00 19.33  ? 210  PHE A C     1 
ATOM   1433 O  O     . PHE A  1 179 ? 27.497  31.742 56.475  1.00 24.27  ? 210  PHE A O     1 
ATOM   1434 C  CB    . PHE A  1 179 ? 26.467  34.244 57.197  1.00 15.55  ? 210  PHE A CB    1 
ATOM   1435 C  CG    . PHE A  1 179 ? 25.737  35.543 57.386  1.00 14.36  ? 210  PHE A CG    1 
ATOM   1436 C  CD1   . PHE A  1 179 ? 25.912  36.593 56.497  1.00 14.30  ? 210  PHE A CD1   1 
ATOM   1437 C  CD2   . PHE A  1 179 ? 24.872  35.714 58.453  1.00 13.63  ? 210  PHE A CD2   1 
ATOM   1438 C  CE1   . PHE A  1 179 ? 25.237  37.787 56.671  1.00 12.97  ? 210  PHE A CE1   1 
ATOM   1439 C  CE2   . PHE A  1 179 ? 24.193  36.902 58.631  1.00 14.56  ? 210  PHE A CE2   1 
ATOM   1440 C  CZ    . PHE A  1 179 ? 24.376  37.941 57.742  1.00 12.86  ? 210  PHE A CZ    1 
ATOM   1441 N  N     . LYS A  1 180 ? 28.471  32.584 54.627  1.00 16.32  ? 211  LYS A N     1 
ATOM   1442 C  CA    . LYS A  1 180 ? 29.274  31.399 54.359  1.00 16.88  ? 211  LYS A CA    1 
ATOM   1443 C  C     . LYS A  1 180 ? 30.726  31.799 54.119  1.00 16.44  ? 211  LYS A C     1 
ATOM   1444 O  O     . LYS A  1 180 ? 31.239  31.688 53.008  1.00 19.49  ? 211  LYS A O     1 
ATOM   1445 C  CB    . LYS A  1 180 ? 28.715  30.636 53.153  1.00 18.50  ? 211  LYS A CB    1 
ATOM   1446 C  CG    . LYS A  1 180 ? 27.347  30.018 53.400  1.00 22.11  ? 211  LYS A CG    1 
ATOM   1447 C  CD    . LYS A  1 180 ? 26.700  29.539 52.107  1.00 27.42  ? 211  LYS A CD    1 
ATOM   1448 C  CE    . LYS A  1 180 ? 27.582  28.546 51.374  1.00 27.56  ? 211  LYS A CE    1 
ATOM   1449 N  NZ    . LYS A  1 180 ? 27.002  28.155 50.058  1.00 28.09  ? 211  LYS A NZ    1 
ATOM   1450 N  N     . THR A  1 181 ? 31.373  32.282 55.152  1.00 20.09  ? 212  THR A N     1 
ATOM   1451 C  CA    . THR A  1 181 ? 32.724  32.751 55.088  1.00 20.57  ? 212  THR A CA    1 
ATOM   1452 C  C     . THR A  1 181 ? 33.747  31.721 54.616  1.00 20.65  ? 212  THR A C     1 
ATOM   1453 O  O     . THR A  1 181 ? 33.829  30.653 55.131  1.00 23.71  ? 212  THR A O     1 
ATOM   1454 C  CB    . THR A  1 181 ? 33.165  33.385 56.410  1.00 28.00  ? 212  THR A CB    1 
ATOM   1455 O  OG1   . THR A  1 181 ? 32.238  34.402 56.798  1.00 43.05  ? 212  THR A OG1   1 
ATOM   1456 C  CG2   . THR A  1 181 ? 34.531  33.959 56.283  1.00 22.33  ? 212  THR A CG2   1 
ATOM   1457 N  N     . ASP A  1 182 ? 34.512  32.083 53.615  1.00 19.20  ? 213  ASP A N     1 
ATOM   1458 C  CA    . ASP A  1 182 ? 35.559  31.202 53.104  1.00 19.92  ? 213  ASP A CA    1 
ATOM   1459 C  C     . ASP A  1 182 ? 36.838  31.429 53.903  1.00 21.67  ? 213  ASP A C     1 
ATOM   1460 O  O     . ASP A  1 182 ? 37.750  32.112 53.444  1.00 23.35  ? 213  ASP A O     1 
ATOM   1461 C  CB    . ASP A  1 182 ? 35.793  31.458 51.612  1.00 23.49  ? 213  ASP A CB    1 
ATOM   1462 C  CG    . ASP A  1 182 ? 36.670  30.399 50.958  1.00 31.99  ? 213  ASP A CG    1 
ATOM   1463 O  OD1   . ASP A  1 182 ? 37.213  29.533 51.678  1.00 34.13  ? 213  ASP A OD1   1 
ATOM   1464 O  OD2   . ASP A  1 182 ? 36.819  30.441 49.718  1.00 31.05  ? 213  ASP A OD2   1 
ATOM   1465 N  N     . HIS A  1 183 ? 36.895  30.840 55.097  1.00 28.68  ? 214  HIS A N     1 
ATOM   1466 C  CA    . HIS A  1 183 ? 37.958  31.116 56.064  1.00 32.43  ? 214  HIS A CA    1 
ATOM   1467 C  C     . HIS A  1 183 ? 39.365  30.761 55.582  1.00 38.35  ? 214  HIS A C     1 
ATOM   1468 O  O     . HIS A  1 183 ? 40.340  31.386 56.000  1.00 39.59  ? 214  HIS A O     1 
ATOM   1469 C  CB    . HIS A  1 183 ? 37.671  30.381 57.375  1.00 34.09  ? 214  HIS A CB    1 
ATOM   1470 C  CG    . HIS A  1 183 ? 36.460  30.884 58.096  1.00 35.16  ? 214  HIS A CG    1 
ATOM   1471 N  ND1   . HIS A  1 183 ? 35.274  30.183 58.141  1.00 37.30  ? 214  HIS A ND1   1 
ATOM   1472 C  CD2   . HIS A  1 183 ? 36.248  32.025 58.793  1.00 33.97  ? 214  HIS A CD2   1 
ATOM   1473 C  CE1   . HIS A  1 183 ? 34.386  30.868 58.839  1.00 39.65  ? 214  HIS A CE1   1 
ATOM   1474 N  NE2   . HIS A  1 183 ? 34.952  31.990 59.246  1.00 36.90  ? 214  HIS A NE2   1 
ATOM   1475 N  N     . LYS A  1 184 ? 39.474  29.762 54.711  1.00 41.98  ? 215  LYS A N     1 
ATOM   1476 C  CA    . LYS A  1 184 ? 40.773  29.379 54.161  1.00 46.83  ? 215  LYS A CA    1 
ATOM   1477 C  C     . LYS A  1 184 ? 41.305  30.467 53.236  1.00 46.37  ? 215  LYS A C     1 
ATOM   1478 O  O     . LYS A  1 184 ? 42.493  30.504 52.912  1.00 49.02  ? 215  LYS A O     1 
ATOM   1479 C  CB    . LYS A  1 184 ? 40.673  28.051 53.407  1.00 53.92  ? 215  LYS A CB    1 
ATOM   1480 C  CG    . LYS A  1 184 ? 41.283  26.865 54.138  1.00 60.30  ? 215  LYS A CG    1 
ATOM   1481 C  CD    . LYS A  1 184 ? 42.771  27.072 54.374  1.00 67.90  ? 215  LYS A CD    1 
ATOM   1482 C  CE    . LYS A  1 184 ? 43.449  25.786 54.819  1.00 69.41  ? 215  LYS A CE    1 
ATOM   1483 N  NZ    . LYS A  1 184 ? 42.814  25.203 56.032  1.00 68.75  ? 215  LYS A NZ    1 
ATOM   1484 N  N     . ARG A  1 185 ? 40.409  31.354 52.821  1.00 37.79  ? 216  ARG A N     1 
ATOM   1485 C  CA    . ARG A  1 185 ? 40.736  32.414 51.882  1.00 28.91  ? 216  ARG A CA    1 
ATOM   1486 C  C     . ARG A  1 185 ? 40.862  33.757 52.595  1.00 28.41  ? 216  ARG A C     1 
ATOM   1487 O  O     . ARG A  1 185 ? 41.676  34.597 52.220  1.00 25.79  ? 216  ARG A O     1 
ATOM   1488 C  CB    . ARG A  1 185 ? 39.665  32.484 50.796  1.00 31.08  ? 216  ARG A CB    1 
ATOM   1489 C  CG    . ARG A  1 185 ? 40.042  33.281 49.563  1.00 33.01  ? 216  ARG A CG    1 
ATOM   1490 C  CD    . ARG A  1 185 ? 38.910  33.213 48.555  1.00 27.69  ? 216  ARG A CD    1 
ATOM   1491 N  NE    . ARG A  1 185 ? 39.347  33.506 47.195  1.00 30.88  ? 216  ARG A NE    1 
ATOM   1492 C  CZ    . ARG A  1 185 ? 38.577  33.353 46.123  1.00 31.20  ? 216  ARG A CZ    1 
ATOM   1493 N  NH1   . ARG A  1 185 ? 39.048  33.639 44.917  1.00 32.37  ? 216  ARG A NH1   1 
ATOM   1494 N  NH2   . ARG A  1 185 ? 37.335  32.910 46.260  1.00 28.06  ? 216  ARG A NH2   1 
ATOM   1495 N  N     . GLY A  1 186 ? 40.051  33.941 53.633  1.00 31.87  ? 217  GLY A N     1 
ATOM   1496 C  CA    . GLY A  1 186 ? 40.025  35.184 54.383  1.00 28.39  ? 217  GLY A CA    1 
ATOM   1497 C  C     . GLY A  1 186 ? 38.599  35.563 54.739  1.00 22.92  ? 217  GLY A C     1 
ATOM   1498 O  O     . GLY A  1 186 ? 37.667  35.207 54.020  1.00 18.12  ? 217  GLY A O     1 
ATOM   1499 N  N     . PRO A  1 187 ? 38.423  36.293 55.853  1.00 19.92  ? 218  PRO A N     1 
ATOM   1500 C  CA    . PRO A  1 187 ? 37.089  36.694 56.320  1.00 21.68  ? 218  PRO A CA    1 
ATOM   1501 C  C     . PRO A  1 187 ? 36.368  37.628 55.345  1.00 20.42  ? 218  PRO A C     1 
ATOM   1502 O  O     . PRO A  1 187 ? 35.154  37.808 55.448  1.00 18.49  ? 218  PRO A O     1 
ATOM   1503 C  CB    . PRO A  1 187 ? 37.381  37.408 57.646  1.00 21.86  ? 218  PRO A CB    1 
ATOM   1504 C  CG    . PRO A  1 187 ? 38.809  37.833 57.550  1.00 22.13  ? 218  PRO A CG    1 
ATOM   1505 C  CD    . PRO A  1 187 ? 39.490  36.763 56.752  1.00 23.67  ? 218  PRO A CD    1 
ATOM   1506 N  N     . ALA A  1 188 ? 37.112  38.203 54.405  1.00 16.34  ? 219  ALA A N     1 
ATOM   1507 C  CA    . ALA A  1 188 ? 36.550  39.128 53.430  1.00 14.08  ? 219  ALA A CA    1 
ATOM   1508 C  C     . ALA A  1 188 ? 35.786  38.410 52.321  1.00 16.03  ? 219  ALA A C     1 
ATOM   1509 O  O     . ALA A  1 188 ? 35.105  39.047 51.517  1.00 16.93  ? 219  ALA A O     1 
ATOM   1510 C  CB    . ALA A  1 188 ? 37.657  39.984 52.829  1.00 15.01  ? 219  ALA A CB    1 
ATOM   1511 N  N     . PHE A  1 189 ? 35.896  37.086 52.280  1.00 17.58  ? 220  PHE A N     1 
ATOM   1512 C  CA    . PHE A  1 189 ? 35.347  36.319 51.166  1.00 19.96  ? 220  PHE A CA    1 
ATOM   1513 C  C     . PHE A  1 189 ? 34.229  35.362 51.574  1.00 20.70  ? 220  PHE A C     1 
ATOM   1514 O  O     . PHE A  1 189 ? 34.218  34.840 52.689  1.00 17.25  ? 220  PHE A O     1 
ATOM   1515 C  CB    . PHE A  1 189 ? 36.466  35.539 50.472  1.00 18.80  ? 220  PHE A CB    1 
ATOM   1516 C  CG    . PHE A  1 189 ? 37.570  36.410 49.941  1.00 15.72  ? 220  PHE A CG    1 
ATOM   1517 C  CD1   . PHE A  1 189 ? 37.467  36.993 48.687  1.00 17.98  ? 220  PHE A CD1   1 
ATOM   1518 C  CD2   . PHE A  1 189 ? 38.707  36.648 50.695  1.00 15.46  ? 220  PHE A CD2   1 
ATOM   1519 C  CE1   . PHE A  1 189 ? 38.480  37.796 48.195  1.00 19.16  ? 220  PHE A CE1   1 
ATOM   1520 C  CE2   . PHE A  1 189 ? 39.726  37.452 50.207  1.00 18.33  ? 220  PHE A CE2   1 
ATOM   1521 C  CZ    . PHE A  1 189 ? 39.610  38.026 48.955  1.00 19.76  ? 220  PHE A CZ    1 
ATOM   1522 N  N     . THR A  1 190 ? 33.297  35.132 50.651  1.00 17.82  ? 221  THR A N     1 
ATOM   1523 C  CA    . THR A  1 190 ? 32.153  34.260 50.899  1.00 16.26  ? 221  THR A CA    1 
ATOM   1524 C  C     . THR A  1 190 ? 32.059  33.123 49.887  1.00 20.68  ? 221  THR A C     1 
ATOM   1525 O  O     . THR A  1 190 ? 32.502  33.254 48.743  1.00 19.88  ? 221  THR A O     1 
ATOM   1526 C  CB    . THR A  1 190 ? 30.824  35.046 50.870  1.00 13.90  ? 221  THR A CB    1 
ATOM   1527 O  OG1   . THR A  1 190 ? 29.731  34.147 51.088  1.00 19.08  ? 221  THR A OG1   1 
ATOM   1528 C  CG2   . THR A  1 190 ? 30.634  35.731 49.526  1.00 16.49  ? 221  THR A CG2   1 
ATOM   1529 N  N     . ASN A  1 191 ? 31.478  32.008 50.320  1.00 17.56  ? 222  ASN A N     1 
ATOM   1530 C  CA    . ASN A  1 191 ? 31.192  30.888 49.432  1.00 20.55  ? 222  ASN A CA    1 
ATOM   1531 C  C     . ASN A  1 191 ? 29.756  30.939 48.909  1.00 16.63  ? 222  ASN A C     1 
ATOM   1532 O  O     . ASN A  1 191 ? 29.374  30.148 48.047  1.00 17.75  ? 222  ASN A O     1 
ATOM   1533 C  CB    . ASN A  1 191 ? 31.435  29.555 50.148  1.00 20.42  ? 222  ASN A CB    1 
ATOM   1534 C  CG    . ASN A  1 191 ? 32.910  29.238 50.316  1.00 22.17  ? 222  ASN A CG    1 
ATOM   1535 O  OD1   . ASN A  1 191 ? 33.724  29.551 49.453  1.00 21.77  ? 222  ASN A OD1   1 
ATOM   1536 N  ND2   . ASN A  1 191 ? 33.258  28.608 51.434  1.00 24.73  ? 222  ASN A ND2   1 
ATOM   1537 N  N     . GLY A  1 192 ? 28.961  31.865 49.437  1.00 14.32  ? 223  GLY A N     1 
ATOM   1538 C  CA    . GLY A  1 192 ? 27.578  32.010 49.015  1.00 15.49  ? 223  GLY A CA    1 
ATOM   1539 C  C     . GLY A  1 192 ? 27.440  33.009 47.883  1.00 17.59  ? 223  GLY A C     1 
ATOM   1540 O  O     . GLY A  1 192 ? 27.074  34.162 48.107  1.00 15.36  ? 223  GLY A O     1 
ATOM   1541 N  N     . LEU A  1 193 ? 27.730  32.561 46.663  1.00 16.87  ? 224  LEU A N     1 
ATOM   1542 C  CA    . LEU A  1 193 ? 27.782  33.451 45.506  1.00 14.64  ? 224  LEU A CA    1 
ATOM   1543 C  C     . LEU A  1 193 ? 26.399  33.934 45.069  1.00 16.21  ? 224  LEU A C     1 
ATOM   1544 O  O     . LEU A  1 193 ? 26.287  34.855 44.263  1.00 15.38  ? 224  LEU A O     1 
ATOM   1545 C  CB    . LEU A  1 193 ? 28.481  32.755 44.333  1.00 19.06  ? 224  LEU A CB    1 
ATOM   1546 C  CG    . LEU A  1 193 ? 29.892  32.229 44.603  1.00 25.07  ? 224  LEU A CG    1 
ATOM   1547 C  CD1   . LEU A  1 193 ? 30.512  31.670 43.330  1.00 26.11  ? 224  LEU A CD1   1 
ATOM   1548 C  CD2   . LEU A  1 193 ? 30.773  33.315 45.204  1.00 22.78  ? 224  LEU A CD2   1 
ATOM   1549 N  N     . GLY A  1 194 ? 25.353  33.310 45.601  1.00 14.98  ? 225  GLY A N     1 
ATOM   1550 C  CA    . GLY A  1 194 ? 23.991  33.730 45.318  1.00 17.99  ? 225  GLY A CA    1 
ATOM   1551 C  C     . GLY A  1 194 ? 23.621  34.975 46.104  1.00 16.31  ? 225  GLY A C     1 
ATOM   1552 O  O     . GLY A  1 194 ? 22.700  35.705 45.733  1.00 14.16  ? 225  GLY A O     1 
ATOM   1553 N  N     . HIS A  1 195 ? 24.346  35.200 47.198  1.00 12.86  ? 226  HIS A N     1 
ATOM   1554 C  CA    . HIS A  1 195 ? 24.196  36.392 48.031  1.00 13.73  ? 226  HIS A CA    1 
ATOM   1555 C  C     . HIS A  1 195 ? 22.763  36.656 48.489  1.00 14.43  ? 226  HIS A C     1 
ATOM   1556 O  O     . HIS A  1 195 ? 22.271  37.778 48.395  1.00 15.91  ? 226  HIS A O     1 
ATOM   1557 C  CB    . HIS A  1 195 ? 24.732  37.621 47.292  1.00 17.12  ? 226  HIS A CB    1 
ATOM   1558 C  CG    . HIS A  1 195 ? 26.227  37.711 47.282  1.00 14.57  ? 226  HIS A CG    1 
ATOM   1559 N  ND1   . HIS A  1 195 ? 26.940  38.350 48.273  1.00 12.51  ? 226  HIS A ND1   1 
ATOM   1560 C  CD2   . HIS A  1 195 ? 27.143  37.230 46.409  1.00 11.30  ? 226  HIS A CD2   1 
ATOM   1561 C  CE1   . HIS A  1 195 ? 28.232  38.262 48.010  1.00 16.55  ? 226  HIS A CE1   1 
ATOM   1562 N  NE2   . HIS A  1 195 ? 28.382  37.590 46.883  1.00 13.88  ? 226  HIS A NE2   1 
ATOM   1563 N  N     . GLY A  1 196 ? 22.101  35.622 48.998  1.00 11.47  ? 227  GLY A N     1 
ATOM   1564 C  CA    . GLY A  1 196 ? 20.747  35.783 49.494  1.00 15.95  ? 227  GLY A CA    1 
ATOM   1565 C  C     . GLY A  1 196 ? 20.015  34.486 49.771  1.00 21.54  ? 227  GLY A C     1 
ATOM   1566 O  O     . GLY A  1 196 ? 20.629  33.447 50.021  1.00 19.53  ? 227  GLY A O     1 
ATOM   1567 N  N     . VAL A  1 197 ? 18.689  34.555 49.720  1.00 25.01  ? 228  VAL A N     1 
ATOM   1568 C  CA    . VAL A  1 197 ? 17.838  33.414 50.030  1.00 20.99  ? 228  VAL A CA    1 
ATOM   1569 C  C     . VAL A  1 197 ? 17.600  32.547 48.792  1.00 18.87  ? 228  VAL A C     1 
ATOM   1570 O  O     . VAL A  1 197 ? 16.552  32.636 48.153  1.00 18.03  ? 228  VAL A O     1 
ATOM   1571 C  CB    . VAL A  1 197 ? 16.482  33.876 50.604  1.00 18.57  ? 228  VAL A CB    1 
ATOM   1572 C  CG1   . VAL A  1 197 ? 15.737  32.707 51.226  1.00 16.81  ? 228  VAL A CG1   1 
ATOM   1573 C  CG2   . VAL A  1 197 ? 16.696  34.974 51.639  1.00 9.30   ? 228  VAL A CG2   1 
ATOM   1574 N  N     . ASP A  1 198 ? 18.581  31.714 48.455  1.00 13.22  ? 229  ASP A N     1 
ATOM   1575 C  CA    . ASP A  1 198 ? 18.453  30.802 47.324  1.00 14.13  ? 229  ASP A CA    1 
ATOM   1576 C  C     . ASP A  1 198 ? 18.249  29.369 47.799  1.00 14.72  ? 229  ASP A C     1 
ATOM   1577 O  O     . ASP A  1 198 ? 18.079  28.458 46.990  1.00 14.53  ? 229  ASP A O     1 
ATOM   1578 C  CB    . ASP A  1 198 ? 19.684  30.888 46.411  1.00 17.93  ? 229  ASP A CB    1 
ATOM   1579 C  CG    . ASP A  1 198 ? 20.995  30.715 47.161  1.00 18.11  ? 229  ASP A CG    1 
ATOM   1580 O  OD1   . ASP A  1 198 ? 20.982  30.230 48.312  1.00 19.64  ? 229  ASP A OD1   1 
ATOM   1581 O  OD2   . ASP A  1 198 ? 22.050  31.059 46.586  1.00 24.56  ? 229  ASP A OD2   1 
ATOM   1582 N  N     . LEU A  1 199 ? 18.280  29.193 49.118  1.00 16.75  ? 230  LEU A N     1 
ATOM   1583 C  CA    . LEU A  1 199 ? 18.138  27.888 49.763  1.00 14.47  ? 230  LEU A CA    1 
ATOM   1584 C  C     . LEU A  1 199 ? 19.226  26.914 49.317  1.00 16.98  ? 230  LEU A C     1 
ATOM   1585 O  O     . LEU A  1 199 ? 18.991  25.709 49.208  1.00 13.84  ? 230  LEU A O     1 
ATOM   1586 C  CB    . LEU A  1 199 ? 16.749  27.300 49.497  1.00 13.75  ? 230  LEU A CB    1 
ATOM   1587 C  CG    . LEU A  1 199 ? 15.656  27.629 50.520  1.00 16.11  ? 230  LEU A CG    1 
ATOM   1588 C  CD1   . LEU A  1 199 ? 15.477  29.128 50.706  1.00 16.77  ? 230  LEU A CD1   1 
ATOM   1589 C  CD2   . LEU A  1 199 ? 14.344  26.991 50.106  1.00 17.04  ? 230  LEU A CD2   1 
ATOM   1590 N  N     . ASN A  1 200 ? 20.422  27.443 49.074  1.00 17.62  ? 231  ASN A N     1 
ATOM   1591 C  CA    . ASN A  1 200 ? 21.569  26.609 48.735  1.00 18.16  ? 231  ASN A CA    1 
ATOM   1592 C  C     . ASN A  1 200 ? 21.973  25.720 49.907  1.00 18.43  ? 231  ASN A C     1 
ATOM   1593 O  O     . ASN A  1 200 ? 22.620  24.691 49.719  1.00 13.08  ? 231  ASN A O     1 
ATOM   1594 C  CB    . ASN A  1 200 ? 22.760  27.469 48.301  1.00 18.00  ? 231  ASN A CB    1 
ATOM   1595 C  CG    . ASN A  1 200 ? 23.397  28.214 49.460  1.00 19.59  ? 231  ASN A CG    1 
ATOM   1596 O  OD1   . ASN A  1 200 ? 24.216  27.661 50.194  1.00 20.68  ? 231  ASN A OD1   1 
ATOM   1597 N  ND2   . ASN A  1 200 ? 23.026  29.479 49.626  1.00 15.59  ? 231  ASN A ND2   1 
ATOM   1598 N  N     . HIS A  1 201 ? 21.581  26.112 51.117  1.00 15.52  ? 232  HIS A N     1 
ATOM   1599 C  CA    . HIS A  1 201 ? 21.888  25.310 52.297  1.00 17.03  ? 232  HIS A CA    1 
ATOM   1600 C  C     . HIS A  1 201 ? 21.030  24.047 52.331  1.00 15.48  ? 232  HIS A C     1 
ATOM   1601 O  O     . HIS A  1 201 ? 21.218  23.178 53.183  1.00 21.01  ? 232  HIS A O     1 
ATOM   1602 C  CB    . HIS A  1 201 ? 21.710  26.126 53.588  1.00 14.96  ? 232  HIS A CB    1 
ATOM   1603 C  CG    . HIS A  1 201 ? 20.314  26.617 53.826  1.00 21.79  ? 232  HIS A CG    1 
ATOM   1604 N  ND1   . HIS A  1 201 ? 19.399  26.810 52.813  1.00 23.81  ? 232  HIS A ND1   1 
ATOM   1605 C  CD2   . HIS A  1 201 ? 19.682  26.965 54.972  1.00 16.58  ? 232  HIS A CD2   1 
ATOM   1606 C  CE1   . HIS A  1 201 ? 18.264  27.251 53.324  1.00 21.26  ? 232  HIS A CE1   1 
ATOM   1607 N  NE2   . HIS A  1 201 ? 18.410  27.354 54.633  1.00 19.79  ? 232  HIS A NE2   1 
ATOM   1608 N  N     . ILE A  1 202 ? 20.102  23.945 51.384  1.00 17.03  ? 233  ILE A N     1 
ATOM   1609 C  CA    . ILE A  1 202 ? 19.301  22.738 51.199  1.00 12.43  ? 233  ILE A CA    1 
ATOM   1610 C  C     . ILE A  1 202 ? 19.713  22.006 49.924  1.00 14.92  ? 233  ILE A C     1 
ATOM   1611 O  O     . ILE A  1 202 ? 19.899  20.789 49.925  1.00 18.66  ? 233  ILE A O     1 
ATOM   1612 C  CB    . ILE A  1 202 ? 17.794  23.065 51.121  1.00 13.66  ? 233  ILE A CB    1 
ATOM   1613 C  CG1   . ILE A  1 202 ? 17.330  23.786 52.387  1.00 18.15  ? 233  ILE A CG1   1 
ATOM   1614 C  CG2   . ILE A  1 202 ? 16.980  21.799 50.883  1.00 13.55  ? 233  ILE A CG2   1 
ATOM   1615 C  CD1   . ILE A  1 202 ? 15.910  24.314 52.305  1.00 20.32  ? 233  ILE A CD1   1 
ATOM   1616 N  N     . TYR A  1 203 ? 19.860  22.761 48.838  1.00 14.15  ? 234  TYR A N     1 
ATOM   1617 C  CA    . TYR A  1 203 ? 20.030  22.179 47.510  1.00 16.48  ? 234  TYR A CA    1 
ATOM   1618 C  C     . TYR A  1 203 ? 21.476  22.166 47.024  1.00 21.83  ? 234  TYR A C     1 
ATOM   1619 O  O     . TYR A  1 203 ? 21.802  21.475 46.060  1.00 22.80  ? 234  TYR A O     1 
ATOM   1620 C  CB    . TYR A  1 203 ? 19.163  22.931 46.495  1.00 12.26  ? 234  TYR A CB    1 
ATOM   1621 C  CG    . TYR A  1 203 ? 17.693  22.938 46.841  1.00 14.87  ? 234  TYR A CG    1 
ATOM   1622 C  CD1   . TYR A  1 203 ? 16.931  21.781 46.740  1.00 13.13  ? 234  TYR A CD1   1 
ATOM   1623 C  CD2   . TYR A  1 203 ? 17.066  24.101 47.265  1.00 16.04  ? 234  TYR A CD2   1 
ATOM   1624 C  CE1   . TYR A  1 203 ? 15.586  21.782 47.055  1.00 18.01  ? 234  TYR A CE1   1 
ATOM   1625 C  CE2   . TYR A  1 203 ? 15.723  24.112 47.582  1.00 19.85  ? 234  TYR A CE2   1 
ATOM   1626 C  CZ    . TYR A  1 203 ? 14.987  22.950 47.474  1.00 20.67  ? 234  TYR A CZ    1 
ATOM   1627 O  OH    . TYR A  1 203 ? 13.650  22.960 47.786  1.00 20.39  ? 234  TYR A OH    1 
ATOM   1628 N  N     . GLY A  1 204 ? 22.338  22.931 47.683  1.00 19.92  ? 235  GLY A N     1 
ATOM   1629 C  CA    . GLY A  1 204 ? 23.730  23.003 47.278  1.00 19.66  ? 235  GLY A CA    1 
ATOM   1630 C  C     . GLY A  1 204 ? 24.045  24.271 46.507  1.00 19.52  ? 235  GLY A C     1 
ATOM   1631 O  O     . GLY A  1 204 ? 23.190  24.815 45.806  1.00 18.24  ? 235  GLY A O     1 
ATOM   1632 N  N     . GLU A  1 205 ? 25.283  24.735 46.630  1.00 20.71  ? 236  GLU A N     1 
ATOM   1633 C  CA    . GLU A  1 205 ? 25.714  25.977 45.999  1.00 20.91  ? 236  GLU A CA    1 
ATOM   1634 C  C     . GLU A  1 205 ? 25.861  25.828 44.483  1.00 24.01  ? 236  GLU A C     1 
ATOM   1635 O  O     . GLU A  1 205 ? 25.630  26.778 43.734  1.00 28.76  ? 236  GLU A O     1 
ATOM   1636 C  CB    . GLU A  1 205 ? 27.034  26.448 46.620  1.00 21.41  ? 236  GLU A CB    1 
ATOM   1637 C  CG    . GLU A  1 205 ? 27.590  27.743 46.047  1.00 26.45  ? 236  GLU A CG    1 
ATOM   1638 C  CD    . GLU A  1 205 ? 26.789  28.966 46.455  1.00 27.69  ? 236  GLU A CD    1 
ATOM   1639 O  OE1   . GLU A  1 205 ? 26.103  28.919 47.498  1.00 25.31  ? 236  GLU A OE1   1 
ATOM   1640 O  OE2   . GLU A  1 205 ? 26.849  29.980 45.728  1.00 31.41  ? 236  GLU A OE2   1 
ATOM   1641 N  N     . THR A  1 206 ? 26.243  24.635 44.033  1.00 20.81  ? 237  THR A N     1 
ATOM   1642 C  CA    . THR A  1 206 ? 26.442  24.387 42.605  1.00 20.98  ? 237  THR A CA    1 
ATOM   1643 C  C     . THR A  1 206 ? 25.558  23.257 42.081  1.00 24.83  ? 237  THR A C     1 
ATOM   1644 O  O     . THR A  1 206 ? 25.014  22.469 42.857  1.00 23.96  ? 237  THR A O     1 
ATOM   1645 C  CB    . THR A  1 206 ? 27.910  24.034 42.289  1.00 18.44  ? 237  THR A CB    1 
ATOM   1646 O  OG1   . THR A  1 206 ? 28.206  22.725 42.786  1.00 22.48  ? 237  THR A OG1   1 
ATOM   1647 C  CG2   . THR A  1 206 ? 28.857  25.047 42.916  1.00 17.27  ? 237  THR A CG2   1 
ATOM   1648 N  N     . LEU A  1 207 ? 25.428  23.181 40.759  1.00 24.30  ? 238  LEU A N     1 
ATOM   1649 C  CA    . LEU A  1 207 ? 24.629  22.139 40.124  1.00 14.89  ? 238  LEU A CA    1 
ATOM   1650 C  C     . LEU A  1 207 ? 25.230  20.761 40.371  1.00 19.47  ? 238  LEU A C     1 
ATOM   1651 O  O     . LEU A  1 207 ? 24.504  19.785 40.567  1.00 22.09  ? 238  LEU A O     1 
ATOM   1652 C  CB    . LEU A  1 207 ? 24.505  22.392 38.619  1.00 16.88  ? 238  LEU A CB    1 
ATOM   1653 C  CG    . LEU A  1 207 ? 23.701  21.350 37.836  1.00 20.17  ? 238  LEU A CG    1 
ATOM   1654 C  CD1   . LEU A  1 207 ? 22.231  21.393 38.235  1.00 24.54  ? 238  LEU A CD1   1 
ATOM   1655 C  CD2   . LEU A  1 207 ? 23.864  21.536 36.335  1.00 22.46  ? 238  LEU A CD2   1 
ATOM   1656 N  N     . ALA A  1 208 ? 26.558  20.690 40.362  1.00 18.16  ? 239  ALA A N     1 
ATOM   1657 C  CA    . ALA A  1 208 ? 27.266  19.433 40.577  1.00 25.81  ? 239  ALA A CA    1 
ATOM   1658 C  C     . ALA A  1 208 ? 26.899  18.814 41.922  1.00 25.46  ? 239  ALA A C     1 
ATOM   1659 O  O     . ALA A  1 208 ? 26.695  17.603 42.023  1.00 16.39  ? 239  ALA A O     1 
ATOM   1660 C  CB    . ALA A  1 208 ? 28.772  19.650 40.486  1.00 29.12  ? 239  ALA A CB    1 
ATOM   1661 N  N     . ARG A  1 209 ? 26.808  19.653 42.950  1.00 19.24  ? 240  ARG A N     1 
ATOM   1662 C  CA    . ARG A  1 209 ? 26.445  19.185 44.283  1.00 19.76  ? 240  ARG A CA    1 
ATOM   1663 C  C     . ARG A  1 209 ? 24.954  18.866 44.363  1.00 19.75  ? 240  ARG A C     1 
ATOM   1664 O  O     . ARG A  1 209 ? 24.552  17.910 45.025  1.00 18.62  ? 240  ARG A O     1 
ATOM   1665 C  CB    . ARG A  1 209 ? 26.823  20.227 45.341  1.00 22.20  ? 240  ARG A CB    1 
ATOM   1666 C  CG    . ARG A  1 209 ? 26.496  19.817 46.777  1.00 19.31  ? 240  ARG A CG    1 
ATOM   1667 C  CD    . ARG A  1 209 ? 27.056  20.825 47.771  1.00 16.90  ? 240  ARG A CD    1 
ATOM   1668 N  NE    . ARG A  1 209 ? 26.757  20.478 49.160  1.00 14.29  ? 240  ARG A NE    1 
ATOM   1669 C  CZ    . ARG A  1 209 ? 27.521  19.699 49.919  1.00 17.23  ? 240  ARG A CZ    1 
ATOM   1670 N  NH1   . ARG A  1 209 ? 28.631  19.167 49.424  1.00 17.28  ? 240  ARG A NH1   1 
ATOM   1671 N  NH2   . ARG A  1 209 ? 27.174  19.443 51.173  1.00 16.27  ? 240  ARG A NH2   1 
ATOM   1672 N  N     . GLN A  1 210 ? 24.141  19.669 43.681  1.00 16.78  ? 241  GLN A N     1 
ATOM   1673 C  CA    . GLN A  1 210 ? 22.696  19.462 43.660  1.00 16.44  ? 241  GLN A CA    1 
ATOM   1674 C  C     . GLN A  1 210 ? 22.340  18.100 43.078  1.00 19.08  ? 241  GLN A C     1 
ATOM   1675 O  O     . GLN A  1 210 ? 21.457  17.410 43.588  1.00 19.55  ? 241  GLN A O     1 
ATOM   1676 C  CB    . GLN A  1 210 ? 22.005  20.564 42.855  1.00 14.48  ? 241  GLN A CB    1 
ATOM   1677 C  CG    . GLN A  1 210 ? 20.506  20.352 42.684  1.00 15.74  ? 241  GLN A CG    1 
ATOM   1678 C  CD    . GLN A  1 210 ? 19.896  21.283 41.651  1.00 19.53  ? 241  GLN A CD    1 
ATOM   1679 O  OE1   . GLN A  1 210 ? 19.412  20.840 40.608  1.00 23.66  ? 241  GLN A OE1   1 
ATOM   1680 N  NE2   . GLN A  1 210 ? 19.912  22.579 41.939  1.00 21.42  ? 241  GLN A NE2   1 
ATOM   1681 N  N     . ARG A  1 211 ? 23.036  17.720 42.011  1.00 17.60  ? 242  ARG A N     1 
ATOM   1682 C  CA    . ARG A  1 211 ? 22.796  16.441 41.354  1.00 24.28  ? 242  ARG A CA    1 
ATOM   1683 C  C     . ARG A  1 211 ? 23.118  15.267 42.274  1.00 28.77  ? 242  ARG A C     1 
ATOM   1684 O  O     . ARG A  1 211 ? 22.520  14.198 42.157  1.00 33.91  ? 242  ARG A O     1 
ATOM   1685 C  CB    . ARG A  1 211 ? 23.614  16.341 40.063  1.00 21.69  ? 242  ARG A CB    1 
ATOM   1686 C  CG    . ARG A  1 211 ? 23.099  17.224 38.935  1.00 23.92  ? 242  ARG A CG    1 
ATOM   1687 C  CD    . ARG A  1 211 ? 23.878  16.995 37.648  1.00 34.04  ? 242  ARG A CD    1 
ATOM   1688 N  NE    . ARG A  1 211 ? 23.272  17.680 36.508  1.00 37.41  ? 242  ARG A NE    1 
ATOM   1689 C  CZ    . ARG A  1 211 ? 23.781  17.681 35.281  1.00 38.17  ? 242  ARG A CZ    1 
ATOM   1690 N  NH1   . ARG A  1 211 ? 24.911  17.034 35.029  1.00 37.60  ? 242  ARG A NH1   1 
ATOM   1691 N  NH2   . ARG A  1 211 ? 23.163  18.331 34.304  1.00 42.37  ? 242  ARG A NH2   1 
ATOM   1692 N  N     . LYS A  1 212 ? 24.060  15.469 43.189  1.00 24.57  ? 243  LYS A N     1 
ATOM   1693 C  CA    . LYS A  1 212 ? 24.422  14.427 44.145  1.00 24.13  ? 243  LYS A CA    1 
ATOM   1694 C  C     . LYS A  1 212 ? 23.339  14.239 45.204  1.00 21.17  ? 243  LYS A C     1 
ATOM   1695 O  O     . LYS A  1 212 ? 23.225  13.170 45.803  1.00 22.69  ? 243  LYS A O     1 
ATOM   1696 C  CB    . LYS A  1 212 ? 25.756  14.755 44.820  1.00 22.32  ? 243  LYS A CB    1 
ATOM   1697 C  CG    . LYS A  1 212 ? 26.948  14.776 43.873  1.00 26.01  ? 243  LYS A CG    1 
ATOM   1698 C  CD    . LYS A  1 212 ? 28.240  15.068 44.626  1.00 29.42  ? 243  LYS A CD    1 
ATOM   1699 C  CE    . LYS A  1 212 ? 29.440  15.064 43.688  1.00 32.51  ? 243  LYS A CE    1 
ATOM   1700 N  NZ    . LYS A  1 212 ? 30.721  15.246 44.426  1.00 33.52  ? 243  LYS A NZ    1 
ATOM   1701 N  N     . LEU A  1 213 ? 22.548  15.282 45.431  1.00 18.76  ? 244  LEU A N     1 
ATOM   1702 C  CA    . LEU A  1 213 ? 21.537  15.258 46.484  1.00 18.93  ? 244  LEU A CA    1 
ATOM   1703 C  C     . LEU A  1 213 ? 20.142  14.917 45.966  1.00 18.03  ? 244  LEU A C     1 
ATOM   1704 O  O     . LEU A  1 213 ? 19.262  14.553 46.743  1.00 24.95  ? 244  LEU A O     1 
ATOM   1705 C  CB    . LEU A  1 213 ? 21.501  16.608 47.204  1.00 18.00  ? 244  LEU A CB    1 
ATOM   1706 C  CG    . LEU A  1 213 ? 22.774  17.009 47.952  1.00 20.39  ? 244  LEU A CG    1 
ATOM   1707 C  CD1   . LEU A  1 213 ? 22.634  18.403 48.546  1.00 22.11  ? 244  LEU A CD1   1 
ATOM   1708 C  CD2   . LEU A  1 213 ? 23.108  15.988 49.035  1.00 16.71  ? 244  LEU A CD2   1 
ATOM   1709 N  N     . ARG A  1 214 ? 19.938  15.038 44.658  1.00 20.13  ? 245  ARG A N     1 
ATOM   1710 C  CA    . ARG A  1 214 ? 18.618  14.811 44.073  1.00 16.03  ? 245  ARG A CA    1 
ATOM   1711 C  C     . ARG A  1 214 ? 18.359  13.342 43.752  1.00 20.72  ? 245  ARG A C     1 
ATOM   1712 O  O     . ARG A  1 214 ? 19.280  12.583 43.447  1.00 19.94  ? 245  ARG A O     1 
ATOM   1713 C  CB    . ARG A  1 214 ? 18.443  15.651 42.805  1.00 15.98  ? 245  ARG A CB    1 
ATOM   1714 C  CG    . ARG A  1 214 ? 18.142  17.116 43.068  1.00 15.06  ? 245  ARG A CG    1 
ATOM   1715 C  CD    . ARG A  1 214 ? 18.035  17.896 41.769  1.00 20.47  ? 245  ARG A CD    1 
ATOM   1716 N  NE    . ARG A  1 214 ? 17.003  17.372 40.878  1.00 16.30  ? 245  ARG A NE    1 
ATOM   1717 C  CZ    . ARG A  1 214 ? 16.794  17.816 39.643  1.00 24.64  ? 245  ARG A CZ    1 
ATOM   1718 N  NH1   . ARG A  1 214 ? 17.547  18.793 39.156  1.00 16.47  ? 245  ARG A NH1   1 
ATOM   1719 N  NH2   . ARG A  1 214 ? 15.835  17.286 38.893  1.00 24.32  ? 245  ARG A NH2   1 
ATOM   1720 N  N     . LEU A  1 215 ? 17.089  12.957 43.819  1.00 19.89  ? 246  LEU A N     1 
ATOM   1721 C  CA    . LEU A  1 215 ? 16.668  11.587 43.558  1.00 21.37  ? 246  LEU A CA    1 
ATOM   1722 C  C     . LEU A  1 215 ? 16.377  11.379 42.076  1.00 21.19  ? 246  LEU A C     1 
ATOM   1723 O  O     . LEU A  1 215 ? 16.473  10.262 41.565  1.00 22.22  ? 246  LEU A O     1 
ATOM   1724 C  CB    . LEU A  1 215 ? 15.428  11.252 44.393  1.00 27.96  ? 246  LEU A CB    1 
ATOM   1725 C  CG    . LEU A  1 215 ? 14.912  9.814  44.384  1.00 31.55  ? 246  LEU A CG    1 
ATOM   1726 C  CD1   . LEU A  1 215 ? 15.934  8.880  45.013  1.00 28.47  ? 246  LEU A CD1   1 
ATOM   1727 C  CD2   . LEU A  1 215 ? 13.577  9.722  45.107  1.00 32.75  ? 246  LEU A CD2   1 
ATOM   1728 N  N     . PHE A  1 216 ? 16.024  12.472 41.402  1.00 21.24  ? 247  PHE A N     1 
ATOM   1729 C  CA    . PHE A  1 216 ? 15.621  12.458 39.996  1.00 26.30  ? 247  PHE A CA    1 
ATOM   1730 C  C     . PHE A  1 216 ? 14.401  11.568 39.783  1.00 30.82  ? 247  PHE A C     1 
ATOM   1731 O  O     . PHE A  1 216 ? 14.237  10.937 38.738  1.00 33.18  ? 247  PHE A O     1 
ATOM   1732 C  CB    . PHE A  1 216 ? 16.788  12.030 39.105  1.00 27.38  ? 247  PHE A CB    1 
ATOM   1733 C  CG    . PHE A  1 216 ? 17.943  12.989 39.141  1.00 28.89  ? 247  PHE A CG    1 
ATOM   1734 C  CD1   . PHE A  1 216 ? 17.891  14.180 38.436  1.00 29.52  ? 247  PHE A CD1   1 
ATOM   1735 C  CD2   . PHE A  1 216 ? 19.070  12.711 39.895  1.00 28.46  ? 247  PHE A CD2   1 
ATOM   1736 C  CE1   . PHE A  1 216 ? 18.949  15.074 38.475  1.00 26.01  ? 247  PHE A CE1   1 
ATOM   1737 C  CE2   . PHE A  1 216 ? 20.131  13.599 39.937  1.00 25.90  ? 247  PHE A CE2   1 
ATOM   1738 C  CZ    . PHE A  1 216 ? 20.070  14.781 39.225  1.00 25.05  ? 247  PHE A CZ    1 
ATOM   1739 N  N     . LYS A  1 217 ? 13.543  11.542 40.798  1.00 30.82  ? 248  LYS A N     1 
ATOM   1740 C  CA    . LYS A  1 217 ? 12.232  10.917 40.717  1.00 32.44  ? 248  LYS A CA    1 
ATOM   1741 C  C     . LYS A  1 217 ? 11.218  11.831 41.397  1.00 28.70  ? 248  LYS A C     1 
ATOM   1742 O  O     . LYS A  1 217 ? 11.383  12.180 42.566  1.00 26.82  ? 248  LYS A O     1 
ATOM   1743 C  CB    . LYS A  1 217 ? 12.238  9.534  41.373  1.00 39.73  ? 248  LYS A CB    1 
ATOM   1744 C  CG    . LYS A  1 217 ? 10.866  8.881  41.477  1.00 45.64  ? 248  LYS A CG    1 
ATOM   1745 C  CD    . LYS A  1 217 ? 10.349  8.439  40.119  1.00 52.20  ? 248  LYS A CD    1 
ATOM   1746 C  CE    . LYS A  1 217 ? 8.934   7.884  40.220  1.00 59.45  ? 248  LYS A CE    1 
ATOM   1747 N  NZ    . LYS A  1 217 ? 8.840   6.750  41.182  1.00 62.06  ? 248  LYS A NZ    1 
ATOM   1748 N  N     . ASP A  1 218 ? 10.191  12.231 40.650  1.00 24.48  ? 249  ASP A N     1 
ATOM   1749 C  CA    . ASP A  1 218 ? 9.109   13.074 41.163  1.00 24.48  ? 249  ASP A CA    1 
ATOM   1750 C  C     . ASP A  1 218 ? 9.599   14.415 41.717  1.00 22.64  ? 249  ASP A C     1 
ATOM   1751 O  O     . ASP A  1 218 ? 8.923   15.038 42.537  1.00 23.99  ? 249  ASP A O     1 
ATOM   1752 C  CB    . ASP A  1 218 ? 8.322   12.328 42.244  1.00 27.76  ? 249  ASP A CB    1 
ATOM   1753 C  CG    . ASP A  1 218 ? 7.702   11.043 41.734  1.00 36.74  ? 249  ASP A CG    1 
ATOM   1754 O  OD1   . ASP A  1 218 ? 7.475   10.937 40.510  1.00 39.14  ? 249  ASP A OD1   1 
ATOM   1755 O  OD2   . ASP A  1 218 ? 7.440   10.140 42.557  1.00 40.94  ? 249  ASP A OD2   1 
ATOM   1756 N  N     . GLY A  1 219 ? 10.772  14.851 41.268  1.00 21.46  ? 250  GLY A N     1 
ATOM   1757 C  CA    . GLY A  1 219 ? 11.327  16.132 41.672  1.00 19.93  ? 250  GLY A CA    1 
ATOM   1758 C  C     . GLY A  1 219 ? 11.969  16.135 43.049  1.00 21.61  ? 250  GLY A C     1 
ATOM   1759 O  O     . GLY A  1 219 ? 12.402  17.179 43.538  1.00 17.71  ? 250  GLY A O     1 
ATOM   1760 N  N     . LYS A  1 220 ? 12.055  14.962 43.666  1.00 19.25  ? 251  LYS A N     1 
ATOM   1761 C  CA    . LYS A  1 220 ? 12.427  14.867 45.074  1.00 18.59  ? 251  LYS A CA    1 
ATOM   1762 C  C     . LYS A  1 220 ? 13.931  14.875 45.348  1.00 21.36  ? 251  LYS A C     1 
ATOM   1763 O  O     . LYS A  1 220 ? 14.751  14.635 44.460  1.00 20.65  ? 251  LYS A O     1 
ATOM   1764 C  CB    . LYS A  1 220 ? 11.810  13.606 45.682  1.00 19.83  ? 251  LYS A CB    1 
ATOM   1765 C  CG    . LYS A  1 220 ? 10.298  13.683 45.806  1.00 27.44  ? 251  LYS A CG    1 
ATOM   1766 C  CD    . LYS A  1 220 ? 9.701   12.396 46.338  1.00 27.05  ? 251  LYS A CD    1 
ATOM   1767 C  CE    . LYS A  1 220 ? 8.185   12.504 46.411  1.00 27.35  ? 251  LYS A CE    1 
ATOM   1768 N  NZ    . LYS A  1 220 ? 7.545   11.229 46.839  1.00 32.28  ? 251  LYS A NZ    1 
ATOM   1769 N  N     . MET A  1 221 ? 14.271  15.167 46.599  1.00 18.23  ? 252  MET A N     1 
ATOM   1770 C  CA    . MET A  1 221 ? 15.640  15.085 47.087  1.00 18.89  ? 252  MET A CA    1 
ATOM   1771 C  C     . MET A  1 221 ? 15.864  13.723 47.728  1.00 19.72  ? 252  MET A C     1 
ATOM   1772 O  O     . MET A  1 221 ? 14.940  13.155 48.312  1.00 17.73  ? 252  MET A O     1 
ATOM   1773 C  CB    . MET A  1 221 ? 15.919  16.201 48.095  1.00 16.13  ? 252  MET A CB    1 
ATOM   1774 C  CG    . MET A  1 221 ? 15.905  17.597 47.497  1.00 15.74  ? 252  MET A CG    1 
ATOM   1775 S  SD    . MET A  1 221 ? 17.471  18.007 46.711  1.00 24.55  ? 252  MET A SD    1 
ATOM   1776 C  CE    . MET A  1 221 ? 18.477  18.354 48.156  1.00 17.07  ? 252  MET A CE    1 
ATOM   1777 N  N     . LYS A  1 222 ? 17.082  13.201 47.619  1.00 18.91  ? 253  LYS A N     1 
ATOM   1778 C  CA    . LYS A  1 222 ? 17.400  11.899 48.199  1.00 24.42  ? 253  LYS A CA    1 
ATOM   1779 C  C     . LYS A  1 222 ? 17.201  11.910 49.706  1.00 23.48  ? 253  LYS A C     1 
ATOM   1780 O  O     . LYS A  1 222 ? 17.416  12.928 50.368  1.00 20.57  ? 253  LYS A O     1 
ATOM   1781 C  CB    . LYS A  1 222 ? 18.835  11.483 47.864  1.00 27.44  ? 253  LYS A CB    1 
ATOM   1782 C  CG    . LYS A  1 222 ? 19.058  11.149 46.400  1.00 33.69  ? 253  LYS A CG    1 
ATOM   1783 C  CD    . LYS A  1 222 ? 20.498  10.734 46.124  1.00 36.88  ? 253  LYS A CD    1 
ATOM   1784 C  CE    . LYS A  1 222 ? 20.836  9.404  46.778  1.00 42.72  ? 253  LYS A CE    1 
ATOM   1785 N  NZ    . LYS A  1 222 ? 22.156  8.884  46.320  1.00 49.86  ? 253  LYS A NZ    1 
ATOM   1786 N  N     . TYR A  1 223 ? 16.780  10.770 50.239  1.00 23.14  ? 254  TYR A N     1 
ATOM   1787 C  CA    . TYR A  1 223 ? 16.545  10.630 51.666  1.00 19.40  ? 254  TYR A CA    1 
ATOM   1788 C  C     . TYR A  1 223 ? 16.657  9.169  52.070  1.00 23.77  ? 254  TYR A C     1 
ATOM   1789 O  O     . TYR A  1 223 ? 16.686  8.280  51.219  1.00 24.42  ? 254  TYR A O     1 
ATOM   1790 C  CB    . TYR A  1 223 ? 15.168  11.179 52.047  1.00 19.54  ? 254  TYR A CB    1 
ATOM   1791 C  CG    . TYR A  1 223 ? 14.007  10.382 51.486  1.00 21.44  ? 254  TYR A CG    1 
ATOM   1792 C  CD1   . TYR A  1 223 ? 13.524  10.627 50.208  1.00 22.43  ? 254  TYR A CD1   1 
ATOM   1793 C  CD2   . TYR A  1 223 ? 13.392  9.388  52.239  1.00 29.23  ? 254  TYR A CD2   1 
ATOM   1794 C  CE1   . TYR A  1 223 ? 12.466  9.904  49.692  1.00 22.84  ? 254  TYR A CE1   1 
ATOM   1795 C  CE2   . TYR A  1 223 ? 12.332  8.658  51.731  1.00 29.19  ? 254  TYR A CE2   1 
ATOM   1796 C  CZ    . TYR A  1 223 ? 11.874  8.921  50.457  1.00 30.36  ? 254  TYR A CZ    1 
ATOM   1797 O  OH    . TYR A  1 223 ? 10.819  8.201  49.943  1.00 38.12  ? 254  TYR A OH    1 
ATOM   1798 N  N     . GLN A  1 224 ? 16.723  8.927  53.372  1.00 21.46  ? 255  GLN A N     1 
ATOM   1799 C  CA    . GLN A  1 224 ? 16.676  7.568  53.888  1.00 27.55  ? 255  GLN A CA    1 
ATOM   1800 C  C     . GLN A  1 224 ? 15.606  7.458  54.965  1.00 24.10  ? 255  GLN A C     1 
ATOM   1801 O  O     . GLN A  1 224 ? 15.200  8.458  55.558  1.00 24.35  ? 255  GLN A O     1 
ATOM   1802 C  CB    . GLN A  1 224 ? 18.038  7.142  54.441  1.00 24.70  ? 255  GLN A CB    1 
ATOM   1803 C  CG    . GLN A  1 224 ? 18.557  8.007  55.574  1.00 25.65  ? 255  GLN A CG    1 
ATOM   1804 C  CD    . GLN A  1 224 ? 19.831  7.455  56.185  1.00 24.77  ? 255  GLN A CD    1 
ATOM   1805 O  OE1   . GLN A  1 224 ? 19.928  6.262  56.470  1.00 27.76  ? 255  GLN A OE1   1 
ATOM   1806 N  NE2   . GLN A  1 224 ? 20.819  8.320  56.382  1.00 22.43  ? 255  GLN A NE2   1 
ATOM   1807 N  N     . ILE A  1 225 ? 15.140  6.238  55.199  1.00 25.95  ? 256  ILE A N     1 
ATOM   1808 C  CA    . ILE A  1 225 ? 14.163  5.982  56.246  1.00 27.22  ? 256  ILE A CA    1 
ATOM   1809 C  C     . ILE A  1 225 ? 14.838  5.369  57.467  1.00 28.28  ? 256  ILE A C     1 
ATOM   1810 O  O     . ILE A  1 225 ? 15.418  4.287  57.390  1.00 29.44  ? 256  ILE A O     1 
ATOM   1811 C  CB    . ILE A  1 225 ? 13.044  5.044  55.760  1.00 36.34  ? 256  ILE A CB    1 
ATOM   1812 C  CG1   . ILE A  1 225 ? 12.317  5.657  54.561  1.00 34.86  ? 256  ILE A CG1   1 
ATOM   1813 C  CG2   . ILE A  1 225 ? 12.070  4.747  56.890  1.00 30.60  ? 256  ILE A CG2   1 
ATOM   1814 C  CD1   . ILE A  1 225 ? 11.645  6.975  54.863  1.00 34.32  ? 256  ILE A CD1   1 
ATOM   1815 N  N     . ILE A  1 226 ? 14.773  6.078  58.588  1.00 27.94  ? 257  ILE A N     1 
ATOM   1816 C  CA    . ILE A  1 226 ? 15.294  5.571  59.851  1.00 29.13  ? 257  ILE A CA    1 
ATOM   1817 C  C     . ILE A  1 226 ? 14.194  5.604  60.903  1.00 30.42  ? 257  ILE A C     1 
ATOM   1818 O  O     . ILE A  1 226 ? 13.611  6.658  61.161  1.00 30.21  ? 257  ILE A O     1 
ATOM   1819 C  CB    . ILE A  1 226 ? 16.505  6.387  60.347  1.00 28.86  ? 257  ILE A CB    1 
ATOM   1820 C  CG1   . ILE A  1 226 ? 17.597  6.444  59.275  1.00 27.76  ? 257  ILE A CG1   1 
ATOM   1821 C  CG2   . ILE A  1 226 ? 17.046  5.795  61.642  1.00 29.41  ? 257  ILE A CG2   1 
ATOM   1822 C  CD1   . ILE A  1 226 ? 18.810  7.263  59.683  1.00 29.13  ? 257  ILE A CD1   1 
ATOM   1823 N  N     . ASP A  1 227 ? 13.913  4.447  61.495  1.00 32.61  ? 258  ASP A N     1 
ATOM   1824 C  CA    . ASP A  1 227 ? 12.837  4.303  62.474  1.00 38.48  ? 258  ASP A CA    1 
ATOM   1825 C  C     . ASP A  1 227 ? 11.505  4.800  61.913  1.00 38.46  ? 258  ASP A C     1 
ATOM   1826 O  O     . ASP A  1 227 ? 10.692  5.374  62.636  1.00 39.33  ? 258  ASP A O     1 
ATOM   1827 C  CB    . ASP A  1 227 ? 13.179  5.046  63.769  1.00 44.98  ? 258  ASP A CB    1 
ATOM   1828 C  CG    . ASP A  1 227 ? 14.420  4.495  64.447  1.00 60.91  ? 258  ASP A CG    1 
ATOM   1829 O  OD1   . ASP A  1 227 ? 14.661  3.272  64.351  1.00 70.35  ? 258  ASP A OD1   1 
ATOM   1830 O  OD2   . ASP A  1 227 ? 15.156  5.285  65.076  1.00 64.97  ? 258  ASP A OD2   1 
ATOM   1831 N  N     . GLY A  1 228 ? 11.299  4.583  60.618  1.00 33.65  ? 259  GLY A N     1 
ATOM   1832 C  CA    . GLY A  1 228 ? 10.050  4.934  59.965  1.00 33.93  ? 259  GLY A CA    1 
ATOM   1833 C  C     . GLY A  1 228 ? 9.915   6.393  59.566  1.00 31.79  ? 259  GLY A C     1 
ATOM   1834 O  O     . GLY A  1 228 ? 8.851   6.815  59.116  1.00 34.13  ? 259  GLY A O     1 
ATOM   1835 N  N     . GLU A  1 229 ? 10.985  7.167  59.724  1.00 29.98  ? 260  GLU A N     1 
ATOM   1836 C  CA    . GLU A  1 229 ? 10.938  8.592  59.404  1.00 29.90  ? 260  GLU A CA    1 
ATOM   1837 C  C     . GLU A  1 229 ? 11.994  9.004  58.384  1.00 27.41  ? 260  GLU A C     1 
ATOM   1838 O  O     . GLU A  1 229 ? 12.990  8.311  58.185  1.00 28.18  ? 260  GLU A O     1 
ATOM   1839 C  CB    . GLU A  1 229 ? 11.096  9.429  60.674  1.00 31.05  ? 260  GLU A CB    1 
ATOM   1840 C  CG    . GLU A  1 229 ? 10.003  9.199  61.703  1.00 42.04  ? 260  GLU A CG    1 
ATOM   1841 C  CD    . GLU A  1 229 ? 9.802   10.395 62.609  1.00 51.91  ? 260  GLU A CD    1 
ATOM   1842 O  OE1   . GLU A  1 229 ? 10.411  10.429 63.699  1.00 53.01  ? 260  GLU A OE1   1 
ATOM   1843 O  OE2   . GLU A  1 229 ? 9.035   11.304 62.227  1.00 55.44  ? 260  GLU A OE2   1 
ATOM   1844 N  N     . MET A  1 230 ? 11.765  10.149 57.749  1.00 24.89  ? 261  MET A N     1 
ATOM   1845 C  CA    . MET A  1 230 ? 12.637  10.641 56.691  1.00 23.19  ? 261  MET A CA    1 
ATOM   1846 C  C     . MET A  1 230 ? 13.823  11.419 57.254  1.00 25.97  ? 261  MET A C     1 
ATOM   1847 O  O     . MET A  1 230 ? 13.652  12.346 58.044  1.00 24.35  ? 261  MET A O     1 
ATOM   1848 C  CB    . MET A  1 230 ? 11.842  11.519 55.720  1.00 22.56  ? 261  MET A CB    1 
ATOM   1849 C  CG    . MET A  1 230 ? 12.626  11.995 54.509  1.00 32.41  ? 261  MET A CG    1 
ATOM   1850 S  SD    . MET A  1 230 ? 11.588  12.900 53.343  1.00 34.28  ? 261  MET A SD    1 
ATOM   1851 C  CE    . MET A  1 230 ? 10.235  11.742 53.152  1.00 29.09  ? 261  MET A CE    1 
ATOM   1852 N  N     . TYR A  1 231 ? 15.024  11.027 56.841  1.00 21.40  ? 262  TYR A N     1 
ATOM   1853 C  CA    . TYR A  1 231 ? 16.249  11.714 57.239  1.00 20.42  ? 262  TYR A CA    1 
ATOM   1854 C  C     . TYR A  1 231 ? 17.119  11.978 56.012  1.00 25.17  ? 262  TYR A C     1 
ATOM   1855 O  O     . TYR A  1 231 ? 16.907  11.368 54.964  1.00 19.42  ? 262  TYR A O     1 
ATOM   1856 C  CB    . TYR A  1 231 ? 17.015  10.887 58.277  1.00 21.44  ? 262  TYR A CB    1 
ATOM   1857 C  CG    . TYR A  1 231 ? 16.381  10.891 59.648  1.00 28.35  ? 262  TYR A CG    1 
ATOM   1858 C  CD1   . TYR A  1 231 ? 16.621  11.928 60.540  1.00 22.24  ? 262  TYR A CD1   1 
ATOM   1859 C  CD2   . TYR A  1 231 ? 15.545  9.859  60.052  1.00 28.23  ? 262  TYR A CD2   1 
ATOM   1860 C  CE1   . TYR A  1 231 ? 16.046  11.935 61.798  1.00 23.51  ? 262  TYR A CE1   1 
ATOM   1861 C  CE2   . TYR A  1 231 ? 14.966  9.859  61.305  1.00 26.81  ? 262  TYR A CE2   1 
ATOM   1862 C  CZ    . TYR A  1 231 ? 15.219  10.899 62.174  1.00 25.10  ? 262  TYR A CZ    1 
ATOM   1863 O  OH    . TYR A  1 231 ? 14.642  10.902 63.424  1.00 31.73  ? 262  TYR A OH    1 
ATOM   1864 N  N     . PRO A  1 232 ? 18.092  12.900 56.129  1.00 26.37  ? 263  PRO A N     1 
ATOM   1865 C  CA    . PRO A  1 232 ? 19.009  13.128 55.008  1.00 17.39  ? 263  PRO A CA    1 
ATOM   1866 C  C     . PRO A  1 232 ? 19.822  11.884 54.668  1.00 19.43  ? 263  PRO A C     1 
ATOM   1867 O  O     . PRO A  1 232 ? 20.014  11.028 55.533  1.00 21.82  ? 263  PRO A O     1 
ATOM   1868 C  CB    . PRO A  1 232 ? 19.920  14.251 55.520  1.00 20.34  ? 263  PRO A CB    1 
ATOM   1869 C  CG    . PRO A  1 232 ? 19.111  14.949 56.557  1.00 20.14  ? 263  PRO A CG    1 
ATOM   1870 C  CD    . PRO A  1 232 ? 18.312  13.868 57.220  1.00 22.13  ? 263  PRO A CD    1 
ATOM   1871 N  N     . PRO A  1 233 ? 20.286  11.778 53.413  1.00 20.01  ? 264  PRO A N     1 
ATOM   1872 C  CA    . PRO A  1 233 ? 21.164  10.676 53.013  1.00 22.28  ? 264  PRO A CA    1 
ATOM   1873 C  C     . PRO A  1 233 ? 22.565  10.865 53.581  1.00 21.83  ? 264  PRO A C     1 
ATOM   1874 O  O     . PRO A  1 233 ? 22.850  11.913 54.161  1.00 19.03  ? 264  PRO A O     1 
ATOM   1875 C  CB    . PRO A  1 233 ? 21.166  10.768 51.487  1.00 22.26  ? 264  PRO A CB    1 
ATOM   1876 C  CG    . PRO A  1 233 ? 20.940  12.215 51.214  1.00 20.99  ? 264  PRO A CG    1 
ATOM   1877 C  CD    . PRO A  1 233 ? 20.010  12.697 52.295  1.00 23.59  ? 264  PRO A CD    1 
ATOM   1878 N  N     . THR A  1 234 ? 23.424  9.867  53.415  1.00 24.28  ? 265  THR A N     1 
ATOM   1879 C  CA    . THR A  1 234 ? 24.777  9.930  53.956  1.00 25.04  ? 265  THR A CA    1 
ATOM   1880 C  C     . THR A  1 234 ? 25.771  10.445 52.925  1.00 23.70  ? 265  THR A C     1 
ATOM   1881 O  O     . THR A  1 234 ? 25.441  10.594 51.748  1.00 23.99  ? 265  THR A O     1 
ATOM   1882 C  CB    . THR A  1 234 ? 25.254  8.551  54.447  1.00 22.31  ? 265  THR A CB    1 
ATOM   1883 O  OG1   . THR A  1 234 ? 25.339  7.653  53.334  1.00 23.17  ? 265  THR A OG1   1 
ATOM   1884 C  CG2   . THR A  1 234 ? 24.290  7.986  55.480  1.00 22.99  ? 265  THR A CG2   1 
ATOM   1885 N  N     . VAL A  1 235 ? 26.991  10.713 53.378  1.00 25.14  ? 266  VAL A N     1 
ATOM   1886 C  CA    . VAL A  1 235 ? 28.071  11.118 52.487  1.00 28.26  ? 266  VAL A CA    1 
ATOM   1887 C  C     . VAL A  1 235 ? 28.471  9.955  51.583  1.00 28.76  ? 266  VAL A C     1 
ATOM   1888 O  O     . VAL A  1 235 ? 28.720  10.139 50.393  1.00 29.42  ? 266  VAL A O     1 
ATOM   1889 C  CB    . VAL A  1 235 ? 29.299  11.612 53.282  1.00 26.24  ? 266  VAL A CB    1 
ATOM   1890 C  CG1   . VAL A  1 235 ? 30.518  11.748 52.376  1.00 25.66  ? 266  VAL A CG1   1 
ATOM   1891 C  CG2   . VAL A  1 235 ? 28.985  12.933 53.968  1.00 23.49  ? 266  VAL A CG2   1 
ATOM   1892 N  N     . LYS A  1 236 ? 28.517  8.757  52.155  1.00 29.13  ? 267  LYS A N     1 
ATOM   1893 C  CA    . LYS A  1 236 ? 28.867  7.556  51.402  1.00 33.88  ? 267  LYS A CA    1 
ATOM   1894 C  C     . LYS A  1 236 ? 27.904  7.322  50.239  1.00 36.07  ? 267  LYS A C     1 
ATOM   1895 O  O     . LYS A  1 236 ? 28.317  6.931  49.146  1.00 38.06  ? 267  LYS A O     1 
ATOM   1896 C  CB    . LYS A  1 236 ? 28.881  6.336  52.327  1.00 35.94  ? 267  LYS A CB    1 
ATOM   1897 C  CG    . LYS A  1 236 ? 29.243  5.032  51.635  1.00 39.06  ? 267  LYS A CG    1 
ATOM   1898 N  N     . ASP A  1 237 ? 26.622  7.576  50.480  1.00 33.45  ? 268  ASP A N     1 
ATOM   1899 C  CA    . ASP A  1 237 ? 25.589  7.355  49.473  1.00 33.60  ? 268  ASP A CA    1 
ATOM   1900 C  C     . ASP A  1 237 ? 25.636  8.403  48.362  1.00 33.99  ? 268  ASP A C     1 
ATOM   1901 O  O     . ASP A  1 237 ? 25.548  8.068  47.181  1.00 32.18  ? 268  ASP A O     1 
ATOM   1902 C  CB    . ASP A  1 237 ? 24.205  7.347  50.131  1.00 33.86  ? 268  ASP A CB    1 
ATOM   1903 C  CG    . ASP A  1 237 ? 23.084  7.065  49.144  1.00 46.31  ? 268  ASP A CG    1 
ATOM   1904 O  OD1   . ASP A  1 237 ? 23.351  6.454  48.088  1.00 60.19  ? 268  ASP A OD1   1 
ATOM   1905 O  OD2   . ASP A  1 237 ? 21.929  7.450  49.429  1.00 43.08  ? 268  ASP A OD2   1 
ATOM   1906 N  N     . THR A  1 238 ? 25.783  9.668  48.742  1.00 31.43  ? 269  THR A N     1 
ATOM   1907 C  CA    . THR A  1 238 ? 25.699  10.768 47.785  1.00 28.05  ? 269  THR A CA    1 
ATOM   1908 C  C     . THR A  1 238 ? 27.044  11.183 47.198  1.00 27.05  ? 269  THR A C     1 
ATOM   1909 O  O     . THR A  1 238 ? 27.090  11.799 46.132  1.00 28.79  ? 269  THR A O     1 
ATOM   1910 C  CB    . THR A  1 238 ? 25.067  12.014 48.430  1.00 28.51  ? 269  THR A CB    1 
ATOM   1911 O  OG1   . THR A  1 238 ? 25.860  12.425 49.551  1.00 24.78  ? 269  THR A OG1   1 
ATOM   1912 C  CG2   . THR A  1 238 ? 23.653  11.714 48.896  1.00 29.35  ? 269  THR A CG2   1 
ATOM   1913 N  N     . GLN A  1 239 ? 28.125  10.858 47.904  1.00 23.27  ? 270  GLN A N     1 
ATOM   1914 C  CA    . GLN A  1 239 ? 29.469  11.323 47.557  1.00 26.17  ? 270  GLN A CA    1 
ATOM   1915 C  C     . GLN A  1 239 ? 29.539  12.850 47.547  1.00 30.98  ? 270  GLN A C     1 
ATOM   1916 O  O     . GLN A  1 239 ? 30.350  13.440 46.835  1.00 37.19  ? 270  GLN A O     1 
ATOM   1917 C  CB    . GLN A  1 239 ? 29.915  10.758 46.204  1.00 32.29  ? 270  GLN A CB    1 
ATOM   1918 C  CG    . GLN A  1 239 ? 30.103  9.251  46.196  1.00 35.15  ? 270  GLN A CG    1 
ATOM   1919 C  CD    . GLN A  1 239 ? 31.259  8.807  47.072  1.00 44.34  ? 270  GLN A CD    1 
ATOM   1920 O  OE1   . GLN A  1 239 ? 32.357  9.361  46.998  1.00 47.04  ? 270  GLN A OE1   1 
ATOM   1921 N  NE2   . GLN A  1 239 ? 31.017  7.806  47.912  1.00 47.19  ? 270  GLN A NE2   1 
ATOM   1922 N  N     . ALA A  1 240 ? 28.679  13.481 48.341  1.00 31.06  ? 271  ALA A N     1 
ATOM   1923 C  CA    . ALA A  1 240 ? 28.687  14.932 48.490  1.00 28.73  ? 271  ALA A CA    1 
ATOM   1924 C  C     . ALA A  1 240 ? 29.502  15.328 49.717  1.00 27.61  ? 271  ALA A C     1 
ATOM   1925 O  O     . ALA A  1 240 ? 29.249  14.846 50.820  1.00 29.65  ? 271  ALA A O     1 
ATOM   1926 C  CB    . ALA A  1 240 ? 27.268  15.468 48.594  1.00 23.71  ? 271  ALA A CB    1 
ATOM   1927 N  N     . GLU A  1 241 ? 30.480  16.205 49.511  1.00 33.01  ? 272  GLU A N     1 
ATOM   1928 C  CA    . GLU A  1 241 ? 31.403  16.610 50.567  1.00 33.78  ? 272  GLU A CA    1 
ATOM   1929 C  C     . GLU A  1 241 ? 30.702  17.245 51.766  1.00 24.35  ? 272  GLU A C     1 
ATOM   1930 O  O     . GLU A  1 241 ? 29.809  18.077 51.614  1.00 26.57  ? 272  GLU A O     1 
ATOM   1931 C  CB    . GLU A  1 241 ? 32.443  17.587 50.011  1.00 47.05  ? 272  GLU A CB    1 
ATOM   1932 C  CG    . GLU A  1 241 ? 31.832  18.744 49.237  1.00 59.60  ? 272  GLU A CG    1 
ATOM   1933 C  CD    . GLU A  1 241 ? 32.802  19.884 49.005  1.00 68.06  ? 272  GLU A CD    1 
ATOM   1934 O  OE1   . GLU A  1 241 ? 34.018  19.687 49.211  1.00 70.89  ? 272  GLU A OE1   1 
ATOM   1935 O  OE2   . GLU A  1 241 ? 32.341  20.980 48.620  1.00 68.84  ? 272  GLU A OE2   1 
ATOM   1936 N  N     . MET A  1 242 ? 31.116  16.831 52.959  1.00 23.82  ? 273  MET A N     1 
ATOM   1937 C  CA    . MET A  1 242 ? 30.656  17.432 54.206  1.00 23.48  ? 273  MET A CA    1 
ATOM   1938 C  C     . MET A  1 242 ? 31.845  17.620 55.145  1.00 31.62  ? 273  MET A C     1 
ATOM   1939 O  O     . MET A  1 242 ? 32.833  16.891 55.054  1.00 32.44  ? 273  MET A O     1 
ATOM   1940 C  CB    . MET A  1 242 ? 29.586  16.567 54.880  1.00 18.90  ? 273  MET A CB    1 
ATOM   1941 C  CG    . MET A  1 242 ? 28.270  16.447 54.114  1.00 17.96  ? 273  MET A CG    1 
ATOM   1942 S  SD    . MET A  1 242 ? 27.275  17.954 54.108  1.00 21.09  ? 273  MET A SD    1 
ATOM   1943 C  CE    . MET A  1 242 ? 26.984  18.195 55.859  1.00 15.66  ? 273  MET A CE    1 
ATOM   1944 N  N     . ILE A  1 243 ? 31.754  18.597 56.042  1.00 27.27  ? 274  ILE A N     1 
ATOM   1945 C  CA    . ILE A  1 243 ? 32.802  18.802 57.033  1.00 25.70  ? 274  ILE A CA    1 
ATOM   1946 C  C     . ILE A  1 243 ? 32.493  18.015 58.301  1.00 29.81  ? 274  ILE A C     1 
ATOM   1947 O  O     . ILE A  1 243 ? 31.548  18.328 59.026  1.00 30.81  ? 274  ILE A O     1 
ATOM   1948 C  CB    . ILE A  1 243 ? 32.980  20.292 57.381  1.00 27.54  ? 274  ILE A CB    1 
ATOM   1949 C  CG1   . ILE A  1 243 ? 33.351  21.089 56.127  1.00 32.05  ? 274  ILE A CG1   1 
ATOM   1950 C  CG2   . ILE A  1 243 ? 34.048  20.463 58.454  1.00 27.66  ? 274  ILE A CG2   1 
ATOM   1951 C  CD1   . ILE A  1 243 ? 33.508  22.572 56.363  1.00 36.93  ? 274  ILE A CD1   1 
ATOM   1952 N  N     . TYR A  1 244 ? 33.290  16.981 58.552  1.00 30.60  ? 275  TYR A N     1 
ATOM   1953 C  CA    . TYR A  1 244 ? 33.145  16.160 59.747  1.00 29.77  ? 275  TYR A CA    1 
ATOM   1954 C  C     . TYR A  1 244 ? 34.505  15.794 60.335  1.00 31.14  ? 275  TYR A C     1 
ATOM   1955 O  O     . TYR A  1 244 ? 35.444  15.494 59.598  1.00 27.12  ? 275  TYR A O     1 
ATOM   1956 C  CB    . TYR A  1 244 ? 32.364  14.879 59.438  1.00 28.27  ? 275  TYR A CB    1 
ATOM   1957 C  CG    . TYR A  1 244 ? 30.863  15.049 59.330  1.00 27.17  ? 275  TYR A CG    1 
ATOM   1958 C  CD1   . TYR A  1 244 ? 30.088  15.301 60.455  1.00 20.47  ? 275  TYR A CD1   1 
ATOM   1959 C  CD2   . TYR A  1 244 ? 30.217  14.923 58.105  1.00 25.88  ? 275  TYR A CD2   1 
ATOM   1960 C  CE1   . TYR A  1 244 ? 28.712  15.445 60.359  1.00 22.13  ? 275  TYR A CE1   1 
ATOM   1961 C  CE2   . TYR A  1 244 ? 28.846  15.064 58.001  1.00 18.85  ? 275  TYR A CE2   1 
ATOM   1962 C  CZ    . TYR A  1 244 ? 28.099  15.325 59.129  1.00 19.80  ? 275  TYR A CZ    1 
ATOM   1963 O  OH    . TYR A  1 244 ? 26.734  15.463 59.021  1.00 21.35  ? 275  TYR A OH    1 
ATOM   1964 N  N     . PRO A  1 245 ? 34.614  15.820 61.671  1.00 31.96  ? 276  PRO A N     1 
ATOM   1965 C  CA    . PRO A  1 245 ? 35.812  15.340 62.364  1.00 32.33  ? 276  PRO A CA    1 
ATOM   1966 C  C     . PRO A  1 245 ? 35.933  13.824 62.227  1.00 32.53  ? 276  PRO A C     1 
ATOM   1967 O  O     . PRO A  1 245 ? 34.930  13.169 61.946  1.00 31.08  ? 276  PRO A O     1 
ATOM   1968 C  CB    . PRO A  1 245 ? 35.571  15.759 63.819  1.00 31.55  ? 276  PRO A CB    1 
ATOM   1969 C  CG    . PRO A  1 245 ? 34.098  15.850 63.943  1.00 29.15  ? 276  PRO A CG    1 
ATOM   1970 C  CD    . PRO A  1 245 ? 33.608  16.342 62.611  1.00 28.45  ? 276  PRO A CD    1 
ATOM   1971 N  N     . PRO A  1 246 ? 37.145  13.276 62.411  1.00 33.94  ? 277  PRO A N     1 
ATOM   1972 C  CA    . PRO A  1 246 ? 37.389  11.840 62.225  1.00 34.93  ? 277  PRO A CA    1 
ATOM   1973 C  C     . PRO A  1 246 ? 36.534  10.934 63.113  1.00 35.94  ? 277  PRO A C     1 
ATOM   1974 O  O     . PRO A  1 246 ? 36.254  9.803  62.719  1.00 39.92  ? 277  PRO A O     1 
ATOM   1975 C  CB    . PRO A  1 246 ? 38.872  11.690 62.588  1.00 37.58  ? 277  PRO A CB    1 
ATOM   1976 C  CG    . PRO A  1 246 ? 39.458  13.029 62.336  1.00 40.13  ? 277  PRO A CG    1 
ATOM   1977 C  CD    . PRO A  1 246 ? 38.388  14.009 62.709  1.00 34.13  ? 277  PRO A CD    1 
ATOM   1978 N  N     . GLN A  1 247 ? 36.124  11.419 64.281  1.00 33.64  ? 278  GLN A N     1 
ATOM   1979 C  CA    . GLN A  1 247 ? 35.433  10.567 65.247  1.00 34.97  ? 278  GLN A CA    1 
ATOM   1980 C  C     . GLN A  1 247 ? 33.958  10.340 64.913  1.00 34.50  ? 278  GLN A C     1 
ATOM   1981 O  O     . GLN A  1 247 ? 33.277  9.577  65.597  1.00 40.29  ? 278  GLN A O     1 
ATOM   1982 C  CB    . GLN A  1 247 ? 35.555  11.150 66.659  1.00 39.74  ? 278  GLN A CB    1 
ATOM   1983 C  CG    . GLN A  1 247 ? 34.947  12.533 66.833  1.00 44.16  ? 278  GLN A CG    1 
ATOM   1984 C  CD    . GLN A  1 247 ? 35.939  13.649 66.566  1.00 50.17  ? 278  GLN A CD    1 
ATOM   1985 O  OE1   . GLN A  1 247 ? 36.961  13.445 65.911  1.00 50.63  ? 278  GLN A OE1   1 
ATOM   1986 N  NE2   . GLN A  1 247 ? 35.644  14.836 67.082  1.00 51.90  ? 278  GLN A NE2   1 
ATOM   1987 N  N     . VAL A  1 248 ? 33.463  10.997 63.869  1.00 30.78  ? 279  VAL A N     1 
ATOM   1988 C  CA    . VAL A  1 248 ? 32.083  10.792 63.436  1.00 29.84  ? 279  VAL A CA    1 
ATOM   1989 C  C     . VAL A  1 248 ? 31.990  9.601  62.485  1.00 31.78  ? 279  VAL A C     1 
ATOM   1990 O  O     . VAL A  1 248 ? 32.541  9.640  61.384  1.00 31.25  ? 279  VAL A O     1 
ATOM   1991 C  CB    . VAL A  1 248 ? 31.509  12.044 62.742  1.00 28.59  ? 279  VAL A CB    1 
ATOM   1992 C  CG1   . VAL A  1 248 ? 30.091  11.779 62.255  1.00 25.70  ? 279  VAL A CG1   1 
ATOM   1993 C  CG2   . VAL A  1 248 ? 31.538  13.235 63.686  1.00 28.83  ? 279  VAL A CG2   1 
ATOM   1994 N  N     . PRO A  1 249 ? 31.294  8.534  62.911  1.00 31.38  ? 280  PRO A N     1 
ATOM   1995 C  CA    . PRO A  1 249 ? 31.152  7.325  62.088  1.00 31.95  ? 280  PRO A CA    1 
ATOM   1996 C  C     . PRO A  1 249 ? 30.414  7.599  60.778  1.00 31.59  ? 280  PRO A C     1 
ATOM   1997 O  O     . PRO A  1 249 ? 29.650  8.560  60.693  1.00 32.28  ? 280  PRO A O     1 
ATOM   1998 C  CB    . PRO A  1 249 ? 30.349  6.375  62.987  1.00 32.22  ? 280  PRO A CB    1 
ATOM   1999 C  CG    . PRO A  1 249 ? 29.675  7.255  63.981  1.00 36.98  ? 280  PRO A CG    1 
ATOM   2000 C  CD    . PRO A  1 249 ? 30.601  8.409  64.204  1.00 34.45  ? 280  PRO A CD    1 
ATOM   2001 N  N     . GLU A  1 250 ? 30.650  6.756  59.777  1.00 31.89  ? 281  GLU A N     1 
ATOM   2002 C  CA    . GLU A  1 250 ? 30.127  6.966  58.429  1.00 33.65  ? 281  GLU A CA    1 
ATOM   2003 C  C     . GLU A  1 250 ? 28.607  7.101  58.367  1.00 36.45  ? 281  GLU A C     1 
ATOM   2004 O  O     . GLU A  1 250 ? 28.086  7.920  57.609  1.00 31.05  ? 281  GLU A O     1 
ATOM   2005 C  CB    . GLU A  1 250 ? 30.570  5.822  57.513  1.00 38.05  ? 281  GLU A CB    1 
ATOM   2006 C  CG    . GLU A  1 250 ? 32.065  5.793  57.235  1.00 43.67  ? 281  GLU A CG    1 
ATOM   2007 N  N     . HIS A  1 251 ? 27.897  6.306  59.160  1.00 29.68  ? 282  HIS A N     1 
ATOM   2008 C  CA    . HIS A  1 251 ? 26.439  6.302  59.101  1.00 33.07  ? 282  HIS A CA    1 
ATOM   2009 C  C     . HIS A  1 251 ? 25.837  7.539  59.768  1.00 33.37  ? 282  HIS A C     1 
ATOM   2010 O  O     . HIS A  1 251 ? 24.639  7.793  59.648  1.00 34.81  ? 282  HIS A O     1 
ATOM   2011 C  CB    . HIS A  1 251 ? 25.877  5.030  59.743  1.00 40.25  ? 282  HIS A CB    1 
ATOM   2012 C  CG    . HIS A  1 251 ? 25.860  5.057  61.239  1.00 35.82  ? 282  HIS A CG    1 
ATOM   2013 N  ND1   . HIS A  1 251 ? 26.958  4.727  62.004  1.00 36.36  ? 282  HIS A ND1   1 
ATOM   2014 C  CD2   . HIS A  1 251 ? 24.872  5.363  62.113  1.00 33.68  ? 282  HIS A CD2   1 
ATOM   2015 C  CE1   . HIS A  1 251 ? 26.650  4.835  63.284  1.00 34.65  ? 282  HIS A CE1   1 
ATOM   2016 N  NE2   . HIS A  1 251 ? 25.389  5.219  63.377  1.00 37.90  ? 282  HIS A NE2   1 
ATOM   2017 N  N     . LEU A  1 252 ? 26.668  8.310  60.464  1.00 28.21  ? 283  LEU A N     1 
ATOM   2018 C  CA    . LEU A  1 252 ? 26.208  9.541  61.098  1.00 25.41  ? 283  LEU A CA    1 
ATOM   2019 C  C     . LEU A  1 252 ? 26.673  10.773 60.327  1.00 27.72  ? 283  LEU A C     1 
ATOM   2020 O  O     . LEU A  1 252 ? 26.479  11.905 60.771  1.00 29.14  ? 283  LEU A O     1 
ATOM   2021 C  CB    . LEU A  1 252 ? 26.689  9.615  62.548  1.00 28.99  ? 283  LEU A CB    1 
ATOM   2022 C  CG    . LEU A  1 252 ? 26.052  8.612  63.514  1.00 33.65  ? 283  LEU A CG    1 
ATOM   2023 C  CD1   . LEU A  1 252 ? 26.485  8.891  64.945  1.00 33.67  ? 283  LEU A CD1   1 
ATOM   2024 C  CD2   . LEU A  1 252 ? 24.535  8.631  63.394  1.00 37.81  ? 283  LEU A CD2   1 
ATOM   2025 N  N     . ARG A  1 253 ? 27.288  10.548 59.171  1.00 23.59  ? 284  ARG A N     1 
ATOM   2026 C  CA    . ARG A  1 253 ? 27.734  11.646 58.323  1.00 21.42  ? 284  ARG A CA    1 
ATOM   2027 C  C     . ARG A  1 253 ? 26.667  11.986 57.290  1.00 25.65  ? 284  ARG A C     1 
ATOM   2028 O  O     . ARG A  1 253 ? 26.755  11.580 56.131  1.00 25.21  ? 284  ARG A O     1 
ATOM   2029 C  CB    . ARG A  1 253 ? 29.057  11.301 57.635  1.00 22.52  ? 284  ARG A CB    1 
ATOM   2030 C  CG    . ARG A  1 253 ? 30.186  11.013 58.606  1.00 34.15  ? 284  ARG A CG    1 
ATOM   2031 C  CD    . ARG A  1 253 ? 31.542  11.028 57.923  1.00 33.99  ? 284  ARG A CD    1 
ATOM   2032 N  NE    . ARG A  1 253 ? 32.621  10.778 58.873  1.00 34.19  ? 284  ARG A NE    1 
ATOM   2033 C  CZ    . ARG A  1 253 ? 33.911  10.946 58.603  1.00 36.08  ? 284  ARG A CZ    1 
ATOM   2034 N  NH1   . ARG A  1 253 ? 34.291  11.374 57.407  1.00 36.72  ? 284  ARG A NH1   1 
ATOM   2035 N  NH2   . ARG A  1 253 ? 34.822  10.692 59.532  1.00 38.58  ? 284  ARG A NH2   1 
ATOM   2036 N  N     . PHE A  1 254 ? 25.654  12.729 57.728  1.00 22.58  ? 285  PHE A N     1 
ATOM   2037 C  CA    . PHE A  1 254 ? 24.552  13.128 56.860  1.00 18.62  ? 285  PHE A CA    1 
ATOM   2038 C  C     . PHE A  1 254 ? 25.000  14.158 55.834  1.00 18.81  ? 285  PHE A C     1 
ATOM   2039 O  O     . PHE A  1 254 ? 25.814  15.031 56.133  1.00 20.27  ? 285  PHE A O     1 
ATOM   2040 C  CB    . PHE A  1 254 ? 23.396  13.690 57.688  1.00 19.81  ? 285  PHE A CB    1 
ATOM   2041 C  CG    . PHE A  1 254 ? 22.772  12.689 58.611  1.00 27.15  ? 285  PHE A CG    1 
ATOM   2042 C  CD1   . PHE A  1 254 ? 21.772  11.844 58.162  1.00 25.87  ? 285  PHE A CD1   1 
ATOM   2043 C  CD2   . PHE A  1 254 ? 23.184  12.590 59.929  1.00 28.92  ? 285  PHE A CD2   1 
ATOM   2044 C  CE1   . PHE A  1 254 ? 21.193  10.917 59.009  1.00 33.52  ? 285  PHE A CE1   1 
ATOM   2045 C  CE2   . PHE A  1 254 ? 22.609  11.667 60.781  1.00 32.77  ? 285  PHE A CE2   1 
ATOM   2046 C  CZ    . PHE A  1 254 ? 21.612  10.829 60.320  1.00 31.89  ? 285  PHE A CZ    1 
ATOM   2047 N  N     . ALA A  1 255 ? 24.463  14.053 54.624  1.00 20.00  ? 286  ALA A N     1 
ATOM   2048 C  CA    . ALA A  1 255 ? 24.791  14.996 53.564  1.00 18.04  ? 286  ALA A CA    1 
ATOM   2049 C  C     . ALA A  1 255 ? 23.621  15.933 53.283  1.00 21.18  ? 286  ALA A C     1 
ATOM   2050 O  O     . ALA A  1 255 ? 22.525  15.489 52.936  1.00 19.81  ? 286  ALA A O     1 
ATOM   2051 C  CB    . ALA A  1 255 ? 25.194  14.254 52.298  1.00 18.65  ? 286  ALA A CB    1 
ATOM   2052 N  N     . VAL A  1 256 ? 23.861  17.230 53.447  1.00 18.61  ? 287  VAL A N     1 
ATOM   2053 C  CA    . VAL A  1 256 ? 22.862  18.244 53.134  1.00 18.58  ? 287  VAL A CA    1 
ATOM   2054 C  C     . VAL A  1 256 ? 23.486  19.334 52.268  1.00 23.61  ? 287  VAL A C     1 
ATOM   2055 O  O     . VAL A  1 256 ? 24.671  19.268 51.934  1.00 20.54  ? 287  VAL A O     1 
ATOM   2056 C  CB    . VAL A  1 256 ? 22.257  18.872 54.410  1.00 20.38  ? 287  VAL A CB    1 
ATOM   2057 C  CG1   . VAL A  1 256 ? 21.334  17.881 55.114  1.00 14.39  ? 287  VAL A CG1   1 
ATOM   2058 C  CG2   . VAL A  1 256 ? 23.357  19.360 55.345  1.00 16.05  ? 287  VAL A CG2   1 
ATOM   2059 N  N     . GLY A  1 257 ? 22.682  20.329 51.906  1.00 24.23  ? 288  GLY A N     1 
ATOM   2060 C  CA    . GLY A  1 257 ? 23.129  21.400 51.034  1.00 19.89  ? 288  GLY A CA    1 
ATOM   2061 C  C     . GLY A  1 257 ? 24.320  22.166 51.577  1.00 14.83  ? 288  GLY A C     1 
ATOM   2062 O  O     . GLY A  1 257 ? 25.271  22.443 50.847  1.00 19.60  ? 288  GLY A O     1 
ATOM   2063 N  N     . GLN A  1 258 ? 24.271  22.502 52.863  1.00 14.77  ? 289  GLN A N     1 
ATOM   2064 C  CA    . GLN A  1 258 ? 25.343  23.261 53.498  1.00 16.89  ? 289  GLN A CA    1 
ATOM   2065 C  C     . GLN A  1 258 ? 26.359  22.336 54.165  1.00 21.86  ? 289  GLN A C     1 
ATOM   2066 O  O     . GLN A  1 258 ? 26.013  21.538 55.039  1.00 15.15  ? 289  GLN A O     1 
ATOM   2067 C  CB    . GLN A  1 258 ? 24.773  24.245 54.524  1.00 13.89  ? 289  GLN A CB    1 
ATOM   2068 C  CG    . GLN A  1 258 ? 25.248  25.688 54.358  1.00 16.02  ? 289  GLN A CG    1 
ATOM   2069 C  CD    . GLN A  1 258 ? 26.651  25.929 54.893  1.00 20.58  ? 289  GLN A CD    1 
ATOM   2070 O  OE1   . GLN A  1 258 ? 27.473  25.016 54.961  1.00 26.32  ? 289  GLN A OE1   1 
ATOM   2071 N  NE2   . GLN A  1 258 ? 26.927  27.168 55.281  1.00 21.24  ? 289  GLN A NE2   1 
ATOM   2072 N  N     . GLU A  1 259 ? 27.618  22.482 53.760  1.00 16.00  ? 290  GLU A N     1 
ATOM   2073 C  CA    . GLU A  1 259 ? 28.694  21.574 54.149  1.00 21.62  ? 290  GLU A CA    1 
ATOM   2074 C  C     . GLU A  1 259 ? 28.978  21.529 55.652  1.00 24.16  ? 290  GLU A C     1 
ATOM   2075 O  O     . GLU A  1 259 ? 29.535  20.551 56.146  1.00 23.46  ? 290  GLU A O     1 
ATOM   2076 C  CB    . GLU A  1 259 ? 29.984  21.952 53.408  1.00 21.55  ? 290  GLU A CB    1 
ATOM   2077 C  CG    . GLU A  1 259 ? 29.836  22.061 51.895  1.00 38.66  ? 290  GLU A CG    1 
ATOM   2078 C  CD    . GLU A  1 259 ? 29.230  23.384 51.451  1.00 49.86  ? 290  GLU A CD    1 
ATOM   2079 O  OE1   . GLU A  1 259 ? 29.065  24.282 52.305  1.00 52.40  ? 290  GLU A OE1   1 
ATOM   2080 O  OE2   . GLU A  1 259 ? 28.915  23.527 50.250  1.00 54.55  ? 290  GLU A OE2   1 
ATOM   2081 N  N     . VAL A  1 260 ? 28.599  22.577 56.378  1.00 21.92  ? 291  VAL A N     1 
ATOM   2082 C  CA    . VAL A  1 260 ? 28.936  22.663 57.797  1.00 24.24  ? 291  VAL A CA    1 
ATOM   2083 C  C     . VAL A  1 260 ? 27.782  22.313 58.733  1.00 24.08  ? 291  VAL A C     1 
ATOM   2084 O  O     . VAL A  1 260 ? 27.946  22.344 59.950  1.00 22.10  ? 291  VAL A O     1 
ATOM   2085 C  CB    . VAL A  1 260 ? 29.432  24.076 58.174  1.00 28.53  ? 291  VAL A CB    1 
ATOM   2086 C  CG1   . VAL A  1 260 ? 30.539  24.523 57.232  1.00 34.20  ? 291  VAL A CG1   1 
ATOM   2087 C  CG2   . VAL A  1 260 ? 28.277  25.066 58.161  1.00 26.60  ? 291  VAL A CG2   1 
ATOM   2088 N  N     . PHE A  1 261 ? 26.624  21.966 58.181  1.00 19.93  ? 292  PHE A N     1 
ATOM   2089 C  CA    . PHE A  1 261 ? 25.434  21.779 59.010  1.00 14.97  ? 292  PHE A CA    1 
ATOM   2090 C  C     . PHE A  1 261 ? 25.466  20.496 59.843  1.00 15.81  ? 292  PHE A C     1 
ATOM   2091 O  O     . PHE A  1 261 ? 24.553  20.237 60.625  1.00 21.09  ? 292  PHE A O     1 
ATOM   2092 C  CB    . PHE A  1 261 ? 24.173  21.810 58.145  1.00 15.93  ? 292  PHE A CB    1 
ATOM   2093 C  CG    . PHE A  1 261 ? 23.707  23.200 57.809  1.00 20.29  ? 292  PHE A CG    1 
ATOM   2094 C  CD1   . PHE A  1 261 ? 24.439  24.306 58.214  1.00 21.58  ? 292  PHE A CD1   1 
ATOM   2095 C  CD2   . PHE A  1 261 ? 22.529  23.402 57.111  1.00 21.46  ? 292  PHE A CD2   1 
ATOM   2096 C  CE1   . PHE A  1 261 ? 24.013  25.588 57.913  1.00 22.50  ? 292  PHE A CE1   1 
ATOM   2097 C  CE2   . PHE A  1 261 ? 22.097  24.681 56.808  1.00 13.48  ? 292  PHE A CE2   1 
ATOM   2098 C  CZ    . PHE A  1 261 ? 22.838  25.773 57.209  1.00 17.79  ? 292  PHE A CZ    1 
ATOM   2099 N  N     . GLY A  1 262 ? 26.520  19.703 59.683  1.00 19.25  ? 293  GLY A N     1 
ATOM   2100 C  CA    . GLY A  1 262 ? 26.717  18.533 60.521  1.00 20.79  ? 293  GLY A CA    1 
ATOM   2101 C  C     . GLY A  1 262 ? 27.361  18.910 61.844  1.00 28.89  ? 293  GLY A C     1 
ATOM   2102 O  O     . GLY A  1 262 ? 27.518  18.073 62.733  1.00 33.90  ? 293  GLY A O     1 
ATOM   2103 N  N     . LEU A  1 263 ? 27.727  20.182 61.971  1.00 32.15  ? 294  LEU A N     1 
ATOM   2104 C  CA    . LEU A  1 263 ? 28.393  20.692 63.167  1.00 37.20  ? 294  LEU A CA    1 
ATOM   2105 C  C     . LEU A  1 263 ? 27.494  20.646 64.399  1.00 30.88  ? 294  LEU A C     1 
ATOM   2106 O  O     . LEU A  1 263 ? 27.948  20.322 65.495  1.00 24.72  ? 294  LEU A O     1 
ATOM   2107 C  CB    . LEU A  1 263 ? 28.874  22.127 62.925  1.00 40.66  ? 294  LEU A CB    1 
ATOM   2108 C  CG    . LEU A  1 263 ? 29.386  22.961 64.103  1.00 46.19  ? 294  LEU A CG    1 
ATOM   2109 C  CD1   . LEU A  1 263 ? 30.682  22.403 64.669  1.00 48.81  ? 294  LEU A CD1   1 
ATOM   2110 C  CD2   . LEU A  1 263 ? 29.561  24.417 63.689  1.00 44.84  ? 294  LEU A CD2   1 
ATOM   2111 N  N     . VAL A  1 264 ? 26.221  20.981 64.211  1.00 26.87  ? 295  VAL A N     1 
ATOM   2112 C  CA    . VAL A  1 264 ? 25.273  21.070 65.317  1.00 33.32  ? 295  VAL A CA    1 
ATOM   2113 C  C     . VAL A  1 264 ? 23.988  20.304 65.006  1.00 27.63  ? 295  VAL A C     1 
ATOM   2114 O  O     . VAL A  1 264 ? 23.402  20.484 63.940  1.00 24.23  ? 295  VAL A O     1 
ATOM   2115 C  CB    . VAL A  1 264 ? 24.909  22.540 65.632  1.00 43.90  ? 295  VAL A CB    1 
ATOM   2116 C  CG1   . VAL A  1 264 ? 24.131  22.627 66.929  1.00 49.00  ? 295  VAL A CG1   1 
ATOM   2117 C  CG2   . VAL A  1 264 ? 26.158  23.405 65.709  1.00 52.06  ? 295  VAL A CG2   1 
ATOM   2118 N  N     . PRO A  1 265 ? 23.548  19.444 65.940  1.00 24.21  ? 296  PRO A N     1 
ATOM   2119 C  CA    . PRO A  1 265 ? 22.298  18.693 65.774  1.00 24.44  ? 296  PRO A CA    1 
ATOM   2120 C  C     . PRO A  1 265 ? 21.088  19.602 65.549  1.00 23.08  ? 296  PRO A C     1 
ATOM   2121 O  O     . PRO A  1 265 ? 20.141  19.200 64.877  1.00 23.69  ? 296  PRO A O     1 
ATOM   2122 C  CB    . PRO A  1 265 ? 22.170  17.932 67.097  1.00 26.27  ? 296  PRO A CB    1 
ATOM   2123 C  CG    . PRO A  1 265 ? 23.569  17.791 67.581  1.00 26.82  ? 296  PRO A CG    1 
ATOM   2124 C  CD    . PRO A  1 265 ? 24.259  19.060 67.172  1.00 26.38  ? 296  PRO A CD    1 
ATOM   2125 N  N     . GLY A  1 266 ? 21.130  20.809 66.105  1.00 23.76  ? 297  GLY A N     1 
ATOM   2126 C  CA    . GLY A  1 266 ? 20.068  21.780 65.910  1.00 19.49  ? 297  GLY A CA    1 
ATOM   2127 C  C     . GLY A  1 266 ? 19.950  22.229 64.464  1.00 20.04  ? 297  GLY A C     1 
ATOM   2128 O  O     . GLY A  1 266 ? 18.853  22.501 63.977  1.00 20.45  ? 297  GLY A O     1 
ATOM   2129 N  N     . LEU A  1 267 ? 21.086  22.309 63.776  1.00 18.17  ? 298  LEU A N     1 
ATOM   2130 C  CA    . LEU A  1 267 ? 21.094  22.672 62.362  1.00 22.44  ? 298  LEU A CA    1 
ATOM   2131 C  C     . LEU A  1 267 ? 20.599  21.514 61.506  1.00 21.48  ? 298  LEU A C     1 
ATOM   2132 O  O     . LEU A  1 267 ? 19.868  21.713 60.536  1.00 21.62  ? 298  LEU A O     1 
ATOM   2133 C  CB    . LEU A  1 267 ? 22.498  23.089 61.915  1.00 21.72  ? 298  LEU A CB    1 
ATOM   2134 C  CG    . LEU A  1 267 ? 23.046  24.386 62.510  1.00 20.99  ? 298  LEU A CG    1 
ATOM   2135 C  CD1   . LEU A  1 267 ? 24.476  24.620 62.046  1.00 19.64  ? 298  LEU A CD1   1 
ATOM   2136 C  CD2   . LEU A  1 267 ? 22.156  25.556 62.131  1.00 14.26  ? 298  LEU A CD2   1 
ATOM   2137 N  N     . MET A  1 268 ? 21.005  20.303 61.874  1.00 17.60  ? 299  MET A N     1 
ATOM   2138 C  CA    . MET A  1 268 ? 20.611  19.108 61.139  1.00 19.49  ? 299  MET A CA    1 
ATOM   2139 C  C     . MET A  1 268 ? 19.120  18.834 61.322  1.00 19.06  ? 299  MET A C     1 
ATOM   2140 O  O     . MET A  1 268 ? 18.491  18.200 60.475  1.00 18.31  ? 299  MET A O     1 
ATOM   2141 C  CB    . MET A  1 268 ? 21.443  17.902 61.589  1.00 20.22  ? 299  MET A CB    1 
ATOM   2142 C  CG    . MET A  1 268 ? 21.337  16.690 60.672  1.00 27.93  ? 299  MET A CG    1 
ATOM   2143 S  SD    . MET A  1 268 ? 21.751  17.064 58.956  1.00 30.56  ? 299  MET A SD    1 
ATOM   2144 C  CE    . MET A  1 268 ? 23.489  17.479 59.103  1.00 22.36  ? 299  MET A CE    1 
ATOM   2145 N  N     . MET A  1 269 ? 18.561  19.323 62.426  1.00 18.37  ? 300  MET A N     1 
ATOM   2146 C  CA    . MET A  1 269 ? 17.125  19.218 62.664  1.00 21.87  ? 300  MET A CA    1 
ATOM   2147 C  C     . MET A  1 269 ? 16.347  19.995 61.608  1.00 20.09  ? 300  MET A C     1 
ATOM   2148 O  O     . MET A  1 269 ? 15.459  19.450 60.955  1.00 15.39  ? 300  MET A O     1 
ATOM   2149 C  CB    . MET A  1 269 ? 16.759  19.733 64.058  1.00 19.85  ? 300  MET A CB    1 
ATOM   2150 C  CG    . MET A  1 269 ? 15.265  19.665 64.358  1.00 17.26  ? 300  MET A CG    1 
ATOM   2151 S  SD    . MET A  1 269 ? 14.752  20.675 65.764  1.00 24.94  ? 300  MET A SD    1 
ATOM   2152 C  CE    . MET A  1 269 ? 15.064  22.316 65.124  1.00 21.39  ? 300  MET A CE    1 
ATOM   2153 N  N     . TYR A  1 270 ? 16.689  21.271 61.444  1.00 20.20  ? 301  TYR A N     1 
ATOM   2154 C  CA    . TYR A  1 270 ? 16.027  22.115 60.455  1.00 22.78  ? 301  TYR A CA    1 
ATOM   2155 C  C     . TYR A  1 270 ? 16.340  21.663 59.034  1.00 19.92  ? 301  TYR A C     1 
ATOM   2156 O  O     . TYR A  1 270 ? 15.512  21.814 58.135  1.00 19.31  ? 301  TYR A O     1 
ATOM   2157 C  CB    . TYR A  1 270 ? 16.423  23.582 60.641  1.00 18.76  ? 301  TYR A CB    1 
ATOM   2158 C  CG    . TYR A  1 270 ? 15.559  24.312 61.645  1.00 17.17  ? 301  TYR A CG    1 
ATOM   2159 C  CD1   . TYR A  1 270 ? 14.200  24.480 61.422  1.00 18.90  ? 301  TYR A CD1   1 
ATOM   2160 C  CD2   . TYR A  1 270 ? 16.103  24.841 62.808  1.00 18.22  ? 301  TYR A CD2   1 
ATOM   2161 C  CE1   . TYR A  1 270 ? 13.402  25.147 62.331  1.00 19.43  ? 301  TYR A CE1   1 
ATOM   2162 C  CE2   . TYR A  1 270 ? 15.312  25.510 63.726  1.00 21.00  ? 301  TYR A CE2   1 
ATOM   2163 C  CZ    . TYR A  1 270 ? 13.961  25.661 63.481  1.00 20.47  ? 301  TYR A CZ    1 
ATOM   2164 O  OH    . TYR A  1 270 ? 13.164  26.329 64.384  1.00 18.27  ? 301  TYR A OH    1 
ATOM   2165 N  N     . ALA A  1 271 ? 17.535  21.113 58.835  1.00 15.70  ? 302  ALA A N     1 
ATOM   2166 C  CA    . ALA A  1 271 ? 17.908  20.556 57.541  1.00 16.52  ? 302  ALA A CA    1 
ATOM   2167 C  C     . ALA A  1 271 ? 16.986  19.392 57.195  1.00 17.24  ? 302  ALA A C     1 
ATOM   2168 O  O     . ALA A  1 271 ? 16.542  19.251 56.057  1.00 19.26  ? 302  ALA A O     1 
ATOM   2169 C  CB    . ALA A  1 271 ? 19.361  20.105 57.547  1.00 18.89  ? 302  ALA A CB    1 
ATOM   2170 N  N     . THR A  1 272 ? 16.694  18.568 58.196  1.00 13.52  ? 303  THR A N     1 
ATOM   2171 C  CA    . THR A  1 272 ? 15.807  17.424 58.022  1.00 14.19  ? 303  THR A CA    1 
ATOM   2172 C  C     . THR A  1 272 ? 14.380  17.883 57.743  1.00 15.86  ? 303  THR A C     1 
ATOM   2173 O  O     . THR A  1 272 ? 13.717  17.362 56.848  1.00 20.25  ? 303  THR A O     1 
ATOM   2174 C  CB    . THR A  1 272 ? 15.822  16.508 59.266  1.00 21.13  ? 303  THR A CB    1 
ATOM   2175 O  OG1   . THR A  1 272 ? 17.142  15.983 59.452  1.00 19.85  ? 303  THR A OG1   1 
ATOM   2176 C  CG2   . THR A  1 272 ? 14.844  15.353 59.098  1.00 16.15  ? 303  THR A CG2   1 
ATOM   2177 N  N     . ILE A  1 273 ? 13.922  18.871 58.505  1.00 16.21  ? 304  ILE A N     1 
ATOM   2178 C  CA    . ILE A  1 273 ? 12.581  19.419 58.346  1.00 15.96  ? 304  ILE A CA    1 
ATOM   2179 C  C     . ILE A  1 273 ? 12.359  20.021 56.957  1.00 16.66  ? 304  ILE A C     1 
ATOM   2180 O  O     . ILE A  1 273 ? 11.342  19.751 56.317  1.00 16.15  ? 304  ILE A O     1 
ATOM   2181 C  CB    . ILE A  1 273 ? 12.292  20.486 59.420  1.00 20.37  ? 304  ILE A CB    1 
ATOM   2182 C  CG1   . ILE A  1 273 ? 12.197  19.827 60.799  1.00 19.55  ? 304  ILE A CG1   1 
ATOM   2183 C  CG2   . ILE A  1 273 ? 11.003  21.231 59.113  1.00 18.88  ? 304  ILE A CG2   1 
ATOM   2184 C  CD1   . ILE A  1 273 ? 12.034  20.805 61.941  1.00 16.88  ? 304  ILE A CD1   1 
ATOM   2185 N  N     . TRP A  1 274 ? 13.307  20.825 56.486  1.00 15.23  ? 305  TRP A N     1 
ATOM   2186 C  CA    . TRP A  1 274 ? 13.176  21.455 55.174  1.00 16.79  ? 305  TRP A CA    1 
ATOM   2187 C  C     . TRP A  1 274 ? 13.302  20.444 54.041  1.00 14.68  ? 305  TRP A C     1 
ATOM   2188 O  O     . TRP A  1 274 ? 12.701  20.612 52.979  1.00 15.54  ? 305  TRP A O     1 
ATOM   2189 C  CB    . TRP A  1 274 ? 14.212  22.567 55.005  1.00 18.47  ? 305  TRP A CB    1 
ATOM   2190 C  CG    . TRP A  1 274 ? 13.798  23.849 55.657  1.00 20.44  ? 305  TRP A CG    1 
ATOM   2191 C  CD1   . TRP A  1 274 ? 14.329  24.409 56.783  1.00 15.05  ? 305  TRP A CD1   1 
ATOM   2192 C  CD2   . TRP A  1 274 ? 12.748  24.724 55.230  1.00 16.95  ? 305  TRP A CD2   1 
ATOM   2193 N  NE1   . TRP A  1 274 ? 13.681  25.584 57.077  1.00 12.66  ? 305  TRP A NE1   1 
ATOM   2194 C  CE2   . TRP A  1 274 ? 12.706  25.800 56.139  1.00 15.81  ? 305  TRP A CE2   1 
ATOM   2195 C  CE3   . TRP A  1 274 ? 11.842  24.705 54.165  1.00 12.90  ? 305  TRP A CE3   1 
ATOM   2196 C  CZ2   . TRP A  1 274 ? 11.795  26.846 56.016  1.00 17.15  ? 305  TRP A CZ2   1 
ATOM   2197 C  CZ3   . TRP A  1 274 ? 10.939  25.744 54.044  1.00 12.43  ? 305  TRP A CZ3   1 
ATOM   2198 C  CH2   . TRP A  1 274 ? 10.921  26.800 54.964  1.00 15.12  ? 305  TRP A CH2   1 
ATOM   2199 N  N     . LEU A  1 275 ? 14.085  19.397 54.273  1.00 16.82  ? 306  LEU A N     1 
ATOM   2200 C  CA    . LEU A  1 275 ? 14.199  18.298 53.323  1.00 16.92  ? 306  LEU A CA    1 
ATOM   2201 C  C     . LEU A  1 275 ? 12.845  17.621 53.139  1.00 19.11  ? 306  LEU A C     1 
ATOM   2202 O  O     . LEU A  1 275 ? 12.402  17.385 52.012  1.00 19.34  ? 306  LEU A O     1 
ATOM   2203 C  CB    . LEU A  1 275 ? 15.239  17.283 53.797  1.00 20.22  ? 306  LEU A CB    1 
ATOM   2204 C  CG    . LEU A  1 275 ? 15.519  16.116 52.851  1.00 28.03  ? 306  LEU A CG    1 
ATOM   2205 C  CD1   . LEU A  1 275 ? 16.282  16.603 51.632  1.00 28.94  ? 306  LEU A CD1   1 
ATOM   2206 C  CD2   . LEU A  1 275 ? 16.279  15.013 53.563  1.00 29.95  ? 306  LEU A CD2   1 
ATOM   2207 N  N     . ARG A  1 276 ? 12.193  17.314 54.258  1.00 19.33  ? 307  ARG A N     1 
ATOM   2208 C  CA    . ARG A  1 276 ? 10.864  16.714 54.248  1.00 20.03  ? 307  ARG A CA    1 
ATOM   2209 C  C     . ARG A  1 276 ? 9.849   17.613 53.543  1.00 21.29  ? 307  ARG A C     1 
ATOM   2210 O  O     . ARG A  1 276 ? 8.983   17.131 52.813  1.00 17.73  ? 307  ARG A O     1 
ATOM   2211 C  CB    . ARG A  1 276 ? 10.397  16.425 55.675  1.00 22.80  ? 307  ARG A CB    1 
ATOM   2212 C  CG    . ARG A  1 276 ? 11.237  15.391 56.411  1.00 16.06  ? 307  ARG A CG    1 
ATOM   2213 C  CD    . ARG A  1 276 ? 10.775  15.233 57.850  1.00 16.72  ? 307  ARG A CD    1 
ATOM   2214 N  NE    . ARG A  1 276 ? 11.574  14.252 58.580  1.00 19.69  ? 307  ARG A NE    1 
ATOM   2215 C  CZ    . ARG A  1 276 ? 11.397  13.949 59.862  1.00 22.88  ? 307  ARG A CZ    1 
ATOM   2216 N  NH1   . ARG A  1 276 ? 10.446  14.552 60.563  1.00 18.40  ? 307  ARG A NH1   1 
ATOM   2217 N  NH2   . ARG A  1 276 ? 12.169  13.043 60.445  1.00 19.29  ? 307  ARG A NH2   1 
ATOM   2218 N  N     . GLU A  1 277 ? 9.966   18.920 53.764  1.00 15.78  ? 308  GLU A N     1 
ATOM   2219 C  CA    . GLU A  1 277 ? 9.042   19.885 53.174  1.00 13.37  ? 308  GLU A CA    1 
ATOM   2220 C  C     . GLU A  1 277 ? 9.163   19.930 51.652  1.00 15.01  ? 308  GLU A C     1 
ATOM   2221 O  O     . GLU A  1 277 ? 8.166   20.096 50.951  1.00 19.76  ? 308  GLU A O     1 
ATOM   2222 C  CB    . GLU A  1 277 ? 9.276   21.280 53.767  1.00 11.94  ? 308  GLU A CB    1 
ATOM   2223 C  CG    . GLU A  1 277 ? 8.437   22.394 53.137  1.00 15.18  ? 308  GLU A CG    1 
ATOM   2224 C  CD    . GLU A  1 277 ? 6.938   22.210 53.338  1.00 23.79  ? 308  GLU A CD    1 
ATOM   2225 O  OE1   . GLU A  1 277 ? 6.529   21.400 54.197  1.00 25.99  ? 308  GLU A OE1   1 
ATOM   2226 O  OE2   . GLU A  1 277 ? 6.160   22.886 52.632  1.00 26.94  ? 308  GLU A OE2   1 
ATOM   2227 N  N     . HIS A  1 278 ? 10.383  19.780 51.145  1.00 14.52  ? 309  HIS A N     1 
ATOM   2228 C  CA    . HIS A  1 278 ? 10.597  19.746 49.703  1.00 18.64  ? 309  HIS A CA    1 
ATOM   2229 C  C     . HIS A  1 278 ? 9.863   18.562 49.084  1.00 16.21  ? 309  HIS A C     1 
ATOM   2230 O  O     . HIS A  1 278 ? 9.108   18.720 48.128  1.00 17.82  ? 309  HIS A O     1 
ATOM   2231 C  CB    . HIS A  1 278 ? 12.087  19.667 49.365  1.00 17.46  ? 309  HIS A CB    1 
ATOM   2232 C  CG    . HIS A  1 278 ? 12.361  19.493 47.902  1.00 17.83  ? 309  HIS A CG    1 
ATOM   2233 N  ND1   . HIS A  1 278 ? 12.522  20.558 47.042  1.00 11.51  ? 309  HIS A ND1   1 
ATOM   2234 C  CD2   . HIS A  1 278 ? 12.490  18.376 47.146  1.00 18.36  ? 309  HIS A CD2   1 
ATOM   2235 C  CE1   . HIS A  1 278 ? 12.744  20.105 45.821  1.00 23.75  ? 309  HIS A CE1   1 
ATOM   2236 N  NE2   . HIS A  1 278 ? 12.729  18.784 45.856  1.00 17.88  ? 309  HIS A NE2   1 
ATOM   2237 N  N     . ASN A  1 279 ? 10.093  17.377 49.640  1.00 15.54  ? 310  ASN A N     1 
ATOM   2238 C  CA    . ASN A  1 279 ? 9.469   16.163 49.134  1.00 18.29  ? 310  ASN A CA    1 
ATOM   2239 C  C     . ASN A  1 279 ? 7.954   16.173 49.333  1.00 19.59  ? 310  ASN A C     1 
ATOM   2240 O  O     . ASN A  1 279 ? 7.221   15.534 48.581  1.00 19.37  ? 310  ASN A O     1 
ATOM   2241 C  CB    . ASN A  1 279 ? 10.080  14.930 49.804  1.00 22.43  ? 310  ASN A CB    1 
ATOM   2242 C  CG    . ASN A  1 279 ? 11.539  14.726 49.433  1.00 26.09  ? 310  ASN A CG    1 
ATOM   2243 O  OD1   . ASN A  1 279 ? 12.026  15.287 48.451  1.00 21.28  ? 310  ASN A OD1   1 
ATOM   2244 N  ND2   . ASN A  1 279 ? 12.241  13.911 50.214  1.00 25.04  ? 310  ASN A ND2   1 
ATOM   2245 N  N     . ARG A  1 280 ? 7.493   16.900 50.346  1.00 18.11  ? 311  ARG A N     1 
ATOM   2246 C  CA    . ARG A  1 280 ? 6.060   17.049 50.581  1.00 22.49  ? 311  ARG A CA    1 
ATOM   2247 C  C     . ARG A  1 280 ? 5.425   17.874 49.466  1.00 15.64  ? 311  ARG A C     1 
ATOM   2248 O  O     . ARG A  1 280 ? 4.381   17.509 48.928  1.00 16.61  ? 311  ARG A O     1 
ATOM   2249 C  CB    . ARG A  1 280 ? 5.792   17.707 51.938  1.00 21.84  ? 311  ARG A CB    1 
ATOM   2250 C  CG    . ARG A  1 280 ? 4.328   17.652 52.369  1.00 24.33  ? 311  ARG A CG    1 
ATOM   2251 C  CD    . ARG A  1 280 ? 4.061   18.540 53.575  1.00 18.89  ? 311  ARG A CD    1 
ATOM   2252 N  NE    . ARG A  1 280 ? 4.184   19.958 53.244  1.00 18.38  ? 311  ARG A NE    1 
ATOM   2253 C  CZ    . ARG A  1 280 ? 3.204   20.690 52.726  1.00 21.83  ? 311  ARG A CZ    1 
ATOM   2254 N  NH1   . ARG A  1 280 ? 3.403   21.974 52.454  1.00 24.96  ? 311  ARG A NH1   1 
ATOM   2255 N  NH2   . ARG A  1 280 ? 2.023   20.139 52.477  1.00 24.18  ? 311  ARG A NH2   1 
ATOM   2256 N  N     . VAL A  1 281 ? 6.068   18.985 49.122  1.00 14.38  ? 312  VAL A N     1 
ATOM   2257 C  CA    . VAL A  1 281 ? 5.566   19.866 48.072  1.00 22.01  ? 312  VAL A CA    1 
ATOM   2258 C  C     . VAL A  1 281 ? 5.589   19.157 46.717  1.00 24.37  ? 312  VAL A C     1 
ATOM   2259 O  O     . VAL A  1 281 ? 4.697   19.354 45.891  1.00 23.38  ? 312  VAL A O     1 
ATOM   2260 C  CB    . VAL A  1 281 ? 6.382   21.176 48.005  1.00 18.54  ? 312  VAL A CB    1 
ATOM   2261 C  CG1   . VAL A  1 281 ? 5.978   22.008 46.796  1.00 19.01  ? 312  VAL A CG1   1 
ATOM   2262 C  CG2   . VAL A  1 281 ? 6.187   21.979 49.282  1.00 15.70  ? 312  VAL A CG2   1 
ATOM   2263 N  N     . CYS A  1 282 ? 6.602   18.320 46.503  1.00 21.57  ? 313  CYS A N     1 
ATOM   2264 C  CA    . CYS A  1 282 ? 6.676   17.494 45.301  1.00 21.48  ? 313  CYS A CA    1 
ATOM   2265 C  C     . CYS A  1 282 ? 5.437   16.609 45.155  1.00 20.64  ? 313  CYS A C     1 
ATOM   2266 O  O     . CYS A  1 282 ? 4.908   16.447 44.056  1.00 23.05  ? 313  CYS A O     1 
ATOM   2267 C  CB    . CYS A  1 282 ? 7.936   16.625 45.320  1.00 15.82  ? 313  CYS A CB    1 
ATOM   2268 S  SG    . CYS A  1 282 ? 9.468   17.505 44.951  1.00 20.04  ? 313  CYS A SG    1 
ATOM   2269 N  N     . ASP A  1 283 ? 4.979   16.043 46.268  1.00 20.34  ? 314  ASP A N     1 
ATOM   2270 C  CA    . ASP A  1 283 ? 3.778   15.210 46.270  1.00 22.63  ? 314  ASP A CA    1 
ATOM   2271 C  C     . ASP A  1 283 ? 2.536   16.023 45.918  1.00 21.60  ? 314  ASP A C     1 
ATOM   2272 O  O     . ASP A  1 283 ? 1.668   15.558 45.179  1.00 22.16  ? 314  ASP A O     1 
ATOM   2273 C  CB    . ASP A  1 283 ? 3.594   14.533 47.630  1.00 29.96  ? 314  ASP A CB    1 
ATOM   2274 C  CG    . ASP A  1 283 ? 4.574   13.400 47.853  1.00 34.42  ? 314  ASP A CG    1 
ATOM   2275 O  OD1   . ASP A  1 283 ? 4.983   12.768 46.857  1.00 37.17  ? 314  ASP A OD1   1 
ATOM   2276 O  OD2   . ASP A  1 283 ? 4.934   13.139 49.020  1.00 33.48  ? 314  ASP A OD2   1 
ATOM   2277 N  N     . VAL A  1 284 ? 2.458   17.238 46.451  1.00 22.81  ? 315  VAL A N     1 
ATOM   2278 C  CA    . VAL A  1 284 ? 1.347   18.133 46.151  1.00 26.31  ? 315  VAL A CA    1 
ATOM   2279 C  C     . VAL A  1 284 ? 1.327   18.504 44.669  1.00 25.11  ? 315  VAL A C     1 
ATOM   2280 O  O     . VAL A  1 284 ? 0.293   18.404 44.010  1.00 28.01  ? 315  VAL A O     1 
ATOM   2281 C  CB    . VAL A  1 284 ? 1.415   19.425 46.995  1.00 29.09  ? 315  VAL A CB    1 
ATOM   2282 C  CG1   . VAL A  1 284 ? 0.257   20.348 46.648  1.00 27.16  ? 315  VAL A CG1   1 
ATOM   2283 C  CG2   . VAL A  1 284 ? 1.409   19.095 48.481  1.00 25.86  ? 315  VAL A CG2   1 
ATOM   2284 N  N     . LEU A  1 285 ? 2.478   18.921 44.150  1.00 20.29  ? 316  LEU A N     1 
ATOM   2285 C  CA    . LEU A  1 285 ? 2.587   19.339 42.753  1.00 17.60  ? 316  LEU A CA    1 
ATOM   2286 C  C     . LEU A  1 285 ? 2.331   18.196 41.778  1.00 18.31  ? 316  LEU A C     1 
ATOM   2287 O  O     . LEU A  1 285 ? 1.732   18.397 40.723  1.00 22.44  ? 316  LEU A O     1 
ATOM   2288 C  CB    . LEU A  1 285 ? 3.968   19.945 42.486  1.00 15.61  ? 316  LEU A CB    1 
ATOM   2289 C  CG    . LEU A  1 285 ? 4.217   21.330 43.086  1.00 16.79  ? 316  LEU A CG    1 
ATOM   2290 C  CD1   . LEU A  1 285 ? 5.658   21.758 42.864  1.00 16.04  ? 316  LEU A CD1   1 
ATOM   2291 C  CD2   . LEU A  1 285 ? 3.259   22.338 42.477  1.00 23.16  ? 316  LEU A CD2   1 
ATOM   2292 N  N     . LYS A  1 286 ? 2.788   16.999 42.129  1.00 22.49  ? 317  LYS A N     1 
ATOM   2293 C  CA    . LYS A  1 286 ? 2.584   15.839 41.270  1.00 27.92  ? 317  LYS A CA    1 
ATOM   2294 C  C     . LYS A  1 286 ? 1.100   15.495 41.164  1.00 32.33  ? 317  LYS A C     1 
ATOM   2295 O  O     . LYS A  1 286 ? 0.625   15.073 40.110  1.00 32.25  ? 317  LYS A O     1 
ATOM   2296 C  CB    . LYS A  1 286 ? 3.371   14.633 41.784  1.00 28.00  ? 317  LYS A CB    1 
ATOM   2297 C  CG    . LYS A  1 286 ? 3.329   13.447 40.839  1.00 34.57  ? 317  LYS A CG    1 
ATOM   2298 C  CD    . LYS A  1 286 ? 4.272   12.342 41.271  1.00 36.09  ? 317  LYS A CD    1 
ATOM   2299 C  CE    . LYS A  1 286 ? 4.369   11.281 40.190  1.00 42.67  ? 317  LYS A CE    1 
ATOM   2300 N  NZ    . LYS A  1 286 ? 4.856   11.865 38.908  1.00 39.66  ? 317  LYS A NZ    1 
ATOM   2301 N  N     . GLN A  1 287 ? 0.375   15.686 42.263  1.00 29.08  ? 318  GLN A N     1 
ATOM   2302 C  CA    . GLN A  1 287 ? -1.066  15.468 42.280  1.00 33.12  ? 318  GLN A CA    1 
ATOM   2303 C  C     . GLN A  1 287 ? -1.771  16.501 41.404  1.00 33.14  ? 318  GLN A C     1 
ATOM   2304 O  O     . GLN A  1 287 ? -2.819  16.225 40.822  1.00 31.13  ? 318  GLN A O     1 
ATOM   2305 C  CB    . GLN A  1 287 ? -1.599  15.528 43.716  1.00 36.77  ? 318  GLN A CB    1 
ATOM   2306 C  CG    . GLN A  1 287 ? -3.099  15.302 43.842  1.00 47.84  ? 318  GLN A CG    1 
ATOM   2307 C  CD    . GLN A  1 287 ? -3.530  13.941 43.329  1.00 58.95  ? 318  GLN A CD    1 
ATOM   2308 O  OE1   . GLN A  1 287 ? -2.831  12.944 43.515  1.00 66.95  ? 318  GLN A OE1   1 
ATOM   2309 N  NE2   . GLN A  1 287 ? -4.683  13.894 42.672  1.00 57.28  ? 318  GLN A NE2   1 
ATOM   2310 N  N     . GLU A  1 288 ? -1.182  17.688 41.309  1.00 24.52  ? 319  GLU A N     1 
ATOM   2311 C  CA    . GLU A  1 288 ? -1.748  18.760 40.501  1.00 26.32  ? 319  GLU A CA    1 
ATOM   2312 C  C     . GLU A  1 288 ? -1.313  18.656 39.043  1.00 31.09  ? 319  GLU A C     1 
ATOM   2313 O  O     . GLU A  1 288 ? -2.072  18.999 38.134  1.00 31.19  ? 319  GLU A O     1 
ATOM   2314 C  CB    . GLU A  1 288 ? -1.348  20.119 41.074  1.00 29.04  ? 319  GLU A CB    1 
ATOM   2315 C  CG    . GLU A  1 288 ? -2.208  20.558 42.243  1.00 42.48  ? 319  GLU A CG    1 
ATOM   2316 C  CD    . GLU A  1 288 ? -3.470  21.273 41.798  1.00 56.55  ? 319  GLU A CD    1 
ATOM   2317 O  OE1   . GLU A  1 288 ? -3.437  21.933 40.737  1.00 59.81  ? 319  GLU A OE1   1 
ATOM   2318 O  OE2   . GLU A  1 288 ? -4.495  21.175 42.506  1.00 64.05  ? 319  GLU A OE2   1 
ATOM   2319 N  N     . HIS A  1 289 ? -0.094  18.174 38.825  1.00 26.47  ? 320  HIS A N     1 
ATOM   2320 C  CA    . HIS A  1 289 ? 0.446   18.054 37.476  1.00 25.49  ? 320  HIS A CA    1 
ATOM   2321 C  C     . HIS A  1 289 ? 0.992   16.658 37.197  1.00 24.55  ? 320  HIS A C     1 
ATOM   2322 O  O     . HIS A  1 289 ? 2.200   16.437 37.283  1.00 26.25  ? 320  HIS A O     1 
ATOM   2323 C  CB    . HIS A  1 289 ? 1.550   19.087 37.253  1.00 24.16  ? 320  HIS A CB    1 
ATOM   2324 C  CG    . HIS A  1 289 ? 1.101   20.502 37.434  1.00 22.69  ? 320  HIS A CG    1 
ATOM   2325 N  ND1   . HIS A  1 289 ? 0.471   21.215 36.437  1.00 24.89  ? 320  HIS A ND1   1 
ATOM   2326 C  CD2   . HIS A  1 289 ? 1.196   21.339 38.494  1.00 23.82  ? 320  HIS A CD2   1 
ATOM   2327 C  CE1   . HIS A  1 289 ? 0.193   22.430 36.878  1.00 26.36  ? 320  HIS A CE1   1 
ATOM   2328 N  NE2   . HIS A  1 289 ? 0.623   22.531 38.122  1.00 26.14  ? 320  HIS A NE2   1 
ATOM   2329 N  N     . PRO A  1 290 ? 0.105   15.711 36.851  1.00 26.64  ? 321  PRO A N     1 
ATOM   2330 C  CA    . PRO A  1 290 ? 0.529   14.349 36.505  1.00 26.70  ? 321  PRO A CA    1 
ATOM   2331 C  C     . PRO A  1 290 ? 1.389   14.317 35.244  1.00 30.34  ? 321  PRO A C     1 
ATOM   2332 O  O     . PRO A  1 290 ? 2.102   13.342 35.007  1.00 35.95  ? 321  PRO A O     1 
ATOM   2333 C  CB    . PRO A  1 290 ? -0.798  13.610 36.272  1.00 28.00  ? 321  PRO A CB    1 
ATOM   2334 C  CG    . PRO A  1 290 ? -1.839  14.451 36.924  1.00 35.32  ? 321  PRO A CG    1 
ATOM   2335 C  CD    . PRO A  1 290 ? -1.358  15.861 36.800  1.00 32.25  ? 321  PRO A CD    1 
ATOM   2336 N  N     . GLU A  1 291 ? 1.318   15.383 34.453  1.00 26.98  ? 322  GLU A N     1 
ATOM   2337 C  CA    . GLU A  1 291 ? 2.033   15.462 33.184  1.00 29.91  ? 322  GLU A CA    1 
ATOM   2338 C  C     . GLU A  1 291 ? 3.463   15.983 33.341  1.00 29.48  ? 322  GLU A C     1 
ATOM   2339 O  O     . GLU A  1 291 ? 4.276   15.857 32.427  1.00 28.55  ? 322  GLU A O     1 
ATOM   2340 C  CB    . GLU A  1 291 ? 1.265   16.353 32.200  1.00 25.24  ? 322  GLU A CB    1 
ATOM   2341 C  CG    . GLU A  1 291 ? 1.410   17.855 32.440  1.00 23.66  ? 322  GLU A CG    1 
ATOM   2342 C  CD    . GLU A  1 291 ? 0.615   18.362 33.635  1.00 28.24  ? 322  GLU A CD    1 
ATOM   2343 O  OE1   . GLU A  1 291 ? -0.117  17.566 34.258  1.00 28.91  ? 322  GLU A OE1   1 
ATOM   2344 O  OE2   . GLU A  1 291 ? 0.721   19.568 33.947  1.00 26.18  ? 322  GLU A OE2   1 
ATOM   2345 N  N     . TRP A  1 292 ? 3.769   16.563 34.497  1.00 22.00  ? 323  TRP A N     1 
ATOM   2346 C  CA    . TRP A  1 292 ? 5.089   17.147 34.728  1.00 20.58  ? 323  TRP A CA    1 
ATOM   2347 C  C     . TRP A  1 292 ? 6.179   16.093 34.894  1.00 26.89  ? 323  TRP A C     1 
ATOM   2348 O  O     . TRP A  1 292 ? 5.935   15.008 35.419  1.00 26.39  ? 323  TRP A O     1 
ATOM   2349 C  CB    . TRP A  1 292 ? 5.065   18.048 35.964  1.00 19.04  ? 323  TRP A CB    1 
ATOM   2350 C  CG    . TRP A  1 292 ? 4.553   19.430 35.709  1.00 20.19  ? 323  TRP A CG    1 
ATOM   2351 C  CD1   . TRP A  1 292 ? 3.954   19.892 34.571  1.00 20.89  ? 323  TRP A CD1   1 
ATOM   2352 C  CD2   . TRP A  1 292 ? 4.602   20.539 36.614  1.00 19.40  ? 323  TRP A CD2   1 
ATOM   2353 N  NE1   . TRP A  1 292 ? 3.625   21.219 34.716  1.00 17.83  ? 323  TRP A NE1   1 
ATOM   2354 C  CE2   . TRP A  1 292 ? 4.012   21.640 35.961  1.00 19.70  ? 323  TRP A CE2   1 
ATOM   2355 C  CE3   . TRP A  1 292 ? 5.083   20.706 37.916  1.00 17.81  ? 323  TRP A CE3   1 
ATOM   2356 C  CZ2   . TRP A  1 292 ? 3.894   22.890 36.566  1.00 17.98  ? 323  TRP A CZ2   1 
ATOM   2357 C  CZ3   . TRP A  1 292 ? 4.965   21.947 38.514  1.00 16.11  ? 323  TRP A CZ3   1 
ATOM   2358 C  CH2   . TRP A  1 292 ? 4.375   23.022 37.840  1.00 17.30  ? 323  TRP A CH2   1 
ATOM   2359 N  N     . GLY A  1 293 ? 7.386   16.429 34.445  1.00 27.44  ? 324  GLY A N     1 
ATOM   2360 C  CA    . GLY A  1 293 ? 8.541   15.572 34.635  1.00 24.49  ? 324  GLY A CA    1 
ATOM   2361 C  C     . GLY A  1 293 ? 9.302   15.928 35.898  1.00 23.94  ? 324  GLY A C     1 
ATOM   2362 O  O     . GLY A  1 293 ? 8.988   16.918 36.563  1.00 18.46  ? 324  GLY A O     1 
ATOM   2363 N  N     . ASP A  1 294 ? 10.309  15.122 36.223  1.00 21.75  ? 325  ASP A N     1 
ATOM   2364 C  CA    . ASP A  1 294 ? 11.096  15.297 37.441  1.00 24.99  ? 325  ASP A CA    1 
ATOM   2365 C  C     . ASP A  1 294 ? 11.726  16.682 37.571  1.00 22.58  ? 325  ASP A C     1 
ATOM   2366 O  O     . ASP A  1 294 ? 11.708  17.276 38.648  1.00 22.39  ? 325  ASP A O     1 
ATOM   2367 C  CB    . ASP A  1 294 ? 12.193  14.232 37.510  1.00 20.77  ? 325  ASP A CB    1 
ATOM   2368 C  CG    . ASP A  1 294 ? 13.253  14.554 38.547  1.00 25.35  ? 325  ASP A CG    1 
ATOM   2369 O  OD1   . ASP A  1 294 ? 12.999  14.325 39.749  1.00 23.39  ? 325  ASP A OD1   1 
ATOM   2370 O  OD2   . ASP A  1 294 ? 14.343  15.030 38.161  1.00 22.97  ? 325  ASP A OD2   1 
ATOM   2371 N  N     . GLU A  1 295 ? 12.279  17.196 36.477  1.00 23.47  ? 326  GLU A N     1 
ATOM   2372 C  CA    . GLU A  1 295 ? 12.997  18.466 36.520  1.00 17.36  ? 326  GLU A CA    1 
ATOM   2373 C  C     . GLU A  1 295 ? 12.080  19.634 36.880  1.00 22.54  ? 326  GLU A C     1 
ATOM   2374 O  O     . GLU A  1 295 ? 12.438  20.467 37.711  1.00 18.82  ? 326  GLU A O     1 
ATOM   2375 C  CB    . GLU A  1 295 ? 13.695  18.737 35.183  1.00 22.53  ? 326  GLU A CB    1 
ATOM   2376 C  CG    . GLU A  1 295 ? 14.514  20.025 35.149  1.00 21.09  ? 326  GLU A CG    1 
ATOM   2377 C  CD    . GLU A  1 295 ? 15.756  19.971 36.028  1.00 24.36  ? 326  GLU A CD    1 
ATOM   2378 O  OE1   . GLU A  1 295 ? 16.139  18.866 36.469  1.00 25.43  ? 326  GLU A OE1   1 
ATOM   2379 O  OE2   . GLU A  1 295 ? 16.353  21.040 36.276  1.00 24.34  ? 326  GLU A OE2   1 
ATOM   2380 N  N     . GLN A  1 296 ? 10.900  19.694 36.267  1.00 20.38  ? 327  GLN A N     1 
ATOM   2381 C  CA    . GLN A  1 296 ? 9.973   20.790 36.543  1.00 19.75  ? 327  GLN A CA    1 
ATOM   2382 C  C     . GLN A  1 296 ? 9.419   20.698 37.961  1.00 21.45  ? 327  GLN A C     1 
ATOM   2383 O  O     . GLN A  1 296 ? 9.218   21.716 38.625  1.00 17.65  ? 327  GLN A O     1 
ATOM   2384 C  CB    . GLN A  1 296 ? 8.822   20.815 35.529  1.00 20.33  ? 327  GLN A CB    1 
ATOM   2385 C  CG    . GLN A  1 296 ? 7.930   22.051 35.658  1.00 15.10  ? 327  GLN A CG    1 
ATOM   2386 C  CD    . GLN A  1 296 ? 7.072   22.295 34.430  1.00 15.86  ? 327  GLN A CD    1 
ATOM   2387 O  OE1   . GLN A  1 296 ? 6.949   21.433 33.564  1.00 17.49  ? 327  GLN A OE1   1 
ATOM   2388 N  NE2   . GLN A  1 296 ? 6.480   23.483 34.348  1.00 20.56  ? 327  GLN A NE2   1 
ATOM   2389 N  N     . LEU A  1 297 ? 9.178   19.475 38.421  1.00 22.17  ? 328  LEU A N     1 
ATOM   2390 C  CA    . LEU A  1 297 ? 8.699   19.255 39.782  1.00 17.85  ? 328  LEU A CA    1 
ATOM   2391 C  C     . LEU A  1 297 ? 9.726   19.721 40.812  1.00 14.74  ? 328  LEU A C     1 
ATOM   2392 O  O     . LEU A  1 297 ? 9.370   20.355 41.804  1.00 15.32  ? 328  LEU A O     1 
ATOM   2393 C  CB    . LEU A  1 297 ? 8.362   17.778 40.003  1.00 21.29  ? 328  LEU A CB    1 
ATOM   2394 C  CG    . LEU A  1 297 ? 7.055   17.276 39.383  1.00 24.96  ? 328  LEU A CG    1 
ATOM   2395 C  CD1   . LEU A  1 297 ? 6.997   15.760 39.424  1.00 22.88  ? 328  LEU A CD1   1 
ATOM   2396 C  CD2   . LEU A  1 297 ? 5.859   17.878 40.103  1.00 21.39  ? 328  LEU A CD2   1 
ATOM   2397 N  N     . PHE A  1 298 ? 10.998  19.413 40.573  1.00 14.48  ? 329  PHE A N     1 
ATOM   2398 C  CA    . PHE A  1 298 ? 12.060  19.849 41.475  1.00 16.12  ? 329  PHE A CA    1 
ATOM   2399 C  C     . PHE A  1 298 ? 12.178  21.367 41.523  1.00 16.11  ? 329  PHE A C     1 
ATOM   2400 O  O     . PHE A  1 298 ? 12.220  21.960 42.600  1.00 17.12  ? 329  PHE A O     1 
ATOM   2401 C  CB    . PHE A  1 298 ? 13.411  19.256 41.070  1.00 16.78  ? 329  PHE A CB    1 
ATOM   2402 C  CG    . PHE A  1 298 ? 14.581  19.903 41.769  1.00 18.71  ? 329  PHE A CG    1 
ATOM   2403 C  CD1   . PHE A  1 298 ? 14.901  19.558 43.070  1.00 15.46  ? 329  PHE A CD1   1 
ATOM   2404 C  CD2   . PHE A  1 298 ? 15.346  20.866 41.130  1.00 19.68  ? 329  PHE A CD2   1 
ATOM   2405 C  CE1   . PHE A  1 298 ? 15.966  20.154 43.720  1.00 15.35  ? 329  PHE A CE1   1 
ATOM   2406 C  CE2   . PHE A  1 298 ? 16.411  21.468 41.777  1.00 17.22  ? 329  PHE A CE2   1 
ATOM   2407 C  CZ    . PHE A  1 298 ? 16.723  21.109 43.074  1.00 15.01  ? 329  PHE A CZ    1 
ATOM   2408 N  N     . GLN A  1 299 ? 12.243  21.989 40.350  1.00 14.14  ? 330  GLN A N     1 
ATOM   2409 C  CA    . GLN A  1 299 ? 12.477  23.428 40.264  1.00 18.64  ? 330  GLN A CA    1 
ATOM   2410 C  C     . GLN A  1 299 ? 11.311  24.236 40.830  1.00 18.40  ? 330  GLN A C     1 
ATOM   2411 O  O     . GLN A  1 299 ? 11.517  25.272 41.464  1.00 16.55  ? 330  GLN A O     1 
ATOM   2412 C  CB    . GLN A  1 299 ? 12.746  23.837 38.812  1.00 17.24  ? 330  GLN A CB    1 
ATOM   2413 C  CG    . GLN A  1 299 ? 13.968  23.171 38.188  1.00 16.22  ? 330  GLN A CG    1 
ATOM   2414 C  CD    . GLN A  1 299 ? 15.284  23.670 38.766  1.00 16.37  ? 330  GLN A CD    1 
ATOM   2415 O  OE1   . GLN A  1 299 ? 15.321  24.656 39.502  1.00 15.66  ? 330  GLN A OE1   1 
ATOM   2416 N  NE2   . GLN A  1 299 ? 16.374  22.993 38.422  1.00 15.86  ? 330  GLN A NE2   1 
ATOM   2417 N  N     . THR A  1 300 ? 10.090  23.759 40.606  1.00 18.57  ? 331  THR A N     1 
ATOM   2418 C  CA    . THR A  1 300 ? 8.901   24.464 41.071  1.00 15.83  ? 331  THR A CA    1 
ATOM   2419 C  C     . THR A  1 300 ? 8.784   24.381 42.589  1.00 16.20  ? 331  THR A C     1 
ATOM   2420 O  O     . THR A  1 300 ? 8.400   25.348 43.248  1.00 14.78  ? 331  THR A O     1 
ATOM   2421 C  CB    . THR A  1 300 ? 7.618   23.900 40.432  1.00 14.15  ? 331  THR A CB    1 
ATOM   2422 O  OG1   . THR A  1 300 ? 7.787   23.818 39.011  1.00 15.13  ? 331  THR A OG1   1 
ATOM   2423 C  CG2   . THR A  1 300 ? 6.427   24.793 40.750  1.00 14.94  ? 331  THR A CG2   1 
ATOM   2424 N  N     . SER A  1 301 ? 9.122   23.216 43.136  1.00 16.04  ? 332  SER A N     1 
ATOM   2425 C  CA    . SER A  1 301 ? 9.125   23.017 44.581  1.00 16.66  ? 332  SER A CA    1 
ATOM   2426 C  C     . SER A  1 301 ? 10.137  23.934 45.263  1.00 15.62  ? 332  SER A C     1 
ATOM   2427 O  O     . SER A  1 301 ? 9.864   24.484 46.329  1.00 14.25  ? 332  SER A O     1 
ATOM   2428 C  CB    . SER A  1 301 ? 9.426   21.556 44.924  1.00 18.38  ? 332  SER A CB    1 
ATOM   2429 O  OG    . SER A  1 301 ? 8.441   20.693 44.378  1.00 23.09  ? 332  SER A OG    1 
ATOM   2430 N  N     . ARG A  1 302 ? 11.302  24.097 44.640  1.00 15.14  ? 333  ARG A N     1 
ATOM   2431 C  CA    . ARG A  1 302 ? 12.337  24.972 45.183  1.00 16.68  ? 333  ARG A CA    1 
ATOM   2432 C  C     . ARG A  1 302 ? 11.848  26.415 45.283  1.00 16.25  ? 333  ARG A C     1 
ATOM   2433 O  O     . ARG A  1 302 ? 12.079  27.084 46.288  1.00 16.33  ? 333  ARG A O     1 
ATOM   2434 C  CB    . ARG A  1 302 ? 13.610  24.908 44.332  1.00 10.14  ? 333  ARG A CB    1 
ATOM   2435 C  CG    . ARG A  1 302 ? 14.689  25.895 44.774  1.00 12.42  ? 333  ARG A CG    1 
ATOM   2436 C  CD    . ARG A  1 302 ? 16.029  25.620 44.102  1.00 17.11  ? 333  ARG A CD    1 
ATOM   2437 N  NE    . ARG A  1 302 ? 17.104  26.389 44.726  1.00 14.13  ? 333  ARG A NE    1 
ATOM   2438 C  CZ    . ARG A  1 302 ? 18.396  26.222 44.465  1.00 17.39  ? 333  ARG A CZ    1 
ATOM   2439 N  NH1   . ARG A  1 302 ? 18.787  25.312 43.584  1.00 17.02  ? 333  ARG A NH1   1 
ATOM   2440 N  NH2   . ARG A  1 302 ? 19.300  26.967 45.087  1.00 21.39  ? 333  ARG A NH2   1 
ATOM   2441 N  N     . LEU A  1 303 ? 11.171  26.887 44.239  1.00 15.99  ? 334  LEU A N     1 
ATOM   2442 C  CA    . LEU A  1 303 ? 10.628  28.245 44.225  1.00 14.90  ? 334  LEU A CA    1 
ATOM   2443 C  C     . LEU A  1 303 ? 9.582   28.434 45.321  1.00 11.10  ? 334  LEU A C     1 
ATOM   2444 O  O     . LEU A  1 303 ? 9.526   29.483 45.964  1.00 14.76  ? 334  LEU A O     1 
ATOM   2445 C  CB    . LEU A  1 303 ? 10.020  28.569 42.857  1.00 14.46  ? 334  LEU A CB    1 
ATOM   2446 C  CG    . LEU A  1 303 ? 10.995  28.659 41.680  1.00 18.57  ? 334  LEU A CG    1 
ATOM   2447 C  CD1   . LEU A  1 303 ? 10.265  29.068 40.408  1.00 16.69  ? 334  LEU A CD1   1 
ATOM   2448 C  CD2   . LEU A  1 303 ? 12.128  29.632 41.988  1.00 19.57  ? 334  LEU A CD2   1 
ATOM   2449 N  N     . ILE A  1 304 ? 8.760   27.412 45.531  1.00 10.93  ? 335  ILE A N     1 
ATOM   2450 C  CA    . ILE A  1 304 ? 7.749   27.438 46.582  1.00 11.67  ? 335  ILE A CA    1 
ATOM   2451 C  C     . ILE A  1 304 ? 8.394   27.514 47.969  1.00 9.86   ? 335  ILE A C     1 
ATOM   2452 O  O     . ILE A  1 304 ? 7.962   28.292 48.819  1.00 13.71  ? 335  ILE A O     1 
ATOM   2453 C  CB    . ILE A  1 304 ? 6.827   26.203 46.491  1.00 13.68  ? 335  ILE A CB    1 
ATOM   2454 C  CG1   . ILE A  1 304 ? 5.958   26.290 45.232  1.00 15.81  ? 335  ILE A CG1   1 
ATOM   2455 C  CG2   . ILE A  1 304 ? 5.947   26.086 47.730  1.00 11.04  ? 335  ILE A CG2   1 
ATOM   2456 C  CD1   . ILE A  1 304 ? 5.089   25.076 44.996  1.00 14.77  ? 335  ILE A CD1   1 
ATOM   2457 N  N     . LEU A  1 305 ? 9.438   26.721 48.190  1.00 13.19  ? 336  LEU A N     1 
ATOM   2458 C  CA    . LEU A  1 305 ? 10.128  26.725 49.479  1.00 12.61  ? 336  LEU A CA    1 
ATOM   2459 C  C     . LEU A  1 305 ? 10.808  28.067 49.755  1.00 14.80  ? 336  LEU A C     1 
ATOM   2460 O  O     . LEU A  1 305 ? 10.869  28.511 50.900  1.00 13.67  ? 336  LEU A O     1 
ATOM   2461 C  CB    . LEU A  1 305 ? 11.150  25.589 49.544  1.00 11.20  ? 336  LEU A CB    1 
ATOM   2462 C  CG    . LEU A  1 305 ? 10.659  24.324 50.254  1.00 15.32  ? 336  LEU A CG    1 
ATOM   2463 C  CD1   . LEU A  1 305 ? 9.492   23.692 49.506  1.00 15.03  ? 336  LEU A CD1   1 
ATOM   2464 C  CD2   . LEU A  1 305 ? 11.794  23.326 50.439  1.00 15.30  ? 336  LEU A CD2   1 
ATOM   2465 N  N     . ILE A  1 306 ? 11.313  28.708 48.705  1.00 15.70  ? 337  ILE A N     1 
ATOM   2466 C  CA    . ILE A  1 306 ? 11.861  30.054 48.831  1.00 14.17  ? 337  ILE A CA    1 
ATOM   2467 C  C     . ILE A  1 306 ? 10.762  31.015 49.286  1.00 16.33  ? 337  ILE A C     1 
ATOM   2468 O  O     . ILE A  1 306 ? 10.982  31.863 50.151  1.00 14.82  ? 337  ILE A O     1 
ATOM   2469 C  CB    . ILE A  1 306 ? 12.484  30.541 47.503  1.00 13.31  ? 337  ILE A CB    1 
ATOM   2470 C  CG1   . ILE A  1 306 ? 13.720  29.703 47.168  1.00 13.94  ? 337  ILE A CG1   1 
ATOM   2471 C  CG2   . ILE A  1 306 ? 12.864  32.009 47.592  1.00 12.59  ? 337  ILE A CG2   1 
ATOM   2472 C  CD1   . ILE A  1 306 ? 14.397  30.099 45.876  1.00 18.51  ? 337  ILE A CD1   1 
ATOM   2473 N  N     . GLY A  1 307 ? 9.574   30.854 48.714  1.00 16.76  ? 338  GLY A N     1 
ATOM   2474 C  CA    . GLY A  1 307 ? 8.419   31.640 49.109  1.00 18.36  ? 338  GLY A CA    1 
ATOM   2475 C  C     . GLY A  1 307 ? 8.047   31.420 50.564  1.00 14.67  ? 338  GLY A C     1 
ATOM   2476 O  O     . GLY A  1 307 ? 7.821   32.377 51.304  1.00 16.18  ? 338  GLY A O     1 
ATOM   2477 N  N     . GLU A  1 308 ? 7.989   30.154 50.973  1.00 14.13  ? 339  GLU A N     1 
ATOM   2478 C  CA    . GLU A  1 308 ? 7.673   29.803 52.356  1.00 14.58  ? 339  GLU A CA    1 
ATOM   2479 C  C     . GLU A  1 308 ? 8.676   30.411 53.320  1.00 18.72  ? 339  GLU A C     1 
ATOM   2480 O  O     . GLU A  1 308 ? 8.306   30.944 54.369  1.00 16.08  ? 339  GLU A O     1 
ATOM   2481 C  CB    . GLU A  1 308 ? 7.656   28.284 52.544  1.00 15.74  ? 339  GLU A CB    1 
ATOM   2482 C  CG    . GLU A  1 308 ? 6.610   27.545 51.741  1.00 16.73  ? 339  GLU A CG    1 
ATOM   2483 C  CD    . GLU A  1 308 ? 6.535   26.082 52.130  1.00 23.85  ? 339  GLU A CD    1 
ATOM   2484 O  OE1   . GLU A  1 308 ? 6.338   25.797 53.329  1.00 34.09  ? 339  GLU A OE1   1 
ATOM   2485 O  OE2   . GLU A  1 308 ? 6.684   25.219 51.242  1.00 24.31  ? 339  GLU A OE2   1 
ATOM   2486 N  N     . THR A  1 309 ? 9.951   30.311 52.957  1.00 15.84  ? 340  THR A N     1 
ATOM   2487 C  CA    . THR A  1 309 ? 11.032  30.802 53.795  1.00 15.95  ? 340  THR A CA    1 
ATOM   2488 C  C     . THR A  1 309 ? 10.876  32.292 54.075  1.00 17.17  ? 340  THR A C     1 
ATOM   2489 O  O     . THR A  1 309 ? 10.920  32.718 55.224  1.00 16.07  ? 340  THR A O     1 
ATOM   2490 C  CB    . THR A  1 309 ? 12.403  30.540 53.147  1.00 15.95  ? 340  THR A CB    1 
ATOM   2491 O  OG1   . THR A  1 309 ? 12.557  29.135 52.909  1.00 14.21  ? 340  THR A OG1   1 
ATOM   2492 C  CG2   . THR A  1 309 ? 13.522  31.022 54.057  1.00 13.20  ? 340  THR A CG2   1 
ATOM   2493 N  N     . ILE A  1 310 ? 10.672  33.076 53.022  1.00 13.42  ? 341  ILE A N     1 
ATOM   2494 C  CA    . ILE A  1 310 ? 10.520  34.519 53.172  1.00 16.55  ? 341  ILE A CA    1 
ATOM   2495 C  C     . ILE A  1 310 ? 9.269   34.860 53.987  1.00 17.49  ? 341  ILE A C     1 
ATOM   2496 O  O     . ILE A  1 310 ? 9.289   35.765 54.822  1.00 18.81  ? 341  ILE A O     1 
ATOM   2497 C  CB    . ILE A  1 310 ? 10.458  35.218 51.799  1.00 14.05  ? 341  ILE A CB    1 
ATOM   2498 C  CG1   . ILE A  1 310 ? 11.729  34.916 50.999  1.00 14.36  ? 341  ILE A CG1   1 
ATOM   2499 C  CG2   . ILE A  1 310 ? 10.286  36.718 51.972  1.00 13.86  ? 341  ILE A CG2   1 
ATOM   2500 C  CD1   . ILE A  1 310 ? 11.781  35.588 49.642  1.00 20.46  ? 341  ILE A CD1   1 
ATOM   2501 N  N     . LYS A  1 311 ? 8.191   34.119 53.744  1.00 18.36  ? 342  LYS A N     1 
ATOM   2502 C  CA    . LYS A  1 311 ? 6.937   34.296 54.474  1.00 19.26  ? 342  LYS A CA    1 
ATOM   2503 C  C     . LYS A  1 311 ? 7.123   34.082 55.974  1.00 19.74  ? 342  LYS A C     1 
ATOM   2504 O  O     . LYS A  1 311 ? 6.711   34.910 56.788  1.00 13.19  ? 342  LYS A O     1 
ATOM   2505 C  CB    . LYS A  1 311 ? 5.877   33.331 53.937  1.00 13.66  ? 342  LYS A CB    1 
ATOM   2506 C  CG    . LYS A  1 311 ? 4.582   33.299 54.733  1.00 25.46  ? 342  LYS A CG    1 
ATOM   2507 C  CD    . LYS A  1 311 ? 3.722   34.519 54.455  1.00 27.41  ? 342  LYS A CD    1 
ATOM   2508 C  CE    . LYS A  1 311 ? 2.286   34.285 54.900  1.00 32.25  ? 342  LYS A CE    1 
ATOM   2509 N  NZ    . LYS A  1 311 ? 1.374   35.363 54.430  1.00 31.28  ? 342  LYS A NZ    1 
ATOM   2510 N  N     . ILE A  1 312 ? 7.745   32.960 56.328  1.00 15.83  ? 343  ILE A N     1 
ATOM   2511 C  CA    . ILE A  1 312 ? 7.990   32.616 57.725  1.00 18.86  ? 343  ILE A CA    1 
ATOM   2512 C  C     . ILE A  1 312 ? 8.948   33.604 58.391  1.00 18.87  ? 343  ILE A C     1 
ATOM   2513 O  O     . ILE A  1 312 ? 8.750   33.995 59.541  1.00 13.94  ? 343  ILE A O     1 
ATOM   2514 C  CB    . ILE A  1 312 ? 8.552   31.183 57.853  1.00 18.55  ? 343  ILE A CB    1 
ATOM   2515 C  CG1   . ILE A  1 312 ? 7.492   30.164 57.425  1.00 15.52  ? 343  ILE A CG1   1 
ATOM   2516 C  CG2   . ILE A  1 312 ? 9.007   30.902 59.281  1.00 19.68  ? 343  ILE A CG2   1 
ATOM   2517 C  CD1   . ILE A  1 312 ? 7.981   28.734 57.408  1.00 16.77  ? 343  ILE A CD1   1 
ATOM   2518 N  N     . VAL A  1 313 ? 9.978   34.018 57.662  1.00 15.03  ? 344  VAL A N     1 
ATOM   2519 C  CA    . VAL A  1 313 ? 10.978  34.920 58.222  1.00 16.65  ? 344  VAL A CA    1 
ATOM   2520 C  C     . VAL A  1 313 ? 10.363  36.281 58.559  1.00 18.77  ? 344  VAL A C     1 
ATOM   2521 O  O     . VAL A  1 313 ? 10.638  36.854 59.614  1.00 16.72  ? 344  VAL A O     1 
ATOM   2522 C  CB    . VAL A  1 313 ? 12.173  35.096 57.260  1.00 14.19  ? 344  VAL A CB    1 
ATOM   2523 C  CG1   . VAL A  1 313 ? 13.024  36.281 57.669  1.00 18.28  ? 344  VAL A CG1   1 
ATOM   2524 C  CG2   . VAL A  1 313 ? 13.019  33.826 57.228  1.00 16.38  ? 344  VAL A CG2   1 
ATOM   2525 N  N     . ILE A  1 314 ? 9.507   36.789 57.679  1.00 14.91  ? 345  ILE A N     1 
ATOM   2526 C  CA    . ILE A  1 314 ? 8.870   38.078 57.923  1.00 17.03  ? 345  ILE A CA    1 
ATOM   2527 C  C     . ILE A  1 314 ? 7.778   38.002 58.995  1.00 22.16  ? 345  ILE A C     1 
ATOM   2528 O  O     . ILE A  1 314 ? 7.808   38.747 59.976  1.00 22.05  ? 345  ILE A O     1 
ATOM   2529 C  CB    . ILE A  1 314 ? 8.264   38.655 56.631  1.00 15.62  ? 345  ILE A CB    1 
ATOM   2530 C  CG1   . ILE A  1 314 ? 9.375   39.028 55.647  1.00 18.55  ? 345  ILE A CG1   1 
ATOM   2531 C  CG2   . ILE A  1 314 ? 7.404   39.873 56.941  1.00 14.38  ? 345  ILE A CG2   1 
ATOM   2532 C  CD1   . ILE A  1 314 ? 8.871   39.631 54.351  1.00 20.13  ? 345  ILE A CD1   1 
ATOM   2533 N  N     . GLU A  1 315 ? 6.827   37.092 58.821  1.00 16.12  ? 346  GLU A N     1 
ATOM   2534 C  CA    . GLU A  1 315 ? 5.620   37.113 59.638  1.00 14.04  ? 346  GLU A CA    1 
ATOM   2535 C  C     . GLU A  1 315 ? 5.729   36.333 60.951  1.00 21.14  ? 346  GLU A C     1 
ATOM   2536 O  O     . GLU A  1 315 ? 4.866   36.458 61.817  1.00 17.82  ? 346  GLU A O     1 
ATOM   2537 C  CB    . GLU A  1 315 ? 4.439   36.594 58.814  1.00 27.87  ? 346  GLU A CB    1 
ATOM   2538 C  CG    . GLU A  1 315 ? 4.191   37.419 57.555  1.00 26.38  ? 346  GLU A CG    1 
ATOM   2539 C  CD    . GLU A  1 315 ? 2.859   37.119 56.893  1.00 28.97  ? 346  GLU A CD    1 
ATOM   2540 O  OE1   . GLU A  1 315 ? 2.070   36.333 57.460  1.00 29.18  ? 346  GLU A OE1   1 
ATOM   2541 O  OE2   . GLU A  1 315 ? 2.604   37.676 55.802  1.00 28.65  ? 346  GLU A OE2   1 
ATOM   2542 N  N     . ASP A  1 316 ? 6.783   35.538 61.107  1.00 17.34  ? 347  ASP A N     1 
ATOM   2543 C  CA    . ASP A  1 316 ? 6.998   34.824 62.365  1.00 22.20  ? 347  ASP A CA    1 
ATOM   2544 C  C     . ASP A  1 316 ? 8.319   35.211 63.029  1.00 22.58  ? 347  ASP A C     1 
ATOM   2545 O  O     . ASP A  1 316 ? 8.352   35.560 64.209  1.00 15.44  ? 347  ASP A O     1 
ATOM   2546 C  CB    . ASP A  1 316 ? 6.957   33.311 62.138  1.00 25.68  ? 347  ASP A CB    1 
ATOM   2547 C  CG    . ASP A  1 316 ? 5.569   32.808 61.795  1.00 33.46  ? 347  ASP A CG    1 
ATOM   2548 O  OD1   . ASP A  1 316 ? 4.582   33.449 62.214  1.00 34.20  ? 347  ASP A OD1   1 
ATOM   2549 O  OD2   . ASP A  1 316 ? 5.466   31.770 61.108  1.00 34.95  ? 347  ASP A OD2   1 
ATOM   2550 N  N     . TYR A  1 317 ? 9.401   35.147 62.259  1.00 18.39  ? 348  TYR A N     1 
ATOM   2551 C  CA    . TYR A  1 317 ? 10.747  35.361 62.782  1.00 15.99  ? 348  TYR A CA    1 
ATOM   2552 C  C     . TYR A  1 317 ? 10.985  36.823 63.167  1.00 15.94  ? 348  TYR A C     1 
ATOM   2553 O  O     . TYR A  1 317 ? 11.248  37.125 64.330  1.00 18.47  ? 348  TYR A O     1 
ATOM   2554 C  CB    . TYR A  1 317 ? 11.780  34.894 61.750  1.00 19.70  ? 348  TYR A CB    1 
ATOM   2555 C  CG    . TYR A  1 317 ? 13.232  35.119 62.122  1.00 21.18  ? 348  TYR A CG    1 
ATOM   2556 C  CD1   . TYR A  1 317 ? 13.935  34.174 62.857  1.00 29.05  ? 348  TYR A CD1   1 
ATOM   2557 C  CD2   . TYR A  1 317 ? 13.907  36.260 61.709  1.00 20.37  ? 348  TYR A CD2   1 
ATOM   2558 C  CE1   . TYR A  1 317 ? 15.266  34.370 63.186  1.00 30.29  ? 348  TYR A CE1   1 
ATOM   2559 C  CE2   . TYR A  1 317 ? 15.236  36.465 62.033  1.00 17.26  ? 348  TYR A CE2   1 
ATOM   2560 C  CZ    . TYR A  1 317 ? 15.910  35.518 62.771  1.00 25.81  ? 348  TYR A CZ    1 
ATOM   2561 O  OH    . TYR A  1 317 ? 17.232  35.722 63.092  1.00 31.23  ? 348  TYR A OH    1 
ATOM   2562 N  N     . VAL A  1 318 ? 10.892  37.721 62.191  1.00 15.30  ? 349  VAL A N     1 
ATOM   2563 C  CA    . VAL A  1 318 ? 11.068  39.149 62.443  1.00 19.73  ? 349  VAL A CA    1 
ATOM   2564 C  C     . VAL A  1 318 ? 9.947   39.683 63.342  1.00 24.51  ? 349  VAL A C     1 
ATOM   2565 O  O     . VAL A  1 318 ? 10.178  40.555 64.183  1.00 24.49  ? 349  VAL A O     1 
ATOM   2566 C  CB    . VAL A  1 318 ? 11.113  39.952 61.122  1.00 12.60  ? 349  VAL A CB    1 
ATOM   2567 C  CG1   . VAL A  1 318 ? 11.201  41.446 61.396  1.00 14.64  ? 349  VAL A CG1   1 
ATOM   2568 C  CG2   . VAL A  1 318 ? 12.299  39.506 60.268  1.00 16.19  ? 349  VAL A CG2   1 
ATOM   2569 N  N     . GLN A  1 319 ? 8.743   39.142 63.172  1.00 19.61  ? 350  GLN A N     1 
ATOM   2570 C  CA    . GLN A  1 319 ? 7.602   39.522 64.006  1.00 19.27  ? 350  GLN A CA    1 
ATOM   2571 C  C     . GLN A  1 319 ? 7.897   39.295 65.488  1.00 20.20  ? 350  GLN A C     1 
ATOM   2572 O  O     . GLN A  1 319 ? 7.657   40.173 66.318  1.00 19.59  ? 350  GLN A O     1 
ATOM   2573 C  CB    . GLN A  1 319 ? 6.349   38.740 63.597  1.00 16.28  ? 350  GLN A CB    1 
ATOM   2574 C  CG    . GLN A  1 319 ? 5.095   39.122 64.377  1.00 17.42  ? 350  GLN A CG    1 
ATOM   2575 C  CD    . GLN A  1 319 ? 4.606   40.521 64.050  1.00 24.44  ? 350  GLN A CD    1 
ATOM   2576 O  OE1   . GLN A  1 319 ? 4.404   40.865 62.884  1.00 28.61  ? 350  GLN A OE1   1 
ATOM   2577 N  NE2   . GLN A  1 319 ? 4.415   41.337 65.078  1.00 23.55  ? 350  GLN A NE2   1 
ATOM   2578 N  N     . HIS A  1 320 ? 8.421   38.117 65.813  1.00 15.70  ? 351  HIS A N     1 
ATOM   2579 C  CA    . HIS A  1 320 ? 8.807   37.803 67.186  1.00 22.27  ? 351  HIS A CA    1 
ATOM   2580 C  C     . HIS A  1 320 ? 9.913   38.732 67.681  1.00 24.80  ? 351  HIS A C     1 
ATOM   2581 O  O     . HIS A  1 320 ? 9.831   39.272 68.785  1.00 25.59  ? 351  HIS A O     1 
ATOM   2582 C  CB    . HIS A  1 320 ? 9.265   36.347 67.297  1.00 18.18  ? 351  HIS A CB    1 
ATOM   2583 C  CG    . HIS A  1 320 ? 9.997   36.043 68.567  1.00 21.44  ? 351  HIS A CG    1 
ATOM   2584 N  ND1   . HIS A  1 320 ? 9.356   35.882 69.776  1.00 24.53  ? 351  HIS A ND1   1 
ATOM   2585 C  CD2   . HIS A  1 320 ? 11.318  35.883 68.818  1.00 21.16  ? 351  HIS A CD2   1 
ATOM   2586 C  CE1   . HIS A  1 320 ? 10.249  35.629 70.716  1.00 27.22  ? 351  HIS A CE1   1 
ATOM   2587 N  NE2   . HIS A  1 320 ? 11.448  35.624 70.161  1.00 24.16  ? 351  HIS A NE2   1 
ATOM   2588 N  N     . LEU A  1 321 ? 10.940  38.907 66.853  1.00 21.33  ? 352  LEU A N     1 
ATOM   2589 C  CA    . LEU A  1 321 ? 12.090  39.746 67.188  1.00 22.05  ? 352  LEU A CA    1 
ATOM   2590 C  C     . LEU A  1 321 ? 11.710  41.188 67.495  1.00 23.63  ? 352  LEU A C     1 
ATOM   2591 O  O     . LEU A  1 321 ? 12.225  41.788 68.438  1.00 23.68  ? 352  LEU A O     1 
ATOM   2592 C  CB    . LEU A  1 321 ? 13.107  39.728 66.041  1.00 20.74  ? 352  LEU A CB    1 
ATOM   2593 C  CG    . LEU A  1 321 ? 14.175  38.643 66.129  1.00 27.90  ? 352  LEU A CG    1 
ATOM   2594 C  CD1   . LEU A  1 321 ? 15.173  38.755 64.986  1.00 27.16  ? 352  LEU A CD1   1 
ATOM   2595 C  CD2   . LEU A  1 321 ? 14.875  38.735 67.474  1.00 34.04  ? 352  LEU A CD2   1 
ATOM   2596 N  N     . SER A  1 322 ? 10.812  41.739 66.687  1.00 23.57  ? 353  SER A N     1 
ATOM   2597 C  CA    . SER A  1 322 ? 10.448  43.146 66.790  1.00 23.12  ? 353  SER A CA    1 
ATOM   2598 C  C     . SER A  1 322 ? 9.748   43.469 68.104  1.00 26.43  ? 353  SER A C     1 
ATOM   2599 O  O     . SER A  1 322 ? 10.046  44.476 68.743  1.00 26.03  ? 353  SER A O     1 
ATOM   2600 C  CB    . SER A  1 322 ? 9.550   43.546 65.620  1.00 17.34  ? 353  SER A CB    1 
ATOM   2601 O  OG    . SER A  1 322 ? 8.306   42.871 65.690  1.00 21.90  ? 353  SER A OG    1 
ATOM   2602 N  N     . GLY A  1 323 ? 8.813   42.611 68.500  1.00 28.93  ? 354  GLY A N     1 
ATOM   2603 C  CA    . GLY A  1 323 ? 7.998   42.869 69.671  1.00 30.74  ? 354  GLY A CA    1 
ATOM   2604 C  C     . GLY A  1 323 ? 6.904   43.874 69.365  1.00 30.94  ? 354  GLY A C     1 
ATOM   2605 O  O     . GLY A  1 323 ? 6.302   44.448 70.272  1.00 28.85  ? 354  GLY A O     1 
ATOM   2606 N  N     . TYR A  1 324 ? 6.650   44.088 68.077  1.00 29.73  ? 355  TYR A N     1 
ATOM   2607 C  CA    . TYR A  1 324 ? 5.632   45.039 67.641  1.00 27.77  ? 355  TYR A CA    1 
ATOM   2608 C  C     . TYR A  1 324 ? 4.228   44.485 67.836  1.00 29.40  ? 355  TYR A C     1 
ATOM   2609 O  O     . TYR A  1 324 ? 4.019   43.272 67.802  1.00 26.90  ? 355  TYR A O     1 
ATOM   2610 C  CB    . TYR A  1 324 ? 5.824   45.406 66.166  1.00 27.61  ? 355  TYR A CB    1 
ATOM   2611 C  CG    . TYR A  1 324 ? 7.113   46.129 65.843  1.00 29.48  ? 355  TYR A CG    1 
ATOM   2612 C  CD1   . TYR A  1 324 ? 7.888   46.702 66.843  1.00 29.68  ? 355  TYR A CD1   1 
ATOM   2613 C  CD2   . TYR A  1 324 ? 7.548   46.246 64.528  1.00 27.84  ? 355  TYR A CD2   1 
ATOM   2614 C  CE1   . TYR A  1 324 ? 9.064   47.366 66.542  1.00 35.60  ? 355  TYR A CE1   1 
ATOM   2615 C  CE2   . TYR A  1 324 ? 8.720   46.906 64.220  1.00 32.69  ? 355  TYR A CE2   1 
ATOM   2616 C  CZ    . TYR A  1 324 ? 9.474   47.463 65.228  1.00 36.04  ? 355  TYR A CZ    1 
ATOM   2617 O  OH    . TYR A  1 324 ? 10.642  48.120 64.917  1.00 38.55  ? 355  TYR A OH    1 
ATOM   2618 N  N     . HIS A  1 325 ? 3.267   45.380 68.033  1.00 30.35  ? 356  HIS A N     1 
ATOM   2619 C  CA    . HIS A  1 325 ? 1.863   44.994 68.044  1.00 32.87  ? 356  HIS A CA    1 
ATOM   2620 C  C     . HIS A  1 325 ? 1.326   45.019 66.618  1.00 29.33  ? 356  HIS A C     1 
ATOM   2621 O  O     . HIS A  1 325 ? 0.350   44.340 66.295  1.00 30.58  ? 356  HIS A O     1 
ATOM   2622 C  CB    . HIS A  1 325 ? 1.044   45.916 68.948  1.00 33.78  ? 356  HIS A CB    1 
ATOM   2623 C  CG    . HIS A  1 325 ? 1.387   45.796 70.400  1.00 36.25  ? 356  HIS A CG    1 
ATOM   2624 N  ND1   . HIS A  1 325 ? 1.435   44.584 71.055  1.00 40.21  ? 356  HIS A ND1   1 
ATOM   2625 C  CD2   . HIS A  1 325 ? 1.698   46.736 71.324  1.00 36.03  ? 356  HIS A CD2   1 
ATOM   2626 C  CE1   . HIS A  1 325 ? 1.762   44.782 72.319  1.00 42.50  ? 356  HIS A CE1   1 
ATOM   2627 N  NE2   . HIS A  1 325 ? 1.926   46.079 72.509  1.00 42.10  ? 356  HIS A NE2   1 
ATOM   2628 N  N     . PHE A  1 326 ? 1.974   45.813 65.772  1.00 22.58  ? 357  PHE A N     1 
ATOM   2629 C  CA    . PHE A  1 326 ? 1.650   45.851 64.353  1.00 26.97  ? 357  PHE A CA    1 
ATOM   2630 C  C     . PHE A  1 326 ? 2.037   44.528 63.706  1.00 26.82  ? 357  PHE A C     1 
ATOM   2631 O  O     . PHE A  1 326 ? 3.133   44.020 63.927  1.00 28.78  ? 357  PHE A O     1 
ATOM   2632 C  CB    . PHE A  1 326 ? 2.363   47.016 63.659  1.00 22.50  ? 357  PHE A CB    1 
ATOM   2633 C  CG    . PHE A  1 326 ? 2.170   47.044 62.168  1.00 21.06  ? 357  PHE A CG    1 
ATOM   2634 C  CD1   . PHE A  1 326 ? 0.975   47.480 61.620  1.00 25.13  ? 357  PHE A CD1   1 
ATOM   2635 C  CD2   . PHE A  1 326 ? 3.181   46.634 61.315  1.00 21.17  ? 357  PHE A CD2   1 
ATOM   2636 C  CE1   . PHE A  1 326 ? 0.790   47.506 60.249  1.00 29.71  ? 357  PHE A CE1   1 
ATOM   2637 C  CE2   . PHE A  1 326 ? 3.004   46.658 59.943  1.00 28.56  ? 357  PHE A CE2   1 
ATOM   2638 C  CZ    . PHE A  1 326 ? 1.806   47.094 59.410  1.00 32.18  ? 357  PHE A CZ    1 
ATOM   2639 N  N     . LYS A  1 327 ? 1.132   43.971 62.910  1.00 28.34  ? 358  LYS A N     1 
ATOM   2640 C  CA    . LYS A  1 327 ? 1.371   42.674 62.291  1.00 26.01  ? 358  LYS A CA    1 
ATOM   2641 C  C     . LYS A  1 327 ? 2.055   42.829 60.934  1.00 26.07  ? 358  LYS A C     1 
ATOM   2642 O  O     . LYS A  1 327 ? 1.457   43.315 59.974  1.00 23.18  ? 358  LYS A O     1 
ATOM   2643 C  CB    . LYS A  1 327 ? 0.056   41.901 62.146  1.00 26.01  ? 358  LYS A CB    1 
ATOM   2644 C  CG    . LYS A  1 327 ? 0.219   40.495 61.588  1.00 35.77  ? 358  LYS A CG    1 
ATOM   2645 C  CD    . LYS A  1 327 ? -1.070  39.690 61.696  1.00 46.51  ? 358  LYS A CD    1 
ATOM   2646 C  CE    . LYS A  1 327 ? -1.212  39.042 63.066  1.00 54.63  ? 358  LYS A CE    1 
ATOM   2647 N  NZ    . LYS A  1 327 ? -2.436  38.195 63.158  1.00 56.37  ? 358  LYS A NZ    1 
ATOM   2648 N  N     . LEU A  1 328 ? 3.317   42.416 60.871  1.00 22.78  ? 359  LEU A N     1 
ATOM   2649 C  CA    . LEU A  1 328 ? 4.098   42.491 59.641  1.00 19.29  ? 359  LEU A CA    1 
ATOM   2650 C  C     . LEU A  1 328 ? 3.496   41.608 58.552  1.00 23.27  ? 359  LEU A C     1 
ATOM   2651 O  O     . LEU A  1 328 ? 2.790   40.642 58.842  1.00 28.74  ? 359  LEU A O     1 
ATOM   2652 C  CB    . LEU A  1 328 ? 5.549   42.086 59.904  1.00 14.51  ? 359  LEU A CB    1 
ATOM   2653 C  CG    . LEU A  1 328 ? 6.286   42.883 60.982  1.00 17.26  ? 359  LEU A CG    1 
ATOM   2654 C  CD1   . LEU A  1 328 ? 7.696   42.347 61.168  1.00 16.27  ? 359  LEU A CD1   1 
ATOM   2655 C  CD2   . LEU A  1 328 ? 6.316   44.368 60.643  1.00 16.74  ? 359  LEU A CD2   1 
ATOM   2656 N  N     . LYS A  1 329 ? 3.784   41.943 57.300  1.00 23.93  ? 360  LYS A N     1 
ATOM   2657 C  CA    . LYS A  1 329 ? 3.170   41.254 56.173  1.00 22.37  ? 360  LYS A CA    1 
ATOM   2658 C  C     . LYS A  1 329 ? 4.161   40.994 55.043  1.00 25.47  ? 360  LYS A C     1 
ATOM   2659 O  O     . LYS A  1 329 ? 4.901   41.890 54.635  1.00 27.72  ? 360  LYS A O     1 
ATOM   2660 C  CB    . LYS A  1 329 ? 1.987   42.069 55.648  1.00 23.64  ? 360  LYS A CB    1 
ATOM   2661 C  CG    . LYS A  1 329 ? 1.211   41.403 54.526  1.00 24.88  ? 360  LYS A CG    1 
ATOM   2662 C  CD    . LYS A  1 329 ? 0.128   42.326 53.997  1.00 29.37  ? 360  LYS A CD    1 
ATOM   2663 C  CE    . LYS A  1 329 ? -0.650  41.677 52.865  1.00 34.21  ? 360  LYS A CE    1 
ATOM   2664 N  NZ    . LYS A  1 329 ? -1.629  42.620 52.259  1.00 35.38  ? 360  LYS A NZ    1 
ATOM   2665 N  N     . PHE A  1 330 ? 4.180   39.762 54.546  1.00 23.71  ? 361  PHE A N     1 
ATOM   2666 C  CA    . PHE A  1 330 ? 4.941   39.450 53.343  1.00 25.61  ? 361  PHE A CA    1 
ATOM   2667 C  C     . PHE A  1 330 ? 4.026   39.571 52.133  1.00 26.47  ? 361  PHE A C     1 
ATOM   2668 O  O     . PHE A  1 330 ? 3.121   38.761 51.943  1.00 24.14  ? 361  PHE A O     1 
ATOM   2669 C  CB    . PHE A  1 330 ? 5.557   38.049 53.413  1.00 22.68  ? 361  PHE A CB    1 
ATOM   2670 C  CG    . PHE A  1 330 ? 6.159   37.588 52.110  1.00 21.83  ? 361  PHE A CG    1 
ATOM   2671 C  CD1   . PHE A  1 330 ? 7.041   38.399 51.414  1.00 20.76  ? 361  PHE A CD1   1 
ATOM   2672 C  CD2   . PHE A  1 330 ? 5.844   36.344 51.585  1.00 22.31  ? 361  PHE A CD2   1 
ATOM   2673 C  CE1   . PHE A  1 330 ? 7.592   37.986 50.216  1.00 20.45  ? 361  PHE A CE1   1 
ATOM   2674 C  CE2   . PHE A  1 330 ? 6.396   35.922 50.387  1.00 22.15  ? 361  PHE A CE2   1 
ATOM   2675 C  CZ    . PHE A  1 330 ? 7.273   36.744 49.704  1.00 18.48  ? 361  PHE A CZ    1 
ATOM   2676 N  N     . ASP A  1 331 ? 4.264   40.599 51.326  1.00 24.17  ? 362  ASP A N     1 
ATOM   2677 C  CA    . ASP A  1 331 ? 3.451   40.857 50.145  1.00 23.63  ? 362  ASP A CA    1 
ATOM   2678 C  C     . ASP A  1 331 ? 4.249   41.660 49.122  1.00 19.54  ? 362  ASP A C     1 
ATOM   2679 O  O     . ASP A  1 331 ? 4.366   42.878 49.238  1.00 18.82  ? 362  ASP A O     1 
ATOM   2680 C  CB    . ASP A  1 331 ? 2.164   41.596 50.533  1.00 27.14  ? 362  ASP A CB    1 
ATOM   2681 C  CG    . ASP A  1 331 ? 1.213   41.780 49.362  1.00 30.76  ? 362  ASP A CG    1 
ATOM   2682 O  OD1   . ASP A  1 331 ? 1.455   41.185 48.289  1.00 27.64  ? 362  ASP A OD1   1 
ATOM   2683 O  OD2   . ASP A  1 331 ? 0.215   42.516 49.521  1.00 34.98  ? 362  ASP A OD2   1 
ATOM   2684 N  N     . PRO A  1 332 ? 4.817   40.970 48.121  1.00 21.74  ? 363  PRO A N     1 
ATOM   2685 C  CA    . PRO A  1 332 ? 5.598   41.588 47.042  1.00 18.31  ? 363  PRO A CA    1 
ATOM   2686 C  C     . PRO A  1 332 ? 4.863   42.706 46.304  1.00 17.90  ? 363  PRO A C     1 
ATOM   2687 O  O     . PRO A  1 332 ? 5.507   43.622 45.792  1.00 17.26  ? 363  PRO A O     1 
ATOM   2688 C  CB    . PRO A  1 332 ? 5.868   40.412 46.103  1.00 13.81  ? 363  PRO A CB    1 
ATOM   2689 C  CG    . PRO A  1 332 ? 5.927   39.238 47.016  1.00 13.82  ? 363  PRO A CG    1 
ATOM   2690 C  CD    . PRO A  1 332 ? 4.864   39.499 48.054  1.00 14.74  ? 363  PRO A CD    1 
ATOM   2691 N  N     . GLU A  1 333 ? 3.536   42.635 46.257  1.00 15.98  ? 364  GLU A N     1 
ATOM   2692 C  CA    . GLU A  1 333 ? 2.748   43.621 45.523  1.00 17.31  ? 364  GLU A CA    1 
ATOM   2693 C  C     . GLU A  1 333 ? 2.833   45.015 46.143  1.00 19.14  ? 364  GLU A C     1 
ATOM   2694 O  O     . GLU A  1 333 ? 2.554   46.013 45.478  1.00 18.94  ? 364  GLU A O     1 
ATOM   2695 C  CB    . GLU A  1 333 ? 1.286   43.176 45.439  1.00 35.62  ? 364  GLU A CB    1 
ATOM   2696 C  CG    . GLU A  1 333 ? 1.094   41.852 44.717  1.00 39.52  ? 364  GLU A CG    1 
ATOM   2697 C  CD    . GLU A  1 333 ? -0.361  41.544 44.438  1.00 44.85  ? 364  GLU A CD    1 
ATOM   2698 O  OE1   . GLU A  1 333 ? -1.184  42.485 44.468  1.00 48.36  ? 364  GLU A OE1   1 
ATOM   2699 O  OE2   . GLU A  1 333 ? -0.679  40.362 44.187  1.00 44.74  ? 364  GLU A OE2   1 
ATOM   2700 N  N     . LEU A  1 334 ? 3.226   45.077 47.413  1.00 22.28  ? 365  LEU A N     1 
ATOM   2701 C  CA    . LEU A  1 334 ? 3.374   46.347 48.122  1.00 28.18  ? 365  LEU A CA    1 
ATOM   2702 C  C     . LEU A  1 334 ? 4.454   47.237 47.508  1.00 27.71  ? 365  LEU A C     1 
ATOM   2703 O  O     . LEU A  1 334 ? 4.468   48.448 47.726  1.00 36.18  ? 365  LEU A O     1 
ATOM   2704 C  CB    . LEU A  1 334 ? 3.700   46.096 49.598  1.00 27.58  ? 365  LEU A CB    1 
ATOM   2705 C  CG    . LEU A  1 334 ? 2.660   45.364 50.450  1.00 26.51  ? 365  LEU A CG    1 
ATOM   2706 C  CD1   . LEU A  1 334 ? 3.189   45.133 51.859  1.00 26.89  ? 365  LEU A CD1   1 
ATOM   2707 C  CD2   . LEU A  1 334 ? 1.355   46.137 50.492  1.00 23.51  ? 365  LEU A CD2   1 
ATOM   2708 N  N     . LEU A  1 335 ? 5.361   46.633 46.747  1.00 23.27  ? 366  LEU A N     1 
ATOM   2709 C  CA    . LEU A  1 335 ? 6.482   47.369 46.166  1.00 20.65  ? 366  LEU A CA    1 
ATOM   2710 C  C     . LEU A  1 335 ? 6.330   47.623 44.666  1.00 20.38  ? 366  LEU A C     1 
ATOM   2711 O  O     . LEU A  1 335 ? 7.193   48.247 44.051  1.00 22.27  ? 366  LEU A O     1 
ATOM   2712 C  CB    . LEU A  1 335 ? 7.794   46.620 46.416  1.00 22.44  ? 366  LEU A CB    1 
ATOM   2713 C  CG    . LEU A  1 335 ? 8.286   46.488 47.859  1.00 27.03  ? 366  LEU A CG    1 
ATOM   2714 C  CD1   . LEU A  1 335 ? 9.592   45.705 47.907  1.00 27.44  ? 366  LEU A CD1   1 
ATOM   2715 C  CD2   . LEU A  1 335 ? 8.457   47.861 48.489  1.00 27.46  ? 366  LEU A CD2   1 
ATOM   2716 N  N     . PHE A  1 336 ? 5.236   47.147 44.080  1.00 19.15  ? 367  PHE A N     1 
ATOM   2717 C  CA    . PHE A  1 336 ? 5.075   47.199 42.626  1.00 22.49  ? 367  PHE A CA    1 
ATOM   2718 C  C     . PHE A  1 336 ? 4.916   48.620 42.084  1.00 27.35  ? 367  PHE A C     1 
ATOM   2719 O  O     . PHE A  1 336 ? 5.155   48.865 40.902  1.00 27.92  ? 367  PHE A O     1 
ATOM   2720 C  CB    . PHE A  1 336 ? 3.882   46.344 42.190  1.00 24.45  ? 367  PHE A CB    1 
ATOM   2721 C  CG    . PHE A  1 336 ? 4.151   44.863 42.230  1.00 27.78  ? 367  PHE A CG    1 
ATOM   2722 C  CD1   . PHE A  1 336 ? 5.409   44.382 42.557  1.00 24.75  ? 367  PHE A CD1   1 
ATOM   2723 C  CD2   . PHE A  1 336 ? 3.150   43.956 41.929  1.00 27.26  ? 367  PHE A CD2   1 
ATOM   2724 C  CE1   . PHE A  1 336 ? 5.658   43.022 42.594  1.00 23.19  ? 367  PHE A CE1   1 
ATOM   2725 C  CE2   . PHE A  1 336 ? 3.393   42.595 41.963  1.00 25.04  ? 367  PHE A CE2   1 
ATOM   2726 C  CZ    . PHE A  1 336 ? 4.648   42.128 42.295  1.00 23.13  ? 367  PHE A CZ    1 
ATOM   2727 N  N     . ASN A  1 337 ? 4.516   49.551 42.944  1.00 30.31  ? 368  ASN A N     1 
ATOM   2728 C  CA    . ASN A  1 337 ? 4.396   50.950 42.548  1.00 31.53  ? 368  ASN A CA    1 
ATOM   2729 C  C     . ASN A  1 337 ? 5.476   51.813 43.194  1.00 28.22  ? 368  ASN A C     1 
ATOM   2730 O  O     . ASN A  1 337 ? 5.348   53.035 43.272  1.00 32.47  ? 368  ASN A O     1 
ATOM   2731 C  CB    . ASN A  1 337 ? 3.014   51.492 42.911  1.00 35.27  ? 368  ASN A CB    1 
ATOM   2732 C  CG    . ASN A  1 337 ? 2.806   51.593 44.410  1.00 44.75  ? 368  ASN A CG    1 
ATOM   2733 O  OD1   . ASN A  1 337 ? 3.360   50.806 45.179  1.00 46.41  ? 368  ASN A OD1   1 
ATOM   2734 N  ND2   . ASN A  1 337 ? 2.008   52.567 44.833  1.00 48.62  ? 368  ASN A ND2   1 
ATOM   2735 N  N     . LYS A  1 338 ? 6.536   51.164 43.663  1.00 22.16  ? 369  LYS A N     1 
ATOM   2736 C  CA    . LYS A  1 338 ? 7.630   51.853 44.338  1.00 21.20  ? 369  LYS A CA    1 
ATOM   2737 C  C     . LYS A  1 338 ? 8.947   51.649 43.598  1.00 26.46  ? 369  LYS A C     1 
ATOM   2738 O  O     . LYS A  1 338 ? 9.081   50.720 42.800  1.00 27.07  ? 369  LYS A O     1 
ATOM   2739 C  CB    . LYS A  1 338 ? 7.761   51.359 45.781  1.00 27.25  ? 369  LYS A CB    1 
ATOM   2740 C  CG    . LYS A  1 338 ? 6.532   51.599 46.643  1.00 32.45  ? 369  LYS A CG    1 
ATOM   2741 C  CD    . LYS A  1 338 ? 6.428   53.055 47.063  1.00 41.18  ? 369  LYS A CD    1 
ATOM   2742 C  CE    . LYS A  1 338 ? 5.204   53.297 47.929  1.00 51.42  ? 369  LYS A CE    1 
ATOM   2743 N  NZ    . LYS A  1 338 ? 3.938   53.092 47.171  1.00 59.52  ? 369  LYS A NZ    1 
ATOM   2744 N  N     . GLN A  1 339 ? 9.915   52.522 43.858  1.00 22.86  ? 370  GLN A N     1 
ATOM   2745 C  CA    . GLN A  1 339 ? 11.267  52.326 43.349  1.00 29.50  ? 370  GLN A CA    1 
ATOM   2746 C  C     . GLN A  1 339 ? 11.993  51.307 44.214  1.00 29.35  ? 370  GLN A C     1 
ATOM   2747 O  O     . GLN A  1 339 ? 12.228  51.546 45.398  1.00 34.53  ? 370  GLN A O     1 
ATOM   2748 C  CB    . GLN A  1 339 ? 12.045  53.644 43.318  1.00 31.31  ? 370  GLN A CB    1 
ATOM   2749 C  CG    . GLN A  1 339 ? 11.663  54.572 42.179  1.00 36.65  ? 370  GLN A CG    1 
ATOM   2750 C  CD    . GLN A  1 339 ? 12.571  55.783 42.091  1.00 40.41  ? 370  GLN A CD    1 
ATOM   2751 O  OE1   . GLN A  1 339 ? 12.749  56.513 43.066  1.00 38.01  ? 370  GLN A OE1   1 
ATOM   2752 N  NE2   . GLN A  1 339 ? 13.161  55.997 40.920  1.00 38.76  ? 370  GLN A NE2   1 
ATOM   2753 N  N     . PHE A  1 340 ? 12.341  50.167 43.628  1.00 22.33  ? 371  PHE A N     1 
ATOM   2754 C  CA    . PHE A  1 340 ? 12.997  49.107 44.384  1.00 22.96  ? 371  PHE A CA    1 
ATOM   2755 C  C     . PHE A  1 340 ? 13.865  48.230 43.489  1.00 21.62  ? 371  PHE A C     1 
ATOM   2756 O  O     . PHE A  1 340 ? 13.442  47.816 42.409  1.00 20.83  ? 371  PHE A O     1 
ATOM   2757 C  CB    . PHE A  1 340 ? 11.956  48.250 45.109  1.00 16.03  ? 371  PHE A CB    1 
ATOM   2758 C  CG    . PHE A  1 340 ? 12.537  47.357 46.165  1.00 20.45  ? 371  PHE A CG    1 
ATOM   2759 C  CD1   . PHE A  1 340 ? 12.809  47.849 47.430  1.00 24.33  ? 371  PHE A CD1   1 
ATOM   2760 C  CD2   . PHE A  1 340 ? 12.811  46.026 45.895  1.00 24.07  ? 371  PHE A CD2   1 
ATOM   2761 C  CE1   . PHE A  1 340 ? 13.345  47.030 48.409  1.00 27.62  ? 371  PHE A CE1   1 
ATOM   2762 C  CE2   . PHE A  1 340 ? 13.348  45.202 46.869  1.00 23.43  ? 371  PHE A CE2   1 
ATOM   2763 C  CZ    . PHE A  1 340 ? 13.615  45.705 48.127  1.00 23.02  ? 371  PHE A CZ    1 
ATOM   2764 N  N     . GLN A  1 341 ? 15.081  47.957 43.951  1.00 14.99  ? 372  GLN A N     1 
ATOM   2765 C  CA    . GLN A  1 341 ? 16.022  47.119 43.217  1.00 20.87  ? 372  GLN A CA    1 
ATOM   2766 C  C     . GLN A  1 341 ? 15.890  45.659 43.626  1.00 20.21  ? 372  GLN A C     1 
ATOM   2767 O  O     . GLN A  1 341 ? 16.082  45.319 44.794  1.00 14.89  ? 372  GLN A O     1 
ATOM   2768 C  CB    . GLN A  1 341 ? 17.460  47.596 43.452  1.00 14.44  ? 372  GLN A CB    1 
ATOM   2769 C  CG    . GLN A  1 341 ? 17.752  48.976 42.905  1.00 15.44  ? 372  GLN A CG    1 
ATOM   2770 C  CD    . GLN A  1 341 ? 17.543  49.054 41.406  1.00 25.58  ? 372  GLN A CD    1 
ATOM   2771 O  OE1   . GLN A  1 341 ? 18.072  48.238 40.650  1.00 20.04  ? 372  GLN A OE1   1 
ATOM   2772 N  NE2   . GLN A  1 341 ? 16.764  50.037 40.969  1.00 21.26  ? 372  GLN A NE2   1 
ATOM   2773 N  N     . TYR A  1 342 ? 15.563  44.795 42.669  1.00 13.51  ? 373  TYR A N     1 
ATOM   2774 C  CA    . TYR A  1 342 ? 15.445  43.373 42.963  1.00 12.98  ? 373  TYR A CA    1 
ATOM   2775 C  C     . TYR A  1 342 ? 16.791  42.673 42.819  1.00 16.17  ? 373  TYR A C     1 
ATOM   2776 O  O     . TYR A  1 342 ? 17.000  41.856 41.923  1.00 15.13  ? 373  TYR A O     1 
ATOM   2777 C  CB    . TYR A  1 342 ? 14.391  42.721 42.071  1.00 15.86  ? 373  TYR A CB    1 
ATOM   2778 C  CG    . TYR A  1 342 ? 12.998  43.209 42.387  1.00 17.77  ? 373  TYR A CG    1 
ATOM   2779 C  CD1   . TYR A  1 342 ? 12.366  42.836 43.568  1.00 18.40  ? 373  TYR A CD1   1 
ATOM   2780 C  CD2   . TYR A  1 342 ? 12.323  44.057 41.521  1.00 14.96  ? 373  TYR A CD2   1 
ATOM   2781 C  CE1   . TYR A  1 342 ? 11.096  43.288 43.873  1.00 17.74  ? 373  TYR A CE1   1 
ATOM   2782 C  CE2   . TYR A  1 342 ? 11.051  44.514 41.816  1.00 15.80  ? 373  TYR A CE2   1 
ATOM   2783 C  CZ    . TYR A  1 342 ? 10.443  44.126 42.994  1.00 16.68  ? 373  TYR A CZ    1 
ATOM   2784 O  OH    . TYR A  1 342 ? 9.178   44.579 43.292  1.00 19.72  ? 373  TYR A OH    1 
ATOM   2785 N  N     . GLN A  1 343 ? 17.703  43.017 43.721  1.00 17.28  ? 374  GLN A N     1 
ATOM   2786 C  CA    . GLN A  1 343 ? 19.002  42.367 43.804  1.00 23.23  ? 374  GLN A CA    1 
ATOM   2787 C  C     . GLN A  1 343 ? 19.561  42.562 45.206  1.00 19.98  ? 374  GLN A C     1 
ATOM   2788 O  O     . GLN A  1 343 ? 19.037  43.359 45.984  1.00 17.88  ? 374  GLN A O     1 
ATOM   2789 C  CB    . GLN A  1 343 ? 19.968  42.917 42.753  1.00 22.41  ? 374  GLN A CB    1 
ATOM   2790 C  CG    . GLN A  1 343 ? 20.131  44.424 42.766  1.00 23.56  ? 374  GLN A CG    1 
ATOM   2791 C  CD    . GLN A  1 343 ? 21.122  44.901 41.721  1.00 25.92  ? 374  GLN A CD    1 
ATOM   2792 O  OE1   . GLN A  1 343 ? 22.335  44.789 41.904  1.00 28.98  ? 374  GLN A OE1   1 
ATOM   2793 N  NE2   . GLN A  1 343 ? 20.609  45.428 40.615  1.00 20.50  ? 374  GLN A NE2   1 
ATOM   2794 N  N     . ASN A  1 344 ? 20.626  41.835 45.523  1.00 20.04  ? 375  ASN A N     1 
ATOM   2795 C  CA    . ASN A  1 344 ? 21.172  41.838 46.872  1.00 16.28  ? 375  ASN A CA    1 
ATOM   2796 C  C     . ASN A  1 344 ? 22.620  41.365 46.899  1.00 11.52  ? 375  ASN A C     1 
ATOM   2797 O  O     . ASN A  1 344 ? 22.984  40.407 46.220  1.00 11.59  ? 375  ASN A O     1 
ATOM   2798 C  CB    . ASN A  1 344 ? 20.315  40.950 47.783  1.00 20.97  ? 375  ASN A CB    1 
ATOM   2799 C  CG    . ASN A  1 344 ? 20.680  41.087 49.248  1.00 23.31  ? 375  ASN A CG    1 
ATOM   2800 O  OD1   . ASN A  1 344 ? 20.780  42.193 49.774  1.00 21.09  ? 375  ASN A OD1   1 
ATOM   2801 N  ND2   . ASN A  1 344 ? 20.886  39.955 49.914  1.00 23.54  ? 375  ASN A ND2   1 
ATOM   2802 N  N     . ARG A  1 345 ? 23.442  42.051 47.684  1.00 11.61  ? 376  ARG A N     1 
ATOM   2803 C  CA    . ARG A  1 345 ? 24.817  41.637 47.926  1.00 18.36  ? 376  ARG A CA    1 
ATOM   2804 C  C     . ARG A  1 345 ? 25.037  41.624 49.436  1.00 14.98  ? 376  ARG A C     1 
ATOM   2805 O  O     . ARG A  1 345 ? 24.786  42.619 50.112  1.00 16.05  ? 376  ARG A O     1 
ATOM   2806 C  CB    . ARG A  1 345 ? 25.803  42.580 47.226  1.00 12.19  ? 376  ARG A CB    1 
ATOM   2807 C  CG    . ARG A  1 345 ? 27.240  42.074 47.143  1.00 12.51  ? 376  ARG A CG    1 
ATOM   2808 C  CD    . ARG A  1 345 ? 27.412  40.989 46.089  1.00 12.65  ? 376  ARG A CD    1 
ATOM   2809 N  NE    . ARG A  1 345 ? 27.098  41.460 44.741  1.00 12.91  ? 376  ARG A NE    1 
ATOM   2810 C  CZ    . ARG A  1 345 ? 27.961  42.083 43.945  1.00 13.93  ? 376  ARG A CZ    1 
ATOM   2811 N  NH1   . ARG A  1 345 ? 27.583  42.475 42.734  1.00 15.20  ? 376  ARG A NH1   1 
ATOM   2812 N  NH2   . ARG A  1 345 ? 29.201  42.322 44.358  1.00 13.95  ? 376  ARG A NH2   1 
ATOM   2813 N  N     . ILE A  1 346 ? 25.478  40.489 49.966  1.00 13.40  ? 377  ILE A N     1 
ATOM   2814 C  CA    . ILE A  1 346 ? 25.628  40.335 51.410  1.00 11.65  ? 377  ILE A CA    1 
ATOM   2815 C  C     . ILE A  1 346 ? 26.802  41.148 51.952  1.00 16.93  ? 377  ILE A C     1 
ATOM   2816 O  O     . ILE A  1 346 ? 27.938  41.008 51.493  1.00 14.81  ? 377  ILE A O     1 
ATOM   2817 C  CB    . ILE A  1 346 ? 25.808  38.854 51.798  1.00 11.76  ? 377  ILE A CB    1 
ATOM   2818 C  CG1   . ILE A  1 346 ? 24.600  38.035 51.342  1.00 14.25  ? 377  ILE A CG1   1 
ATOM   2819 C  CG2   . ILE A  1 346 ? 25.995  38.716 53.299  1.00 11.92  ? 377  ILE A CG2   1 
ATOM   2820 C  CD1   . ILE A  1 346 ? 23.276  38.517 51.919  1.00 12.47  ? 377  ILE A CD1   1 
ATOM   2821 N  N     . ALA A  1 347 ? 26.518  42.000 52.934  1.00 15.06  ? 378  ALA A N     1 
ATOM   2822 C  CA    . ALA A  1 347 ? 27.532  42.864 53.526  1.00 14.15  ? 378  ALA A CA    1 
ATOM   2823 C  C     . ALA A  1 347 ? 28.266  42.180 54.674  1.00 14.07  ? 378  ALA A C     1 
ATOM   2824 O  O     . ALA A  1 347 ? 27.673  41.419 55.440  1.00 14.04  ? 378  ALA A O     1 
ATOM   2825 C  CB    . ALA A  1 347 ? 26.902  44.162 54.008  1.00 13.04  ? 378  ALA A CB    1 
ATOM   2826 N  N     . ALA A  1 348 ? 29.560  42.464 54.786  1.00 16.87  ? 379  ALA A N     1 
ATOM   2827 C  CA    . ALA A  1 348 ? 30.384  41.904 55.853  1.00 16.79  ? 379  ALA A CA    1 
ATOM   2828 C  C     . ALA A  1 348 ? 29.877  42.321 57.231  1.00 16.76  ? 379  ALA A C     1 
ATOM   2829 O  O     . ALA A  1 348 ? 29.886  41.525 58.169  1.00 13.99  ? 379  ALA A O     1 
ATOM   2830 C  CB    . ALA A  1 348 ? 31.834  42.325 55.676  1.00 13.97  ? 379  ALA A CB    1 
ATOM   2831 N  N     . GLU A  1 349 ? 29.429  43.567 57.349  1.00 14.96  ? 380  GLU A N     1 
ATOM   2832 C  CA    . GLU A  1 349 ? 28.958  44.084 58.631  1.00 18.35  ? 380  GLU A CA    1 
ATOM   2833 C  C     . GLU A  1 349 ? 27.629  43.458 59.036  1.00 20.26  ? 380  GLU A C     1 
ATOM   2834 O  O     . GLU A  1 349 ? 27.324  43.343 60.224  1.00 23.93  ? 380  GLU A O     1 
ATOM   2835 C  CB    . GLU A  1 349 ? 28.824  45.605 58.583  1.00 19.75  ? 380  GLU A CB    1 
ATOM   2836 C  CG    . GLU A  1 349 ? 30.115  46.326 58.254  1.00 19.47  ? 380  GLU A CG    1 
ATOM   2837 C  CD    . GLU A  1 349 ? 30.232  46.670 56.783  1.00 17.33  ? 380  GLU A CD    1 
ATOM   2838 O  OE1   . GLU A  1 349 ? 29.581  45.996 55.957  1.00 14.91  ? 380  GLU A OE1   1 
ATOM   2839 O  OE2   . GLU A  1 349 ? 30.968  47.625 56.457  1.00 17.34  ? 380  GLU A OE2   1 
ATOM   2840 N  N     . PHE A  1 350 ? 26.839  43.062 58.042  1.00 17.64  ? 381  PHE A N     1 
ATOM   2841 C  CA    . PHE A  1 350 ? 25.596  42.341 58.286  1.00 14.78  ? 381  PHE A CA    1 
ATOM   2842 C  C     . PHE A  1 350 ? 25.914  40.991 58.918  1.00 14.94  ? 381  PHE A C     1 
ATOM   2843 O  O     . PHE A  1 350 ? 25.202  40.522 59.807  1.00 17.08  ? 381  PHE A O     1 
ATOM   2844 C  CB    . PHE A  1 350 ? 24.813  42.154 56.984  1.00 16.47  ? 381  PHE A CB    1 
ATOM   2845 C  CG    . PHE A  1 350 ? 23.454  41.544 57.172  1.00 20.96  ? 381  PHE A CG    1 
ATOM   2846 C  CD1   . PHE A  1 350 ? 22.738  41.753 58.342  1.00 24.85  ? 381  PHE A CD1   1 
ATOM   2847 C  CD2   . PHE A  1 350 ? 22.892  40.755 56.179  1.00 18.58  ? 381  PHE A CD2   1 
ATOM   2848 C  CE1   . PHE A  1 350 ? 21.484  41.192 58.515  1.00 21.71  ? 381  PHE A CE1   1 
ATOM   2849 C  CE2   . PHE A  1 350 ? 21.639  40.187 56.347  1.00 16.52  ? 381  PHE A CE2   1 
ATOM   2850 C  CZ    . PHE A  1 350 ? 20.934  40.407 57.515  1.00 16.78  ? 381  PHE A CZ    1 
ATOM   2851 N  N     . ASN A  1 351 ? 26.994  40.378 58.445  1.00 12.96  ? 382  ASN A N     1 
ATOM   2852 C  CA    . ASN A  1 351 ? 27.497  39.126 58.997  1.00 16.30  ? 382  ASN A CA    1 
ATOM   2853 C  C     . ASN A  1 351 ? 27.939  39.292 60.452  1.00 19.77  ? 382  ASN A C     1 
ATOM   2854 O  O     . ASN A  1 351 ? 27.506  38.544 61.325  1.00 21.49  ? 382  ASN A O     1 
ATOM   2855 C  CB    . ASN A  1 351 ? 28.659  38.610 58.139  1.00 18.09  ? 382  ASN A CB    1 
ATOM   2856 C  CG    . ASN A  1 351 ? 29.029  37.167 58.441  1.00 23.13  ? 382  ASN A CG    1 
ATOM   2857 O  OD1   . ASN A  1 351 ? 28.845  36.680 59.552  1.00 27.34  ? 382  ASN A OD1   1 
ATOM   2858 N  ND2   . ASN A  1 351 ? 29.564  36.476 57.439  1.00 27.50  ? 382  ASN A ND2   1 
ATOM   2859 N  N     . THR A  1 352 ? 28.798  40.277 60.701  1.00 20.06  ? 383  THR A N     1 
ATOM   2860 C  CA    . THR A  1 352 ? 29.318  40.543 62.042  1.00 18.32  ? 383  THR A CA    1 
ATOM   2861 C  C     . THR A  1 352 ? 28.199  40.854 63.032  1.00 16.39  ? 383  THR A C     1 
ATOM   2862 O  O     . THR A  1 352 ? 28.191  40.359 64.163  1.00 19.72  ? 383  THR A O     1 
ATOM   2863 C  CB    . THR A  1 352 ? 30.314  41.717 62.027  1.00 19.69  ? 383  THR A CB    1 
ATOM   2864 O  OG1   . THR A  1 352 ? 31.362  41.443 61.090  1.00 19.87  ? 383  THR A OG1   1 
ATOM   2865 C  CG2   . THR A  1 352 ? 30.909  41.932 63.413  1.00 20.79  ? 383  THR A CG2   1 
ATOM   2866 N  N     . LEU A  1 353 ? 27.259  41.680 62.589  1.00 14.54  ? 384  LEU A N     1 
ATOM   2867 C  CA    . LEU A  1 353 ? 26.086  42.053 63.371  1.00 16.78  ? 384  LEU A CA    1 
ATOM   2868 C  C     . LEU A  1 353 ? 25.282  40.834 63.814  1.00 18.45  ? 384  LEU A C     1 
ATOM   2869 O  O     . LEU A  1 353 ? 24.656  40.842 64.876  1.00 18.82  ? 384  LEU A O     1 
ATOM   2870 C  CB    . LEU A  1 353 ? 25.208  43.005 62.548  1.00 26.17  ? 384  LEU A CB    1 
ATOM   2871 C  CG    . LEU A  1 353 ? 23.814  43.435 63.005  1.00 36.72  ? 384  LEU A CG    1 
ATOM   2872 C  CD1   . LEU A  1 353 ? 23.536  44.836 62.496  1.00 45.40  ? 384  LEU A CD1   1 
ATOM   2873 C  CD2   . LEU A  1 353 ? 22.738  42.476 62.508  1.00 30.42  ? 384  LEU A CD2   1 
ATOM   2874 N  N     . TYR A  1 354 ? 25.304  39.787 62.996  1.00 18.25  ? 385  TYR A N     1 
ATOM   2875 C  CA    . TYR A  1 354 ? 24.476  38.612 63.235  1.00 14.80  ? 385  TYR A CA    1 
ATOM   2876 C  C     . TYR A  1 354 ? 25.179  37.538 64.063  1.00 17.77  ? 385  TYR A C     1 
ATOM   2877 O  O     . TYR A  1 354 ? 24.703  36.405 64.146  1.00 15.83  ? 385  TYR A O     1 
ATOM   2878 C  CB    . TYR A  1 354 ? 24.023  38.010 61.904  1.00 14.27  ? 385  TYR A CB    1 
ATOM   2879 C  CG    . TYR A  1 354 ? 22.526  37.874 61.769  1.00 18.14  ? 385  TYR A CG    1 
ATOM   2880 C  CD1   . TYR A  1 354 ? 21.828  36.926 62.503  1.00 18.60  ? 385  TYR A CD1   1 
ATOM   2881 C  CD2   . TYR A  1 354 ? 21.810  38.692 60.902  1.00 20.05  ? 385  TYR A CD2   1 
ATOM   2882 C  CE1   . TYR A  1 354 ? 20.456  36.797 62.385  1.00 20.04  ? 385  TYR A CE1   1 
ATOM   2883 C  CE2   . TYR A  1 354 ? 20.437  38.569 60.773  1.00 19.05  ? 385  TYR A CE2   1 
ATOM   2884 C  CZ    . TYR A  1 354 ? 19.766  37.620 61.517  1.00 17.82  ? 385  TYR A CZ    1 
ATOM   2885 O  OH    . TYR A  1 354 ? 18.402  37.491 61.395  1.00 17.16  ? 385  TYR A OH    1 
ATOM   2886 N  N     . HIS A  1 355 ? 26.311  37.886 64.667  1.00 20.84  ? 386  HIS A N     1 
ATOM   2887 C  CA    . HIS A  1 355 ? 27.002  36.958 65.557  1.00 19.37  ? 386  HIS A CA    1 
ATOM   2888 C  C     . HIS A  1 355 ? 26.329  36.955 66.922  1.00 18.61  ? 386  HIS A C     1 
ATOM   2889 O  O     . HIS A  1 355 ? 26.845  37.526 67.883  1.00 22.51  ? 386  HIS A O     1 
ATOM   2890 C  CB    . HIS A  1 355 ? 28.481  37.322 65.693  1.00 24.96  ? 386  HIS A CB    1 
ATOM   2891 C  CG    . HIS A  1 355 ? 29.310  36.940 64.505  1.00 30.06  ? 386  HIS A CG    1 
ATOM   2892 N  ND1   . HIS A  1 355 ? 29.083  37.448 63.244  1.00 32.03  ? 386  HIS A ND1   1 
ATOM   2893 C  CD2   . HIS A  1 355 ? 30.365  36.100 64.387  1.00 36.79  ? 386  HIS A CD2   1 
ATOM   2894 C  CE1   . HIS A  1 355 ? 29.965  36.940 62.401  1.00 31.99  ? 386  HIS A CE1   1 
ATOM   2895 N  NE2   . HIS A  1 355 ? 30.754  36.118 63.070  1.00 37.75  ? 386  HIS A NE2   1 
ATOM   2896 N  N     . TRP A  1 356 ? 25.174  36.305 66.997  1.00 18.23  ? 387  TRP A N     1 
ATOM   2897 C  CA    . TRP A  1 356 ? 24.354  36.314 68.203  1.00 23.68  ? 387  TRP A CA    1 
ATOM   2898 C  C     . TRP A  1 356 ? 24.684  35.157 69.136  1.00 24.21  ? 387  TRP A C     1 
ATOM   2899 O  O     . TRP A  1 356 ? 23.788  34.450 69.597  1.00 23.80  ? 387  TRP A O     1 
ATOM   2900 C  CB    . TRP A  1 356 ? 22.872  36.263 67.834  1.00 15.96  ? 387  TRP A CB    1 
ATOM   2901 C  CG    . TRP A  1 356 ? 22.397  37.441 67.050  1.00 20.99  ? 387  TRP A CG    1 
ATOM   2902 C  CD1   . TRP A  1 356 ? 23.073  38.606 66.824  1.00 18.60  ? 387  TRP A CD1   1 
ATOM   2903 C  CD2   . TRP A  1 356 ? 21.136  37.571 66.383  1.00 19.27  ? 387  TRP A CD2   1 
ATOM   2904 N  NE1   . TRP A  1 356 ? 22.309  39.454 66.057  1.00 18.55  ? 387  TRP A NE1   1 
ATOM   2905 C  CE2   . TRP A  1 356 ? 21.115  38.843 65.775  1.00 20.02  ? 387  TRP A CE2   1 
ATOM   2906 C  CE3   . TRP A  1 356 ? 20.022  36.737 66.244  1.00 16.37  ? 387  TRP A CE3   1 
ATOM   2907 C  CZ2   . TRP A  1 356 ? 20.023  39.298 65.037  1.00 23.74  ? 387  TRP A CZ2   1 
ATOM   2908 C  CZ3   . TRP A  1 356 ? 18.939  37.191 65.511  1.00 16.37  ? 387  TRP A CZ3   1 
ATOM   2909 C  CH2   . TRP A  1 356 ? 18.947  38.460 64.919  1.00 21.34  ? 387  TRP A CH2   1 
ATOM   2910 N  N     A HIS A  1 357 ? 25.958  34.953 69.438  0.33 24.95  ? 388  HIS A N     1 
ATOM   2911 N  N     B HIS A  1 357 ? 25.982  34.988 69.386  0.67 24.90  ? 388  HIS A N     1 
ATOM   2912 C  CA    A HIS A  1 357 ? 26.325  33.825 70.290  0.33 25.39  ? 388  HIS A CA    1 
ATOM   2913 C  CA    B HIS A  1 357 ? 26.513  33.984 70.308  0.67 26.11  ? 388  HIS A CA    1 
ATOM   2914 C  C     A HIS A  1 357 ? 25.912  33.929 71.780  0.33 25.63  ? 388  HIS A C     1 
ATOM   2915 C  C     B HIS A  1 357 ? 25.813  33.947 71.675  0.67 25.83  ? 388  HIS A C     1 
ATOM   2916 O  O     A HIS A  1 357 ? 25.964  32.923 72.488  0.33 25.32  ? 388  HIS A O     1 
ATOM   2917 O  O     B HIS A  1 357 ? 25.568  32.860 72.200  0.67 25.98  ? 388  HIS A O     1 
ATOM   2918 C  CB    A HIS A  1 357 ? 27.829  33.572 70.175  0.33 26.68  ? 388  HIS A CB    1 
ATOM   2919 C  CB    B HIS A  1 357 ? 28.017  34.206 70.528  0.67 26.79  ? 388  HIS A CB    1 
ATOM   2920 C  CG    A HIS A  1 357 ? 28.232  32.984 68.856  0.33 27.10  ? 388  HIS A CG    1 
ATOM   2921 C  CG    B HIS A  1 357 ? 28.801  34.374 69.264  0.67 28.64  ? 388  HIS A CG    1 
ATOM   2922 N  ND1   A HIS A  1 357 ? 28.752  33.743 67.830  0.33 27.49  ? 388  HIS A ND1   1 
ATOM   2923 N  ND1   B HIS A  1 357 ? 29.832  35.280 69.145  0.67 25.65  ? 388  HIS A ND1   1 
ATOM   2924 C  CD2   A HIS A  1 357 ? 28.161  31.716 68.386  0.33 22.99  ? 388  HIS A CD2   1 
ATOM   2925 C  CD2   B HIS A  1 357 ? 28.713  33.746 68.067  0.67 27.47  ? 388  HIS A CD2   1 
ATOM   2926 C  CE1   A HIS A  1 357 ? 28.999  32.965 66.791  0.33 25.52  ? 388  HIS A CE1   1 
ATOM   2927 C  CE1   B HIS A  1 357 ? 30.342  35.209 67.929  0.67 25.27  ? 388  HIS A CE1   1 
ATOM   2928 N  NE2   A HIS A  1 357 ? 28.646  31.731 67.100  0.33 19.41  ? 388  HIS A NE2   1 
ATOM   2929 N  NE2   B HIS A  1 357 ? 29.681  34.285 67.254  0.67 29.03  ? 388  HIS A NE2   1 
ATOM   2930 N  N     . PRO A  1 358 ? 25.505  35.121 72.268  1.00 26.47  ? 389  PRO A N     1 
ATOM   2931 C  CA    . PRO A  1 358 ? 24.827  35.068 73.575  1.00 24.09  ? 389  PRO A CA    1 
ATOM   2932 C  C     . PRO A  1 358 ? 23.497  34.299 73.603  1.00 19.43  ? 389  PRO A C     1 
ATOM   2933 O  O     . PRO A  1 358 ? 23.067  33.909 74.689  1.00 23.61  ? 389  PRO A O     1 
ATOM   2934 C  CB    . PRO A  1 358 ? 24.579  36.544 73.895  1.00 25.70  ? 389  PRO A CB    1 
ATOM   2935 C  CG    . PRO A  1 358 ? 25.691  37.245 73.241  1.00 24.25  ? 389  PRO A CG    1 
ATOM   2936 C  CD    . PRO A  1 358 ? 25.924  36.507 71.959  1.00 18.95  ? 389  PRO A CD    1 
ATOM   2937 N  N     . LEU A  1 359 ? 22.863  34.093 72.449  1.00 19.94  ? 390  LEU A N     1 
ATOM   2938 C  CA    . LEU A  1 359 ? 21.638  33.293 72.372  1.00 22.22  ? 390  LEU A CA    1 
ATOM   2939 C  C     . LEU A  1 359 ? 21.844  31.884 72.919  1.00 22.72  ? 390  LEU A C     1 
ATOM   2940 O  O     . LEU A  1 359 ? 20.936  31.293 73.507  1.00 23.33  ? 390  LEU A O     1 
ATOM   2941 C  CB    . LEU A  1 359 ? 21.133  33.200 70.928  1.00 21.16  ? 390  LEU A CB    1 
ATOM   2942 C  CG    . LEU A  1 359 ? 20.295  34.342 70.353  1.00 24.12  ? 390  LEU A CG    1 
ATOM   2943 C  CD1   . LEU A  1 359 ? 20.011  34.089 68.879  1.00 23.50  ? 390  LEU A CD1   1 
ATOM   2944 C  CD2   . LEU A  1 359 ? 18.999  34.507 71.128  1.00 18.00  ? 390  LEU A CD2   1 
ATOM   2945 N  N     . LEU A  1 360 ? 23.046  31.355 72.707  1.00 23.18  ? 391  LEU A N     1 
ATOM   2946 C  CA    . LEU A  1 360 ? 23.389  29.995 73.104  1.00 26.35  ? 391  LEU A CA    1 
ATOM   2947 C  C     . LEU A  1 360 ? 23.289  29.791 74.613  1.00 26.08  ? 391  LEU A C     1 
ATOM   2948 O  O     . LEU A  1 360 ? 23.687  30.659 75.388  1.00 27.69  ? 391  LEU A O     1 
ATOM   2949 C  CB    . LEU A  1 360 ? 24.799  29.651 72.623  1.00 28.47  ? 391  LEU A CB    1 
ATOM   2950 C  CG    . LEU A  1 360 ? 25.018  29.744 71.114  1.00 30.84  ? 391  LEU A CG    1 
ATOM   2951 C  CD1   . LEU A  1 360 ? 26.449  29.376 70.745  1.00 31.73  ? 391  LEU A CD1   1 
ATOM   2952 C  CD2   . LEU A  1 360 ? 24.024  28.856 70.390  1.00 32.83  ? 391  LEU A CD2   1 
ATOM   2953 N  N     . PRO A  1 361 ? 22.748  28.635 75.030  1.00 25.43  ? 392  PRO A N     1 
ATOM   2954 C  CA    . PRO A  1 361 ? 22.549  28.297 76.443  1.00 26.49  ? 392  PRO A CA    1 
ATOM   2955 C  C     . PRO A  1 361 ? 23.780  27.657 77.077  1.00 26.95  ? 392  PRO A C     1 
ATOM   2956 O  O     . PRO A  1 361 ? 24.771  27.415 76.387  1.00 32.24  ? 392  PRO A O     1 
ATOM   2957 C  CB    . PRO A  1 361 ? 21.393  27.302 76.389  1.00 28.29  ? 392  PRO A CB    1 
ATOM   2958 C  CG    . PRO A  1 361 ? 21.626  26.577 75.103  1.00 28.32  ? 392  PRO A CG    1 
ATOM   2959 C  CD    . PRO A  1 361 ? 22.190  27.599 74.141  1.00 24.34  ? 392  PRO A CD    1 
ATOM   2960 N  N     . ASP A  1 362 ? 23.710  27.384 78.376  1.00 31.81  ? 393  ASP A N     1 
ATOM   2961 C  CA    . ASP A  1 362 ? 24.796  26.705 79.075  1.00 37.13  ? 393  ASP A CA    1 
ATOM   2962 C  C     . ASP A  1 362 ? 24.830  25.229 78.696  1.00 39.75  ? 393  ASP A C     1 
ATOM   2963 O  O     . ASP A  1 362 ? 25.894  24.669 78.430  1.00 38.68  ? 393  ASP A O     1 
ATOM   2964 C  CB    . ASP A  1 362 ? 24.646  26.857 80.589  1.00 35.81  ? 393  ASP A CB    1 
ATOM   2965 C  CG    . ASP A  1 362 ? 24.777  28.294 81.044  1.00 39.38  ? 393  ASP A CG    1 
ATOM   2966 O  OD1   . ASP A  1 362 ? 25.416  29.088 80.324  1.00 42.94  ? 393  ASP A OD1   1 
ATOM   2967 O  OD2   . ASP A  1 362 ? 24.243  28.629 82.123  1.00 42.08  ? 393  ASP A OD2   1 
ATOM   2968 N  N     . THR A  1 363 ? 23.655  24.606 78.682  1.00 33.56  ? 394  THR A N     1 
ATOM   2969 C  CA    . THR A  1 363 ? 23.518  23.219 78.254  1.00 31.79  ? 394  THR A CA    1 
ATOM   2970 C  C     . THR A  1 363 ? 22.320  23.066 77.323  1.00 32.14  ? 394  THR A C     1 
ATOM   2971 O  O     . THR A  1 363 ? 21.416  23.900 77.316  1.00 27.03  ? 394  THR A O     1 
ATOM   2972 C  CB    . THR A  1 363 ? 23.349  22.257 79.448  1.00 34.14  ? 394  THR A CB    1 
ATOM   2973 O  OG1   . THR A  1 363 ? 22.291  22.722 80.295  1.00 37.27  ? 394  THR A OG1   1 
ATOM   2974 C  CG2   . THR A  1 363 ? 24.638  22.159 80.253  1.00 30.22  ? 394  THR A CG2   1 
ATOM   2975 N  N     . PHE A  1 364 ? 22.323  21.996 76.535  1.00 30.59  ? 395  PHE A N     1 
ATOM   2976 C  CA    . PHE A  1 364 ? 21.217  21.715 75.630  1.00 27.70  ? 395  PHE A CA    1 
ATOM   2977 C  C     . PHE A  1 364 ? 20.322  20.630 76.219  1.00 30.49  ? 395  PHE A C     1 
ATOM   2978 O  O     . PHE A  1 364 ? 20.734  19.477 76.359  1.00 30.67  ? 395  PHE A O     1 
ATOM   2979 C  CB    . PHE A  1 364 ? 21.739  21.298 74.253  1.00 28.85  ? 395  PHE A CB    1 
ATOM   2980 C  CG    . PHE A  1 364 ? 22.621  22.328 73.601  1.00 27.88  ? 395  PHE A CG    1 
ATOM   2981 C  CD1   . PHE A  1 364 ? 22.080  23.302 72.776  1.00 23.47  ? 395  PHE A CD1   1 
ATOM   2982 C  CD2   . PHE A  1 364 ? 23.990  22.322 73.816  1.00 28.58  ? 395  PHE A CD2   1 
ATOM   2983 C  CE1   . PHE A  1 364 ? 22.889  24.251 72.176  1.00 20.74  ? 395  PHE A CE1   1 
ATOM   2984 C  CE2   . PHE A  1 364 ? 24.806  23.268 73.219  1.00 25.81  ? 395  PHE A CE2   1 
ATOM   2985 C  CZ    . PHE A  1 364 ? 24.254  24.235 72.399  1.00 19.28  ? 395  PHE A CZ    1 
ATOM   2986 N  N     . GLN A  1 365 ? 19.101  21.010 76.578  1.00 32.93  ? 396  GLN A N     1 
ATOM   2987 C  CA    . GLN A  1 365 ? 18.164  20.075 77.187  1.00 38.04  ? 396  GLN A CA    1 
ATOM   2988 C  C     . GLN A  1 365 ? 17.268  19.419 76.146  1.00 39.03  ? 396  GLN A C     1 
ATOM   2989 O  O     . GLN A  1 365 ? 16.472  20.086 75.486  1.00 39.48  ? 396  GLN A O     1 
ATOM   2990 C  CB    . GLN A  1 365 ? 17.307  20.779 78.241  1.00 43.79  ? 396  GLN A CB    1 
ATOM   2991 C  CG    . GLN A  1 365 ? 18.069  21.185 79.489  1.00 53.99  ? 396  GLN A CG    1 
ATOM   2992 C  CD    . GLN A  1 365 ? 18.214  22.687 79.625  1.00 61.48  ? 396  GLN A CD    1 
ATOM   2993 O  OE1   . GLN A  1 365 ? 17.223  23.418 79.644  1.00 61.50  ? 396  GLN A OE1   1 
ATOM   2994 N  NE2   . GLN A  1 365 ? 19.453  23.157 79.716  1.00 63.28  ? 396  GLN A NE2   1 
ATOM   2995 N  N     . ILE A  1 366 ? 17.412  18.107 76.001  1.00 36.16  ? 397  ILE A N     1 
ATOM   2996 C  CA    . ILE A  1 366 ? 16.547  17.334 75.121  1.00 28.81  ? 397  ILE A CA    1 
ATOM   2997 C  C     . ILE A  1 366 ? 15.895  16.207 75.911  1.00 34.11  ? 397  ILE A C     1 
ATOM   2998 O  O     . ILE A  1 366 ? 16.580  15.327 76.438  1.00 29.39  ? 397  ILE A O     1 
ATOM   2999 C  CB    . ILE A  1 366 ? 17.318  16.761 73.924  1.00 25.07  ? 397  ILE A CB    1 
ATOM   3000 C  CG1   . ILE A  1 366 ? 17.972  17.896 73.133  1.00 28.45  ? 397  ILE A CG1   1 
ATOM   3001 C  CG2   . ILE A  1 366 ? 16.386  15.964 73.029  1.00 25.14  ? 397  ILE A CG2   1 
ATOM   3002 C  CD1   . ILE A  1 366 ? 18.901  17.426 72.050  1.00 38.88  ? 397  ILE A CD1   1 
ATOM   3003 N  N     . HIS A  1 367 ? 14.567  16.251 75.985  1.00 30.24  ? 398  HIS A N     1 
ATOM   3004 C  CA    . HIS A  1 367 ? 13.788  15.360 76.839  1.00 34.16  ? 398  HIS A CA    1 
ATOM   3005 C  C     . HIS A  1 367 ? 14.292  15.431 78.280  1.00 36.94  ? 398  HIS A C     1 
ATOM   3006 O  O     . HIS A  1 367 ? 14.211  16.478 78.919  1.00 37.94  ? 398  HIS A O     1 
ATOM   3007 C  CB    . HIS A  1 367 ? 13.831  13.920 76.320  1.00 32.87  ? 398  HIS A CB    1 
ATOM   3008 C  CG    . HIS A  1 367 ? 12.711  13.065 76.826  1.00 40.78  ? 398  HIS A CG    1 
ATOM   3009 N  ND1   . HIS A  1 367 ? 12.545  11.752 76.442  1.00 42.73  ? 398  HIS A ND1   1 
ATOM   3010 C  CD2   . HIS A  1 367 ? 11.699  13.338 77.682  1.00 47.42  ? 398  HIS A CD2   1 
ATOM   3011 C  CE1   . HIS A  1 367 ? 11.479  11.252 77.042  1.00 48.37  ? 398  HIS A CE1   1 
ATOM   3012 N  NE2   . HIS A  1 367 ? 10.947  12.194 77.800  1.00 49.10  ? 398  HIS A NE2   1 
ATOM   3013 N  N     . ASP A  1 368 ? 14.826  14.322 78.782  1.00 40.00  ? 399  ASP A N     1 
ATOM   3014 C  CA    . ASP A  1 368 ? 15.308  14.259 80.158  1.00 44.83  ? 399  ASP A CA    1 
ATOM   3015 C  C     . ASP A  1 368 ? 16.831  14.327 80.235  1.00 43.42  ? 399  ASP A C     1 
ATOM   3016 O  O     . ASP A  1 368 ? 17.419  14.072 81.287  1.00 44.17  ? 399  ASP A O     1 
ATOM   3017 C  CB    . ASP A  1 368 ? 14.813  12.979 80.833  1.00 53.24  ? 399  ASP A CB    1 
ATOM   3018 C  CG    . ASP A  1 368 ? 15.257  11.727 80.100  1.00 60.44  ? 399  ASP A CG    1 
ATOM   3019 O  OD1   . ASP A  1 368 ? 15.450  11.794 78.867  1.00 60.31  ? 399  ASP A OD1   1 
ATOM   3020 O  OD2   . ASP A  1 368 ? 15.411  10.674 80.755  1.00 68.71  ? 399  ASP A OD2   1 
ATOM   3021 N  N     . GLN A  1 369 ? 17.467  14.676 79.121  1.00 38.98  ? 400  GLN A N     1 
ATOM   3022 C  CA    . GLN A  1 369 ? 18.923  14.685 79.049  1.00 41.20  ? 400  GLN A CA    1 
ATOM   3023 C  C     . GLN A  1 369 ? 19.502  16.090 78.916  1.00 40.82  ? 400  GLN A C     1 
ATOM   3024 O  O     . GLN A  1 369 ? 18.895  16.972 78.309  1.00 44.57  ? 400  GLN A O     1 
ATOM   3025 C  CB    . GLN A  1 369 ? 19.397  13.821 77.878  1.00 42.19  ? 400  GLN A CB    1 
ATOM   3026 C  CG    . GLN A  1 369 ? 18.951  12.373 77.962  1.00 46.36  ? 400  GLN A CG    1 
ATOM   3027 C  CD    . GLN A  1 369 ? 19.545  11.652 79.155  1.00 53.09  ? 400  GLN A CD    1 
ATOM   3028 O  OE1   . GLN A  1 369 ? 20.719  11.830 79.481  1.00 56.84  ? 400  GLN A OE1   1 
ATOM   3029 N  NE2   . GLN A  1 369 ? 18.733  10.836 79.819  1.00 53.19  ? 400  GLN A NE2   1 
ATOM   3030 N  N     . LYS A  1 370 ? 20.684  16.283 79.493  1.00 40.47  ? 401  LYS A N     1 
ATOM   3031 C  CA    . LYS A  1 370 ? 21.428  17.529 79.354  1.00 41.28  ? 401  LYS A CA    1 
ATOM   3032 C  C     . LYS A  1 370 ? 22.760  17.272 78.659  1.00 40.62  ? 401  LYS A C     1 
ATOM   3033 O  O     . LYS A  1 370 ? 23.518  16.390 79.062  1.00 47.10  ? 401  LYS A O     1 
ATOM   3034 C  CB    . LYS A  1 370 ? 21.667  18.179 80.719  1.00 47.41  ? 401  LYS A CB    1 
ATOM   3035 C  CG    . LYS A  1 370 ? 20.629  19.213 81.121  1.00 49.28  ? 401  LYS A CG    1 
ATOM   3036 C  CD    . LYS A  1 370 ? 20.977  19.837 82.466  1.00 52.76  ? 401  LYS A CD    1 
ATOM   3037 C  CE    . LYS A  1 370 ? 20.102  21.043 82.766  1.00 58.37  ? 401  LYS A CE    1 
ATOM   3038 N  NZ    . LYS A  1 370 ? 18.655  20.696 82.777  1.00 63.68  ? 401  LYS A NZ    1 
ATOM   3039 N  N     . TYR A  1 371 ? 23.039  18.042 77.613  1.00 32.25  ? 402  TYR A N     1 
ATOM   3040 C  CA    . TYR A  1 371 ? 24.290  17.905 76.877  1.00 28.83  ? 402  TYR A CA    1 
ATOM   3041 C  C     . TYR A  1 371 ? 25.118  19.182 76.953  1.00 30.97  ? 402  TYR A C     1 
ATOM   3042 O  O     . TYR A  1 371 ? 24.608  20.272 76.700  1.00 31.68  ? 402  TYR A O     1 
ATOM   3043 C  CB    . TYR A  1 371 ? 24.022  17.558 75.411  1.00 27.63  ? 402  TYR A CB    1 
ATOM   3044 C  CG    . TYR A  1 371 ? 23.178  16.321 75.204  1.00 30.78  ? 402  TYR A CG    1 
ATOM   3045 C  CD1   . TYR A  1 371 ? 23.748  15.055 75.241  1.00 34.16  ? 402  TYR A CD1   1 
ATOM   3046 C  CD2   . TYR A  1 371 ? 21.814  16.421 74.964  1.00 27.38  ? 402  TYR A CD2   1 
ATOM   3047 C  CE1   . TYR A  1 371 ? 22.981  13.922 75.050  1.00 36.19  ? 402  TYR A CE1   1 
ATOM   3048 C  CE2   . TYR A  1 371 ? 21.039  15.294 74.771  1.00 33.57  ? 402  TYR A CE2   1 
ATOM   3049 C  CZ    . TYR A  1 371 ? 21.628  14.047 74.816  1.00 35.39  ? 402  TYR A CZ    1 
ATOM   3050 O  OH    . TYR A  1 371 ? 20.861  12.921 74.625  1.00 33.46  ? 402  TYR A OH    1 
ATOM   3051 N  N     . ASN A  1 372 ? 26.394  19.049 77.307  1.00 30.78  ? 403  ASN A N     1 
ATOM   3052 C  CA    . ASN A  1 372 ? 27.309  20.181 77.217  1.00 32.23  ? 403  ASN A CA    1 
ATOM   3053 C  C     . ASN A  1 372 ? 27.776  20.326 75.773  1.00 31.07  ? 403  ASN A C     1 
ATOM   3054 O  O     . ASN A  1 372 ? 27.340  19.574 74.904  1.00 32.40  ? 403  ASN A O     1 
ATOM   3055 C  CB    . ASN A  1 372 ? 28.498  20.023 78.177  1.00 33.43  ? 403  ASN A CB    1 
ATOM   3056 C  CG    . ASN A  1 372 ? 29.288  18.744 77.947  1.00 33.76  ? 403  ASN A CG    1 
ATOM   3057 O  OD1   . ASN A  1 372 ? 29.617  18.389 76.815  1.00 29.96  ? 403  ASN A OD1   1 
ATOM   3058 N  ND2   . ASN A  1 372 ? 29.608  18.050 79.033  1.00 33.34  ? 403  ASN A ND2   1 
ATOM   3059 N  N     . TYR A  1 373 ? 28.658  21.284 75.514  1.00 28.66  ? 404  TYR A N     1 
ATOM   3060 C  CA    . TYR A  1 373 ? 29.085  21.557 74.146  1.00 24.52  ? 404  TYR A CA    1 
ATOM   3061 C  C     . TYR A  1 373 ? 29.945  20.437 73.566  1.00 35.33  ? 404  TYR A C     1 
ATOM   3062 O  O     . TYR A  1 373 ? 29.864  20.146 72.371  1.00 32.72  ? 404  TYR A O     1 
ATOM   3063 C  CB    . TYR A  1 373 ? 29.835  22.887 74.081  1.00 26.19  ? 404  TYR A CB    1 
ATOM   3064 C  CG    . TYR A  1 373 ? 28.907  24.076 74.063  1.00 26.65  ? 404  TYR A CG    1 
ATOM   3065 C  CD1   . TYR A  1 373 ? 28.248  24.483 75.216  1.00 27.65  ? 404  TYR A CD1   1 
ATOM   3066 C  CD2   . TYR A  1 373 ? 28.682  24.787 72.893  1.00 22.13  ? 404  TYR A CD2   1 
ATOM   3067 C  CE1   . TYR A  1 373 ? 27.396  25.565 75.203  1.00 25.12  ? 404  TYR A CE1   1 
ATOM   3068 C  CE2   . TYR A  1 373 ? 27.831  25.873 72.872  1.00 26.67  ? 404  TYR A CE2   1 
ATOM   3069 C  CZ    . TYR A  1 373 ? 27.191  26.256 74.030  1.00 29.88  ? 404  TYR A CZ    1 
ATOM   3070 O  OH    . TYR A  1 373 ? 26.340  27.336 74.017  1.00 30.83  ? 404  TYR A OH    1 
ATOM   3071 N  N     . GLN A  1 374 ? 30.764  19.813 74.409  1.00 27.24  ? 405  GLN A N     1 
ATOM   3072 C  CA    . GLN A  1 374 ? 31.578  18.678 73.980  1.00 40.55  ? 405  GLN A CA    1 
ATOM   3073 C  C     . GLN A  1 374 ? 30.709  17.506 73.533  1.00 33.56  ? 405  GLN A C     1 
ATOM   3074 O  O     . GLN A  1 374 ? 31.026  16.819 72.564  1.00 34.79  ? 405  GLN A O     1 
ATOM   3075 C  CB    . GLN A  1 374 ? 32.514  18.222 75.104  1.00 44.19  ? 405  GLN A CB    1 
ATOM   3076 C  CG    . GLN A  1 374 ? 33.809  19.011 75.207  1.00 55.18  ? 405  GLN A CG    1 
ATOM   3077 C  CD    . GLN A  1 374 ? 33.628  20.356 75.881  1.00 65.56  ? 405  GLN A CD    1 
ATOM   3078 O  OE1   . GLN A  1 374 ? 32.543  20.686 76.362  1.00 64.98  ? 405  GLN A OE1   1 
ATOM   3079 N  NE2   . GLN A  1 374 ? 34.698  21.142 75.923  1.00 70.37  ? 405  GLN A NE2   1 
ATOM   3080 N  N     . GLN A  1 375 ? 29.611  17.290 74.248  1.00 31.75  ? 406  GLN A N     1 
ATOM   3081 C  CA    . GLN A  1 375 ? 28.711  16.179 73.966  1.00 28.69  ? 406  GLN A CA    1 
ATOM   3082 C  C     . GLN A  1 375 ? 27.771  16.470 72.800  1.00 29.88  ? 406  GLN A C     1 
ATOM   3083 O  O     . GLN A  1 375 ? 27.310  15.552 72.124  1.00 37.01  ? 406  GLN A O     1 
ATOM   3084 C  CB    . GLN A  1 375 ? 27.892  15.839 75.215  1.00 29.38  ? 406  GLN A CB    1 
ATOM   3085 C  CG    . GLN A  1 375 ? 28.728  15.356 76.391  1.00 32.91  ? 406  GLN A CG    1 
ATOM   3086 C  CD    . GLN A  1 375 ? 27.966  15.393 77.703  1.00 39.42  ? 406  GLN A CD    1 
ATOM   3087 O  OE1   . GLN A  1 375 ? 27.027  16.173 77.868  1.00 38.84  ? 406  GLN A OE1   1 
ATOM   3088 N  NE2   . GLN A  1 375 ? 28.369  14.548 78.647  1.00 42.56  ? 406  GLN A NE2   1 
ATOM   3089 N  N     . PHE A  1 376 ? 27.494  17.750 72.567  1.00 28.75  ? 407  PHE A N     1 
ATOM   3090 C  CA    . PHE A  1 376 ? 26.471  18.154 71.604  1.00 22.64  ? 407  PHE A CA    1 
ATOM   3091 C  C     . PHE A  1 376 ? 27.034  18.356 70.198  1.00 21.89  ? 407  PHE A C     1 
ATOM   3092 O  O     . PHE A  1 376 ? 26.441  17.912 69.214  1.00 24.03  ? 407  PHE A O     1 
ATOM   3093 C  CB    . PHE A  1 376 ? 25.785  19.437 72.085  1.00 21.85  ? 407  PHE A CB    1 
ATOM   3094 C  CG    . PHE A  1 376 ? 24.478  19.726 71.404  1.00 28.01  ? 407  PHE A CG    1 
ATOM   3095 C  CD1   . PHE A  1 376 ? 23.395  18.877 71.566  1.00 28.22  ? 407  PHE A CD1   1 
ATOM   3096 C  CD2   . PHE A  1 376 ? 24.325  20.859 70.622  1.00 28.88  ? 407  PHE A CD2   1 
ATOM   3097 C  CE1   . PHE A  1 376 ? 22.188  19.145 70.948  1.00 22.96  ? 407  PHE A CE1   1 
ATOM   3098 C  CE2   . PHE A  1 376 ? 23.119  21.134 70.003  1.00 30.35  ? 407  PHE A CE2   1 
ATOM   3099 C  CZ    . PHE A  1 376 ? 22.050  20.275 70.167  1.00 25.52  ? 407  PHE A CZ    1 
ATOM   3100 N  N     . ILE A  1 377 ? 28.180  19.024 70.115  1.00 22.15  ? 408  ILE A N     1 
ATOM   3101 C  CA    . ILE A  1 377 ? 28.800  19.362 68.836  1.00 26.18  ? 408  ILE A CA    1 
ATOM   3102 C  C     . ILE A  1 377 ? 29.143  18.114 68.018  1.00 25.22  ? 408  ILE A C     1 
ATOM   3103 O  O     . ILE A  1 377 ? 29.681  17.138 68.546  1.00 26.60  ? 408  ILE A O     1 
ATOM   3104 C  CB    . ILE A  1 377 ? 30.074  20.227 69.049  1.00 40.44  ? 408  ILE A CB    1 
ATOM   3105 C  CG1   . ILE A  1 377 ? 29.736  21.717 68.952  1.00 41.57  ? 408  ILE A CG1   1 
ATOM   3106 C  CG2   . ILE A  1 377 ? 31.154  19.894 68.030  1.00 46.04  ? 408  ILE A CG2   1 
ATOM   3107 C  CD1   . ILE A  1 377 ? 28.739  22.203 69.985  1.00 46.37  ? 408  ILE A CD1   1 
ATOM   3108 N  N     . TYR A  1 378 ? 28.794  18.157 66.732  1.00 24.40  ? 409  TYR A N     1 
ATOM   3109 C  CA    . TYR A  1 378 ? 29.057  17.075 65.782  1.00 31.41  ? 409  TYR A CA    1 
ATOM   3110 C  C     . TYR A  1 378 ? 28.480  15.722 66.199  1.00 31.72  ? 409  TYR A C     1 
ATOM   3111 O  O     . TYR A  1 378 ? 28.962  14.680 65.757  1.00 34.08  ? 409  TYR A O     1 
ATOM   3112 C  CB    . TYR A  1 378 ? 30.563  16.929 65.544  1.00 39.35  ? 409  TYR A CB    1 
ATOM   3113 C  CG    . TYR A  1 378 ? 31.118  17.896 64.524  1.00 44.54  ? 409  TYR A CG    1 
ATOM   3114 C  CD1   . TYR A  1 378 ? 30.634  17.914 63.220  1.00 46.32  ? 409  TYR A CD1   1 
ATOM   3115 C  CD2   . TYR A  1 378 ? 32.135  18.780 64.858  1.00 42.93  ? 409  TYR A CD2   1 
ATOM   3116 C  CE1   . TYR A  1 378 ? 31.141  18.791 62.281  1.00 47.32  ? 409  TYR A CE1   1 
ATOM   3117 C  CE2   . TYR A  1 378 ? 32.649  19.660 63.927  1.00 46.77  ? 409  TYR A CE2   1 
ATOM   3118 C  CZ    . TYR A  1 378 ? 32.146  19.662 62.641  1.00 52.47  ? 409  TYR A CZ    1 
ATOM   3119 O  OH    . TYR A  1 378 ? 32.653  20.537 61.710  1.00 61.94  ? 409  TYR A OH    1 
ATOM   3120 N  N     . ASN A  1 379 ? 27.445  15.736 67.033  1.00 30.51  ? 410  ASN A N     1 
ATOM   3121 C  CA    . ASN A  1 379 ? 26.857  14.492 67.517  1.00 34.11  ? 410  ASN A CA    1 
ATOM   3122 C  C     . ASN A  1 379 ? 25.461  14.253 66.954  1.00 30.60  ? 410  ASN A C     1 
ATOM   3123 O  O     . ASN A  1 379 ? 24.461  14.572 67.596  1.00 29.75  ? 410  ASN A O     1 
ATOM   3124 C  CB    . ASN A  1 379 ? 26.806  14.490 69.045  1.00 34.57  ? 410  ASN A CB    1 
ATOM   3125 C  CG    . ASN A  1 379 ? 26.697  13.092 69.620  1.00 37.32  ? 410  ASN A CG    1 
ATOM   3126 O  OD1   . ASN A  1 379 ? 26.299  12.154 68.932  1.00 35.31  ? 410  ASN A OD1   1 
ATOM   3127 N  ND2   . ASN A  1 379 ? 27.052  12.946 70.889  1.00 46.44  ? 410  ASN A ND2   1 
ATOM   3128 N  N     . ASN A  1 380 ? 25.400  13.684 65.754  1.00 26.94  ? 411  ASN A N     1 
ATOM   3129 C  CA    . ASN A  1 380 ? 24.124  13.396 65.106  1.00 31.08  ? 411  ASN A CA    1 
ATOM   3130 C  C     . ASN A  1 380 ? 23.422  12.178 65.701  1.00 31.60  ? 411  ASN A C     1 
ATOM   3131 O  O     . ASN A  1 380 ? 22.268  11.898 65.376  1.00 28.46  ? 411  ASN A O     1 
ATOM   3132 C  CB    . ASN A  1 380 ? 24.324  13.193 63.603  1.00 34.97  ? 411  ASN A CB    1 
ATOM   3133 C  CG    . ASN A  1 380 ? 24.523  14.500 62.862  1.00 36.92  ? 411  ASN A CG    1 
ATOM   3134 O  OD1   . ASN A  1 380 ? 23.955  15.527 63.231  1.00 38.91  ? 411  ASN A OD1   1 
ATOM   3135 N  ND2   . ASN A  1 380 ? 25.331  14.467 61.808  1.00 37.86  ? 411  ASN A ND2   1 
ATOM   3136 N  N     . SER A  1 381 ? 24.124  11.454 66.568  1.00 29.46  ? 412  SER A N     1 
ATOM   3137 C  CA    . SER A  1 381 ? 23.529  10.324 67.274  1.00 32.31  ? 412  SER A CA    1 
ATOM   3138 C  C     . SER A  1 381 ? 22.402  10.805 68.184  1.00 27.60  ? 412  SER A C     1 
ATOM   3139 O  O     . SER A  1 381 ? 21.408  10.107 68.385  1.00 26.99  ? 412  SER A O     1 
ATOM   3140 C  CB    . SER A  1 381 ? 24.588  9.576  68.086  1.00 34.30  ? 412  SER A CB    1 
ATOM   3141 O  OG    . SER A  1 381 ? 24.010  8.517  68.828  1.00 41.91  ? 412  SER A OG    1 
ATOM   3142 N  N     . ILE A  1 382 ? 22.567  12.009 68.724  1.00 25.22  ? 413  ILE A N     1 
ATOM   3143 C  CA    . ILE A  1 382 ? 21.564  12.620 69.590  1.00 25.52  ? 413  ILE A CA    1 
ATOM   3144 C  C     . ILE A  1 382 ? 20.263  12.861 68.828  1.00 24.46  ? 413  ILE A C     1 
ATOM   3145 O  O     . ILE A  1 382 ? 19.170  12.691 69.370  1.00 25.53  ? 413  ILE A O     1 
ATOM   3146 C  CB    . ILE A  1 382 ? 22.072  13.953 70.180  1.00 31.28  ? 413  ILE A CB    1 
ATOM   3147 C  CG1   . ILE A  1 382 ? 23.388  13.733 70.930  1.00 35.46  ? 413  ILE A CG1   1 
ATOM   3148 C  CG2   . ILE A  1 382 ? 21.026  14.576 71.094  1.00 30.43  ? 413  ILE A CG2   1 
ATOM   3149 C  CD1   . ILE A  1 382 ? 23.920  14.975 71.612  1.00 37.87  ? 413  ILE A CD1   1 
ATOM   3150 N  N     . LEU A  1 383 ? 20.390  13.244 67.562  1.00 26.99  ? 414  LEU A N     1 
ATOM   3151 C  CA    . LEU A  1 383 ? 19.231  13.510 66.721  1.00 29.72  ? 414  LEU A CA    1 
ATOM   3152 C  C     . LEU A  1 383 ? 18.433  12.233 66.463  1.00 30.66  ? 414  LEU A C     1 
ATOM   3153 O  O     . LEU A  1 383 ? 17.205  12.231 66.555  1.00 28.31  ? 414  LEU A O     1 
ATOM   3154 C  CB    . LEU A  1 383 ? 19.664  14.142 65.396  1.00 29.68  ? 414  LEU A CB    1 
ATOM   3155 C  CG    . LEU A  1 383 ? 18.551  14.747 64.537  1.00 31.69  ? 414  LEU A CG    1 
ATOM   3156 C  CD1   . LEU A  1 383 ? 17.860  15.875 65.281  1.00 29.84  ? 414  LEU A CD1   1 
ATOM   3157 C  CD2   . LEU A  1 383 ? 19.102  15.240 63.210  1.00 30.99  ? 414  LEU A CD2   1 
ATOM   3158 N  N     . LEU A  1 384 ? 19.135  11.149 66.148  1.00 24.39  ? 415  LEU A N     1 
ATOM   3159 C  CA    . LEU A  1 384 ? 18.483  9.876  65.861  1.00 29.69  ? 415  LEU A CA    1 
ATOM   3160 C  C     . LEU A  1 384 ? 17.897  9.237  67.117  1.00 33.84  ? 415  LEU A C     1 
ATOM   3161 O  O     . LEU A  1 384 ? 16.868  8.565  67.057  1.00 32.70  ? 415  LEU A O     1 
ATOM   3162 C  CB    . LEU A  1 384 ? 19.464  8.909  65.195  1.00 30.85  ? 415  LEU A CB    1 
ATOM   3163 C  CG    . LEU A  1 384 ? 19.919  9.262  63.778  1.00 29.90  ? 415  LEU A CG    1 
ATOM   3164 C  CD1   . LEU A  1 384 ? 20.792  8.155  63.207  1.00 27.14  ? 415  LEU A CD1   1 
ATOM   3165 C  CD2   . LEU A  1 384 ? 18.718  9.525  62.879  1.00 26.81  ? 415  LEU A CD2   1 
ATOM   3166 N  N     . GLU A  1 385 ? 18.558  9.446  68.251  1.00 35.34  ? 416  GLU A N     1 
ATOM   3167 C  CA    . GLU A  1 385 ? 18.112  8.866  69.512  1.00 35.46  ? 416  GLU A CA    1 
ATOM   3168 C  C     . GLU A  1 385 ? 16.761  9.426  69.953  1.00 29.96  ? 416  GLU A C     1 
ATOM   3169 O  O     . GLU A  1 385 ? 15.877  8.678  70.367  1.00 31.64  ? 416  GLU A O     1 
ATOM   3170 C  CB    . GLU A  1 385 ? 19.153  9.104  70.608  1.00 39.12  ? 416  GLU A CB    1 
ATOM   3171 C  CG    . GLU A  1 385 ? 18.732  8.589  71.977  1.00 46.62  ? 416  GLU A CG    1 
ATOM   3172 C  CD    . GLU A  1 385 ? 19.751  8.895  73.059  1.00 57.42  ? 416  GLU A CD    1 
ATOM   3173 O  OE1   . GLU A  1 385 ? 20.779  9.534  72.748  1.00 58.96  ? 416  GLU A OE1   1 
ATOM   3174 O  OE2   . GLU A  1 385 ? 19.523  8.497  74.222  1.00 61.38  ? 416  GLU A OE2   1 
ATOM   3175 N  N     . HIS A  1 386 ? 16.607  10.742 69.860  1.00 29.49  ? 417  HIS A N     1 
ATOM   3176 C  CA    . HIS A  1 386 ? 15.400  11.401 70.346  1.00 31.23  ? 417  HIS A CA    1 
ATOM   3177 C  C     . HIS A  1 386 ? 14.356  11.587 69.249  1.00 26.29  ? 417  HIS A C     1 
ATOM   3178 O  O     . HIS A  1 386 ? 13.156  11.520 69.509  1.00 25.17  ? 417  HIS A O     1 
ATOM   3179 C  CB    . HIS A  1 386 ? 15.754  12.754 70.965  1.00 33.04  ? 417  HIS A CB    1 
ATOM   3180 C  CG    . HIS A  1 386 ? 16.631  12.651 72.174  1.00 36.29  ? 417  HIS A CG    1 
ATOM   3181 N  ND1   . HIS A  1 386 ? 16.136  12.379 73.431  1.00 36.95  ? 417  HIS A ND1   1 
ATOM   3182 C  CD2   . HIS A  1 386 ? 17.971  12.784 72.319  1.00 39.19  ? 417  HIS A CD2   1 
ATOM   3183 C  CE1   . HIS A  1 386 ? 17.132  12.347 74.298  1.00 39.41  ? 417  HIS A CE1   1 
ATOM   3184 N  NE2   . HIS A  1 386 ? 18.257  12.591 73.649  1.00 40.00  ? 417  HIS A NE2   1 
ATOM   3185 N  N     . GLY A  1 387 ? 14.817  11.818 68.025  1.00 27.84  ? 418  GLY A N     1 
ATOM   3186 C  CA    . GLY A  1 387 ? 13.918  12.089 66.919  1.00 26.50  ? 418  GLY A CA    1 
ATOM   3187 C  C     . GLY A  1 387 ? 13.547  13.558 66.849  1.00 27.15  ? 418  GLY A C     1 
ATOM   3188 O  O     . GLY A  1 387 ? 13.728  14.299 67.816  1.00 26.76  ? 418  GLY A O     1 
ATOM   3189 N  N     . ILE A  1 388 ? 13.020  13.976 65.702  1.00 29.42  ? 419  ILE A N     1 
ATOM   3190 C  CA    . ILE A  1 388 ? 12.706  15.381 65.462  1.00 26.47  ? 419  ILE A CA    1 
ATOM   3191 C  C     . ILE A  1 388 ? 11.563  15.869 66.355  1.00 22.77  ? 419  ILE A C     1 
ATOM   3192 O  O     . ILE A  1 388 ? 11.560  17.017 66.799  1.00 21.98  ? 419  ILE A O     1 
ATOM   3193 C  CB    . ILE A  1 388 ? 12.342  15.624 63.980  1.00 28.73  ? 419  ILE A CB    1 
ATOM   3194 C  CG1   . ILE A  1 388 ? 13.456  15.112 63.063  1.00 33.44  ? 419  ILE A CG1   1 
ATOM   3195 C  CG2   . ILE A  1 388 ? 12.076  17.102 63.720  1.00 21.88  ? 419  ILE A CG2   1 
ATOM   3196 C  CD1   . ILE A  1 388 ? 14.774  15.830 63.236  1.00 27.14  ? 419  ILE A CD1   1 
ATOM   3197 N  N     . THR A  1 389 ? 10.600  14.991 66.622  1.00 25.13  ? 420  THR A N     1 
ATOM   3198 C  CA    . THR A  1 389 ? 9.463   15.341 67.471  1.00 27.71  ? 420  THR A CA    1 
ATOM   3199 C  C     . THR A  1 389 ? 9.914   15.750 68.874  1.00 27.38  ? 420  THR A C     1 
ATOM   3200 O  O     . THR A  1 389 ? 9.462   16.761 69.408  1.00 24.01  ? 420  THR A O     1 
ATOM   3201 C  CB    . THR A  1 389 ? 8.460   14.175 67.583  1.00 23.65  ? 420  THR A CB    1 
ATOM   3202 O  OG1   . THR A  1 389 ? 7.953   13.850 66.284  1.00 25.85  ? 420  THR A OG1   1 
ATOM   3203 C  CG2   . THR A  1 389 ? 7.295   14.551 68.491  1.00 24.88  ? 420  THR A CG2   1 
ATOM   3204 N  N     . GLN A  1 390 ? 10.809  14.963 69.462  1.00 31.63  ? 421  GLN A N     1 
ATOM   3205 C  CA    . GLN A  1 390 ? 11.331  15.270 70.789  1.00 31.65  ? 421  GLN A CA    1 
ATOM   3206 C  C     . GLN A  1 390 ? 12.203  16.524 70.753  1.00 28.11  ? 421  GLN A C     1 
ATOM   3207 O  O     . GLN A  1 390 ? 12.231  17.299 71.709  1.00 23.46  ? 421  GLN A O     1 
ATOM   3208 C  CB    . GLN A  1 390 ? 12.126  14.086 71.343  1.00 31.92  ? 421  GLN A CB    1 
ATOM   3209 C  CG    . GLN A  1 390 ? 12.586  14.271 72.780  1.00 41.57  ? 421  GLN A CG    1 
ATOM   3210 C  CD    . GLN A  1 390 ? 11.436  14.585 73.721  1.00 47.10  ? 421  GLN A CD    1 
ATOM   3211 O  OE1   . GLN A  1 390 ? 10.628  13.715 74.042  1.00 50.33  ? 421  GLN A OE1   1 
ATOM   3212 N  NE2   . GLN A  1 390 ? 11.355  15.837 74.161  1.00 44.39  ? 421  GLN A NE2   1 
ATOM   3213 N  N     . PHE A  1 391 ? 12.910  16.717 69.642  1.00 23.97  ? 422  PHE A N     1 
ATOM   3214 C  CA    . PHE A  1 391 ? 13.740  17.903 69.454  1.00 19.91  ? 422  PHE A CA    1 
ATOM   3215 C  C     . PHE A  1 391 ? 12.903  19.180 69.452  1.00 23.51  ? 422  PHE A C     1 
ATOM   3216 O  O     . PHE A  1 391 ? 13.259  20.166 70.100  1.00 22.90  ? 422  PHE A O     1 
ATOM   3217 C  CB    . PHE A  1 391 ? 14.537  17.800 68.149  1.00 19.02  ? 422  PHE A CB    1 
ATOM   3218 C  CG    . PHE A  1 391 ? 15.970  17.385 68.341  1.00 19.02  ? 422  PHE A CG    1 
ATOM   3219 C  CD1   . PHE A  1 391 ? 16.280  16.117 68.798  1.00 26.61  ? 422  PHE A CD1   1 
ATOM   3220 C  CD2   . PHE A  1 391 ? 17.003  18.260 68.050  1.00 25.39  ? 422  PHE A CD2   1 
ATOM   3221 C  CE1   . PHE A  1 391 ? 17.594  15.729 68.973  1.00 27.97  ? 422  PHE A CE1   1 
ATOM   3222 C  CE2   . PHE A  1 391 ? 18.321  17.881 68.220  1.00 31.66  ? 422  PHE A CE2   1 
ATOM   3223 C  CZ    . PHE A  1 391 ? 18.618  16.610 68.682  1.00 34.09  ? 422  PHE A CZ    1 
ATOM   3224 N  N     . VAL A  1 392 ? 11.794  19.155 68.717  1.00 21.39  ? 423  VAL A N     1 
ATOM   3225 C  CA    . VAL A  1 392 ? 10.905  20.310 68.619  1.00 21.77  ? 423  VAL A CA    1 
ATOM   3226 C  C     . VAL A  1 392 ? 10.276  20.639 69.972  1.00 23.83  ? 423  VAL A C     1 
ATOM   3227 O  O     . VAL A  1 392 ? 10.277  21.793 70.397  1.00 26.03  ? 423  VAL A O     1 
ATOM   3228 C  CB    . VAL A  1 392 ? 9.788   20.078 67.574  1.00 21.23  ? 423  VAL A CB    1 
ATOM   3229 C  CG1   . VAL A  1 392 ? 8.739   21.181 67.650  1.00 21.99  ? 423  VAL A CG1   1 
ATOM   3230 C  CG2   . VAL A  1 392 ? 10.379  19.993 66.176  1.00 19.30  ? 423  VAL A CG2   1 
ATOM   3231 N  N     . GLU A  1 393 ? 9.756   19.619 70.649  1.00 25.31  ? 424  GLU A N     1 
ATOM   3232 C  CA    . GLU A  1 393 ? 9.124   19.801 71.953  1.00 27.18  ? 424  GLU A CA    1 
ATOM   3233 C  C     . GLU A  1 393 ? 10.090  20.350 73.003  1.00 27.05  ? 424  GLU A C     1 
ATOM   3234 O  O     . GLU A  1 393 ? 9.714   21.189 73.823  1.00 25.14  ? 424  GLU A O     1 
ATOM   3235 C  CB    . GLU A  1 393 ? 8.530   18.479 72.443  1.00 30.09  ? 424  GLU A CB    1 
ATOM   3236 C  CG    . GLU A  1 393 ? 7.376   17.972 71.598  1.00 39.10  ? 424  GLU A CG    1 
ATOM   3237 C  CD    . GLU A  1 393 ? 6.874   16.616 72.052  1.00 50.77  ? 424  GLU A CD    1 
ATOM   3238 O  OE1   . GLU A  1 393 ? 7.645   15.886 72.710  1.00 57.99  ? 424  GLU A OE1   1 
ATOM   3239 O  OE2   . GLU A  1 393 ? 5.707   16.284 71.753  1.00 50.74  ? 424  GLU A OE2   1 
ATOM   3240 N  N     . SER A  1 394 ? 11.331  19.875 72.973  1.00 26.49  ? 425  SER A N     1 
ATOM   3241 C  CA    . SER A  1 394 ? 12.338  20.308 73.936  1.00 27.11  ? 425  SER A CA    1 
ATOM   3242 C  C     . SER A  1 394 ? 12.815  21.733 73.663  1.00 25.06  ? 425  SER A C     1 
ATOM   3243 O  O     . SER A  1 394 ? 12.885  22.561 74.572  1.00 24.37  ? 425  SER A O     1 
ATOM   3244 C  CB    . SER A  1 394 ? 13.533  19.351 73.924  1.00 31.23  ? 425  SER A CB    1 
ATOM   3245 O  OG    . SER A  1 394 ? 13.148  18.041 74.305  1.00 35.08  ? 425  SER A OG    1 
ATOM   3246 N  N     . PHE A  1 395 ? 13.141  22.012 72.405  1.00 18.31  ? 426  PHE A N     1 
ATOM   3247 C  CA    . PHE A  1 395 ? 13.699  23.307 72.029  1.00 21.05  ? 426  PHE A CA    1 
ATOM   3248 C  C     . PHE A  1 395 ? 12.663  24.428 72.070  1.00 22.48  ? 426  PHE A C     1 
ATOM   3249 O  O     . PHE A  1 395 ? 13.013  25.598 72.227  1.00 23.59  ? 426  PHE A O     1 
ATOM   3250 C  CB    . PHE A  1 395 ? 14.332  23.224 70.639  1.00 21.50  ? 426  PHE A CB    1 
ATOM   3251 C  CG    . PHE A  1 395 ? 15.668  22.537 70.626  1.00 30.92  ? 426  PHE A CG    1 
ATOM   3252 C  CD1   . PHE A  1 395 ? 16.383  22.367 71.800  1.00 35.55  ? 426  PHE A CD1   1 
ATOM   3253 C  CD2   . PHE A  1 395 ? 16.209  22.064 69.443  1.00 37.39  ? 426  PHE A CD2   1 
ATOM   3254 C  CE1   . PHE A  1 395 ? 17.612  21.737 71.797  1.00 40.05  ? 426  PHE A CE1   1 
ATOM   3255 C  CE2   . PHE A  1 395 ? 17.440  21.433 69.432  1.00 38.47  ? 426  PHE A CE2   1 
ATOM   3256 C  CZ    . PHE A  1 395 ? 18.141  21.269 70.610  1.00 42.04  ? 426  PHE A CZ    1 
ATOM   3257 N  N     . THR A  1 396 ? 11.392  24.071 71.929  1.00 22.68  ? 427  THR A N     1 
ATOM   3258 C  CA    . THR A  1 396 ? 10.313  25.045 72.035  1.00 24.31  ? 427  THR A CA    1 
ATOM   3259 C  C     . THR A  1 396 ? 10.233  25.580 73.467  1.00 22.16  ? 427  THR A C     1 
ATOM   3260 O  O     . THR A  1 396 ? 9.869   26.734 73.691  1.00 22.62  ? 427  THR A O     1 
ATOM   3261 C  CB    . THR A  1 396 ? 8.949   24.433 71.618  1.00 18.18  ? 427  THR A CB    1 
ATOM   3262 O  OG1   . THR A  1 396 ? 9.002   24.027 70.243  1.00 17.78  ? 427  THR A OG1   1 
ATOM   3263 C  CG2   . THR A  1 396 ? 7.818   25.434 71.791  1.00 18.70  ? 427  THR A CG2   1 
ATOM   3264 N  N     . ARG A  1 397 ? 10.610  24.743 74.431  1.00 20.48  ? 428  ARG A N     1 
ATOM   3265 C  CA    . ARG A  1 397 ? 10.452  25.080 75.844  1.00 25.52  ? 428  ARG A CA    1 
ATOM   3266 C  C     . ARG A  1 397 ? 11.734  25.571 76.521  1.00 26.42  ? 428  ARG A C     1 
ATOM   3267 O  O     . ARG A  1 397 ? 11.688  26.053 77.652  1.00 26.99  ? 428  ARG A O     1 
ATOM   3268 C  CB    . ARG A  1 397 ? 9.907   23.871 76.610  1.00 27.83  ? 428  ARG A CB    1 
ATOM   3269 C  CG    . ARG A  1 397 ? 8.493   23.476 76.216  1.00 31.37  ? 428  ARG A CG    1 
ATOM   3270 C  CD    . ARG A  1 397 ? 8.017   22.258 76.994  1.00 38.26  ? 428  ARG A CD    1 
ATOM   3271 N  N     . GLN A  1 398 ? 12.873  25.446 75.846  1.00 27.50  ? 429  GLN A N     1 
ATOM   3272 C  CA    . GLN A  1 398 ? 14.131  25.920 76.422  1.00 27.47  ? 429  GLN A CA    1 
ATOM   3273 C  C     . GLN A  1 398 ? 14.429  27.352 75.991  1.00 27.55  ? 429  GLN A C     1 
ATOM   3274 O  O     . GLN A  1 398 ? 14.545  27.639 74.802  1.00 22.62  ? 429  GLN A O     1 
ATOM   3275 C  CB    . GLN A  1 398 ? 15.297  25.008 76.032  1.00 27.11  ? 429  GLN A CB    1 
ATOM   3276 C  CG    . GLN A  1 398 ? 16.633  25.491 76.577  1.00 29.42  ? 429  GLN A CG    1 
ATOM   3277 C  CD    . GLN A  1 398 ? 17.761  24.499 76.370  1.00 31.24  ? 429  GLN A CD    1 
ATOM   3278 O  OE1   . GLN A  1 398 ? 17.622  23.519 75.639  1.00 36.86  ? 429  GLN A OE1   1 
ATOM   3279 N  NE2   . GLN A  1 398 ? 18.891  24.751 77.020  1.00 30.39  ? 429  GLN A NE2   1 
ATOM   3280 N  N     . ILE A  1 399 ? 14.567  28.241 76.969  1.00 19.50  ? 430  ILE A N     1 
ATOM   3281 C  CA    . ILE A  1 399 ? 14.746  29.664 76.699  1.00 23.94  ? 430  ILE A CA    1 
ATOM   3282 C  C     . ILE A  1 399 ? 16.156  29.984 76.192  1.00 25.85  ? 430  ILE A C     1 
ATOM   3283 O  O     . ILE A  1 399 ? 17.124  29.304 76.542  1.00 30.95  ? 430  ILE A O     1 
ATOM   3284 C  CB    . ILE A  1 399 ? 14.441  30.507 77.965  1.00 26.28  ? 430  ILE A CB    1 
ATOM   3285 C  CG1   . ILE A  1 399 ? 14.236  31.980 77.601  1.00 31.48  ? 430  ILE A CG1   1 
ATOM   3286 C  CG2   . ILE A  1 399 ? 15.530  30.336 79.016  1.00 27.87  ? 430  ILE A CG2   1 
ATOM   3287 C  CD1   . ILE A  1 399 ? 13.764  32.827 78.756  1.00 33.91  ? 430  ILE A CD1   1 
ATOM   3288 N  N     . ALA A  1 400 ? 16.259  31.008 75.349  1.00 20.70  ? 431  ALA A N     1 
ATOM   3289 C  CA    . ALA A  1 400 ? 17.550  31.465 74.844  1.00 21.92  ? 431  ALA A CA    1 
ATOM   3290 C  C     . ALA A  1 400 ? 18.094  32.606 75.694  1.00 23.38  ? 431  ALA A C     1 
ATOM   3291 O  O     . ALA A  1 400 ? 17.393  33.140 76.555  1.00 26.01  ? 431  ALA A O     1 
ATOM   3292 C  CB    . ALA A  1 400 ? 17.433  31.896 73.387  1.00 21.60  ? 431  ALA A CB    1 
ATOM   3293 N  N     . GLY A  1 401 ? 19.345  32.979 75.448  1.00 24.14  ? 432  GLY A N     1 
ATOM   3294 C  CA    . GLY A  1 401 ? 19.981  34.045 76.198  1.00 24.65  ? 432  GLY A CA    1 
ATOM   3295 C  C     . GLY A  1 401 ? 19.761  35.413 75.581  1.00 24.11  ? 432  GLY A C     1 
ATOM   3296 O  O     . GLY A  1 401 ? 19.468  35.529 74.392  1.00 25.04  ? 432  GLY A O     1 
ATOM   3297 N  N     . ARG A  1 402 ? 19.898  36.454 76.398  1.00 25.09  ? 433  ARG A N     1 
ATOM   3298 C  CA    . ARG A  1 402 ? 19.788  37.828 75.918  1.00 28.58  ? 433  ARG A CA    1 
ATOM   3299 C  C     . ARG A  1 402 ? 21.043  38.225 75.140  1.00 26.92  ? 433  ARG A C     1 
ATOM   3300 O  O     . ARG A  1 402 ? 22.159  37.916 75.554  1.00 19.90  ? 433  ARG A O     1 
ATOM   3301 C  CB    . ARG A  1 402 ? 19.562  38.786 77.089  1.00 22.13  ? 433  ARG A CB    1 
ATOM   3302 C  CG    . ARG A  1 402 ? 19.103  40.172 76.679  1.00 22.68  ? 433  ARG A CG    1 
ATOM   3303 C  CD    . ARG A  1 402 ? 18.898  41.057 77.896  1.00 35.00  ? 433  ARG A CD    1 
ATOM   3304 N  NE    . ARG A  1 402 ? 17.818  42.017 77.695  1.00 36.46  ? 433  ARG A NE    1 
ATOM   3305 C  CZ    . ARG A  1 402 ? 17.428  42.908 78.601  1.00 36.35  ? 433  ARG A CZ    1 
ATOM   3306 N  NH1   . ARG A  1 402 ? 18.036  42.969 79.778  1.00 36.77  ? 433  ARG A NH1   1 
ATOM   3307 N  NH2   . ARG A  1 402 ? 16.433  43.739 78.327  1.00 32.04  ? 433  ARG A NH2   1 
ATOM   3308 N  N     . VAL A  1 403 ? 20.856  38.917 74.019  1.00 22.29  ? 434  VAL A N     1 
ATOM   3309 C  CA    . VAL A  1 403 ? 21.966  39.262 73.134  1.00 23.82  ? 434  VAL A CA    1 
ATOM   3310 C  C     . VAL A  1 403 ? 22.669  40.553 73.555  1.00 23.85  ? 434  VAL A C     1 
ATOM   3311 O  O     . VAL A  1 403 ? 23.897  40.600 73.640  1.00 21.49  ? 434  VAL A O     1 
ATOM   3312 C  CB    . VAL A  1 403 ? 21.486  39.395 71.674  1.00 23.34  ? 434  VAL A CB    1 
ATOM   3313 C  CG1   . VAL A  1 403 ? 22.604  39.906 70.781  1.00 23.87  ? 434  VAL A CG1   1 
ATOM   3314 C  CG2   . VAL A  1 403 ? 20.962  38.057 71.170  1.00 26.39  ? 434  VAL A CG2   1 
ATOM   3315 N  N     . ALA A  1 404 ? 21.891  41.598 73.815  1.00 20.34  ? 435  ALA A N     1 
ATOM   3316 C  CA    . ALA A  1 404 ? 22.449  42.862 74.281  1.00 22.80  ? 435  ALA A CA    1 
ATOM   3317 C  C     . ALA A  1 404 ? 22.547  42.866 75.803  1.00 23.89  ? 435  ALA A C     1 
ATOM   3318 O  O     . ALA A  1 404 ? 21.975  42.005 76.467  1.00 26.91  ? 435  ALA A O     1 
ATOM   3319 C  CB    . ALA A  1 404 ? 21.605  44.031 73.795  1.00 21.75  ? 435  ALA A CB    1 
ATOM   3320 N  N     . GLY A  1 405 ? 23.279  43.831 76.351  1.00 26.26  ? 436  GLY A N     1 
ATOM   3321 C  CA    . GLY A  1 405 ? 23.407  43.954 77.793  1.00 26.26  ? 436  GLY A CA    1 
ATOM   3322 C  C     . GLY A  1 405 ? 24.742  43.484 78.340  1.00 28.84  ? 436  GLY A C     1 
ATOM   3323 O  O     . GLY A  1 405 ? 25.045  43.693 79.515  1.00 29.68  ? 436  GLY A O     1 
ATOM   3324 N  N     . GLY A  1 406 ? 25.534  42.836 77.492  1.00 25.21  ? 437  GLY A N     1 
ATOM   3325 C  CA    . GLY A  1 406 ? 26.876  42.415 77.857  1.00 25.35  ? 437  GLY A CA    1 
ATOM   3326 C  C     . GLY A  1 406 ? 26.947  41.179 78.734  1.00 22.90  ? 437  GLY A C     1 
ATOM   3327 O  O     . GLY A  1 406 ? 25.944  40.755 79.308  1.00 25.45  ? 437  GLY A O     1 
ATOM   3328 N  N     . ARG A  1 407 ? 28.146  40.603 78.818  1.00 22.67  ? 438  ARG A N     1 
ATOM   3329 C  CA    . ARG A  1 407 ? 28.448  39.473 79.700  1.00 24.71  ? 438  ARG A CA    1 
ATOM   3330 C  C     . ARG A  1 407 ? 27.448  38.323 79.600  1.00 24.81  ? 438  ARG A C     1 
ATOM   3331 O  O     . ARG A  1 407 ? 26.863  37.916 80.604  1.00 25.00  ? 438  ARG A O     1 
ATOM   3332 C  CB    . ARG A  1 407 ? 28.530  39.950 81.154  1.00 28.30  ? 438  ARG A CB    1 
ATOM   3333 C  CG    . ARG A  1 407 ? 29.679  40.908 81.430  1.00 37.72  ? 438  ARG A CG    1 
ATOM   3334 C  CD    . ARG A  1 407 ? 29.563  41.533 82.812  1.00 48.33  ? 438  ARG A CD    1 
ATOM   3335 N  NE    . ARG A  1 407 ? 30.544  42.596 83.017  1.00 58.20  ? 438  ARG A NE    1 
ATOM   3336 C  CZ    . ARG A  1 407 ? 31.637  42.477 83.765  1.00 61.57  ? 438  ARG A CZ    1 
ATOM   3337 N  NH1   . ARG A  1 407 ? 31.890  41.341 84.398  1.00 61.47  ? 438  ARG A NH1   1 
ATOM   3338 N  NH2   . ARG A  1 407 ? 32.472  43.500 83.888  1.00 63.23  ? 438  ARG A NH2   1 
ATOM   3339 N  N     . ASN A  1 408 ? 27.256  37.796 78.396  1.00 23.61  ? 439  ASN A N     1 
ATOM   3340 C  CA    . ASN A  1 408 ? 26.343  36.673 78.223  1.00 28.28  ? 439  ASN A CA    1 
ATOM   3341 C  C     . ASN A  1 408 ? 26.792  35.700 77.133  1.00 26.58  ? 439  ASN A C     1 
ATOM   3342 O  O     . ASN A  1 408 ? 26.001  34.888 76.655  1.00 21.41  ? 439  ASN A O     1 
ATOM   3343 C  CB    . ASN A  1 408 ? 24.932  37.180 77.918  1.00 28.41  ? 439  ASN A CB    1 
ATOM   3344 C  CG    . ASN A  1 408 ? 23.862  36.174 78.292  1.00 28.13  ? 439  ASN A CG    1 
ATOM   3345 O  OD1   . ASN A  1 408 ? 24.044  35.373 79.210  1.00 21.49  ? 439  ASN A OD1   1 
ATOM   3346 N  ND2   . ASN A  1 408 ? 22.743  36.202 77.576  1.00 20.65  ? 439  ASN A ND2   1 
ATOM   3347 N  N     . VAL A  1 409 ? 28.061  35.784 76.745  1.00 26.35  ? 440  VAL A N     1 
ATOM   3348 C  CA    . VAL A  1 409 ? 28.628  34.840 75.787  1.00 22.96  ? 440  VAL A CA    1 
ATOM   3349 C  C     . VAL A  1 409 ? 29.168  33.618 76.520  1.00 22.47  ? 440  VAL A C     1 
ATOM   3350 O  O     . VAL A  1 409 ? 29.990  33.752 77.425  1.00 22.89  ? 440  VAL A O     1 
ATOM   3351 C  CB    . VAL A  1 409 ? 29.762  35.472 74.952  1.00 25.50  ? 440  VAL A CB    1 
ATOM   3352 C  CG1   . VAL A  1 409 ? 30.382  34.435 74.022  1.00 24.94  ? 440  VAL A CG1   1 
ATOM   3353 C  CG2   . VAL A  1 409 ? 29.250  36.667 74.161  1.00 18.44  ? 440  VAL A CG2   1 
ATOM   3354 N  N     . PRO A  1 410 ? 28.703  32.419 76.135  1.00 23.45  ? 441  PRO A N     1 
ATOM   3355 C  CA    . PRO A  1 410 ? 29.175  31.183 76.768  1.00 24.94  ? 441  PRO A CA    1 
ATOM   3356 C  C     . PRO A  1 410 ? 30.677  31.003 76.587  1.00 24.40  ? 441  PRO A C     1 
ATOM   3357 O  O     . PRO A  1 410 ? 31.174  31.179 75.476  1.00 22.76  ? 441  PRO A O     1 
ATOM   3358 C  CB    . PRO A  1 410 ? 28.404  30.084 76.027  1.00 30.05  ? 441  PRO A CB    1 
ATOM   3359 C  CG    . PRO A  1 410 ? 27.246  30.777 75.386  1.00 27.97  ? 441  PRO A CG    1 
ATOM   3360 C  CD    . PRO A  1 410 ? 27.729  32.154 75.064  1.00 24.21  ? 441  PRO A CD    1 
ATOM   3361 N  N     . PRO A  1 411 ? 31.393  30.666 77.669  1.00 25.44  ? 442  PRO A N     1 
ATOM   3362 C  CA    . PRO A  1 411 ? 32.840  30.427 77.617  1.00 25.15  ? 442  PRO A CA    1 
ATOM   3363 C  C     . PRO A  1 411 ? 33.224  29.338 76.616  1.00 27.46  ? 442  PRO A C     1 
ATOM   3364 O  O     . PRO A  1 411 ? 34.359  29.314 76.144  1.00 31.47  ? 442  PRO A O     1 
ATOM   3365 C  CB    . PRO A  1 411 ? 33.174  29.993 79.047  1.00 25.48  ? 442  PRO A CB    1 
ATOM   3366 C  CG    . PRO A  1 411 ? 32.109  30.605 79.880  1.00 30.01  ? 442  PRO A CG    1 
ATOM   3367 C  CD    . PRO A  1 411 ? 30.868  30.571 79.042  1.00 27.87  ? 442  PRO A CD    1 
ATOM   3368 N  N     . ALA A  1 412 ? 32.280  28.456 76.300  1.00 31.73  ? 443  ALA A N     1 
ATOM   3369 C  CA    . ALA A  1 412 ? 32.500  27.394 75.322  1.00 31.43  ? 443  ALA A CA    1 
ATOM   3370 C  C     . ALA A  1 412 ? 32.813  27.944 73.931  1.00 26.43  ? 443  ALA A C     1 
ATOM   3371 O  O     . ALA A  1 412 ? 33.546  27.320 73.164  1.00 20.61  ? 443  ALA A O     1 
ATOM   3372 C  CB    . ALA A  1 412 ? 31.285  26.480 75.263  1.00 33.74  ? 443  ALA A CB    1 
ATOM   3373 N  N     . VAL A  1 413 ? 32.261  29.109 73.606  1.00 23.67  ? 444  VAL A N     1 
ATOM   3374 C  CA    . VAL A  1 413 ? 32.497  29.723 72.300  1.00 24.11  ? 444  VAL A CA    1 
ATOM   3375 C  C     . VAL A  1 413 ? 33.289  31.024 72.430  1.00 26.31  ? 444  VAL A C     1 
ATOM   3376 O  O     . VAL A  1 413 ? 33.122  31.950 71.635  1.00 22.46  ? 444  VAL A O     1 
ATOM   3377 C  CB    . VAL A  1 413 ? 31.173  30.000 71.555  1.00 26.85  ? 444  VAL A CB    1 
ATOM   3378 C  CG1   . VAL A  1 413 ? 30.507  28.692 71.151  1.00 30.68  ? 444  VAL A CG1   1 
ATOM   3379 C  CG2   . VAL A  1 413 ? 30.234  30.835 72.413  1.00 23.19  ? 444  VAL A CG2   1 
ATOM   3380 N  N     . GLN A  1 414 ? 34.161  31.074 73.433  1.00 27.33  ? 445  GLN A N     1 
ATOM   3381 C  CA    . GLN A  1 414 ? 34.969  32.258 73.714  1.00 23.96  ? 445  GLN A CA    1 
ATOM   3382 C  C     . GLN A  1 414 ? 35.838  32.671 72.527  1.00 19.45  ? 445  GLN A C     1 
ATOM   3383 O  O     . GLN A  1 414 ? 35.915  33.851 72.184  1.00 22.95  ? 445  GLN A O     1 
ATOM   3384 C  CB    . GLN A  1 414 ? 35.851  32.010 74.942  1.00 26.03  ? 445  GLN A CB    1 
ATOM   3385 C  CG    . GLN A  1 414 ? 36.804  33.147 75.263  1.00 29.88  ? 445  GLN A CG    1 
ATOM   3386 C  CD    . GLN A  1 414 ? 37.669  32.855 76.474  1.00 36.98  ? 445  GLN A CD    1 
ATOM   3387 O  OE1   . GLN A  1 414 ? 37.478  31.849 77.159  1.00 35.76  ? 445  GLN A OE1   1 
ATOM   3388 N  NE2   . GLN A  1 414 ? 38.627  33.734 76.742  1.00 39.02  ? 445  GLN A NE2   1 
ATOM   3389 N  N     . LYS A  1 415 ? 36.484  31.694 71.899  1.00 25.16  ? 446  LYS A N     1 
ATOM   3390 C  CA    . LYS A  1 415 ? 37.390  31.965 70.789  1.00 27.16  ? 446  LYS A CA    1 
ATOM   3391 C  C     . LYS A  1 415 ? 36.649  32.434 69.540  1.00 25.73  ? 446  LYS A C     1 
ATOM   3392 O  O     . LYS A  1 415 ? 37.206  33.163 68.719  1.00 20.79  ? 446  LYS A O     1 
ATOM   3393 C  CB    . LYS A  1 415 ? 38.224  30.724 70.469  1.00 32.33  ? 446  LYS A CB    1 
ATOM   3394 C  CG    . LYS A  1 415 ? 39.155  30.310 71.597  1.00 35.12  ? 446  LYS A CG    1 
ATOM   3395 C  CD    . LYS A  1 415 ? 40.014  29.122 71.205  1.00 38.35  ? 446  LYS A CD    1 
ATOM   3396 C  CE    . LYS A  1 415 ? 40.952  28.734 72.336  1.00 45.57  ? 446  LYS A CE    1 
ATOM   3397 N  NZ    . LYS A  1 415 ? 41.755  27.527 72.001  1.00 51.42  ? 446  LYS A NZ    1 
ATOM   3398 N  N     . VAL A  1 416 ? 35.398  32.008 69.395  1.00 26.33  ? 447  VAL A N     1 
ATOM   3399 C  CA    . VAL A  1 416 ? 34.562  32.474 68.294  1.00 28.09  ? 447  VAL A CA    1 
ATOM   3400 C  C     . VAL A  1 416 ? 34.312  33.969 68.444  1.00 27.79  ? 447  VAL A C     1 
ATOM   3401 O  O     . VAL A  1 416 ? 34.374  34.724 67.473  1.00 27.31  ? 447  VAL A O     1 
ATOM   3402 C  CB    . VAL A  1 416 ? 33.212  31.731 68.242  1.00 28.03  ? 447  VAL A CB    1 
ATOM   3403 C  CG1   . VAL A  1 416 ? 32.403  32.188 67.039  1.00 29.70  ? 447  VAL A CG1   1 
ATOM   3404 C  CG2   . VAL A  1 416 ? 33.429  30.228 68.203  1.00 28.78  ? 447  VAL A CG2   1 
ATOM   3405 N  N     . SER A  1 417 ? 34.038  34.385 69.677  1.00 23.79  ? 448  SER A N     1 
ATOM   3406 C  CA    . SER A  1 417 ? 33.811  35.789 69.998  1.00 20.50  ? 448  SER A CA    1 
ATOM   3407 C  C     . SER A  1 417 ? 35.071  36.615 69.755  1.00 21.03  ? 448  SER A C     1 
ATOM   3408 O  O     . SER A  1 417 ? 35.003  37.740 69.258  1.00 22.33  ? 448  SER A O     1 
ATOM   3409 C  CB    . SER A  1 417 ? 33.350  35.932 71.453  1.00 27.65  ? 448  SER A CB    1 
ATOM   3410 O  OG    . SER A  1 417 ? 32.992  37.269 71.756  1.00 33.16  ? 448  SER A OG    1 
ATOM   3411 N  N     . GLN A  1 418 ? 36.223  36.051 70.105  1.00 19.73  ? 449  GLN A N     1 
ATOM   3412 C  CA    . GLN A  1 418 ? 37.499  36.712 69.861  1.00 23.21  ? 449  GLN A CA    1 
ATOM   3413 C  C     . GLN A  1 418 ? 37.786  36.798 68.363  1.00 21.54  ? 449  GLN A C     1 
ATOM   3414 O  O     . GLN A  1 418 ? 38.329  37.793 67.881  1.00 22.29  ? 449  GLN A O     1 
ATOM   3415 C  CB    . GLN A  1 418 ? 38.640  35.976 70.568  1.00 25.07  ? 449  GLN A CB    1 
ATOM   3416 C  CG    . GLN A  1 418 ? 40.002  36.619 70.355  1.00 33.73  ? 449  GLN A CG    1 
ATOM   3417 C  CD    . GLN A  1 418 ? 41.146  35.767 70.868  1.00 40.35  ? 449  GLN A CD    1 
ATOM   3418 O  OE1   . GLN A  1 418 ? 40.962  34.601 71.211  1.00 43.43  ? 449  GLN A OE1   1 
ATOM   3419 N  NE2   . GLN A  1 418 ? 42.338  36.350 70.920  1.00 45.48  ? 449  GLN A NE2   1 
ATOM   3420 N  N     . ALA A  1 419 ? 37.415  35.748 67.637  1.00 21.26  ? 450  ALA A N     1 
ATOM   3421 C  CA    . ALA A  1 419 ? 37.614  35.692 66.191  1.00 25.58  ? 450  ALA A CA    1 
ATOM   3422 C  C     . ALA A  1 419 ? 36.796  36.757 65.465  1.00 27.53  ? 450  ALA A C     1 
ATOM   3423 O  O     . ALA A  1 419 ? 37.228  37.290 64.443  1.00 22.03  ? 450  ALA A O     1 
ATOM   3424 C  CB    . ALA A  1 419 ? 37.263  34.309 65.665  1.00 19.05  ? 450  ALA A CB    1 
ATOM   3425 N  N     . SER A  1 420 ? 35.613  37.058 65.991  1.00 26.51  ? 451  SER A N     1 
ATOM   3426 C  CA    . SER A  1 420 ? 34.761  38.094 65.414  1.00 29.87  ? 451  SER A CA    1 
ATOM   3427 C  C     . SER A  1 420 ? 35.453  39.449 65.480  1.00 27.89  ? 451  SER A C     1 
ATOM   3428 O  O     . SER A  1 420 ? 35.412  40.229 64.527  1.00 20.79  ? 451  SER A O     1 
ATOM   3429 C  CB    . SER A  1 420 ? 33.415  38.155 66.138  1.00 33.35  ? 451  SER A CB    1 
ATOM   3430 O  OG    . SER A  1 420 ? 32.748  36.908 66.081  1.00 34.62  ? 451  SER A OG    1 
ATOM   3431 N  N     . ILE A  1 421 ? 36.092  39.717 66.615  1.00 24.57  ? 452  ILE A N     1 
ATOM   3432 C  CA    . ILE A  1 421 ? 36.825  40.960 66.818  1.00 19.84  ? 452  ILE A CA    1 
ATOM   3433 C  C     . ILE A  1 421 ? 38.059  41.023 65.921  1.00 21.88  ? 452  ILE A C     1 
ATOM   3434 O  O     . ILE A  1 421 ? 38.305  42.030 65.258  1.00 19.55  ? 452  ILE A O     1 
ATOM   3435 C  CB    . ILE A  1 421 ? 37.254  41.121 68.291  1.00 22.82  ? 452  ILE A CB    1 
ATOM   3436 C  CG1   . ILE A  1 421 ? 36.024  41.147 69.201  1.00 23.88  ? 452  ILE A CG1   1 
ATOM   3437 C  CG2   . ILE A  1 421 ? 38.080  42.386 68.474  1.00 22.00  ? 452  ILE A CG2   1 
ATOM   3438 C  CD1   . ILE A  1 421 ? 36.359  41.251 70.671  1.00 28.76  ? 452  ILE A CD1   1 
ATOM   3439 N  N     . ASP A  1 422 ? 38.823  39.934 65.898  1.00 26.28  ? 453  ASP A N     1 
ATOM   3440 C  CA    . ASP A  1 422 ? 40.054  39.869 65.117  1.00 26.65  ? 453  ASP A CA    1 
ATOM   3441 C  C     . ASP A  1 422 ? 39.791  39.989 63.617  1.00 24.76  ? 453  ASP A C     1 
ATOM   3442 O  O     . ASP A  1 422 ? 40.538  40.655 62.904  1.00 27.79  ? 453  ASP A O     1 
ATOM   3443 C  CB    . ASP A  1 422 ? 40.806  38.567 65.409  1.00 26.70  ? 453  ASP A CB    1 
ATOM   3444 C  CG    . ASP A  1 422 ? 41.384  38.528 66.813  1.00 35.91  ? 453  ASP A CG    1 
ATOM   3445 O  OD1   . ASP A  1 422 ? 41.644  39.610 67.380  1.00 37.07  ? 453  ASP A OD1   1 
ATOM   3446 O  OD2   . ASP A  1 422 ? 41.584  37.415 67.346  1.00 40.43  ? 453  ASP A OD2   1 
ATOM   3447 N  N     . GLN A  1 423 ? 38.734  39.338 63.143  1.00 20.74  ? 454  GLN A N     1 
ATOM   3448 C  CA    . GLN A  1 423 ? 38.386  39.394 61.726  1.00 21.98  ? 454  GLN A CA    1 
ATOM   3449 C  C     . GLN A  1 423 ? 37.939  40.796 61.320  1.00 21.70  ? 454  GLN A C     1 
ATOM   3450 O  O     . GLN A  1 423 ? 38.247  41.254 60.218  1.00 18.30  ? 454  GLN A O     1
[truncated: 1,481,221 more chars]
