# Supplementary material for: Exploring the Critical Components and Therapeutic Mechanisms of Perilla frutescens L. in the Treatment of Chronic Kidney Disease via Network Pharmacology
Source: Front Pharmacol. 2021 Nov 26;12:717744. doi: 10.3389/fphar.2021.717744 (PMC8662752; doi:10.3389/fphar.2021.717744)
Supplement: Supplementary file 2 [file DataSheet3.zip › Network analysis material/AKT1-LIGAND.pdb]

HETATM    1 CL1  0RF A 501      30.900   0.075  10.003  1.00 44.90      B   CL  
HETATM    2  N1  0RF A 501      26.147   7.589   8.015  1.00 27.49      B    N  
HETATM    3  C2  0RF A 501      25.160   7.979   7.171  1.00 27.24      B    C  
HETATM    4  N3  0RF A 501      24.021   7.297   6.959  1.00 27.43      B    N  
HETATM    5  C4  0RF A 501      23.901   6.092   7.563  1.00 24.87      B    C  
HETATM    6  C5  0RF A 501      24.866   5.629   8.441  1.00 23.78      B    C  
HETATM    7  C6  0RF A 501      26.040   6.414   8.662  1.00 27.71      B    C  
HETATM    8  C7  0RF A 501      22.730   5.136   7.410  1.00 27.35      B    C  
HETATM    9  C8  0RF A 501      22.961   4.154   8.590  1.00 25.93      B    C  
HETATM   10  C9  0RF A 501      24.476   4.258   9.014  1.00 27.36      B    C  
HETATM   11  N10 0RF A 501      27.142   6.168   9.441  1.00 30.08      B    N  
HETATM   12  C11 0RF A 501      25.310   3.123   8.306  1.00 25.53      B    C  
HETATM   13  O12 0RF A 501      21.493   5.814   7.439  1.00 28.54      B    O  
HETATM   14  C13 0RF A 501      28.295   7.094   9.359  1.00 28.83      B    C  
HETATM   15  C14 0RF A 501      28.642   7.669  10.719  1.00 32.96      B    C  
HETATM   16  N15 0RF A 501      28.746   6.555  11.718  1.00 33.99      B    N  
HETATM   17  C16 0RF A 501      27.496   5.799  11.807  1.00 32.81      B    C  
HETATM   18  C17 0RF A 501      27.291   5.092  10.476  1.00 29.06      B    C  
HETATM   19  C18 0RF A 501      29.890   6.238  12.393  1.00 34.08      B    C  
HETATM   20  C19 0RF A 501      29.950   4.986  13.293  1.00 33.84      B    C  
HETATM   21  O20 0RF A 501      30.942   6.867  12.248  1.00 35.41      B    O  
HETATM   22  C21 0RF A 501      30.159   3.747  12.460  1.00 33.91      B    C  
HETATM   23  C22 0RF A 501      31.095   5.064  14.339  1.00 33.95      B    C  
HETATM   24  N23 0RF A 501      30.855   6.221  15.238  1.00 36.09      B    N  
HETATM   25  C24 0RF A 501      29.369   2.618  12.726  1.00 31.95      B    C  
HETATM   26  C25 0RF A 501      29.595   1.461  11.950  1.00 35.64      B    C  
HETATM   27  C26 0RF A 501      30.602   1.475  10.955  1.00 36.63      B    C  
HETATM   28  C27 0RF A 501      31.393   2.608  10.703  1.00 33.53      B    C  
HETATM   29  C28 0RF A 501      31.172   3.759  11.462  1.00 32.49      B    C  
HETATM   30  C29 0RF A 501      32.011   6.756  15.995  1.00 40.43      B    C  
HETATM   31  C30 0RF A 501      31.468   7.729  17.090  1.00 43.78      B    C  
HETATM   32  C31 0RF A 501      32.904   5.617  16.574  1.00 37.99      B    C  
CONECT    1   27
CONECT    2    3    7
CONECT    3    2    4
CONECT    4    3    5
CONECT    5    4    6    8
CONECT    6    5    7   10
CONECT    7    2    6   11
CONECT    8    5    9   13
CONECT    9    8   10
CONECT   10    6    9   12
CONECT   11    7   14   18
CONECT   12   10
CONECT   13    8
CONECT   14   11   15
CONECT   15   14   16
CONECT   16   15   17   19
CONECT   17   16   18
CONECT   18   11   17
CONECT   19   16   20   21
CONECT   20   19   22   23
CONECT   21   19
CONECT   22   20   25   29
CONECT   23   20   24
CONECT   24   23   30
CONECT   25   22   26
CONECT   26   25   27
CONECT   27   26    1   28
CONECT   28   27   29
CONECT   29   22   28
CONECT   30   24   31   32
CONECT   31   30
CONECT   32   30
END
