# Supplementary material for: Exploring the Critical Components and Therapeutic Mechanisms of Perilla frutescens L. in the Treatment of Chronic Kidney Disease via Network Pharmacology
Source: Front Pharmacol. 2021 Nov 26;12:717744. doi: 10.3389/fphar.2021.717744 (PMC8662752; doi:10.3389/fphar.2021.717744)
Supplement: Supplementary file 2 [file DataSheet3.zip › Network analysis material/AKT1.pdb]

ATOM      1  N   ARG A 144      21.239  -7.007 -10.859  1.00 60.16      A    N  
ATOM      2  CA  ARG A 144      22.407  -7.651 -10.174  1.00 60.65      A    C  
ATOM      3  C   ARG A 144      23.485  -6.575  -9.827  1.00 59.98      A    C  
ATOM      4  O   ARG A 144      24.179  -6.055 -10.718  1.00 60.49      A    O  
ATOM      5  CB  ARG A 144      22.981  -8.796 -11.042  1.00 60.98      A    C  
ATOM      6  CG  ARG A 144      23.640  -9.957 -10.275  1.00 63.40      A    C  
ATOM      7  CD  ARG A 144      24.513  -9.497  -9.103  1.00 67.91      A    C  
ATOM      8  NE  ARG A 144      25.680 -10.352  -8.917  1.00 72.43      A    N  
ATOM      9  CZ  ARG A 144      26.678 -10.121  -8.061  1.00 75.52      A    C  
ATOM     10  NH1 ARG A 144      26.669  -9.049  -7.264  1.00 77.77      A    N1+
ATOM     11  NH2 ARG A 144      27.702 -10.974  -7.996  1.00 76.14      A    N  
ATOM     12  N   VAL A 145      23.625  -6.254  -8.533  1.00 58.48      A    N  
ATOM     13  CA  VAL A 145      24.510  -5.155  -8.078  1.00 55.84      A    C  
ATOM     14  C   VAL A 145      25.901  -5.584  -7.543  1.00 53.43      A    C  
ATOM     15  O   VAL A 145      25.996  -6.557  -6.797  1.00 53.35      A    O  
ATOM     16  CB  VAL A 145      23.718  -4.189  -7.108  1.00 56.64      A    C  
ATOM     17  CG1 VAL A 145      24.644  -3.518  -6.096  1.00 56.13      A    C  
ATOM     18  CG2 VAL A 145      22.908  -3.139  -7.939  1.00 56.03      A    C  
ATOM     19  N   THR A 146      26.967  -4.867  -7.965  1.00 50.16      A    N  
ATOM     20  CA  THR A 146      28.372  -5.062  -7.514  1.00 46.42      A    C  
ATOM     21  C   THR A 146      29.000  -3.721  -7.058  1.00 45.05      A    C  
ATOM     22  O   THR A 146      28.362  -2.700  -7.161  1.00 44.04      A    O  
ATOM     23  CB  THR A 146      29.305  -5.634  -8.654  1.00 46.83      A    C  
ATOM     24  CG2 THR A 146      28.655  -6.852  -9.379  1.00 46.50      A    C  
ATOM     25  OG1 THR A 146      29.603  -4.606  -9.617  1.00 44.82      A    O  
ATOM     26  N   MET A 147      30.267  -3.733  -6.607  1.00 43.81      A    N  
ATOM     27  CA  MET A 147      31.019  -2.519  -6.212  1.00 43.27      A    C  
ATOM     28  C   MET A 147      31.151  -1.483  -7.337  1.00 41.92      A    C  
ATOM     29  O   MET A 147      31.147  -0.275  -7.073  1.00 40.33      A    O  
ATOM     30  CB  MET A 147      32.431  -2.901  -5.776  1.00 44.27      A    C  
ATOM     31  CG  MET A 147      33.042  -2.144  -4.607  1.00 49.30      A    C  
ATOM     32  SD  MET A 147      33.108  -3.139  -3.065  1.00 52.50      A    S  
ATOM     33  CE  MET A 147      31.686  -4.123  -3.360  1.00 53.53      A    C  
ATOM     34  N   ASN A 148      31.267  -1.997  -8.565  1.00 40.23      A    N  
ATOM     35  CA  ASN A 148      31.383  -1.228  -9.818  1.00 40.29      A    C  
ATOM     36  C   ASN A 148      30.186  -0.337 -10.109  1.00 38.16      A    C  
ATOM     37  O   ASN A 148      30.318   0.638 -10.870  1.00 36.73      A    O  
ATOM     38  CB  ASN A 148      31.569  -2.184 -11.038  1.00 41.16      A    C  
ATOM     39  CG  ASN A 148      32.972  -2.752 -11.128  1.00 47.60      A    C  
ATOM     40  ND2 ASN A 148      33.923  -2.082 -10.470  1.00 52.38      A    N  
ATOM     41  OD1 ASN A 148      33.210  -3.792 -11.777  1.00 55.89      A    O  
ATOM     42  N   GLU A 149      29.022  -0.675  -9.544  1.00 34.81      A    N  
ATOM     43  CA  GLU A 149      27.805   0.133  -9.774  1.00 34.73      A    C  
ATOM     44  C   GLU A 149      27.741   1.478  -9.020  1.00 33.22      A    C  
ATOM     45  O   GLU A 149      26.781   2.266  -9.208  1.00 32.51      A    O  
ATOM     46  CB  GLU A 149      26.536  -0.676  -9.500  1.00 35.71      A    C  
ATOM     47  CG  GLU A 149      26.091  -1.494 -10.721  1.00 39.95      A    C  
ATOM     48  CD  GLU A 149      27.138  -2.513 -11.108  1.00 43.55      A    C  
ATOM     49  OE1 GLU A 149      27.265  -3.558 -10.411  1.00 47.03      A    O  
ATOM     50  OE2 GLU A 149      27.852  -2.251 -12.098  1.00 44.78      A    O1-
ATOM     51  N   PHE A 150      28.751   1.756  -8.191  1.00 31.19      A    N  
ATOM     52  CA  PHE A 150      28.673   2.937  -7.292  1.00 30.55      A    C  
ATOM     53  C   PHE A 150      29.880   3.795  -7.486  1.00 30.45      A    C  
ATOM     54  O   PHE A 150      30.917   3.271  -7.846  1.00 28.87      A    O  
ATOM     55  CB  PHE A 150      28.567   2.507  -5.796  1.00 29.53      A    C  
ATOM     56  CG  PHE A 150      27.380   1.669  -5.540  1.00 29.45      A    C  
ATOM     57  CD1 PHE A 150      26.156   2.267  -5.253  1.00 30.62      A    C  
ATOM     58  CD2 PHE A 150      27.436   0.291  -5.712  1.00 28.92      A    C  
ATOM     59  CE1 PHE A 150      25.011   1.491  -5.058  1.00 31.50      A    C  
ATOM     60  CE2 PHE A 150      26.287  -0.504  -5.517  1.00 30.84      A    C  
ATOM     61  CZ  PHE A 150      25.077   0.092  -5.208  1.00 30.98      A    C  
ATOM     62  N   GLU A 151      29.712   5.105  -7.255  1.00 31.08      A    N  
ATOM     63  CA  GLU A 151      30.815   6.067  -7.174  1.00 30.81      A    C  
ATOM     64  C   GLU A 151      30.989   6.349  -5.711  1.00 30.51      A    C  
ATOM     65  O   GLU A 151      29.989   6.628  -5.021  1.00 29.13      A    O  
ATOM     66  CB  GLU A 151      30.481   7.388  -7.885  1.00 30.79      A    C  
ATOM     67  CG  GLU A 151      31.712   8.313  -8.022  1.00 31.23      A    C  
ATOM     68  CD  GLU A 151      31.422   9.691  -8.622  1.00 32.98      A    C  
ATOM     69  OE1 GLU A 151      32.311  10.571  -8.526  1.00 33.95      A    O  
ATOM     70  OE2 GLU A 151      30.319   9.916  -9.136  1.00 30.82      A    O1-
ATOM     71  N   TYR A 152      32.238   6.261  -5.246  1.00 29.91      A    N  
ATOM     72  CA  TYR A 152      32.608   6.344  -3.824  1.00 29.36      A    C  
ATOM     73  C   TYR A 152      33.020   7.771  -3.575  1.00 28.86      A    C  
ATOM     74  O   TYR A 152      34.025   8.240  -4.130  1.00 28.71      A    O  
ATOM     75  CB  TYR A 152      33.721   5.299  -3.482  1.00 30.22      A    C  
ATOM     76  CG  TYR A 152      33.149   3.927  -3.698  1.00 29.76      A    C  
ATOM     77  CD1 TYR A 152      33.174   3.349  -4.968  1.00 32.06      A    C  
ATOM     78  CD2 TYR A 152      32.450   3.242  -2.653  1.00 28.72      A    C  
ATOM     79  CE1 TYR A 152      32.552   2.096  -5.203  1.00 34.43      A    C  
ATOM     80  CE2 TYR A 152      31.828   1.981  -2.897  1.00 32.30      A    C  
ATOM     81  CZ  TYR A 152      31.889   1.432  -4.170  1.00 33.03      A    C  
ATOM     82  OH  TYR A 152      31.289   0.209  -4.460  1.00 35.65      A    O  
ATOM     83  N   LEU A 153      32.266   8.466  -2.734  1.00 28.05      A    N  
ATOM     84  CA  LEU A 153      32.390   9.936  -2.641  1.00 29.39      A    C  
ATOM     85  C   LEU A 153      33.150  10.399  -1.420  1.00 30.63      A    C  
ATOM     86  O   LEU A 153      34.122  11.143  -1.560  1.00 33.66      A    O  
ATOM     87  CB  LEU A 153      31.002  10.642  -2.713  1.00 27.87      A    C  
ATOM     88  CG  LEU A 153      30.219  10.317  -3.992  1.00 29.57      A    C  
ATOM     89  CD1 LEU A 153      28.807  10.853  -3.853  1.00 30.02      A    C  
ATOM     90  CD2 LEU A 153      30.911  11.014  -5.179  1.00 30.27      A    C  
ATOM     91  N   LYS A 154      32.725  10.021  -0.222  1.00 30.23      A    N  
ATOM     92  CA  LYS A 154      33.313  10.592   0.988  1.00 32.35      A    C  
ATOM     93  C   LYS A 154      33.247   9.520   2.053  1.00 32.07      A    C  
ATOM     94  O   LYS A 154      32.242   8.795   2.103  1.00 30.99      A    O  
ATOM     95  CB  LYS A 154      32.496  11.791   1.456  1.00 33.66      A    C  
ATOM     96  CG  LYS A 154      33.167  13.150   1.410  1.00 40.00      A    C  
ATOM     97  CD  LYS A 154      32.637  13.983   0.297  1.00 47.00      A    C  
ATOM     98  CE  LYS A 154      31.308  14.758   0.663  1.00 49.43      A    C  
ATOM     99  NZ  LYS A 154      31.513  16.155   1.249  1.00 46.97      A    N1+
ATOM    100  N   LEU A 155      34.281   9.435   2.895  1.00 30.73      A    N  
ATOM    101  CA  LEU A 155      34.217   8.624   4.117  1.00 31.48      A    C  
ATOM    102  C   LEU A 155      33.319   9.307   5.165  1.00 31.15      A    C  
ATOM    103  O   LEU A 155      33.577  10.454   5.550  1.00 31.41      A    O  
ATOM    104  CB  LEU A 155      35.602   8.399   4.704  1.00 32.12      A    C  
ATOM    105  CG  LEU A 155      35.705   7.531   5.957  1.00 32.80      A    C  
ATOM    106  CD1 LEU A 155      35.346   6.052   5.660  1.00 33.25      A    C  
ATOM    107  CD2 LEU A 155      37.121   7.640   6.510  1.00 33.57      A    C  
ATOM    108  N   LEU A 156      32.270   8.601   5.606  1.00 29.75      A    N  
ATOM    109  CA  LEU A 156      31.334   9.154   6.600  1.00 30.46      A    C  
ATOM    110  C   LEU A 156      31.750   8.778   8.024  1.00 30.67      A    C  
ATOM    111  O   LEU A 156      31.555   9.550   8.948  1.00 30.50      A    O  
ATOM    112  CB  LEU A 156      29.899   8.637   6.337  1.00 29.93      A    C  
ATOM    113  CG  LEU A 156      29.296   9.132   5.010  1.00 29.63      A    C  
ATOM    114  CD1 LEU A 156      27.861   8.562   4.769  1.00 26.26      A    C  
ATOM    115  CD2 LEU A 156      29.303  10.685   4.985  1.00 24.74      A    C  
ATOM    116  N   GLY A 157      32.359   7.605   8.173  1.00 30.89      A    N  
ATOM    117  CA  GLY A 157      32.823   7.162   9.473  1.00 32.65      A    C  
ATOM    118  C   GLY A 157      33.507   5.823   9.379  1.00 34.39      A    C  
ATOM    119  O   GLY A 157      33.393   5.111   8.367  1.00 32.85      A    O  
ATOM    120  N   LYS A 158      34.206   5.489  10.460  1.00 36.50      A    N  
ATOM    121  CA  LYS A 158      34.833   4.182  10.664  1.00 39.49      A    C  
ATOM    122  C   LYS A 158      34.455   3.720  12.065  1.00 40.77      A    C  
ATOM    123  O   LYS A 158      34.417   4.525  13.020  1.00 40.51      A    O  
ATOM    124  CB  LYS A 158      36.351   4.261  10.604  1.00 39.93      A    C  
ATOM    125  CG  LYS A 158      36.898   4.470   9.223  1.00 41.83      A    C  
ATOM    126  CD  LYS A 158      38.421   4.621   9.293  1.00 47.33      A    C  
ATOM    127  CE  LYS A 158      39.036   4.762   7.899  1.00 51.15      A    C  
ATOM    128  NZ  LYS A 158      40.556   4.876   7.942  1.00 55.64      A    N1+
ATOM    129  N   GLY A 159      34.122   2.438  12.159  1.00 41.17      A    N  
ATOM    130  CA  GLY A 159      33.724   1.815  13.424  1.00 44.28      A    C  
ATOM    131  C   GLY A 159      34.761   0.754  13.726  1.00 45.43      A    C  
ATOM    132  O   GLY A 159      35.804   0.706  13.063  1.00 45.18      A    O  
ATOM    133  N   THR A 160      34.489  -0.108  14.710  1.00 47.58      A    N  
ATOM    134  CA  THR A 160      35.475  -1.143  15.061  1.00 48.68      A    C  
ATOM    135  C   THR A 160      35.690  -2.144  13.922  1.00 48.50      A    C  
ATOM    136  O   THR A 160      36.820  -2.552  13.667  1.00 49.66      A    O  
ATOM    137  CB  THR A 160      35.101  -1.926  16.348  1.00 49.47      A    C  
ATOM    138  CG2 THR A 160      36.379  -2.454  17.023  1.00 50.69      A    C  
ATOM    139  OG1 THR A 160      34.381  -1.074  17.247  1.00 50.57      A    O  
ATOM    140  N   PHE A 161      34.611  -2.508  13.227  1.00 47.88      A    N  
ATOM    141  CA  PHE A 161      34.664  -3.609  12.235  1.00 47.54      A    C  
ATOM    142  C   PHE A 161      34.645  -3.197  10.745  1.00 45.90      A    C  
ATOM    143  O   PHE A 161      34.699  -4.047   9.860  1.00 47.11      A    O  
ATOM    144  CB  PHE A 161      33.570  -4.644  12.558  1.00 47.69      A    C  
ATOM    145  CG  PHE A 161      33.442  -4.935  14.036  1.00 51.43      A    C  
ATOM    146  CD1 PHE A 161      32.313  -4.514  14.755  1.00 53.84      A    C  
ATOM    147  CD2 PHE A 161      34.474  -5.589  14.723  1.00 53.06      A    C  
ATOM    148  CE1 PHE A 161      32.202  -4.761  16.129  1.00 54.93      A    C  
ATOM    149  CE2 PHE A 161      34.370  -5.853  16.106  1.00 54.86      A    C  
ATOM    150  CZ  PHE A 161      33.233  -5.435  16.808  1.00 56.40      A    C  
ATOM    151  N   GLY A 162      34.590  -1.905  10.450  1.00 43.46      A    N  
ATOM    152  CA  GLY A 162      34.534  -1.523   9.052  1.00 40.29      A    C  
ATOM    153  C   GLY A 162      34.332  -0.041   8.860  1.00 37.70      A    C  
ATOM    154  O   GLY A 162      34.632   0.745   9.752  1.00 35.07      A    O  
ATOM    155  N   LYS A 163      33.818   0.324   7.680  1.00 35.35      A    N  
ATOM    156  CA  LYS A 163      33.665   1.715   7.336  1.00 34.27      A    C  
ATOM    157  C   LYS A 163      32.359   2.000   6.565  1.00 31.79      A    C  
ATOM    158  O   LYS A 163      31.762   1.101   5.985  1.00 31.86      A    O  
ATOM    159  CB  LYS A 163      34.884   2.224   6.549  1.00 34.32      A    C  
ATOM    160  CG  LYS A 163      34.935   1.710   5.122  1.00 38.32      A    C  
ATOM    161  CD  LYS A 163      36.366   1.774   4.564  1.00 45.58      A    C  
ATOM    162  CE  LYS A 163      36.462   0.917   3.299  1.00 49.81      A    C  
ATOM    163  NZ  LYS A 163      37.613   1.310   2.410  1.00 54.73      A    N1+
ATOM    164  N   VAL A 164      31.949   3.263   6.597  1.00 29.70      A    N  
ATOM    165  CA  VAL A 164      30.773   3.738   5.869  1.00 27.78      A    C  
ATOM    166  C   VAL A 164      31.165   4.881   4.902  1.00 27.65      A    C  
ATOM    167  O   VAL A 164      31.765   5.893   5.309  1.00 29.75      A    O  
ATOM    168  CB  VAL A 164      29.626   4.214   6.831  1.00 25.70      A    C  
ATOM    169  CG1 VAL A 164      28.413   4.627   5.997  1.00 25.55      A    C  
ATOM    170  CG2 VAL A 164      29.225   3.105   7.840  1.00 26.67      A    C  
ATOM    171  N   ILE A 165      30.807   4.698   3.636  1.00 27.89      A    N  
ATOM    172  CA  ILE A 165      31.099   5.648   2.550  1.00 28.58      A    C  
ATOM    173  C   ILE A 165      29.792   6.216   1.936  1.00 27.43      A    C  
ATOM    174  O   ILE A 165      28.836   5.479   1.693  1.00 25.64      A    O  
ATOM    175  CB  ILE A 165      32.028   5.000   1.493  1.00 29.18      A    C  
ATOM    176  CG1 ILE A 165      33.308   4.474   2.243  1.00 33.01      A    C  
ATOM    177  CG2 ILE A 165      32.357   5.992   0.279  1.00 28.72      A    C  
ATOM    178  CD1 ILE A 165      34.366   3.855   1.349  1.00 39.50      A    C  
ATOM    179  N   LEU A 166      29.763   7.529   1.746  1.00 27.59      A    N  
ATOM    180  CA  LEU A 166      28.715   8.155   0.934  1.00 27.85      A    C  
ATOM    181  C   LEU A 166      28.952   7.692  -0.513  1.00 28.55      A    C  
ATOM    182  O   LEU A 166      30.055   7.928  -1.081  1.00 27.86      A    O  
ATOM    183  CB  LEU A 166      28.801   9.664   1.013  1.00 27.87      A    C  
ATOM    184  CG  LEU A 166      27.812  10.440   0.130  1.00 27.74      A    C  
ATOM    185  CD1 LEU A 166      26.352  10.040   0.465  1.00 24.72      A    C  
ATOM    186  CD2 LEU A 166      28.048  11.932   0.419  1.00 24.58      A    C  
ATOM    187  N   VAL A 167      27.953   7.017  -1.099  1.00 26.59      A    N  
ATOM    188  CA  VAL A 167      28.075   6.548  -2.488  1.00 25.52      A    C  
ATOM    189  C   VAL A 167      26.957   7.117  -3.365  1.00 26.48      A    C  
ATOM    190  O   VAL A 167      25.894   7.577  -2.856  1.00 25.71      A    O  
ATOM    191  CB  VAL A 167      28.085   5.003  -2.627  1.00 26.64      A    C  
ATOM    192  CG1 VAL A 167      29.326   4.349  -1.883  1.00 20.97      A    C  
ATOM    193  CG2 VAL A 167      26.748   4.386  -2.102  1.00 24.13      A    C  
ATOM    194  N   LYS A 168      27.193   7.114  -4.672  1.00 26.24      A    N  
ATOM    195  CA  LYS A 168      26.122   7.424  -5.626  1.00 26.85      A    C  
ATOM    196  C   LYS A 168      25.956   6.207  -6.471  1.00 28.00      A    C  
ATOM    197  O   LYS A 168      26.941   5.723  -7.016  1.00 28.62      A    O  
ATOM    198  CB  LYS A 168      26.498   8.601  -6.535  1.00 27.01      A    C  
ATOM    199  CG  LYS A 168      25.375   9.008  -7.541  1.00 26.94      A    C  
ATOM    200  CD  LYS A 168      25.895   9.970  -8.617  1.00 32.03      A    C  
ATOM    201  CE  LYS A 168      26.710   9.166  -9.639  1.00 32.92      A    C  
ATOM    202  NZ  LYS A 168      27.154  10.008 -10.821  1.00 36.99      A    N1+
ATOM    203  N   GLU A 169      24.722   5.708  -6.597  1.00 28.11      A    N  
ATOM    204  CA  GLU A 169      24.467   4.663  -7.550  1.00 29.72      A    C  
ATOM    205  C   GLU A 169      24.500   5.253  -8.987  1.00 29.84      A    C  
ATOM    206  O   GLU A 169      23.678   6.103  -9.334  1.00 29.46      A    O  
ATOM    207  CB  GLU A 169      23.114   4.003  -7.278  1.00 28.84      A    C  
ATOM    208  CG  GLU A 169      22.906   2.780  -8.152  1.00 31.92      A    C  
ATOM    209  CD  GLU A 169      21.590   2.078  -7.848  1.00 32.87      A    C  
ATOM    210  OE1 GLU A 169      20.717   2.612  -7.150  1.00 39.19      A    O  
ATOM    211  OE2 GLU A 169      21.417   1.012  -8.385  1.00 39.49      A    O1-
ATOM    212  N   LYS A 170      25.411   4.769  -9.821  1.00 31.33      A    N  
ATOM    213  CA  LYS A 170      25.684   5.477 -11.106  1.00 34.30      A    C  
ATOM    214  C   LYS A 170      24.442   5.445 -12.002  1.00 34.18      A    C  
ATOM    215  O   LYS A 170      24.060   6.467 -12.563  1.00 34.58      A    O  
ATOM    216  CB  LYS A 170      26.872   4.856 -11.862  1.00 33.32      A    C  
ATOM    217  CG  LYS A 170      28.202   5.025 -11.178  1.00 38.02      A    C  
ATOM    218  CD  LYS A 170      29.214   4.082 -11.831  1.00 39.47      A    C  
ATOM    219  CE  LYS A 170      30.598   4.438 -11.374  1.00 44.82      A    C  
ATOM    220  NZ  LYS A 170      31.502   3.317 -11.784  1.00 46.21      A    N1+
ATOM    221  N   ALA A 171      23.803   4.281 -12.084  1.00 35.79      A    N  
ATOM    222  CA  ALA A 171      22.646   4.095 -12.977  1.00 36.08      A    C  
ATOM    223  C   ALA A 171      21.487   5.045 -12.666  1.00 36.26      A    C  
ATOM    224  O   ALA A 171      20.818   5.478 -13.574  1.00 37.76      A    O  
ATOM    225  CB  ALA A 171      22.168   2.621 -12.971  1.00 36.10      A    C  
ATOM    226  N   THR A 172      21.285   5.420 -11.396  1.00 34.86      A    N  
ATOM    227  CA  THR A 172      20.084   6.103 -10.981  1.00 33.46      A    C  
ATOM    228  C   THR A 172      20.354   7.517 -10.471  1.00 33.10      A    C  
ATOM    229  O   THR A 172      19.437   8.311 -10.366  1.00 33.76      A    O  
ATOM    230  CB  THR A 172      19.350   5.310  -9.854  1.00 33.89      A    C  
ATOM    231  CG2 THR A 172      19.036   3.901 -10.308  1.00 33.24      A    C  
ATOM    232  OG1 THR A 172      20.205   5.257  -8.705  1.00 32.86      A    O  
ATOM    233  N   GLY A 173      21.595   7.843 -10.110  1.00 32.50      A    N  
ATOM    234  CA  GLY A 173      21.865   9.180  -9.540  1.00 29.93      A    C  
ATOM    235  C   GLY A 173      21.484   9.284  -8.064  1.00 29.27      A    C  
ATOM    236  O   GLY A 173      21.579  10.362  -7.455  1.00 28.80      A    O  
ATOM    237  N   ARG A 174      21.097   8.163  -7.463  1.00 29.32      A    N  
ATOM    238  CA  ARG A 174      20.698   8.177  -6.043  1.00 29.79      A    C  
ATOM    239  C   ARG A 174      21.846   8.006  -5.082  1.00 28.72      A    C  
ATOM    240  O   ARG A 174      22.818   7.291  -5.377  1.00 28.26      A    O  
ATOM    241  CB  ARG A 174      19.585   7.177  -5.770  1.00 31.28      A    C  
ATOM    242  CG  ARG A 174      18.356   7.621  -6.477  1.00 34.06      A    C  
ATOM    243  CD  ARG A 174      17.148   6.815  -6.057  1.00 47.67      A    C  
ATOM    244  NE  ARG A 174      16.921   5.658  -6.910  1.00 51.22      A    N  
ATOM    245  CZ  ARG A 174      15.843   5.473  -7.682  1.00 57.75      A    C  
ATOM    246  NH1 ARG A 174      14.879   6.391  -7.744  1.00 59.06      A    N1+
ATOM    247  NH2 ARG A 174      15.737   4.365  -8.418  1.00 56.45      A    N  
ATOM    248  N   TYR A 175      21.740   8.684  -3.942  1.00 27.70      A    N  
ATOM    249  CA  TYR A 175      22.808   8.672  -2.938  1.00 27.49      A    C  
ATOM    250  C   TYR A 175      22.443   7.759  -1.753  1.00 27.87      A    C  
ATOM    251  O   TYR A 175      21.280   7.785  -1.255  1.00 26.18      A    O  
ATOM    252  CB  TYR A 175      23.094  10.095  -2.460  1.00 27.52      A    C  
ATOM    253  CG  TYR A 175      23.589  10.953  -3.609  1.00 29.70      A    C  
ATOM    254  CD1 TYR A 175      22.691  11.717  -4.368  1.00 29.25      A    C  
ATOM    255  CD2 TYR A 175      24.928  10.973  -3.954  1.00 31.52      A    C  
ATOM    256  CE1 TYR A 175      23.130  12.494  -5.443  1.00 30.78      A    C  
ATOM    257  CE2 TYR A 175      25.389  11.752  -5.062  1.00 31.58      A    C  
ATOM    258  CZ  TYR A 175      24.480  12.505  -5.783  1.00 29.53      A    C  
ATOM    259  OH  TYR A 175      24.905  13.265  -6.866  1.00 28.05      A    O  
ATOM    260  N   TYR A 176      23.434   6.998  -1.295  1.00 26.36      A    N  
ATOM    261  CA  TYR A 176      23.258   6.031  -0.191  1.00 27.04      A    C  
ATOM    262  C   TYR A 176      24.481   6.097   0.722  1.00 26.63      A    C  
ATOM    263  O   TYR A 176      25.500   6.654   0.315  1.00 26.19      A    O  
ATOM    264  CB  TYR A 176      23.165   4.623  -0.745  1.00 26.31      A    C  
ATOM    265  CG  TYR A 176      21.948   4.423  -1.602  1.00 30.21      A    C  
ATOM    266  CD1 TYR A 176      22.069   4.375  -3.007  1.00 29.81      A    C  
ATOM    267  CD2 TYR A 176      20.668   4.346  -1.024  1.00 29.07      A    C  
ATOM    268  CE1 TYR A 176      20.935   4.220  -3.816  1.00 31.41      A    C  
ATOM    269  CE2 TYR A 176      19.525   4.206  -1.819  1.00 31.61      A    C  
ATOM    270  CZ  TYR A 176      19.682   4.128  -3.225  1.00 32.75      A    C  
ATOM    271  OH  TYR A 176      18.585   3.967  -4.030  1.00 33.99      A    O  
ATOM    272  N   ALA A 177      24.362   5.540   1.940  1.00 26.07      A    N  
ATOM    273  CA  ALA A 177      25.532   5.211   2.797  1.00 25.95      A    C  
ATOM    274  C   ALA A 177      25.838   3.739   2.672  1.00 26.41      A    C  
ATOM    275  O   ALA A 177      25.011   2.871   3.045  1.00 25.67      A    O  
ATOM    276  CB  ALA A 177      25.331   5.587   4.254  1.00 23.39      A    C  
ATOM    277  N   MET A 178      27.019   3.445   2.139  1.00 25.96      A    N  
ATOM    278  CA  MET A 178      27.424   2.057   2.027  1.00 27.87      A    C  
ATOM    279  C   MET A 178      28.324   1.648   3.183  1.00 28.07      A    C  
ATOM    280  O   MET A 178      29.451   2.162   3.331  1.00 28.64      A    O  
ATOM    281  CB  MET A 178      28.041   1.721   0.658  1.00 27.60      A    C  
ATOM    282  CG  MET A 178      28.442   0.236   0.575  1.00 30.41      A    C  
ATOM    283  SD  MET A 178      29.495  -0.242  -0.811  1.00 30.53      A    S  
ATOM    284  CE  MET A 178      28.444   0.187  -2.226  1.00 27.48      A    C  
ATOM    285  N   LYS A 179      27.802   0.743   4.017  1.00 27.56      A    N  
ATOM    286  CA  LYS A 179      28.614   0.136   5.066  1.00 28.73      A    C  
ATOM    287  C   LYS A 179      29.413  -1.051   4.491  1.00 29.41      A    C  
ATOM    288  O   LYS A 179      28.855  -1.947   3.865  1.00 29.21      A    O  
ATOM    289  CB  LYS A 179      27.730  -0.268   6.257  1.00 26.92      A    C  
ATOM    290  CG  LYS A 179      28.436  -1.070   7.347  1.00 31.17      A    C  
ATOM    291  CD  LYS A 179      27.476  -1.096   8.524  1.00 35.59      A    C  
ATOM    292  CE  LYS A 179      27.727  -2.212   9.437  1.00 37.29      A    C  
ATOM    293  NZ  LYS A 179      26.675  -2.041  10.510  1.00 37.80      A    N1+
ATOM    294  N   ILE A 180      30.728  -1.015   4.665  1.00 30.46      A    N  
ATOM    295  CA  ILE A 180      31.615  -2.017   4.020  1.00 30.96      A    C  
ATOM    296  C   ILE A 180      32.392  -2.716   5.144  1.00 31.07      A    C  
ATOM    297  O   ILE A 180      33.081  -2.065   5.956  1.00 30.16      A    O  
ATOM    298  CB  ILE A 180      32.606  -1.374   3.015  1.00 31.56      A    C  
ATOM    299  CG1 ILE A 180      31.831  -0.587   1.927  1.00 30.27      A    C  
ATOM    300  CG2 ILE A 180      33.572  -2.464   2.371  1.00 32.33      A    C  
ATOM    301  CD1 ILE A 180      32.651   0.433   1.212  1.00 30.59      A    C  
ATOM    302  N   LEU A 181      32.194  -4.024   5.220  1.00 30.48      A    N  
ATOM    303  CA  LEU A 181      32.937  -4.872   6.165  1.00 31.74      A    C  
ATOM    304  C   LEU A 181      33.884  -5.827   5.443  1.00 31.89      A    C  
ATOM    305  O   LEU A 181      33.508  -6.408   4.403  1.00 32.17      A    O  
ATOM    306  CB  LEU A 181      31.969  -5.698   7.034  1.00 30.11      A    C  
ATOM    307  CG  LEU A 181      30.778  -4.934   7.625  1.00 31.16      A    C  
ATOM    308  CD1 LEU A 181      29.859  -5.883   8.352  1.00 31.26      A    C  
ATOM    309  CD2 LEU A 181      31.284  -3.827   8.583  1.00 30.88      A    C  
ATOM    310  N   LYS A 182      35.081  -6.005   6.004  1.00 31.83      A    N  
ATOM    311  CA  LYS A 182      35.984  -7.071   5.537  1.00 34.28      A    C  
ATOM    312  C   LYS A 182      35.606  -8.419   6.183  1.00 33.81      A    C  
ATOM    313  O   LYS A 182      35.514  -8.530   7.403  1.00 33.63      A    O  
ATOM    314  CB  LYS A 182      37.446  -6.671   5.766  1.00 34.55      A    C  
ATOM    315  CG  LYS A 182      37.916  -5.713   4.651  1.00 38.43      A    C  
ATOM    316  CD  LYS A 182      38.936  -4.715   5.176  1.00 49.06      A    C  
ATOM    317  CE  LYS A 182      40.017  -4.444   4.132  1.00 54.90      A    C  
ATOM    318  NZ  LYS A 182      40.937  -3.383   4.663  1.00 59.36      A    N1+
ATOM    319  N   LYS A 183      35.333  -9.407   5.336  1.00 35.11      A    N  
ATOM    320  CA  LYS A 183      34.963 -10.766   5.767  1.00 36.78      A    C  
ATOM    321  C   LYS A 183      35.981 -11.296   6.762  1.00 38.19      A    C  
ATOM    322  O   LYS A 183      35.600 -11.875   7.790  1.00 38.62      A    O  
ATOM    323  CB  LYS A 183      34.828 -11.710   4.569  1.00 36.13      A    C  
ATOM    324  CG  LYS A 183      33.553 -11.480   3.767  1.00 35.86      A    C  
ATOM    325  CD  LYS A 183      33.535 -12.266   2.433  1.00 33.91      A    C  
ATOM    326  CE  LYS A 183      32.100 -12.419   1.973  1.00 35.05      A    C  
ATOM    327  NZ  LYS A 183      31.906 -13.248   0.700  1.00 30.99      A    N1+
ATOM    328  N   GLU A 184      37.258 -11.042   6.457  1.00 39.49      A    N  
ATOM    329  CA  GLU A 184      38.405 -11.522   7.223  1.00 41.85      A    C  
ATOM    330  C   GLU A 184      38.349 -10.971   8.646  1.00 41.10      A    C  
ATOM    331  O   GLU A 184      38.646 -11.699   9.643  1.00 39.77      A    O  
ATOM    332  CB  GLU A 184      39.703 -11.072   6.520  1.00 43.20      A    C  
ATOM    333  CG  GLU A 184      40.933 -10.756   7.449  1.00 51.44      A    C  
ATOM    334  CD  GLU A 184      41.853 -11.968   7.673  1.00 60.30      A    C  
ATOM    335  OE1 GLU A 184      42.414 -12.112   8.803  1.00 62.14      A    O  
ATOM    336  OE2 GLU A 184      42.014 -12.769   6.703  1.00 63.65      A    O1-
ATOM    337  N   VAL A 185      37.968  -9.692   8.737  1.00 40.74      A    N  
ATOM    338  CA  VAL A 185      37.949  -9.014  10.043  1.00 40.19      A    C  
ATOM    339  C   VAL A 185      36.783  -9.512  10.865  1.00 40.04      A    C  
ATOM    340  O   VAL A 185      36.968  -9.853  12.026  1.00 40.84      A    O  
ATOM    341  CB  VAL A 185      38.000  -7.479   9.938  1.00 40.10      A    C  
ATOM    342  CG1 VAL A 185      37.863  -6.829  11.362  1.00 40.63      A    C  
ATOM    343  CG2 VAL A 185      39.299  -7.054   9.284  1.00 40.05      A    C  
ATOM    344  N   ILE A 186      35.598  -9.589  10.253  1.00 40.01      A    N  
ATOM    345  CA  ILE A 186      34.370 -10.164  10.857  1.00 39.72      A    C  
ATOM    346  C   ILE A 186      34.572 -11.596  11.435  1.00 40.15      A    C  
ATOM    347  O   ILE A 186      34.219 -11.877  12.567  1.00 40.10      A    O  
ATOM    348  CB  ILE A 186      33.198 -10.079   9.817  1.00 39.77      A    C  
ATOM    349  CG1 ILE A 186      32.824  -8.614   9.574  1.00 41.63      A    C  
ATOM    350  CG2 ILE A 186      31.928 -10.740  10.285  1.00 41.46      A    C  
ATOM    351  CD1 ILE A 186      32.739  -7.778  10.885  1.00 38.38      A    C  
ATOM    352  N   VAL A 187      35.142 -12.491  10.623  1.00 40.97      A    N  
ATOM    353  CA  VAL A 187      35.547 -13.821  11.035  1.00 41.43      A    C  
ATOM    354  C   VAL A 187      36.522 -13.792  12.202  1.00 41.97      A    C  
ATOM    355  O   VAL A 187      36.251 -14.398  13.224  1.00 42.07      A    O  
ATOM    356  CB  VAL A 187      36.154 -14.622   9.826  1.00 41.51      A    C  
ATOM    357  CG1 VAL A 187      37.119 -15.750  10.317  1.00 41.42      A    C  
ATOM    358  CG2 VAL A 187      35.025 -15.178   8.961  1.00 40.99      A    C  
ATOM    359  N   ALA A 188      37.642 -13.077  12.043  1.00 43.68      A    N  
ATOM    360  CA  ALA A 188      38.677 -13.002  13.088  1.00 44.81      A    C  
ATOM    361  C   ALA A 188      38.197 -12.408  14.433  1.00 46.24      A    C  
ATOM    362  O   ALA A 188      38.727 -12.784  15.482  1.00 46.21      A    O  
ATOM    363  CB  ALA A 188      39.941 -12.261  12.580  1.00 44.84      A    C  
ATOM    364  N   LYS A 189      37.217 -11.491  14.406  1.00 46.39      A    N  
ATOM    365  CA  LYS A 189      36.731 -10.810  15.635  1.00 46.60      A    C  
ATOM    366  C   LYS A 189      35.441 -11.455  16.179  1.00 46.28      A    C  
ATOM    367  O   LYS A 189      34.793 -10.906  17.097  1.00 45.80      A    O  
ATOM    368  CB  LYS A 189      36.511  -9.314  15.356  1.00 47.55      A    C  
ATOM    369  CG  LYS A 189      37.778  -8.490  15.189  1.00 51.64      A    C  
ATOM    370  CD  LYS A 189      37.981  -7.569  16.406  1.00 59.65      A    C  
ATOM    371  CE  LYS A 189      39.060  -6.511  16.152  1.00 62.55      A    C  
ATOM    372  NZ  LYS A 189      40.433  -7.130  16.134  1.00 65.46      A    N1+
ATOM    373  N   ASP A 190      35.047 -12.583  15.578  1.00 45.19      A    N  
ATOM    374  CA  ASP A 190      33.834 -13.315  15.961  1.00 45.92      A    C  
ATOM    375  C   ASP A 190      32.529 -12.530  15.771  1.00 44.81      A    C  
ATOM    376  O   ASP A 190      31.549 -12.747  16.521  1.00 44.10      A    O  
ATOM    377  CB  ASP A 190      33.918 -13.866  17.403  1.00 46.62      A    C  
ATOM    378  CG  ASP A 190      35.041 -14.867  17.573  1.00 50.14      A    C  
ATOM    379  OD1 ASP A 190      35.147 -15.786  16.724  1.00 52.57      A    O  
ATOM    380  OD2 ASP A 190      35.838 -14.715  18.533  1.00 52.59      A    O1-
ATOM    381  N   GLU A 191      32.505 -11.686  14.729  1.00 42.86      A    N  
ATOM    382  CA  GLU A 191      31.380 -10.750  14.510  1.00 41.95      A    C  
ATOM    383  C   GLU A 191      30.434 -11.237  13.454  1.00 41.01      A    C  
ATOM    384  O   GLU A 191      29.549 -10.494  13.001  1.00 41.07      A    O  
ATOM    385  CB  GLU A 191      31.887  -9.357  14.172  1.00 41.23      A    C  
ATOM    386  CG  GLU A 191      32.463  -8.674  15.384  1.00 43.89      A    C  
ATOM    387  CD  GLU A 191      31.389  -8.446  16.473  1.00 45.76      A    C  
ATOM    388  OE1 GLU A 191      30.232  -8.169  16.103  1.00 46.43      A    O  
ATOM    389  OE2 GLU A 191      31.699  -8.555  17.680  1.00 46.48      A    O1-
ATOM    390  N   VAL A 192      30.619 -12.506  13.080  1.00 40.20      A    N  
ATOM    391  CA  VAL A 192      29.869 -13.129  12.018  1.00 37.11      A    C  
ATOM    392  C   VAL A 192      28.399 -13.203  12.382  1.00 36.49      A    C  
ATOM    393  O   VAL A 192      27.550 -12.775  11.602  1.00 35.46      A    O  
ATOM    394  CB  VAL A 192      30.412 -14.534  11.640  1.00 37.44      A    C  
ATOM    395  CG1 VAL A 192      29.431 -15.257  10.712  1.00 36.02      A    C  
ATOM    396  CG2 VAL A 192      31.776 -14.411  10.969  1.00 36.15      A    C  
ATOM    397  N   ALA A 193      28.097 -13.764  13.549  1.00 35.00      A    N  
ATOM    398  CA  ALA A 193      26.711 -13.901  13.959  1.00 34.16      A    C  
ATOM    399  C   ALA A 193      25.936 -12.527  14.043  1.00 32.99      A    C  
ATOM    400  O   ALA A 193      24.778 -12.436  13.633  1.00 32.26      A    O  
ATOM    401  CB  ALA A 193      26.621 -14.686  15.294  1.00 33.61      A    C  
ATOM    402  N   HIS A 194      26.591 -11.499  14.590  1.00 33.40      A    N  
ATOM    403  CA  HIS A 194      26.020 -10.137  14.665  1.00 34.09      A    C  
ATOM    404  C   HIS A 194      25.760  -9.559  13.247  1.00 33.80      A    C  
ATOM    405  O   HIS A 194      24.717  -8.929  13.007  1.00 33.80      A    O  
ATOM    406  CB  HIS A 194      26.963  -9.195  15.399  1.00 33.81      A    C  
ATOM    407  CG  HIS A 194      27.083  -9.466  16.864  1.00 32.92      A    C  
ATOM    408  CD2 HIS A 194      26.252 -10.081  17.739  1.00 34.51      A    C  
ATOM    409  ND1 HIS A 194      28.184  -9.070  17.590  1.00 33.89      A    N  
ATOM    410  CE1 HIS A 194      28.032  -9.444  18.853  1.00 35.14      A    C  
ATOM    411  NE2 HIS A 194      26.867 -10.057  18.969  1.00 35.59      A    N  
ATOM    412  N   THR A 195      26.710  -9.795  12.331  1.00 33.75      A    N  
ATOM    413  CA  THR A 195      26.631  -9.235  10.972  1.00 34.37      A    C  
ATOM    414  C   THR A 195      25.403  -9.837  10.264  1.00 32.89      A    C  
ATOM    415  O   THR A 195      24.631  -9.123   9.651  1.00 32.01      A    O  
ATOM    416  CB  THR A 195      27.928  -9.501  10.148  1.00 34.49      A    C  
ATOM    417  CG2 THR A 195      27.773  -8.996   8.715  1.00 33.91      A    C  
ATOM    418  OG1 THR A 195      29.005  -8.789  10.737  1.00 36.07      A    O  
ATOM    419  N   LEU A 196      25.239 -11.148  10.388  1.00 32.73      A    N  
ATOM    420  CA  LEU A 196      24.100 -11.867   9.793  1.00 33.47      A    C  
ATOM    421  C   LEU A 196      22.811 -11.494  10.461  1.00 32.36      A    C  
ATOM    422  O   LEU A 196      21.781 -11.396   9.796  1.00 32.92      A    O  
ATOM    423  CB  LEU A 196      24.295 -13.392   9.848  1.00 34.71      A    C  
ATOM    424  CG  LEU A 196      25.543 -13.907   9.085  1.00 37.93      A    C  
ATOM    425  CD1 LEU A 196      25.875 -15.361   9.474  1.00 44.57      A    C  
ATOM    426  CD2 LEU A 196      25.331 -13.771   7.584  1.00 40.67      A    C  
ATOM    427  N   THR A 197      22.844 -11.290  11.776  1.00 31.40      A    N  
ATOM    428  CA  THR A 197      21.641 -10.740  12.453  1.00 30.55      A    C  
ATOM    429  C   THR A 197      21.310  -9.360  11.882  1.00 28.93      A    C  
ATOM    430  O   THR A 197      20.161  -9.099  11.542  1.00 27.70      A    O  
ATOM    431  CB  THR A 197      21.775 -10.758  14.002  1.00 31.86      A    C  
ATOM    432  CG2 THR A 197      20.566 -10.110  14.658  1.00 29.23      A    C  
ATOM    433  OG1 THR A 197      21.911 -12.141  14.427  1.00 33.40      A    O  
ATOM    434  N   GLU A 198      22.298  -8.479  11.754  1.00 28.88      A    N  
ATOM    435  CA  GLU A 198      22.005  -7.105  11.247  1.00 29.62      A    C  
ATOM    436  C   GLU A 198      21.362  -7.206   9.836  1.00 28.45      A    C  
ATOM    437  O   GLU A 198      20.300  -6.607   9.528  1.00 27.77      A    O  
ATOM    438  CB  GLU A 198      23.275  -6.272  11.192  1.00 30.60      A    C  
ATOM    439  CG  GLU A 198      23.067  -5.033  10.342  1.00 34.92      A    C  
ATOM    440  CD  GLU A 198      23.989  -3.932  10.708  1.00 36.77      A    C  
ATOM    441  OE1 GLU A 198      25.081  -3.873  10.168  1.00 42.52      A    O  
ATOM    442  OE2 GLU A 198      23.624  -3.105  11.535  1.00 43.87      A    O1-
ATOM    443  N   ASN A 199      21.991  -8.036   9.007  1.00 28.89      A    N  
ATOM    444  CA  ASN A 199      21.477  -8.329   7.663  1.00 28.77      A    C  
ATOM    445  C   ASN A 199      20.039  -8.801   7.715  1.00 28.92      A    C  
ATOM    446  O   ASN A 199      19.174  -8.246   7.014  1.00 28.50      A    O  
ATOM    447  CB  ASN A 199      22.380  -9.330   6.881  1.00 28.58      A    C  
ATOM    448  CG  ASN A 199      21.995  -9.445   5.403  1.00 31.74      A    C  
ATOM    449  ND2 ASN A 199      21.880 -10.669   4.926  1.00 29.93      A    N  
ATOM    450  OD1 ASN A 199      21.798  -8.437   4.702  1.00 33.06      A    O  
ATOM    451  N   ARG A 200      19.754  -9.809   8.552  1.00 29.69      A    N  
ATOM    452  CA  ARG A 200      18.372 -10.324   8.657  1.00 30.11      A    C  
ATOM    453  C   ARG A 200      17.369  -9.300   9.100  1.00 28.84      A    C  
ATOM    454  O   ARG A 200      16.280  -9.173   8.507  1.00 29.37      A    O  
ATOM    455  CB  ARG A 200      18.291 -11.582   9.578  1.00 31.34      A    C  
ATOM    456  CG  ARG A 200      18.889 -12.833   8.969  1.00 33.15      A    C  
ATOM    457  CD  ARG A 200      18.510 -14.168   9.742  1.00 38.36      A    C  
ATOM    458  NE  ARG A 200      18.745 -14.030  11.180  1.00 37.61      A    N  
ATOM    459  CZ  ARG A 200      19.923 -14.178  11.766  1.00 40.83      A    C  
ATOM    460  NH1 ARG A 200      20.032 -13.976  13.076  1.00 44.97      A    N1+
ATOM    461  NH2 ARG A 200      21.005 -14.503  11.054  1.00 45.15      A    N  
ATOM    462  N   VAL A 201      17.711  -8.570  10.161  1.00 28.47      A    N  
ATOM    463  CA  VAL A 201      16.761  -7.641  10.773  1.00 27.83      A    C  
ATOM    464  C   VAL A 201      16.477  -6.476   9.812  1.00 28.41      A    C  
ATOM    465  O   VAL A 201      15.333  -6.071   9.679  1.00 27.87      A    O  
ATOM    466  CB  VAL A 201      17.228  -7.135  12.176  1.00 27.92      A    C  
ATOM    467  CG1 VAL A 201      16.364  -5.950  12.649  1.00 25.87      A    C  
ATOM    468  CG2 VAL A 201      17.134  -8.310  13.211  1.00 28.31      A    C  
ATOM    469  N   LEU A 202      17.512  -5.977   9.133  1.00 28.63      A    N  
ATOM    470  CA  LEU A 202      17.301  -4.959   8.072  1.00 28.74      A    C  
ATOM    471  C   LEU A 202      16.390  -5.505   6.929  1.00 30.80      A    C  
ATOM    472  O   LEU A 202      15.477  -4.819   6.479  1.00 30.46      A    O  
ATOM    473  CB  LEU A 202      18.642  -4.488   7.530  1.00 28.96      A    C  
ATOM    474  CG  LEU A 202      19.450  -3.610   8.507  1.00 29.32      A    C  
ATOM    475  CD1 LEU A 202      20.902  -3.471   8.017  1.00 27.17      A    C  
ATOM    476  CD2 LEU A 202      18.753  -2.261   8.651  1.00 27.78      A    C  
ATOM    477  N   GLN A 203      16.595  -6.738   6.467  1.00 31.76      A    N  
ATOM    478  CA  GLN A 203      15.712  -7.242   5.392  1.00 33.76      A    C  
ATOM    479  C   GLN A 203      14.242  -7.392   5.835  1.00 35.87      A    C  
ATOM    480  O   GLN A 203      13.301  -7.247   5.022  1.00 36.15      A    O  
ATOM    481  CB  GLN A 203      16.246  -8.548   4.820  1.00 33.63      A    C  
ATOM    482  CG  GLN A 203      17.706  -8.427   4.299  1.00 33.59      A    C  
ATOM    483  CD  GLN A 203      18.154  -9.647   3.521  1.00 33.55      A    C  
ATOM    484  NE2 GLN A 203      19.460  -9.815   3.351  1.00 33.92      A    N  
ATOM    485  OE1 GLN A 203      17.321 -10.413   3.049  1.00 36.40      A    O  
ATOM    486  N   ASN A 204      14.044  -7.675   7.124  1.00 36.23      A    N  
ATOM    487  CA  ASN A 204      12.740  -8.055   7.621  1.00 37.52      A    C  
ATOM    488  C   ASN A 204      11.934  -6.884   8.214  1.00 37.86      A    C  
ATOM    489  O   ASN A 204      10.765  -7.055   8.624  1.00 39.38      A    O  
ATOM    490  CB  ASN A 204      12.934  -9.171   8.661  1.00 37.40      A    C  
ATOM    491  CG  ASN A 204      11.731 -10.117   8.744  1.00 43.52      A    C  
ATOM    492  ND2 ASN A 204      11.373 -10.534   9.979  1.00 45.84      A    N  
ATOM    493  OD1 ASN A 204      11.147 -10.494   7.718  1.00 44.60      A    O  
ATOM    494  N   SER A 205      12.525  -5.697   8.270  1.00 35.80      A    N  
ATOM    495  CA  SER A 205      11.874  -4.579   8.954  1.00 35.75      A    C  
ATOM    496  C   SER A 205      11.669  -3.356   8.030  1.00 34.97      A    C  
ATOM    497  O   SER A 205      12.482  -3.095   7.173  1.00 34.07      A    O  
ATOM    498  CB  SER A 205      12.687  -4.174  10.185  1.00 36.03      A    C  
ATOM    499  OG  SER A 205      13.995  -3.750   9.795  1.00 40.95      A    O  
ATOM    500  N   ARG A 206      10.566  -2.638   8.223  1.00 34.52      A    N  
ATOM    501  CA  ARG A 206      10.208  -1.467   7.417  1.00 34.97      A    C  
ATOM    502  C   ARG A 206       9.530  -0.563   8.442  1.00 33.56      A    C  
ATOM    503  O   ARG A 206       8.418  -0.871   8.920  1.00 32.48      A    O  
ATOM    504  CB  ARG A 206       9.224  -1.824   6.246  1.00 36.16      A    C  
ATOM    505  CG  ARG A 206       9.789  -2.810   5.189  1.00 44.30      A    C  
ATOM    506  CD  ARG A 206      10.455  -2.086   3.976  1.00 55.88      A    C  
ATOM    507  NE  ARG A 206      11.703  -2.693   3.447  1.00 63.22      A    N  
ATOM    508  CZ  ARG A 206      12.951  -2.199   3.635  1.00 67.71      A    C  
ATOM    509  NH1 ARG A 206      13.139  -1.092   4.372  1.00 65.58      A    N1+
ATOM    510  NH2 ARG A 206      14.030  -2.816   3.096  1.00 65.57      A    N  
ATOM    511  N   HIS A 207      10.227   0.502   8.835  1.00 30.67      A    N  
ATOM    512  CA  HIS A 207       9.683   1.429   9.795  1.00 29.10      A    C  
ATOM    513  C   HIS A 207      10.240   2.794   9.476  1.00 28.66      A    C  
ATOM    514  O   HIS A 207      11.392   2.907   9.100  1.00 28.13      A    O  
ATOM    515  CB  HIS A 207      10.063   1.032  11.225  1.00 28.46      A    C  
ATOM    516  CG  HIS A 207       9.261   1.752  12.271  1.00 28.23      A    C  
ATOM    517  CD2 HIS A 207       8.082   1.430  12.867  1.00 23.77      A    C  
ATOM    518  ND1 HIS A 207       9.628   2.987  12.787  1.00 25.02      A    N  
ATOM    519  CE1 HIS A 207       8.705   3.395  13.646  1.00 26.04      A    C  
ATOM    520  NE2 HIS A 207       7.768   2.458  13.733  1.00 25.30      A    N  
ATOM    521  N   PRO A 208       9.427   3.843   9.642  1.00 29.42      A    N  
ATOM    522  CA  PRO A 208       9.899   5.190   9.364  1.00 28.41      A    C  
ATOM    523  C   PRO A 208      11.155   5.568  10.204  1.00 27.81      A    C  
ATOM    524  O   PRO A 208      11.938   6.389   9.745  1.00 25.46      A    O  
ATOM    525  CB  PRO A 208       8.677   6.085   9.712  1.00 28.86      A    C  
ATOM    526  CG  PRO A 208       7.727   5.191  10.494  1.00 31.16      A    C  
ATOM    527  CD  PRO A 208       7.981   3.814   9.923  1.00 29.43      A    C  
ATOM    528  N   PHE A 209      11.358   4.967  11.396  1.00 27.04      A    N  
ATOM    529  CA  PHE A 209      12.502   5.382  12.233  1.00 26.78      A    C  
ATOM    530  C   PHE A 209      13.609   4.355  12.380  1.00 26.94      A    C  
ATOM    531  O   PHE A 209      14.479   4.494  13.227  1.00 26.26      A    O  
ATOM    532  CB  PHE A 209      12.063   6.011  13.573  1.00 25.27      A    C  
ATOM    533  CG  PHE A 209      10.967   6.974  13.417  1.00 25.16      A    C  
ATOM    534  CD1 PHE A 209      11.115   8.083  12.587  1.00 24.14      A    C  
ATOM    535  CD2 PHE A 209       9.735   6.744  14.032  1.00 24.00      A    C  
ATOM    536  CE1 PHE A 209      10.034   9.000  12.380  1.00 26.60      A    C  
ATOM    537  CE2 PHE A 209       8.680   7.612  13.844  1.00 27.46      A    C  
ATOM    538  CZ  PHE A 209       8.814   8.757  13.019  1.00 24.41      A    C  
ATOM    539  N   LEU A 210      13.611   3.381  11.471  1.00 27.26      A    N  
ATOM    540  CA  LEU A 210      14.700   2.413  11.360  1.00 27.33      A    C  
ATOM    541  C   LEU A 210      15.345   2.644   9.998  1.00 27.66      A    C  
ATOM    542  O   LEU A 210      14.626   2.813   8.995  1.00 26.95      A    O  
ATOM    543  CB  LEU A 210      14.205   0.953  11.480  1.00 26.92      A    C  
ATOM    544  CG  LEU A 210      13.432   0.564  12.764  1.00 27.00      A    C  
ATOM    545  CD1 LEU A 210      12.970  -0.907  12.692  1.00 25.00      A    C  
ATOM    546  CD2 LEU A 210      14.211   0.810  14.040  1.00 26.57      A    C  
ATOM    547  N   THR A 211      16.682   2.645   9.961  1.00 27.55      A    N  
ATOM    548  CA  THR A 211      17.434   2.823   8.697  1.00 28.41      A    C  
ATOM    549  C   THR A 211      17.052   1.734   7.696  1.00 28.59      A    C  
ATOM    550  O   THR A 211      17.086   0.557   8.035  1.00 27.01      A    O  
ATOM    551  CB  THR A 211      18.966   2.728   8.890  1.00 29.43      A    C  
ATOM    552  CG2 THR A 211      19.435   3.667   9.972  1.00 25.94      A    C  
ATOM    553  OG1 THR A 211      19.320   1.409   9.299  1.00 34.80      A    O  
ATOM    554  N   ALA A 212      16.636   2.155   6.504  1.00 27.70      A    N  
ATOM    555  CA  ALA A 212      16.189   1.280   5.425  1.00 29.48      A    C  
ATOM    556  C   ALA A 212      17.381   0.785   4.595  1.00 29.60      A    C  
ATOM    557  O   ALA A 212      18.247   1.580   4.149  1.00 29.80      A    O  
ATOM    558  CB  ALA A 212      15.207   2.040   4.520  1.00 29.16      A    C  
ATOM    559  N   LEU A 213      17.396  -0.520   4.378  1.00 29.82      A    N  
ATOM    560  CA  LEU A 213      18.408  -1.201   3.568  1.00 29.23      A    C  
ATOM    561  C   LEU A 213      17.918  -1.290   2.131  1.00 28.22      A    C  
ATOM    562  O   LEU A 213      16.795  -1.747   1.893  1.00 26.71      A    O  
ATOM    563  CB  LEU A 213      18.649  -2.625   4.086  1.00 28.40      A    C  
ATOM    564  CG  LEU A 213      19.574  -3.554   3.282  1.00 28.31      A    C  
ATOM    565  CD1 LEU A 213      21.069  -3.103   3.500  1.00 27.28      A    C  
ATOM    566  CD2 LEU A 213      19.339  -5.007   3.735  1.00 26.18      A    C  
ATOM    567  N   LYS A 214      18.763  -0.855   1.181  1.00 28.65      A    N  
ATOM    568  CA  LYS A 214      18.408  -0.928  -0.257  1.00 28.94      A    C  
ATOM    569  C   LYS A 214      18.946  -2.240  -0.903  1.00 29.02      A    C  
ATOM    570  O   LYS A 214      18.175  -2.954  -1.568  1.00 29.81      A    O  
ATOM    571  CB  LYS A 214      18.865   0.343  -1.005  1.00 29.22      A    C  
ATOM    572  CG  LYS A 214      18.819   0.242  -2.544  1.00 32.16      A    C  
ATOM    573  CD  LYS A 214      17.407   0.574  -3.027  1.00 40.14      A    C  
ATOM    574  CE  LYS A 214      17.213   0.265  -4.515  1.00 41.67      A    C  
ATOM    575  NZ  LYS A 214      15.924   0.853  -4.881  1.00 43.28      A    N1+
ATOM    576  N   TYR A 215      20.241  -2.522  -0.722  1.00 28.38      A    N  
ATOM    577  CA  TYR A 215      20.933  -3.713  -1.225  1.00 29.94      A    C  
ATOM    578  C   TYR A 215      21.821  -4.253  -0.128  1.00 30.80      A    C  
ATOM    579  O   TYR A 215      22.363  -3.450   0.671  1.00 30.59      A    O  
ATOM    580  CB  TYR A 215      21.932  -3.361  -2.344  1.00 29.48      A    C  
ATOM    581  CG  TYR A 215      21.358  -2.602  -3.505  1.00 32.31      A    C  
ATOM    582  CD1 TYR A 215      20.288  -3.136  -4.260  1.00 31.44      A    C  
ATOM    583  CD2 TYR A 215      21.894  -1.365  -3.880  1.00 31.29      A    C  
ATOM    584  CE1 TYR A 215      19.780  -2.454  -5.372  1.00 33.45      A    C  
ATOM    585  CE2 TYR A 215      21.377  -0.656  -4.977  1.00 32.85      A    C  
ATOM    586  CZ  TYR A 215      20.332  -1.234  -5.737  1.00 34.30      A    C  
ATOM    587  OH  TYR A 215      19.803  -0.570  -6.816  1.00 36.33      A    O  
ATOM    588  N   SER A 216      21.975  -5.575  -0.082  1.00 30.20      A    N  
ATOM    589  CA  SER A 216      23.153  -6.192   0.513  1.00 32.29      A    C  
ATOM    590  C   SER A 216      23.731  -7.186  -0.467  1.00 32.58      A    C  
ATOM    591  O   SER A 216      23.005  -7.939  -1.128  1.00 32.53      A    O  
ATOM    592  CB  SER A 216      22.941  -6.816   1.919  1.00 31.68      A    C  
ATOM    593  OG  SER A 216      21.864  -7.656   1.950  1.00 36.35      A    O  
ATOM    594  N   PHE A 217      25.050  -7.171  -0.555  1.00 32.69      A    N  
ATOM    595  CA  PHE A 217      25.750  -7.989  -1.501  1.00 34.32      A    C  
ATOM    596  C   PHE A 217      27.157  -8.178  -0.971  1.00 34.98      A    C  
ATOM    597  O   PHE A 217      27.584  -7.512   0.004  1.00 33.09      A    O  
ATOM    598  CB  PHE A 217      25.738  -7.363  -2.945  1.00 35.67      A    C  
ATOM    599  CG  PHE A 217      26.422  -6.026  -3.033  1.00 35.27      A    C  
ATOM    600  CD1 PHE A 217      25.694  -4.851  -2.845  1.00 38.89      A    C  
ATOM    601  CD2 PHE A 217      27.794  -5.946  -3.269  1.00 35.63      A    C  
ATOM    602  CE1 PHE A 217      26.338  -3.613  -2.887  1.00 39.35      A    C  
ATOM    603  CE2 PHE A 217      28.441  -4.706  -3.349  1.00 40.06      A    C  
ATOM    604  CZ  PHE A 217      27.715  -3.543  -3.147  1.00 36.98      A    C  
ATOM    605  N   GLN A 218      27.865  -9.125  -1.585  1.00 35.06      A    N  
ATOM    606  CA  GLN A 218      29.166  -9.544  -1.081  1.00 36.91      A    C  
ATOM    607  C   GLN A 218      30.112  -9.733  -2.253  1.00 37.84      A    C  
ATOM    608  O   GLN A 218      29.667  -9.995  -3.377  1.00 37.06      A    O  
ATOM    609  CB  GLN A 218      29.073 -10.840  -0.237  1.00 36.56      A    C  
ATOM    610  CG  GLN A 218      28.772 -12.129  -1.029  1.00 38.14      A    C  
ATOM    611  CD  GLN A 218      28.417 -13.279  -0.108  1.00 39.24      A    C  
ATOM    612  NE2 GLN A 218      27.235 -13.847  -0.297  1.00 43.89      A    N  
ATOM    613  OE1 GLN A 218      29.169 -13.610   0.805  1.00 40.94      A    O  
ATOM    614  N   THR A 219      31.399  -9.542  -1.977  1.00 38.88      A    N  
ATOM    615  CA  THR A 219      32.449  -9.856  -2.937  1.00 40.72      A    C  
ATOM    616  C   THR A 219      33.251 -10.974  -2.285  1.00 41.84      A    C  
ATOM    617  O   THR A 219      32.852 -11.487  -1.243  1.00 41.76      A    O  
ATOM    618  CB  THR A 219      33.339  -8.617  -3.236  1.00 39.77      A    C  
ATOM    619  CG2 THR A 219      32.499  -7.431  -3.728  1.00 39.77      A    C  
ATOM    620  OG1 THR A 219      34.038  -8.223  -2.057  1.00 39.31      A    O  
ATOM    621  N   HIS A 220      34.388 -11.339  -2.866  1.00 43.29      A    N  
ATOM    622  CA  HIS A 220      35.146 -12.438  -2.306  1.00 44.18      A    C  
ATOM    623  C   HIS A 220      35.667 -12.015  -0.933  1.00 42.77      A    C  
ATOM    624  O   HIS A 220      35.824 -12.847  -0.055  1.00 42.46      A    O  
ATOM    625  CB  HIS A 220      36.299 -12.840  -3.227  1.00 45.34      A    C  
ATOM    626  CG  HIS A 220      37.361 -11.798  -3.326  1.00 50.35      A    C  
ATOM    627  CD2 HIS A 220      37.371 -10.593  -3.952  1.00 55.03      A    C  
ATOM    628  ND1 HIS A 220      38.577 -11.913  -2.681  1.00 56.12      A    N  
ATOM    629  CE1 HIS A 220      39.299 -10.828  -2.921  1.00 59.50      A    C  
ATOM    630  NE2 HIS A 220      38.587 -10.009  -3.681  1.00 59.33      A    N  
ATOM    631  N   ASP A 221      35.943 -10.724  -0.764  1.00 41.12      A    N  
ATOM    632  CA  ASP A 221      36.507 -10.270   0.496  1.00 41.29      A    C  
ATOM    633  C   ASP A 221      35.655  -9.270   1.323  1.00 39.64      A    C  
ATOM    634  O   ASP A 221      36.054  -8.891   2.427  1.00 39.30      A    O  
ATOM    635  CB  ASP A 221      37.913  -9.748   0.291  1.00 42.37      A    C  
ATOM    636  CG  ASP A 221      37.943  -8.442  -0.432  1.00 46.64      A    C  
ATOM    637  OD1 ASP A 221      36.970  -8.114  -1.149  1.00 50.53      A    O  
ATOM    638  OD2 ASP A 221      38.965  -7.748  -0.277  1.00 52.72      A    O1-
ATOM    639  N   ARG A 222      34.490  -8.867   0.797  1.00 38.09      A    N  
ATOM    640  CA  ARG A 222      33.688  -7.828   1.463  1.00 37.35      A    C  
ATOM    641  C   ARG A 222      32.217  -8.129   1.581  1.00 36.63      A    C  
ATOM    642  O   ARG A 222      31.622  -8.904   0.782  1.00 36.89      A    O  
ATOM    643  CB  ARG A 222      33.963  -6.435   0.845  1.00 37.34      A    C  
ATOM    644  CG  ARG A 222      35.253  -5.835   1.418  1.00 39.91      A    C  
ATOM    645  CD  ARG A 222      35.620  -4.448   0.905  1.00 46.03      A    C  
ATOM    646  NE  ARG A 222      35.699  -4.383  -0.530  1.00 53.49      A    N  
ATOM    647  CZ  ARG A 222      36.821  -4.150  -1.212  1.00 57.59      A    C  
ATOM    648  NH1 ARG A 222      37.968  -3.944  -0.563  1.00 58.84      A    N1+
ATOM    649  NH2 ARG A 222      36.786  -4.119  -2.543  1.00 56.72      A    N  
ATOM    650  N   LEU A 223      31.622  -7.549   2.617  1.00 36.50      A    N  
ATOM    651  CA  LEU A 223      30.180  -7.548   2.759  1.00 35.31      A    C  
ATOM    652  C   LEU A 223      29.750  -6.101   2.720  1.00 35.50      A    C  
ATOM    653  O   LEU A 223      30.324  -5.250   3.453  1.00 35.01      A    O  
ATOM    654  CB  LEU A 223      29.777  -8.174   4.084  1.00 36.11      A    C  
ATOM    655  CG  LEU A 223      30.157  -9.629   4.349  1.00 34.43      A    C  
ATOM    656  CD1 LEU A 223      29.791  -9.922   5.795  1.00 33.64      A    C  
ATOM    657  CD2 LEU A 223      29.384 -10.540   3.448  1.00 33.93      A    C  
ATOM    658  N   CYS A 224      28.732  -5.825   1.898  1.00 34.83      A    N  
ATOM    659  CA  CYS A 224      28.298  -4.434   1.595  1.00 34.60      A    C  
ATOM    660  C   CYS A 224      26.812  -4.209   1.911  1.00 33.05      A    C  
ATOM    661  O   CYS A 224      25.960  -4.912   1.363  1.00 32.40      A    O  
ATOM    662  CB  CYS A 224      28.575  -4.142   0.121  1.00 34.73      A    C  
ATOM    663  SG  CYS A 224      30.332  -4.118  -0.269  1.00 38.51      A    S  
ATOM    664  N   PHE A 225      26.519  -3.277   2.833  1.00 31.51      A    N  
ATOM    665  CA  PHE A 225      25.151  -2.857   3.115  1.00 30.33      A    C  
ATOM    666  C   PHE A 225      24.957  -1.488   2.479  1.00 29.50      A    C  
ATOM    667  O   PHE A 225      25.584  -0.525   2.912  1.00 29.48      A    O  
ATOM    668  CB  PHE A 225      24.898  -2.708   4.631  1.00 31.43      A    C  
ATOM    669  CG  PHE A 225      24.968  -4.020   5.421  1.00 32.77      A    C  
ATOM    670  CD1 PHE A 225      26.118  -4.345   6.160  1.00 37.74      A    C  
ATOM    671  CD2 PHE A 225      23.887  -4.899   5.435  1.00 34.61      A    C  
ATOM    672  CE1 PHE A 225      26.191  -5.548   6.914  1.00 39.31      A    C  
ATOM    673  CE2 PHE A 225      23.944  -6.102   6.187  1.00 38.56      A    C  
ATOM    674  CZ  PHE A 225      25.092  -6.428   6.924  1.00 36.09      A    C  
ATOM    675  N   VAL A 226      24.041  -1.382   1.518  1.00 28.64      A    N  
ATOM    676  CA  VAL A 226      23.714  -0.064   0.923  1.00 27.21      A    C  
ATOM    677  C   VAL A 226      22.417   0.389   1.545  1.00 28.00      A    C  
ATOM    678  O   VAL A 226      21.341  -0.136   1.279  1.00 29.39      A    O  
ATOM    679  CB  VAL A 226      23.569  -0.122  -0.579  1.00 27.27      A    C  
ATOM    680  CG1 VAL A 226      23.271   1.268  -1.155  1.00 24.57      A    C  
ATOM    681  CG2 VAL A 226      24.819  -0.777  -1.211  1.00 23.16      A    C  
ATOM    682  N   MET A 227      22.534   1.407   2.364  1.00 28.60      A    N  
ATOM    683  CA  MET A 227      21.402   1.917   3.103  1.00 30.35      A    C  
ATOM    684  C   MET A 227      21.092   3.362   2.779  1.00 29.41      A    C  
ATOM    685  O   MET A 227      21.926   4.047   2.197  1.00 30.34      A    O  
ATOM    686  CB  MET A 227      21.722   1.757   4.581  1.00 30.25      A    C  
ATOM    687  CG  MET A 227      21.586   0.203   4.973  1.00 34.78      A    C  
ATOM    688  SD  MET A 227      22.493   0.103   6.400  1.00 48.33      A    S  
ATOM    689  CE  MET A 227      24.054   0.824   5.836  1.00 44.26      A    C  
ATOM    690  N   GLU A 228      19.917   3.835   3.178  1.00 29.18      A    N  
ATOM    691  CA  GLU A 228      19.600   5.247   2.999  1.00 30.77      A    C  
ATOM    692  C   GLU A 228      20.665   6.029   3.758  1.00 28.60      A    C  
ATOM    693  O   GLU A 228      21.125   5.586   4.814  1.00 27.55      A    O  
ATOM    694  CB  GLU A 228      18.180   5.648   3.490  1.00 31.18      A    C  
ATOM    695  CG  GLU A 228      17.985   5.541   5.013  1.00 40.63      A    C  
ATOM    696  CD  GLU A 228      16.521   5.756   5.462  1.00 46.19      A    C  
ATOM    697  OE1 GLU A 228      15.912   6.780   5.013  1.00 49.95      A    O  
ATOM    698  OE2 GLU A 228      16.001   4.889   6.221  1.00 41.79      A    O1-
ATOM    699  N   TYR A 229      21.030   7.169   3.183  1.00 26.81      A    N  
ATOM    700  CA  TYR A 229      22.003   8.079   3.749  1.00 26.43      A    C  
ATOM    701  C   TYR A 229      21.293   8.975   4.789  1.00 26.26      A    C  
ATOM    702  O   TYR A 229      20.374   9.711   4.445  1.00 25.36      A    O  
ATOM    703  CB  TYR A 229      22.657   8.872   2.580  1.00 27.12      A    C  
ATOM    704  CG  TYR A 229      23.524  10.057   2.987  1.00 27.04      A    C  
ATOM    705  CD1 TYR A 229      24.384   9.973   4.080  1.00 28.16      A    C  
ATOM    706  CD2 TYR A 229      23.480  11.265   2.250  1.00 28.79      A    C  
ATOM    707  CE1 TYR A 229      25.192  11.117   4.472  1.00 28.29      A    C  
ATOM    708  CE2 TYR A 229      24.286  12.373   2.609  1.00 25.13      A    C  
ATOM    709  CZ  TYR A 229      25.150  12.284   3.711  1.00 26.83      A    C  
ATOM    710  OH  TYR A 229      25.950  13.364   4.108  1.00 31.09      A    O  
ATOM    711  N   ALA A 230      21.708   8.929   6.064  1.00 24.92      A    N  
ATOM    712  CA  ALA A 230      21.080   9.804   7.084  1.00 24.49      A    C  
ATOM    713  C   ALA A 230      21.856  11.122   7.116  1.00 25.15      A    C  
ATOM    714  O   ALA A 230      22.890  11.220   7.805  1.00 23.67      A    O  
ATOM    715  CB  ALA A 230      21.045   9.113   8.500  1.00 23.57      A    C  
ATOM    716  N   ASN A 231      21.365  12.102   6.332  1.00 24.69      A    N  
ATOM    717  CA  ASN A 231      22.082  13.327   5.991  1.00 26.69      A    C  
ATOM    718  C   ASN A 231      22.325  14.165   7.231  1.00 26.35      A    C  
ATOM    719  O   ASN A 231      23.221  15.003   7.233  1.00 26.90      A    O  
ATOM    720  CB  ASN A 231      21.255  14.247   5.028  1.00 27.40      A    C  
ATOM    721  CG  ASN A 231      20.960  13.609   3.671  1.00 30.63      A    C  
ATOM    722  ND2 ASN A 231      20.191  12.528   3.662  1.00 28.78      A    N  
ATOM    723  OD1 ASN A 231      21.407  14.128   2.617  1.00 36.71      A    O  
ATOM    724  N   GLY A 232      21.479  13.994   8.256  1.00 25.80      A    N  
ATOM    725  CA  GLY A 232      21.569  14.810   9.491  1.00 24.46      A    C  
ATOM    726  C   GLY A 232      22.687  14.389  10.466  1.00 24.29      A    C  
ATOM    727  O   GLY A 232      22.856  15.026  11.533  1.00 24.71      A    O  
ATOM    728  N   GLY A 233      23.409  13.327  10.110  1.00 24.59      A    N  
ATOM    729  CA  GLY A 233      24.527  12.752  10.929  1.00 25.34      A    C  
ATOM    730  C   GLY A 233      24.054  12.109  12.264  1.00 26.42      A    C  
ATOM    731  O   GLY A 233      22.855  11.878  12.473  1.00 25.22      A    O  
ATOM    732  N   GLU A 234      25.004  11.800  13.135  1.00 25.99      A    N  
ATOM    733  CA  GLU A 234      24.749  11.159  14.414  1.00 27.70      A    C  
ATOM    734  C   GLU A 234      24.211  12.228  15.382  1.00 27.84      A    C  
ATOM    735  O   GLU A 234      24.631  13.386  15.299  1.00 27.90      A    O  
ATOM    736  CB  GLU A 234      26.095  10.650  14.957  1.00 28.72      A    C  
ATOM    737  CG  GLU A 234      26.705   9.492  14.219  1.00 33.89      A    C  
ATOM    738  CD  GLU A 234      28.134   9.122  14.775  1.00 38.09      A    C  
ATOM    739  OE1 GLU A 234      28.796   9.956  15.408  1.00 46.67      A    O  
ATOM    740  OE2 GLU A 234      28.568   7.990  14.586  1.00 42.06      A    O1-
ATOM    741  N   LEU A 235      23.276  11.863  16.259  1.00 25.52      A    N  
ATOM    742  CA  LEU A 235      22.701  12.779  17.217  1.00 27.78      A    C  
ATOM    743  C   LEU A 235      23.765  13.362  18.134  1.00 27.90      A    C  
ATOM    744  O   LEU A 235      23.622  14.464  18.585  1.00 27.37      A    O  
ATOM    745  CB  LEU A 235      21.665  12.107  18.118  1.00 26.89      A    C  
ATOM    746  CG  LEU A 235      20.186  12.438  18.024  1.00 29.99      A    C  
ATOM    747  CD1 LEU A 235      19.548  12.051  19.361  1.00 25.79      A    C  
ATOM    748  CD2 LEU A 235      19.843  13.920  17.570  1.00 25.91      A    C  
ATOM    749  N   PHE A 236      24.812  12.596  18.414  1.00 29.50      A    N  
ATOM    750  CA  PHE A 236      25.942  13.089  19.202  1.00 31.19      A    C  
ATOM    751  C   PHE A 236      26.572  14.385  18.642  1.00 31.71      A    C  
ATOM    752  O   PHE A 236      26.927  15.300  19.399  1.00 31.72      A    O  
ATOM    753  CB  PHE A 236      27.017  11.969  19.366  1.00 32.48      A    C  
ATOM    754  CG  PHE A 236      28.262  12.417  20.160  1.00 37.13      A    C  
ATOM    755  CD1 PHE A 236      28.237  12.479  21.554  1.00 39.46      A    C  
ATOM    756  CD2 PHE A 236      29.438  12.788  19.487  1.00 42.79      A    C  
ATOM    757  CE1 PHE A 236      29.355  12.911  22.284  1.00 42.94      A    C  
ATOM    758  CE2 PHE A 236      30.596  13.225  20.199  1.00 43.92      A    C  
ATOM    759  CZ  PHE A 236      30.552  13.284  21.602  1.00 45.31      A    C  
ATOM    760  N   PHE A 237      26.730  14.445  17.322  1.00 32.26      A    N  
ATOM    761  CA  PHE A 237      27.266  15.625  16.638  1.00 32.74      A    C  
ATOM    762  C   PHE A 237      26.520  16.838  17.163  1.00 32.80      A    C  
ATOM    763  O   PHE A 237      27.119  17.844  17.520  1.00 34.22      A    O  
ATOM    764  CB  PHE A 237      27.021  15.499  15.120  1.00 32.87      A    C  
ATOM    765  CG  PHE A 237      27.698  16.586  14.284  1.00 30.99      A    C  
ATOM    766  CD1 PHE A 237      28.976  16.355  13.702  1.00 34.41      A    C  
ATOM    767  CD2 PHE A 237      27.086  17.823  14.112  1.00 32.43      A    C  
ATOM    768  CE1 PHE A 237      29.615  17.364  12.945  1.00 32.55      A    C  
ATOM    769  CE2 PHE A 237      27.714  18.847  13.348  1.00 33.35      A    C  
ATOM    770  CZ  PHE A 237      28.950  18.608  12.763  1.00 32.86      A    C  
ATOM    771  N   HIS A 238      25.190  16.741  17.169  1.00 31.47      A    N  
ATOM    772  CA  HIS A 238      24.323  17.836  17.593  1.00 31.05      A    C  
ATOM    773  C   HIS A 238      24.378  18.046  19.084  1.00 31.13      A    C  
ATOM    774  O   HIS A 238      24.561  19.173  19.559  1.00 30.95      A    O  
ATOM    775  CB  HIS A 238      22.895  17.616  17.081  1.00 29.84      A    C  
ATOM    776  CG  HIS A 238      22.865  17.423  15.601  1.00 29.83      A    C  
ATOM    777  CD2 HIS A 238      22.776  16.304  14.847  1.00 27.00      A    C  
ATOM    778  ND1 HIS A 238      23.062  18.460  14.721  1.00 29.20      A    N  
ATOM    779  CE1 HIS A 238      23.060  17.999  13.483  1.00 30.31      A    C  
ATOM    780  NE2 HIS A 238      22.913  16.689  13.533  1.00 28.15      A    N  
ATOM    781  N   LEU A 239      24.226  16.950  19.836  1.00 31.04      A    N  
ATOM    782  CA  LEU A 239      24.106  17.086  21.264  1.00 30.77      A    C  
ATOM    783  C   LEU A 239      25.406  17.603  21.891  1.00 32.49      A    C  
ATOM    784  O   LEU A 239      25.306  18.413  22.802  1.00 32.75      A    O  
ATOM    785  CB  LEU A 239      23.650  15.777  21.916  1.00 29.69      A    C  
ATOM    786  CG  LEU A 239      23.391  15.808  23.418  1.00 28.64      A    C  
ATOM    787  CD1 LEU A 239      22.308  16.808  23.779  1.00 23.43      A    C  
ATOM    788  CD2 LEU A 239      22.985  14.416  23.888  1.00 29.10      A    C  
ATOM    789  N   SER A 240      26.567  17.103  21.425  1.00 34.19      A    N  
ATOM    790  CA  SER A 240      27.929  17.657  21.683  1.00 37.95      A    C  
ATOM    791  C   SER A 240      27.978  19.165  21.704  1.00 37.92      A    C  
ATOM    792  O   SER A 240      28.390  19.789  22.684  1.00 38.60      A    O  
ATOM    793  CB  SER A 240      28.856  17.331  20.528  1.00 36.86      A    C  
ATOM    794  OG  SER A 240      29.444  16.115  20.781  1.00 46.71      A    O  
ATOM    795  N   ARG A 241      27.566  19.707  20.569  1.00 38.34      A    N  
ATOM    796  CA  ARG A 241      27.689  21.110  20.230  1.00 38.91      A    C  
ATOM    797  C   ARG A 241      26.709  21.924  21.048  1.00 38.95      A    C  
ATOM    798  O   ARG A 241      27.065  22.993  21.510  1.00 40.14      A    O  
ATOM    799  CB  ARG A 241      27.503  21.316  18.718  1.00 38.04      A    C  
ATOM    800  CG  ARG A 241      28.783  20.890  17.958  1.00 40.10      A    C  
ATOM    801  CD  ARG A 241      28.703  20.990  16.410  1.00 38.97      A    C  
ATOM    802  NE  ARG A 241      29.969  20.545  15.768  1.00 38.50      A    N  
ATOM    803  CZ  ARG A 241      30.515  19.315  15.838  1.00 43.03      A    C  
ATOM    804  NH1 ARG A 241      29.944  18.316  16.536  1.00 40.28      A    N1+
ATOM    805  NH2 ARG A 241      31.669  19.069  15.203  1.00 41.32      A    N  
ATOM    806  N   GLU A 242      25.499  21.410  21.271  1.00 38.02      A    N  
ATOM    807  CA  GLU A 242      24.474  22.227  21.922  1.00 37.63      A    C  
ATOM    808  C   GLU A 242      24.359  21.968  23.420  1.00 35.67      A    C  
ATOM    809  O   GLU A 242      23.614  22.665  24.094  1.00 35.05      A    O  
ATOM    810  CB  GLU A 242      23.121  21.995  21.283  1.00 38.39      A    C  
ATOM    811  CG  GLU A 242      23.088  22.538  19.862  1.00 43.49      A    C  
ATOM    812  CD  GLU A 242      22.063  21.828  19.027  1.00 47.77      A    C  
ATOM    813  OE1 GLU A 242      21.078  21.319  19.614  1.00 48.15      A    O  
ATOM    814  OE2 GLU A 242      22.249  21.760  17.791  1.00 50.86      A    O1-
ATOM    815  N   ARG A 243      25.076  20.942  23.888  1.00 34.10      A    N  
ATOM    816  CA  ARG A 243      25.177  20.517  25.287  1.00 34.00      A    C  
ATOM    817  C   ARG A 243      23.953  19.700  25.736  1.00 33.02      A    C  
ATOM    818  O   ARG A 243      24.100  18.582  26.248  1.00 31.92      A    O  
ATOM    819  CB  ARG A 243      25.424  21.683  26.275  1.00 33.87      A    C  
ATOM    820  CG  ARG A 243      25.761  21.172  27.709  1.00 36.63      A    C  
ATOM    821  CD  ARG A 243      25.968  22.315  28.751  1.00 43.26      A    C  
ATOM    822  NE  ARG A 243      24.780  23.162  28.779  1.00 48.74      A    N  
ATOM    823  CZ  ARG A 243      23.733  22.928  29.566  1.00 51.16      A    C  
ATOM    824  NH1 ARG A 243      23.764  21.905  30.425  1.00 53.14      A    N1+
ATOM    825  NH2 ARG A 243      22.672  23.721  29.509  1.00 51.09      A    N  
ATOM    826  N   VAL A 244      22.768  20.263  25.504  1.00 32.12      A    N  
ATOM    827  CA  VAL A 244      21.500  19.738  26.024  1.00 33.43      A    C  
ATOM    828  C   VAL A 244      20.442  20.061  24.958  1.00 33.19      A    C  
ATOM    829  O   VAL A 244      20.580  21.116  24.292  1.00 31.86      A    O  
ATOM    830  CB  VAL A 244      21.265  20.455  27.394  1.00 35.43      A    C  
ATOM    831  CG1 VAL A 244      19.970  21.263  27.527  1.00 39.04      A    C  
ATOM    832  CG2 VAL A 244      21.564  19.580  28.567  1.00 36.68      A    C  
ATOM    833  N   PHE A 245      19.471  19.151  24.716  1.00 29.48      A    N  
ATOM    834  CA  PHE A 245      18.295  19.488  23.946  1.00 30.58      A    C  
ATOM    835  C   PHE A 245      17.237  19.991  24.907  1.00 30.58      A    C  
ATOM    836  O   PHE A 245      17.241  19.591  26.078  1.00 31.22      A    O  
ATOM    837  CB  PHE A 245      17.751  18.235  23.233  1.00 29.00      A    C  
ATOM    838  CG  PHE A 245      18.691  17.666  22.216  1.00 28.47      A    C  
ATOM    839  CD1 PHE A 245      19.580  18.511  21.497  1.00 25.75      A    C  
ATOM    840  CD2 PHE A 245      18.634  16.303  21.896  1.00 26.54      A    C  
ATOM    841  CE1 PHE A 245      20.435  17.978  20.535  1.00 26.55      A    C  
ATOM    842  CE2 PHE A 245      19.490  15.759  20.939  1.00 27.32      A    C  
ATOM    843  CZ  PHE A 245      20.363  16.606  20.223  1.00 25.76      A    C  
ATOM    844  N   SER A 246      16.322  20.839  24.417  1.00 30.23      A    N  
ATOM    845  CA  SER A 246      15.181  21.242  25.222  1.00 31.02      A    C  
ATOM    846  C   SER A 246      14.320  19.987  25.536  1.00 30.76      A    C  
ATOM    847  O   SER A 246      14.371  18.979  24.827  1.00 30.11      A    O  
ATOM    848  CB  SER A 246      14.308  22.294  24.461  1.00 30.68      A    C  
ATOM    849  OG  SER A 246      13.655  21.653  23.350  1.00 29.43      A    O  
ATOM    850  N   GLU A 247      13.511  20.043  26.582  1.00 30.92      A    N  
ATOM    851  CA  GLU A 247      12.551  18.957  26.814  1.00 31.39      A    C  
ATOM    852  C   GLU A 247      11.630  18.655  25.611  1.00 31.15      A    C  
ATOM    853  O   GLU A 247      11.353  17.475  25.344  1.00 29.06      A    O  
ATOM    854  CB  GLU A 247      11.737  19.185  28.112  1.00 32.29      A    C  
ATOM    855  CG  GLU A 247      12.675  19.212  29.366  1.00 35.06      A    C  
ATOM    856  CD  GLU A 247      11.937  19.493  30.703  1.00 37.66      A    C  
ATOM    857  OE1 GLU A 247      10.698  19.284  30.784  1.00 37.58      A    O  
ATOM    858  OE2 GLU A 247      12.647  19.854  31.665  1.00 36.70      A    O1-
ATOM    859  N   ASP A 248      11.180  19.683  24.879  1.00 31.53      A    N  
ATOM    860  CA  ASP A 248      10.287  19.460  23.725  1.00 31.13      A    C  
ATOM    861  C   ASP A 248      11.006  18.697  22.642  1.00 29.84      A    C  
ATOM    862  O   ASP A 248      10.416  17.845  22.003  1.00 28.50      A    O  
ATOM    863  CB  ASP A 248       9.779  20.760  23.073  1.00 33.05      A    C  
ATOM    864  CG  ASP A 248       8.607  21.442  23.876  1.00 40.27      A    C  
ATOM    865  OD1 ASP A 248       8.153  20.887  24.899  1.00 42.39      A    O  
ATOM    866  OD2 ASP A 248       8.154  22.553  23.475  1.00 44.16      A    O1-
ATOM    867  N   ARG A 249      12.269  19.033  22.404  1.00 28.52      A    N  
ATOM    868  CA  ARG A 249      13.040  18.376  21.339  1.00 28.47      A    C  
ATOM    869  C   ARG A 249      13.379  16.930  21.764  1.00 28.17      A    C  
ATOM    870  O   ARG A 249      13.275  15.998  20.944  1.00 28.89      A    O  
ATOM    871  CB  ARG A 249      14.316  19.170  21.044  1.00 27.71      A    C  
ATOM    872  CG  ARG A 249      15.273  18.478  20.092  1.00 28.85      A    C  
ATOM    873  CD  ARG A 249      16.224  19.529  19.471  1.00 29.15      A    C  
ATOM    874  NE  ARG A 249      17.117  18.954  18.464  1.00 27.46      A    N  
ATOM    875  CZ  ARG A 249      18.238  19.528  18.058  1.00 30.10      A    C  
ATOM    876  NH1 ARG A 249      18.581  20.696  18.585  1.00 26.08      A    N1+
ATOM    877  NH2 ARG A 249      19.009  18.927  17.152  1.00 29.47      A    N  
ATOM    878  N   ALA A 250      13.801  16.740  23.015  1.00 27.00      A    N  
ATOM    879  CA  ALA A 250      13.981  15.331  23.530  1.00 27.12      A    C  
ATOM    880  C   ALA A 250      12.705  14.489  23.443  1.00 27.69      A    C  
ATOM    881  O   ALA A 250      12.761  13.257  23.155  1.00 26.83      A    O  
ATOM    882  CB  ALA A 250      14.529  15.310  24.987  1.00 24.32      A    C  
ATOM    883  N   ARG A 251      11.556  15.131  23.719  1.00 27.60      A    N  
ATOM    884  CA  ARG A 251      10.265  14.450  23.676  1.00 27.84      A    C  
ATOM    885  C   ARG A 251       9.963  13.946  22.268  1.00 26.60      A    C  
ATOM    886  O   ARG A 251       9.465  12.853  22.104  1.00 26.13      A    O  
ATOM    887  CB  ARG A 251       9.128  15.378  24.172  1.00 28.81      A    C  
ATOM    888  CG  ARG A 251       7.705  14.829  23.953  1.00 29.10      A    C  
ATOM    889  CD  ARG A 251       6.638  15.564  24.796  1.00 34.72      A    C  
ATOM    890  NE  ARG A 251       6.907  17.003  24.848  1.00 40.16      A    N  
ATOM    891  CZ  ARG A 251       7.161  17.709  25.954  1.00 39.25      A    C  
ATOM    892  NH1 ARG A 251       7.153  17.173  27.164  1.00 41.75      A    N1+
ATOM    893  NH2 ARG A 251       7.417  18.985  25.848  1.00 42.71      A    N  
ATOM    894  N   PHE A 252      10.244  14.797  21.283  1.00 26.40      A    N  
ATOM    895  CA  PHE A 252      10.057  14.511  19.897  1.00 27.24      A    C  
ATOM    896  C   PHE A 252      10.938  13.322  19.507  1.00 26.59      A    C  
ATOM    897  O   PHE A 252      10.448  12.335  18.915  1.00 26.18      A    O  
ATOM    898  CB  PHE A 252      10.466  15.745  19.031  1.00 28.50      A    C  
ATOM    899  CG  PHE A 252      10.479  15.440  17.560  1.00 31.08      A    C  
ATOM    900  CD1 PHE A 252       9.292  15.518  16.813  1.00 33.56      A    C  
ATOM    901  CD2 PHE A 252      11.669  15.065  16.919  1.00 32.37      A    C  
ATOM    902  CE1 PHE A 252       9.311  15.221  15.434  1.00 34.13      A    C  
ATOM    903  CE2 PHE A 252      11.706  14.774  15.573  1.00 33.39      A    C  
ATOM    904  CZ  PHE A 252      10.518  14.851  14.815  1.00 34.10      A    C  
ATOM    905  N   TYR A 253      12.238  13.399  19.841  1.00 24.58      A    N  
ATOM    906  CA  TYR A 253      13.117  12.248  19.529  1.00 24.05      A    C  
ATOM    907  C   TYR A 253      12.716  10.989  20.296  1.00 22.27      A    C  
ATOM    908  O   TYR A 253      12.696   9.889  19.720  1.00 21.24      A    O  
ATOM    909  CB  TYR A 253      14.594  12.560  19.805  1.00 21.97      A    C  
ATOM    910  CG  TYR A 253      15.161  13.643  18.907  1.00 24.95      A    C  
ATOM    911  CD1 TYR A 253      14.779  13.753  17.547  1.00 24.13      A    C  
ATOM    912  CD2 TYR A 253      16.098  14.551  19.405  1.00 23.34      A    C  
ATOM    913  CE1 TYR A 253      15.325  14.774  16.703  1.00 24.77      A    C  
ATOM    914  CE2 TYR A 253      16.663  15.564  18.559  1.00 24.15      A    C  
ATOM    915  CZ  TYR A 253      16.272  15.692  17.246  1.00 28.67      A    C  
ATOM    916  OH  TYR A 253      16.841  16.734  16.507  1.00 27.59      A    O  
ATOM    917  N   GLY A 254      12.480  11.136  21.599  1.00 21.68      A    N  
ATOM    918  CA  GLY A 254      11.966   9.993  22.425  1.00 22.07      A    C  
ATOM    919  C   GLY A 254      10.718   9.300  21.853  1.00 23.70      A    C  
ATOM    920  O   GLY A 254      10.637   8.060  21.778  1.00 24.56      A    O  
ATOM    921  N   ALA A 255       9.725  10.087  21.414  1.00 23.85      A    N  
ATOM    922  CA  ALA A 255       8.514   9.501  20.787  1.00 23.72      A    C  
ATOM    923  C   ALA A 255       8.802   8.619  19.551  1.00 24.92      A    C  
ATOM    924  O   ALA A 255       8.227   7.542  19.406  1.00 24.13      A    O  
ATOM    925  CB  ALA A 255       7.525  10.616  20.415  1.00 24.52      A    C  
ATOM    926  N   GLU A 256       9.681   9.112  18.656  1.00 24.42      A    N  
ATOM    927  CA  GLU A 256      10.137   8.375  17.489  1.00 25.77      A    C  
ATOM    928  C   GLU A 256      10.868   7.095  17.825  1.00 25.11      A    C  
ATOM    929  O   GLU A 256      10.654   6.072  17.170  1.00 25.24      A    O  
ATOM    930  CB  GLU A 256      10.934   9.286  16.539  1.00 24.42      A    C  
ATOM    931  CG  GLU A 256      10.016  10.467  16.054  1.00 25.88      A    C  
ATOM    932  CD  GLU A 256      10.582  11.255  14.833  1.00 27.44      A    C  
ATOM    933  OE1 GLU A 256      11.837  11.278  14.614  1.00 26.22      A    O  
ATOM    934  OE2 GLU A 256       9.748  11.842  14.103  1.00 26.41      A    O1-
ATOM    935  N   ILE A 257      11.717   7.150  18.853  1.00 25.08      A    N  
ATOM    936  CA  ILE A 257      12.420   5.972  19.326  1.00 24.54      A    C  
ATOM    937  C   ILE A 257      11.415   4.976  19.919  1.00 24.48      A    C  
ATOM    938  O   ILE A 257      11.493   3.825  19.630  1.00 24.06      A    O  
ATOM    939  CB  ILE A 257      13.528   6.337  20.349  1.00 23.63      A    C  
ATOM    940  CG1 ILE A 257      14.623   7.171  19.661  1.00 24.80      A    C  
ATOM    941  CG2 ILE A 257      14.121   5.048  20.959  1.00 21.90      A    C  
ATOM    942  CD1 ILE A 257      15.523   7.947  20.696  1.00 21.36      A    C  
ATOM    943  N   VAL A 258      10.459   5.440  20.722  1.00 25.81      A    N  
ATOM    944  CA  VAL A 258       9.399   4.565  21.296  1.00 25.31      A    C  
ATOM    945  C   VAL A 258       8.577   3.879  20.181  1.00 26.41      A    C  
ATOM    946  O   VAL A 258       8.314   2.678  20.223  1.00 25.46      A    O  
ATOM    947  CB  VAL A 258       8.440   5.363  22.210  1.00 26.45      A    C  
ATOM    948  CG1 VAL A 258       7.157   4.524  22.574  1.00 23.85      A    C  
ATOM    949  CG2 VAL A 258       9.158   5.846  23.565  1.00 25.61      A    C  
ATOM    950  N   SER A 259       8.188   4.667  19.180  1.00 25.51      A    N  
ATOM    951  CA  SER A 259       7.490   4.147  18.014  1.00 26.25      A    C  
ATOM    952  C   SER A 259       8.245   2.991  17.340  1.00 25.64      A    C  
ATOM    953  O   SER A 259       7.653   1.962  17.070  1.00 27.36      A    O  
ATOM    954  CB  SER A 259       7.119   5.321  17.035  1.00 24.00      A    C  
ATOM    955  OG  SER A 259       6.544   4.822  15.848  1.00 26.22      A    O  
ATOM    956  N   ALA A 260       9.543   3.172  17.049  1.00 25.80      A    N  
ATOM    957  CA  ALA A 260      10.406   2.161  16.460  1.00 25.33      A    C  
ATOM    958  C   ALA A 260      10.534   0.924  17.360  1.00 25.99      A    C  
ATOM    959  O   ALA A 260      10.456  -0.199  16.873  1.00 26.24      A    O  
ATOM    960  CB  ALA A 260      11.833   2.725  16.188  1.00 25.46      A    C  
ATOM    961  N   LEU A 261      10.757   1.137  18.652  1.00 24.88      A    N  
ATOM    962  CA  LEU A 261      10.958  -0.017  19.607  1.00 26.14      A    C  
ATOM    963  C   LEU A 261       9.664  -0.817  19.802  1.00 25.58      A    C  
ATOM    964  O   LEU A 261       9.702  -2.022  19.886  1.00 26.28      A    O  
ATOM    965  CB  LEU A 261      11.426   0.484  20.961  1.00 24.22      A    C  
ATOM    966  CG  LEU A 261      12.904   1.002  20.991  1.00 27.42      A    C  
ATOM    967  CD1 LEU A 261      13.277   1.609  22.363  1.00 26.88      A    C  
ATOM    968  CD2 LEU A 261      13.858  -0.100  20.580  1.00 23.56      A    C  
ATOM    969  N   ASP A 262       8.543  -0.111  19.870  1.00 27.27      A    N  
ATOM    970  CA  ASP A 262       7.190  -0.746  19.894  1.00 28.10      A    C  
ATOM    971  C   ASP A 262       6.989  -1.659  18.668  1.00 28.50      A    C  
ATOM    972  O   ASP A 262       6.628  -2.807  18.809  1.00 27.78      A    O  
ATOM    973  CB  ASP A 262       6.115   0.327  19.912  1.00 27.25      A    C  
ATOM    974  CG  ASP A 262       4.703  -0.255  20.065  1.00 29.82      A    C  
ATOM    975  OD1 ASP A 262       4.511  -1.166  20.869  1.00 28.99      A    O  
ATOM    976  OD2 ASP A 262       3.810   0.223  19.390  1.00 31.72      A    O1-
ATOM    977  N   TYR A 263       7.209  -1.135  17.471  1.00 28.19      A    N  
ATOM    978  CA  TYR A 263       7.240  -1.973  16.257  1.00 28.53      A    C  
ATOM    979  C   TYR A 263       8.168  -3.223  16.409  1.00 29.34      A    C  
ATOM    980  O   TYR A 263       7.699  -4.376  16.233  1.00 28.58      A    O  
ATOM    981  CB  TYR A 263       7.596  -1.101  15.024  1.00 27.10      A    C  
ATOM    982  CG  TYR A 263       7.927  -1.874  13.788  1.00 30.10      A    C  
ATOM    983  CD1 TYR A 263       6.905  -2.378  12.933  1.00 26.24      A    C  
ATOM    984  CD2 TYR A 263       9.246  -2.129  13.457  1.00 24.22      A    C  
ATOM    985  CE1 TYR A 263       7.247  -3.105  11.752  1.00 31.72      A    C  
ATOM    986  CE2 TYR A 263       9.579  -2.814  12.273  1.00 27.14      A    C  
ATOM    987  CZ  TYR A 263       8.589  -3.305  11.437  1.00 24.75      A    C  
ATOM    988  OH  TYR A 263       8.980  -3.998  10.313  1.00 27.55      A    O  
ATOM    989  N   LEU A 264       9.449  -3.028  16.768  1.00 27.41      A    N  
ATOM    990  CA  LEU A 264      10.350  -4.175  16.913  1.00 28.35      A    C  
ATOM    991  C   LEU A 264       9.840  -5.225  17.924  1.00 29.20      A    C  
ATOM    992  O   LEU A 264       9.822  -6.421  17.603  1.00 29.51      A    O  
ATOM    993  CB  LEU A 264      11.801  -3.752  17.245  1.00 27.60      A    C  
ATOM    994  CG  LEU A 264      12.460  -3.011  16.084  1.00 28.28      A    C  
ATOM    995  CD1 LEU A 264      13.837  -2.631  16.586  1.00 28.83      A    C  
ATOM    996  CD2 LEU A 264      12.567  -3.945  14.821  1.00 26.15      A    C  
ATOM    997  N   HIS A 265       9.391  -4.762  19.101  1.00 30.82      A    N  
ATOM    998  CA  HIS A 265       8.876  -5.642  20.140  1.00 31.75      A    C  
ATOM    999  C   HIS A 265       7.584  -6.326  19.624  1.00 33.49      A    C  
ATOM   1000  O   HIS A 265       7.527  -7.537  19.579  1.00 34.66      A    O  
ATOM   1001  CB  HIS A 265       8.590  -4.870  21.447  1.00 31.31      A    C  
ATOM   1002  CG  HIS A 265       9.831  -4.405  22.177  1.00 28.98      A    C  
ATOM   1003  CD2 HIS A 265      11.137  -4.405  21.817  1.00 24.61      A    C  
ATOM   1004  ND1 HIS A 265       9.784  -3.870  23.444  1.00 27.20      A    N  
ATOM   1005  CE1 HIS A 265      11.006  -3.551  23.839  1.00 29.74      A    C  
ATOM   1006  NE2 HIS A 265      11.848  -3.845  22.860  1.00 24.92      A    N  
ATOM   1007  N   SER A 266       6.585  -5.523  19.257  1.00 34.38      A    N  
ATOM   1008  CA  SER A 266       5.213  -5.976  19.021  1.00 36.62      A    C  
ATOM   1009  C   SER A 266       5.001  -6.679  17.731  1.00 36.27      A    C  
ATOM   1010  O   SER A 266       4.235  -7.630  17.662  1.00 36.65      A    O  
ATOM   1011  CB  SER A 266       4.268  -4.796  19.034  1.00 36.36      A    C  
ATOM   1012  OG  SER A 266       4.035  -4.551  20.381  1.00 44.19      A    O  
ATOM   1013  N   GLU A 267       5.678  -6.198  16.706  1.00 35.47      A    N  
ATOM   1014  CA  GLU A 267       5.443  -6.666  15.364  1.00 36.13      A    C  
ATOM   1015  C   GLU A 267       6.540  -7.593  14.950  1.00 35.83      A    C  
ATOM   1016  O   GLU A 267       6.309  -8.517  14.155  1.00 37.20      A    O  
ATOM   1017  CB  GLU A 267       5.328  -5.477  14.378  1.00 36.27      A    C  
ATOM   1018  CG  GLU A 267       4.197  -4.565  14.732  1.00 37.62      A    C  
ATOM   1019  CD  GLU A 267       3.736  -3.754  13.529  1.00 45.83      A    C  
ATOM   1020  OE1 GLU A 267       3.890  -4.221  12.371  1.00 47.69      A    O  
ATOM   1021  OE2 GLU A 267       3.235  -2.636  13.735  1.00 50.69      A    O1-
ATOM   1022  N   LYS A 268       7.747  -7.402  15.462  1.00 33.72      A    N  
ATOM   1023  CA  LYS A 268       8.839  -8.235  14.936  1.00 32.97      A    C  
ATOM   1024  C   LYS A 268       9.383  -9.258  15.945  1.00 32.56      A    C  
ATOM   1025  O   LYS A 268      10.284 -10.028  15.632  1.00 29.96      A    O  
ATOM   1026  CB  LYS A 268       9.969  -7.395  14.387  1.00 32.60      A    C  
ATOM   1027  CG  LYS A 268       9.564  -6.555  13.168  1.00 36.36      A    C  
ATOM   1028  CD  LYS A 268       9.643  -7.433  11.905  1.00 36.53      A    C  
ATOM   1029  CE  LYS A 268       8.356  -7.353  11.156  1.00 35.27      A    C  
ATOM   1030  NZ  LYS A 268       8.493  -8.137   9.887  1.00 36.05      A    N1+
ATOM   1031  N   ASN A 269       8.833  -9.243  17.151  1.00 31.17      A    N  
ATOM   1032  CA  ASN A 269       9.422 -10.024  18.245  1.00 31.43      A    C  
ATOM   1033  C   ASN A 269      10.956  -9.868  18.349  1.00 31.37      A    C  
ATOM   1034  O   ASN A 269      11.701 -10.858  18.506  1.00 30.00      A    O  
ATOM   1035  CB  ASN A 269       9.016 -11.482  18.140  1.00 32.15      A    C  
ATOM   1036  CG  ASN A 269       7.535 -11.657  18.172  1.00 35.31      A    C  
ATOM   1037  ND2 ASN A 269       7.081 -12.707  17.507  1.00 41.23      A    N  
ATOM   1038  OD1 ASN A 269       6.788 -10.877  18.803  1.00 39.18      A    O  
ATOM   1039  N   VAL A 270      11.405  -8.615  18.226  1.00 29.01      A    N  
ATOM   1040  CA  VAL A 270      12.825  -8.329  18.279  1.00 28.79      A    C  
ATOM   1041  C   VAL A 270      13.104  -7.461  19.527  1.00 27.03      A    C  
ATOM   1042  O   VAL A 270      12.335  -6.566  19.856  1.00 27.34      A    O  
ATOM   1043  CB  VAL A 270      13.332  -7.615  16.973  1.00 29.39      A    C  
ATOM   1044  CG1 VAL A 270      14.777  -7.056  17.168  1.00 26.19      A    C  
ATOM   1045  CG2 VAL A 270      13.361  -8.628  15.768  1.00 30.98      A    C  
ATOM   1046  N   VAL A 271      14.205  -7.746  20.205  1.00 26.84      A    N  
ATOM   1047  CA  VAL A 271      14.699  -6.875  21.276  1.00 25.83      A    C  
ATOM   1048  C   VAL A 271      15.992  -6.292  20.721  1.00 26.32      A    C  
ATOM   1049  O   VAL A 271      16.851  -7.032  20.239  1.00 25.15      A    O  
ATOM   1050  CB  VAL A 271      14.927  -7.622  22.609  1.00 26.15      A    C  
ATOM   1051  CG1 VAL A 271      15.287  -6.629  23.715  1.00 25.41      A    C  
ATOM   1052  CG2 VAL A 271      13.639  -8.416  23.027  1.00 24.50      A    C  
ATOM   1053  N   TYR A 272      16.115  -4.967  20.828  1.00 26.00      A    N  
ATOM   1054  CA  TYR A 272      17.175  -4.217  20.129  1.00 26.97      A    C  
ATOM   1055  C   TYR A 272      18.517  -4.346  20.852  1.00 27.20      A    C  
ATOM   1056  O   TYR A 272      19.583  -4.565  20.238  1.00 27.95      A    O  
ATOM   1057  CB  TYR A 272      16.711  -2.741  19.926  1.00 26.77      A    C  
ATOM   1058  CG  TYR A 272      17.752  -1.899  19.249  1.00 27.01      A    C  
ATOM   1059  CD1 TYR A 272      18.052  -2.100  17.887  1.00 26.24      A    C  
ATOM   1060  CD2 TYR A 272      18.485  -0.941  19.965  1.00 26.16      A    C  
ATOM   1061  CE1 TYR A 272      19.072  -1.369  17.252  1.00 26.28      A    C  
ATOM   1062  CE2 TYR A 272      19.494  -0.203  19.330  1.00 27.52      A    C  
ATOM   1063  CZ  TYR A 272      19.780  -0.426  17.981  1.00 25.31      A    C  
ATOM   1064  OH  TYR A 272      20.800   0.265  17.336  1.00 26.27      A    O  
ATOM   1065  N   ARG A 273      18.456  -4.196  22.168  1.00 28.41      A    N  
ATOM   1066  CA  ARG A 273      19.574  -4.432  23.108  1.00 28.59      A    C  
ATOM   1067  C   ARG A 273      20.754  -3.443  23.049  1.00 28.93      A    C  
ATOM   1068  O   ARG A 273      21.582  -3.404  23.990  1.00 29.14      A    O  
ATOM   1069  CB  ARG A 273      20.094  -5.875  22.972  1.00 29.21      A    C  
ATOM   1070  CG  ARG A 273      19.065  -6.933  23.305  1.00 30.59      A    C  
ATOM   1071  CD  ARG A 273      19.753  -8.259  23.676  1.00 29.22      A    C  
ATOM   1072  NE  ARG A 273      20.468  -8.862  22.538  1.00 27.80      A    N  
ATOM   1073  CZ  ARG A 273      20.854 -10.133  22.508  1.00 32.67      A    C  
ATOM   1074  NH1 ARG A 273      20.660 -10.927  23.565  1.00 29.07      A    N1+
ATOM   1075  NH2 ARG A 273      21.472 -10.613  21.438  1.00 31.31      A    N  
ATOM   1076  N   ASP A 274      20.836  -2.620  21.997  1.00 27.36      A    N  
ATOM   1077  CA  ASP A 274      22.025  -1.735  21.791  1.00 27.91      A    C  
ATOM   1078  C   ASP A 274      21.661  -0.244  21.774  1.00 28.18      A    C  
ATOM   1079  O   ASP A 274      22.276   0.543  21.052  1.00 28.34      A    O  
ATOM   1080  CB  ASP A 274      22.718  -2.120  20.481  1.00 27.73      A    C  
ATOM   1081  CG  ASP A 274      24.205  -1.737  20.425  1.00 29.16      A    C  
ATOM   1082  OD1 ASP A 274      24.846  -1.462  21.483  1.00 28.10      A    O  
ATOM   1083  OD2 ASP A 274      24.732  -1.715  19.266  1.00 32.00      A    O1-
ATOM   1084  N   LEU A 275      20.629   0.139  22.523  1.00 27.63      A    N  
ATOM   1085  CA  LEU A 275      20.168   1.529  22.472  1.00 27.88      A    C  
ATOM   1086  C   LEU A 275      21.138   2.464  23.230  1.00 27.58      A    C  
ATOM   1087  O   LEU A 275      21.146   2.506  24.460  1.00 25.74      A    O  
ATOM   1088  CB  LEU A 275      18.710   1.703  22.950  1.00 25.46      A    C  
ATOM   1089  CG  LEU A 275      18.102   3.144  22.825  1.00 28.37      A    C  
ATOM   1090  CD1 LEU A 275      18.172   3.699  21.392  1.00 26.37      A    C  
ATOM   1091  CD2 LEU A 275      16.660   3.221  23.315  1.00 25.10      A    C  
ATOM   1092  N   LYS A 276      21.879   3.240  22.445  1.00 26.40      A    N  
ATOM   1093  CA  LYS A 276      22.881   4.150  22.964  1.00 26.80      A    C  
ATOM   1094  C   LYS A 276      22.835   5.340  22.021  1.00 26.43      A    C  
ATOM   1095  O   LYS A 276      22.342   5.227  20.891  1.00 26.78      A    O  
ATOM   1096  CB  LYS A 276      24.289   3.474  22.951  1.00 26.98      A    C  
ATOM   1097  CG  LYS A 276      24.689   2.771  21.651  1.00 25.22      A    C  
ATOM   1098  CD  LYS A 276      26.245   2.448  21.621  1.00 26.21      A    C  
ATOM   1099  CE  LYS A 276      26.565   1.535  20.430  1.00 25.91      A    C  
ATOM   1100  NZ  LYS A 276      28.011   1.153  20.487  1.00 32.33      A    N1+
ATOM   1101  N   LEU A 277      23.369   6.465  22.459  1.00 27.09      A    N  
ATOM   1102  CA  LEU A 277      23.332   7.686  21.656  1.00 27.59      A    C  
ATOM   1103  C   LEU A 277      23.976   7.542  20.284  1.00 27.28      A    C  
ATOM   1104  O   LEU A 277      23.456   8.051  19.284  1.00 28.21      A    O  
ATOM   1105  CB  LEU A 277      23.997   8.811  22.434  1.00 26.46      A    C  
ATOM   1106  CG  LEU A 277      23.587  10.170  21.987  1.00 29.46      A    C  
ATOM   1107  CD1 LEU A 277      22.097  10.352  22.395  1.00 30.81      A    C  
ATOM   1108  CD2 LEU A 277      24.530  11.192  22.703  1.00 30.89      A    C  
ATOM   1109  N   GLU A 278      25.140   6.894  20.257  1.00 28.59      A    N  
ATOM   1110  CA  GLU A 278      25.861   6.581  19.034  1.00 28.58      A    C  
ATOM   1111  C   GLU A 278      24.994   5.884  17.982  1.00 27.46      A    C  
ATOM   1112  O   GLU A 278      25.253   6.032  16.816  1.00 28.81      A    O  
ATOM   1113  CB  GLU A 278      27.075   5.688  19.327  1.00 29.35      A    C  
ATOM   1114  CG  GLU A 278      28.212   5.942  18.388  1.00 35.85      A    C  
ATOM   1115  CD  GLU A 278      29.133   4.741  18.252  1.00 43.41      A    C  
ATOM   1116  OE1 GLU A 278      29.260   3.950  19.256  1.00 42.65      A    O  
ATOM   1117  OE2 GLU A 278      29.684   4.595  17.122  1.00 39.98      A    O1-
ATOM   1118  N   ASN A 279      23.972   5.134  18.365  1.00 26.65      A    N  
ATOM   1119  CA  ASN A 279      23.162   4.427  17.320  1.00 26.47      A    C  
ATOM   1120  C   ASN A 279      21.946   5.253  16.810  1.00 26.74      A    C  
ATOM   1121  O   ASN A 279      21.059   4.699  16.144  1.00 28.54      A    O  
ATOM   1122  CB  ASN A 279      22.719   3.034  17.825  1.00 26.87      A    C  
ATOM   1123  CG  ASN A 279      23.883   1.998  17.823  1.00 27.80      A    C  
ATOM   1124  ND2 ASN A 279      23.652   0.866  18.452  1.00 25.72      A    N  
ATOM   1125  OD1 ASN A 279      24.956   2.227  17.230  1.00 27.36      A    O  
ATOM   1126  N   LEU A 280      21.904   6.559  17.135  1.00 24.59      A    N  
ATOM   1127  CA  LEU A 280      20.819   7.436  16.726  1.00 24.00      A    C  
ATOM   1128  C   LEU A 280      21.371   8.470  15.765  1.00 24.46      A    C  
ATOM   1129  O   LEU A 280      22.348   9.161  16.093  1.00 23.97      A    O  
ATOM   1130  CB  LEU A 280      20.225   8.162  17.918  1.00 23.81      A    C  
ATOM   1131  CG  LEU A 280      19.644   7.230  19.002  1.00 28.12      A    C  
ATOM   1132  CD1 LEU A 280      19.175   7.986  20.217  1.00 26.52      A    C  
ATOM   1133  CD2 LEU A 280      18.499   6.238  18.426  1.00 23.82      A    C  
ATOM   1134  N   MET A 281      20.745   8.552  14.582  1.00 23.12      A    N  
ATOM   1135  CA  MET A 281      21.070   9.525  13.551  1.00 23.56      A    C  
ATOM   1136  C   MET A 281      19.812  10.299  13.223  1.00 24.34      A    C  
ATOM   1137  O   MET A 281      18.726   9.992  13.734  1.00 24.66      A    O  
ATOM   1138  CB  MET A 281      21.614   8.822  12.313  1.00 22.67      A    C  
ATOM   1139  CG  MET A 281      22.919   8.021  12.683  1.00 24.71      A    C  
ATOM   1140  SD  MET A 281      23.738   7.461  11.266  1.00 29.23      A    S  
ATOM   1141  CE  MET A 281      24.416   9.033  10.660  1.00 23.16      A    C  
ATOM   1142  N   LEU A 282      19.990  11.328  12.408  1.00 24.33      A    N  
ATOM   1143  CA  LEU A 282      18.904  12.145  11.892  1.00 24.98      A    C  
ATOM   1144  C   LEU A 282      18.942  12.053  10.383  1.00 25.77      A    C  
ATOM   1145  O   LEU A 282      20.054  12.129   9.770  1.00 23.88      A    O  
ATOM   1146  CB  LEU A 282      19.106  13.611  12.270  1.00 26.30      A    C  
ATOM   1147  CG  LEU A 282      19.020  13.910  13.771  1.00 25.56      A    C  
ATOM   1148  CD1 LEU A 282      19.243  15.412  13.956  1.00 27.88      A    C  
ATOM   1149  CD2 LEU A 282      17.699  13.497  14.364  1.00 24.60      A    C  
ATOM   1150  N   ASP A 283      17.745  11.887   9.798  1.00 24.67      A    N  
ATOM   1151  CA  ASP A 283      17.598  11.889   8.328  1.00 26.32      A    C  
ATOM   1152  C   ASP A 283      17.555  13.337   7.853  1.00 25.83      A    C  
ATOM   1153  O   ASP A 283      17.540  14.275   8.682  1.00 24.90      A    O  
ATOM   1154  CB  ASP A 283      16.388  11.054   7.799  1.00 23.66      A    C  
ATOM   1155  CG  ASP A 283      14.996  11.660   8.166  1.00 27.41      A    C  
ATOM   1156  OD1 ASP A 283      14.928  12.842   8.528  1.00 26.35      A    O  
ATOM   1157  OD2 ASP A 283      13.960  10.940   8.092  1.00 25.96      A    O1-
ATOM   1158  N   LYS A 284      17.476  13.513   6.538  1.00 27.28      A    N  
ATOM   1159  CA  LYS A 284      17.527  14.898   5.953  1.00 29.78      A    C  
ATOM   1160  C   LYS A 284      16.377  15.783   6.435  1.00 30.50      A    C  
ATOM   1161  O   LYS A 284      16.489  17.004   6.401  1.00 31.77      A    O  
ATOM   1162  CB  LYS A 284      17.441  14.840   4.465  1.00 29.63      A    C  
ATOM   1163  CG  LYS A 284      16.177  14.175   4.022  1.00 34.40      A    C  
ATOM   1164  CD  LYS A 284      16.016  14.277   2.526  1.00 45.09      A    C  
ATOM   1165  CE  LYS A 284      15.156  13.129   1.997  1.00 51.52      A    C  
ATOM   1166  NZ  LYS A 284      15.479  12.957   0.532  1.00 55.90      A    N1+
ATOM   1167  N   ASP A 285      15.276  15.175   6.900  1.00 31.00      A    N  
ATOM   1168  CA  ASP A 285      14.149  15.961   7.447  1.00 32.48      A    C  
ATOM   1169  C   ASP A 285      14.252  16.297   8.939  1.00 32.42      A    C  
ATOM   1170  O   ASP A 285      13.462  17.090   9.430  1.00 33.43      A    O  
ATOM   1171  CB  ASP A 285      12.831  15.239   7.201  1.00 32.19      A    C  
ATOM   1172  CG  ASP A 285      12.520  15.101   5.715  1.00 37.43      A    C  
ATOM   1173  OD1 ASP A 285      12.750  16.071   4.986  1.00 38.98      A    O  
ATOM   1174  OD2 ASP A 285      12.085  14.020   5.265  1.00 41.31      A    O1-
ATOM   1175  N   GLY A 286      15.188  15.649   9.653  1.00 30.19      A    N  
ATOM   1176  CA  GLY A 286      15.354  15.843  11.079  1.00 27.28      A    C  
ATOM   1177  C   GLY A 286      14.622  14.776  11.912  1.00 26.34      A    C  
ATOM   1178  O   GLY A 286      14.494  14.932  13.113  1.00 24.95      A    O  
ATOM   1179  N   HIS A 287      14.143  13.703  11.268  1.00 25.75      A    N  
ATOM   1180  CA  HIS A 287      13.563  12.570  11.984  1.00 25.93      A    C  
ATOM   1181  C   HIS A 287      14.661  11.561  12.364  1.00 25.54      A    C  
ATOM   1182  O   HIS A 287      15.642  11.393  11.661  1.00 24.33      A    O  
ATOM   1183  CB  HIS A 287      12.456  11.840  11.177  1.00 25.82      A    C  
ATOM   1184  CG  HIS A 287      11.265  12.686  10.903  1.00 25.11      A    C  
ATOM   1185  CD2 HIS A 287      10.937  13.431   9.815  1.00 24.29      A    C  
ATOM   1186  ND1 HIS A 287      10.252  12.879  11.830  1.00 25.63      A    N  
ATOM   1187  CE1 HIS A 287       9.354  13.716  11.326  1.00 27.67      A    C  
ATOM   1188  NE2 HIS A 287       9.739  14.056  10.101  1.00 26.85      A    N  
ATOM   1189  N   ILE A 288      14.455  10.907  13.507  1.00 25.75      A    N  
ATOM   1190  CA  ILE A 288      15.307   9.840  13.999  1.00 25.59      A    C  
ATOM   1191  C   ILE A 288      15.470   8.687  13.041  1.00 26.21      A    C  
ATOM   1192  O   ILE A 288      14.501   8.244  12.400  1.00 25.34      A    O  
ATOM   1193  CB  ILE A 288      14.754   9.277  15.373  1.00 26.00      A    C  
ATOM   1194  CG1 ILE A 288      14.986  10.290  16.506  1.00 23.64      A    C  
ATOM   1195  CG2 ILE A 288      15.404   7.874  15.738  1.00 25.53      A    C  
ATOM   1196  CD1 ILE A 288      16.508  10.423  16.900  1.00 25.53      A    C  
ATOM   1197  N   LYS A 289      16.697   8.159  12.987  1.00 26.41      A    N  
ATOM   1198  CA  LYS A 289      16.928   6.832  12.423  1.00 25.91      A    C  
ATOM   1199  C   LYS A 289      17.774   6.059  13.431  1.00 27.26      A    C  
ATOM   1200  O   LYS A 289      18.862   6.508  13.825  1.00 28.50      A    O  
ATOM   1201  CB  LYS A 289      17.655   6.900  11.062  1.00 27.62      A    C  
ATOM   1202  CG  LYS A 289      16.871   7.534   9.852  1.00 24.94      A    C  
ATOM   1203  CD  LYS A 289      15.766   6.585   9.404  1.00 24.29      A    C  
ATOM   1204  CE  LYS A 289      14.788   7.230   8.401  1.00 26.82      A    C  
ATOM   1205  NZ  LYS A 289      14.148   8.402   9.196  1.00 36.72      A    N1+
ATOM   1206  N   ILE A 290      17.274   4.912  13.870  1.00 26.12      A    N  
ATOM   1207  CA  ILE A 290      18.098   3.973  14.623  1.00 25.85      A    C  
ATOM   1208  C   ILE A 290      18.915   3.150  13.634  1.00 25.94      A    C  
ATOM   1209  O   ILE A 290      18.381   2.643  12.617  1.00 25.89      A    O  
ATOM   1210  CB  ILE A 290      17.234   3.055  15.526  1.00 26.16      A    C  
ATOM   1211  CG1 ILE A 290      16.351   3.924  16.466  1.00 26.98      A    C  
ATOM   1212  CG2 ILE A 290      18.143   2.046  16.297  1.00 26.44      A    C  
ATOM   1213  CD1 ILE A 290      15.245   3.116  17.319  1.00 25.50      A    C  
ATOM   1214  N   THR A 291      20.196   2.971  13.938  1.00 25.49      A    N  
ATOM   1215  CA  THR A 291      21.082   2.306  13.010  1.00 25.55      A    C  
ATOM   1216  C   THR A 291      21.825   1.210  13.819  1.00 28.06      A    C  
ATOM   1217  O   THR A 291      21.971   1.310  15.039  1.00 27.60      A    O  
ATOM   1218  CB  THR A 291      22.119   3.303  12.376  1.00 27.70      A    C  
ATOM   1219  CG2 THR A 291      22.994   3.904  13.419  1.00 22.37      A    C  
ATOM   1220  OG1 THR A 291      22.969   2.545  11.486  1.00 30.64      A    O  
ATOM   1221  N   ASP A 292      22.309   0.184  13.127  1.00 28.49      A    N  
ATOM   1222  CA  ASP A 292      23.093  -0.864  13.753  1.00 30.08      A    C  
ATOM   1223  C   ASP A 292      22.227  -1.863  14.539  1.00 28.27      A    C  
ATOM   1224  O   ASP A 292      21.795  -1.607  15.660  1.00 28.80      A    O  
ATOM   1225  CB  ASP A 292      24.283  -0.337  14.597  1.00 31.32      A    C  
ATOM   1226  CG  ASP A 292      25.356  -1.400  14.768  1.00 36.86      A    C  
ATOM   1227  OD1 ASP A 292      24.998  -2.595  14.990  1.00 40.76      A    O  
ATOM   1228  OD2 ASP A 292      26.545  -1.051  14.606  1.00 42.24      A    O1-
ATOM   1229  N   PHE A 293      21.977  -2.988  13.889  1.00 26.52      A    N  
ATOM   1230  CA  PHE A 293      21.092  -4.017  14.401  1.00 26.79      A    C  
ATOM   1231  C   PHE A 293      21.839  -5.312  14.765  1.00 26.52      A    C  
ATOM   1232  O   PHE A 293      21.221  -6.325  14.974  1.00 27.09      A    O  
ATOM   1233  CB  PHE A 293      19.998  -4.229  13.347  1.00 26.98      A    C  
ATOM   1234  CG  PHE A 293      19.207  -2.998  13.120  1.00 29.96      A    C  
ATOM   1235  CD1 PHE A 293      19.576  -2.046  12.133  1.00 26.38      A    C  
ATOM   1236  CD2 PHE A 293      18.155  -2.702  14.005  1.00 27.14      A    C  
ATOM   1237  CE1 PHE A 293      18.845  -0.891  12.006  1.00 26.44      A    C  
ATOM   1238  CE2 PHE A 293      17.411  -1.534  13.904  1.00 24.62      A    C  
ATOM   1239  CZ  PHE A 293      17.734  -0.624  12.891  1.00 26.01      A    C  
ATOM   1240  N   GLY A 294      23.167  -5.265  14.857  1.00 27.07      A    N  
ATOM   1241  CA  GLY A 294      23.953  -6.469  15.132  1.00 28.93      A    C  
ATOM   1242  C   GLY A 294      23.677  -7.167  16.453  1.00 29.55      A    C  
ATOM   1243  O   GLY A 294      23.775  -8.399  16.544  1.00 28.98      A    O  
ATOM   1244  N   LEU A 295      23.292  -6.402  17.482  1.00 29.10      A    N  
ATOM   1245  CA  LEU A 295      22.999  -7.002  18.800  1.00 28.96      A    C  
ATOM   1246  C   LEU A 295      21.514  -7.336  19.016  1.00 28.98      A    C  
ATOM   1247  O   LEU A 295      21.111  -7.758  20.112  1.00 29.92      A    O  
ATOM   1248  CB  LEU A 295      23.550  -6.132  19.946  1.00 28.73      A    C  
ATOM   1249  CG  LEU A 295      25.049  -5.847  19.959  1.00 29.85      A    C  
ATOM   1250  CD1 LEU A 295      25.328  -4.982  21.180  1.00 31.16      A    C  
ATOM   1251  CD2 LEU A 295      25.827  -7.190  20.060  1.00 31.44      A    C  
ATOM   1252  N   CYS A 296      20.693  -7.182  17.989  1.00 28.95      A    N  
ATOM   1253  CA  CYS A 296      19.282  -7.563  18.135  1.00 28.83      A    C  
ATOM   1254  C   CYS A 296      19.109  -9.044  18.508  1.00 30.15      A    C  
ATOM   1255  O   CYS A 296      19.908  -9.919  18.098  1.00 29.98      A    O  
ATOM   1256  CB  CYS A 296      18.534  -7.342  16.846  1.00 28.94      A    C  
ATOM   1257  SG  CYS A 296      18.078  -5.592  16.565  1.00 28.37      A    S  
ATOM   1258  N   LYS A 297      18.042  -9.310  19.242  1.00 30.65      A    N  
ATOM   1259  CA  LYS A 297      17.597 -10.670  19.472  1.00 32.32      A    C  
ATOM   1260  C   LYS A 297      16.267 -10.905  18.816  1.00 33.00      A    C  
ATOM   1261  O   LYS A 297      15.300 -10.179  19.097  1.00 32.37      A    O  
ATOM   1262  CB  LYS A 297      17.495 -10.980  20.968  1.00 31.88      A    C  
ATOM   1263  CG  LYS A 297      17.407 -12.510  21.238  1.00 31.35      A    C  
ATOM   1264  CD  LYS A 297      18.581 -13.331  20.713  1.00 31.18      A    C  
ATOM   1265  CE  LYS A 297      18.365 -14.837  21.061  1.00 35.98      A    C  
ATOM   1266  NZ  LYS A 297      19.637 -15.587  20.886  1.00 37.42      A    N1+
ATOM   1267  N   GLU A 298      16.227 -11.911  17.930  1.00 34.47      A    N  
ATOM   1268  CA  GLU A 298      15.008 -12.265  17.172  1.00 36.48      A    C  
ATOM   1269  C   GLU A 298      14.203 -13.325  17.914  1.00 38.01      A    C  
ATOM   1270  O   GLU A 298      14.727 -13.966  18.820  1.00 37.74      A    O  
ATOM   1271  CB  GLU A 298      15.359 -12.812  15.779  1.00 37.40      A    C  
ATOM   1272  CG  GLU A 298      16.088 -11.801  14.849  1.00 39.53      A    C  
ATOM   1273  CD  GLU A 298      16.992 -12.481  13.813  1.00 43.47      A    C  
ATOM   1274  OE1 GLU A 298      16.728 -12.329  12.604  1.00 43.60      A    O  
ATOM   1275  OE2 GLU A 298      17.988 -13.153  14.208  1.00 48.60      A    O1-
ATOM   1276  N   GLY A 299      12.942 -13.511  17.517  1.00 39.69      A    N  
ATOM   1277  CA  GLY A 299      12.085 -14.555  18.079  1.00 41.05      A    C  
ATOM   1278  C   GLY A 299      11.750 -14.408  19.559  1.00 42.47      A    C  
ATOM   1279  O   GLY A 299      11.454 -15.400  20.219  1.00 43.46      A    O  
ATOM   1280  N   ILE A 300      11.782 -13.178  20.091  1.00 42.86      A    N  
ATOM   1281  CA  ILE A 300      11.497 -12.919  21.514  1.00 42.72      A    C  
ATOM   1282  C   ILE A 300      10.073 -12.395  21.656  1.00 44.36      A    C  
ATOM   1283  O   ILE A 300       9.755 -11.245  21.304  1.00 43.41      A    O  
ATOM   1284  CB  ILE A 300      12.561 -11.953  22.193  1.00 42.56      A    C  
ATOM   1285  CG1 ILE A 300      13.965 -12.567  22.147  1.00 41.76      A    C  
ATOM   1286  CG2 ILE A 300      12.170 -11.570  23.654  1.00 40.67      A    C  
ATOM   1287  CD1 ILE A 300      14.152 -13.832  23.058  1.00 38.81      A    C  
ATOM   1288  N   LYS A 301       9.209 -13.276  22.151  1.00 46.02      A    N  
ATOM   1289  CA  LYS A 301       7.780 -13.057  22.185  1.00 48.33      A    C  
ATOM   1290  C   LYS A 301       7.451 -12.753  23.645  1.00 48.68      A    C  
ATOM   1291  O   LYS A 301       7.897 -13.469  24.553  1.00 47.90      A    O  
ATOM   1292  CB  LYS A 301       7.086 -14.355  21.732  1.00 48.92      A    C  
ATOM   1293  CG  LYS A 301       5.758 -14.236  21.020  1.00 53.53      A    C  
ATOM   1294  CD  LYS A 301       4.666 -13.689  21.933  1.00 57.79      A    C  
ATOM   1295  CE  LYS A 301       3.282 -14.237  21.569  1.00 60.28      A    C  
ATOM   1296  NZ  LYS A 301       2.812 -13.700  20.268  1.00 61.50      A    N1+
ATOM   1297  N   ASP A 302       6.666 -11.700  23.869  1.00 49.95      A    N  
ATOM   1298  CA  ASP A 302       6.183 -11.360  25.218  1.00 50.63      A    C  
ATOM   1299  C   ASP A 302       7.346 -11.314  26.229  1.00 49.81      A    C  
ATOM   1300  O   ASP A 302       8.393 -10.647  25.993  1.00 49.89      A    O  
ATOM   1301  CB  ASP A 302       5.091 -12.360  25.688  1.00 51.86      A    C  
ATOM   1302  CG  ASP A 302       3.807 -12.303  24.836  1.00 56.31      A    C  
ATOM   1303  OD1 ASP A 302       3.339 -11.178  24.506  1.00 59.90      A    O  
ATOM   1304  OD2 ASP A 302       3.257 -13.396  24.509  1.00 60.62      A    O1-
ATOM   1305  N   GLY A 303       7.158 -12.064  27.318  1.00 48.82      A    N  
ATOM   1306  CA  GLY A 303       8.084 -12.121  28.435  1.00 46.76      A    C  
ATOM   1307  C   GLY A 303       9.257 -13.081  28.313  1.00 45.42      A    C  
ATOM   1308  O   GLY A 303       9.944 -13.330  29.321  1.00 44.76      A    O  
ATOM   1309  N   ALA A 304       9.511 -13.621  27.112  1.00 43.86      A    N  
ATOM   1310  CA  ALA A 304      10.702 -14.484  26.929  1.00 42.58      A    C  
ATOM   1311  C   ALA A 304      12.024 -13.778  27.287  1.00 41.89      A    C  
ATOM   1312  O   ALA A 304      12.206 -12.559  27.078  1.00 40.75      A    O  
ATOM   1313  CB  ALA A 304      10.784 -15.066  25.515  1.00 42.65      A    C  
ATOM   1314  N   THR A 305      12.956 -14.579  27.791  1.00 40.87      A    N  
ATOM   1315  CA  THR A 305      14.190 -14.073  28.368  1.00 39.34      A    C  
ATOM   1316  C   THR A 305      15.348 -14.298  27.399  1.00 38.77      A    C  
ATOM   1317  O   THR A 305      15.249 -15.112  26.471  1.00 38.57      A    O  
ATOM   1318  CB  THR A 305      14.477 -14.800  29.693  1.00 39.66      A    C  
ATOM   1319  CG2 THR A 305      13.319 -14.595  30.685  1.00 40.62      A    C  
ATOM   1320  OG1 THR A 305      14.624 -16.195  29.423  1.00 38.27      A    O  
ATOM   1321  N   MET A 306      16.435 -13.577  27.628  1.00 36.63      A    N  
ATOM   1322  CA  MET A 306      17.655 -13.722  26.870  1.00 36.05      A    C  
ATOM   1323  C   MET A 306      18.759 -13.818  27.879  1.00 34.84      A    C  
ATOM   1324  O   MET A 306      18.581 -13.392  29.015  1.00 35.13      A    O  
ATOM   1325  CB  MET A 306      17.906 -12.477  25.995  1.00 34.57      A    C  
ATOM   1326  CG  MET A 306      16.825 -12.258  24.934  1.00 35.95      A    C  
ATOM   1327  SD  MET A 306      16.617 -10.519  24.453  1.00 32.40      A    S  
ATOM   1328  CE  MET A 306      15.543  -9.920  25.765  1.00 29.16      A    C  
ATOM   1329  N   LYS A 307      19.894 -14.349  27.473  1.00 35.31      A    N  
ATOM   1330  CA  LYS A 307      20.995 -14.335  28.401  1.00 37.33      A    C  
ATOM   1331  C   LYS A 307      22.344 -13.812  27.963  1.00 35.89      A    C  
ATOM   1332  O   LYS A 307      23.225 -13.677  28.815  1.00 35.74      A    O  
ATOM   1333  CB  LYS A 307      21.127 -15.654  29.190  1.00 39.31      A    C  
ATOM   1334  CG  LYS A 307      20.951 -16.985  28.452  1.00 45.10      A    C  
ATOM   1335  CD  LYS A 307      21.053 -18.021  29.571  1.00 54.99      A    C  
ATOM   1336  CE  LYS A 307      20.859 -19.450  29.176  1.00 59.50      A    C  
ATOM   1337  NZ  LYS A 307      20.699 -20.163  30.487  1.00 60.69      A    N1+
HETATM 1338  N   TPO A 308      22.492 -13.426  26.691  1.00 34.27      A    N  
HETATM 1339  CA  TPO A 308      23.794 -12.937  26.204  1.00 33.36      A    C  
HETATM 1340  C   TPO A 308      24.122 -11.621  26.812  1.00 32.24      A    C  
HETATM 1341  O   TPO A 308      23.314 -10.667  26.749  1.00 32.71      A    O  
HETATM 1342  CB  TPO A 308      23.957 -12.866  24.681  1.00 34.15      A    C  
HETATM 1343  CG2 TPO A 308      25.379 -12.491  24.200  1.00 33.42      A    C  
HETATM 1344  OG1 TPO A 308      23.518 -14.116  24.122  1.00 35.00      A    O  
HETATM 1345  P   TPO A 308      22.219 -14.128  23.162  1.00 38.54      A    P  
HETATM 1346  O1P TPO A 308      22.511 -13.132  22.040  1.00 37.79      A    O  
HETATM 1347  O2P TPO A 308      21.014 -13.775  24.013  1.00 39.10      A    O1-
HETATM 1348  O3P TPO A 308      22.157 -15.583  22.691  1.00 43.91      A    O  
ATOM   1349  N   PHE A 309      25.311 -11.554  27.404  1.00 32.26      A    N  
ATOM   1350  CA  PHE A 309      25.855 -10.306  27.964  1.00 31.95      A    C  
ATOM   1351  C   PHE A 309      26.451  -9.475  26.801  1.00 32.25      A    C  
ATOM   1352  O   PHE A 309      27.437  -9.869  26.182  1.00 32.00      A    O  
ATOM   1353  CB  PHE A 309      26.948 -10.575  29.006  1.00 31.17      A    C  
ATOM   1354  CG  PHE A 309      27.561  -9.317  29.577  1.00 31.35      A    C  
ATOM   1355  CD1 PHE A 309      28.867  -8.944  29.219  1.00 32.16      A    C  
ATOM   1356  CD2 PHE A 309      26.833  -8.502  30.458  1.00 30.03      A    C  
ATOM   1357  CE1 PHE A 309      29.478  -7.785  29.737  1.00 35.57      A    C  
ATOM   1358  CE2 PHE A 309      27.429  -7.336  31.007  1.00 31.95      A    C  
ATOM   1359  CZ  PHE A 309      28.758  -6.965  30.623  1.00 33.10      A    C  
ATOM   1360  N   CYS A 310      25.845  -8.330  26.515  1.00 30.87      A    N  
ATOM   1361  CA  CYS A 310      26.220  -7.549  25.332  1.00 29.72      A    C  
ATOM   1362  C   CYS A 310      25.707  -6.125  25.505  1.00 29.85      A    C  
ATOM   1363  O   CYS A 310      24.831  -5.863  26.341  1.00 29.27      A    O  
ATOM   1364  CB  CYS A 310      25.698  -8.209  24.034  1.00 28.56      A    C  
ATOM   1365  SG  CYS A 310      23.937  -8.244  23.851  1.00 32.46      A    S  
ATOM   1366  N   GLY A 311      26.284  -5.196  24.738  1.00 29.74      A    N  
ATOM   1367  CA  GLY A 311      25.927  -3.787  24.836  1.00 29.97      A    C  
ATOM   1368  C   GLY A 311      27.164  -2.997  25.301  1.00 30.74      A    C  
ATOM   1369  O   GLY A 311      28.160  -3.594  25.783  1.00 32.29      A    O  
ATOM   1370  N   THR A 312      27.103  -1.679  25.176  1.00 28.09      A    N  
ATOM   1371  CA  THR A 312      28.205  -0.792  25.552  1.00 27.58      A    C  
ATOM   1372  C   THR A 312      28.110  -0.533  27.045  1.00 27.42      A    C  
ATOM   1373  O   THR A 312      27.002  -0.290  27.531  1.00 25.92      A    O  
ATOM   1374  CB  THR A 312      28.085   0.525  24.795  1.00 26.87      A    C  
ATOM   1375  CG2 THR A 312      29.156   1.587  25.278  1.00 24.61      A    C  
ATOM   1376  OG1 THR A 312      28.299   0.196  23.441  1.00 27.20      A    O  
ATOM   1377  N   PRO A 313      29.260  -0.641  27.768  1.00 28.08      A    N  
ATOM   1378  CA  PRO A 313      29.312  -0.560  29.251  1.00 28.17      A    C  
ATOM   1379  C   PRO A 313      28.461   0.545  29.927  1.00 27.63      A    C  
ATOM   1380  O   PRO A 313      27.707   0.235  30.859  1.00 27.48      A    O  
ATOM   1381  CB  PRO A 313      30.811  -0.354  29.511  1.00 28.83      A    C  
ATOM   1382  CG  PRO A 313      31.442  -1.240  28.450  1.00 28.85      A    C  
ATOM   1383  CD  PRO A 313      30.621  -0.831  27.210  1.00 27.86      A    C  
ATOM   1384  N   GLU A 314      28.511   1.787  29.418  1.00 26.86      A    N  
ATOM   1385  CA  GLU A 314      27.743   2.913  30.020  1.00 26.12      A    C  
ATOM   1386  C   GLU A 314      26.220   2.785  29.864  1.00 25.92      A    C  
ATOM   1387  O   GLU A 314      25.447   3.389  30.606  1.00 23.17      A    O  
ATOM   1388  CB  GLU A 314      28.237   4.235  29.453  1.00 25.87      A    C  
ATOM   1389  CG  GLU A 314      29.725   4.530  29.903  1.00 28.93      A    C  
ATOM   1390  CD  GLU A 314      30.806   3.880  29.025  1.00 34.24      A    C  
ATOM   1391  OE1 GLU A 314      30.482   3.133  28.043  1.00 32.28      A    O  
ATOM   1392  OE2 GLU A 314      31.989   4.088  29.362  1.00 33.51      A    O1-
ATOM   1393  N   TYR A 315      25.799   1.949  28.914  1.00 25.33      A    N  
ATOM   1394  CA  TYR A 315      24.398   1.826  28.573  1.00 26.16      A    C  
ATOM   1395  C   TYR A 315      23.687   0.510  29.078  1.00 27.65      A    C  
ATOM   1396  O   TYR A 315      22.502   0.320  28.836  1.00 27.75      A    O  
ATOM   1397  CB  TYR A 315      24.276   1.922  27.055  1.00 27.53      A    C  
ATOM   1398  CG  TYR A 315      24.599   3.306  26.543  1.00 25.10      A    C  
ATOM   1399  CD1 TYR A 315      25.890   3.645  26.182  1.00 24.57      A    C  
ATOM   1400  CD2 TYR A 315      23.608   4.291  26.500  1.00 27.68      A    C  
ATOM   1401  CE1 TYR A 315      26.210   4.927  25.727  1.00 28.07      A    C  
ATOM   1402  CE2 TYR A 315      23.912   5.585  26.016  1.00 25.24      A    C  
ATOM   1403  CZ  TYR A 315      25.213   5.876  25.657  1.00 27.04      A    C  
ATOM   1404  OH  TYR A 315      25.509   7.136  25.212  1.00 30.47      A    O  
ATOM   1405  N   LEU A 316      24.426  -0.367  29.749  1.00 28.83      A    N  
ATOM   1406  CA  LEU A 316      23.919  -1.675  30.167  1.00 29.13      A    C  
ATOM   1407  C   LEU A 316      22.881  -1.519  31.293  1.00 28.55      A    C  
ATOM   1408  O   LEU A 316      23.128  -0.797  32.256  1.00 28.66      A    O  
ATOM   1409  CB  LEU A 316      25.087  -2.572  30.653  1.00 30.22      A    C  
ATOM   1410  CG  LEU A 316      26.154  -2.950  29.610  1.00 31.76      A    C  
ATOM   1411  CD1 LEU A 316      27.350  -3.650  30.254  1.00 29.79      A    C  
ATOM   1412  CD2 LEU A 316      25.498  -3.825  28.530  1.00 32.27      A    C  
ATOM   1413  N   ALA A 317      21.726  -2.168  31.120  1.00 26.79      A    N  
ATOM   1414  CA  ALA A 317      20.682  -2.241  32.117  1.00 27.54      A    C  
ATOM   1415  C   ALA A 317      21.208  -3.066  33.341  1.00 26.82      A    C  
ATOM   1416  O   ALA A 317      22.047  -3.917  33.160  1.00 24.62      A    O  
ATOM   1417  CB  ALA A 317      19.425  -2.864  31.488  1.00 26.22      A    C  
ATOM   1418  N   PRO A 318      20.753  -2.747  34.578  1.00 27.44      A    N  
ATOM   1419  CA  PRO A 318      21.103  -3.517  35.796  1.00 28.55      A    C  
ATOM   1420  C   PRO A 318      20.895  -5.001  35.588  1.00 28.65      A    C  
ATOM   1421  O   PRO A 318      21.770  -5.764  35.985  1.00 30.42      A    O  
ATOM   1422  CB  PRO A 318      20.112  -2.978  36.827  1.00 28.07      A    C  
ATOM   1423  CG  PRO A 318      20.042  -1.447  36.406  1.00 28.29      A    C  
ATOM   1424  CD  PRO A 318      19.950  -1.549  34.904  1.00 26.86      A    C  
ATOM   1425  N   GLU A 319      19.779  -5.429  34.967  1.00 28.74      A    N  
ATOM   1426  CA  GLU A 319      19.534  -6.905  34.845  1.00 29.46      A    C  
ATOM   1427  C   GLU A 319      20.480  -7.596  33.876  1.00 28.91      A    C  
ATOM   1428  O   GLU A 319      20.714  -8.795  33.969  1.00 29.96      A    O  
ATOM   1429  CB  GLU A 319      18.069  -7.221  34.494  1.00 28.52      A    C  
ATOM   1430  CG  GLU A 319      17.604  -6.630  33.112  1.00 29.51      A    C  
ATOM   1431  CD  GLU A 319      16.977  -5.253  33.200  1.00 29.87      A    C  
ATOM   1432  OE1 GLU A 319      17.394  -4.395  34.052  1.00 32.29      A    O  
ATOM   1433  OE2 GLU A 319      16.040  -5.020  32.396  1.00 32.30      A    O1-
ATOM   1434  N   VAL A 320      21.025  -6.848  32.923  1.00 28.11      A    N  
ATOM   1435  CA  VAL A 320      22.098  -7.372  32.076  1.00 27.68      A    C  
ATOM   1436  C   VAL A 320      23.395  -7.558  32.871  1.00 28.22      A    C  
ATOM   1437  O   VAL A 320      24.085  -8.545  32.688  1.00 28.60      A    O  
ATOM   1438  CB  VAL A 320      22.373  -6.425  30.827  1.00 26.83      A    C  
ATOM   1439  CG1 VAL A 320      23.556  -6.914  30.021  1.00 24.48      A    C  
ATOM   1440  CG2 VAL A 320      21.124  -6.356  29.940  1.00 25.80      A    C  
ATOM   1441  N   LEU A 321      23.751  -6.574  33.714  1.00 28.88      A    N  
ATOM   1442  CA  LEU A 321      24.958  -6.658  34.551  1.00 28.72      A    C  
ATOM   1443  C   LEU A 321      24.785  -7.761  35.604  1.00 28.98      A    C  
ATOM   1444  O   LEU A 321      25.761  -8.359  36.023  1.00 28.77      A    O  
ATOM   1445  CB  LEU A 321      25.235  -5.308  35.267  1.00 28.30      A    C  
ATOM   1446  CG  LEU A 321      25.609  -4.129  34.308  1.00 29.32      A    C  
ATOM   1447  CD1 LEU A 321      25.609  -2.754  35.029  1.00 26.02      A    C  
ATOM   1448  CD2 LEU A 321      26.973  -4.376  33.741  1.00 28.03      A    C  
ATOM   1449  N   GLU A 322      23.553  -8.006  36.033  1.00 29.25      A    N  
ATOM   1450  CA  GLU A 322      23.284  -9.096  37.026  1.00 30.68      A    C  
ATOM   1451  C   GLU A 322      23.658 -10.444  36.385  1.00 31.89      A    C  
ATOM   1452  O   GLU A 322      24.126 -11.384  37.070  1.00 30.23      A    O  
ATOM   1453  CB  GLU A 322      21.805  -9.144  37.423  1.00 30.98      A    C  
ATOM   1454  CG  GLU A 322      21.333  -8.045  38.376  1.00 33.58      A    C  
ATOM   1455  CD  GLU A 322      21.962  -8.146  39.792  1.00 38.72      A    C  
ATOM   1456  OE1 GLU A 322      21.522  -7.327  40.617  1.00 41.56      A    O  
ATOM   1457  OE2 GLU A 322      22.868  -8.998  40.083  1.00 36.20      A    O1-
ATOM   1458  N   ASP A 323      23.432 -10.511  35.062  1.00 31.92      A    N  
ATOM   1459  CA  ASP A 323      23.804 -11.683  34.224  1.00 32.67      A    C  
ATOM   1460  C   ASP A 323      23.010 -12.921  34.704  1.00 33.04      A    C  
ATOM   1461  O   ASP A 323      23.551 -14.010  34.898  1.00 32.81      A    O  
ATOM   1462  CB  ASP A 323      25.311 -11.923  34.298  1.00 32.48      A    C  
ATOM   1463  CG  ASP A 323      25.889 -12.505  33.025  1.00 33.99      A    C  
ATOM   1464  OD1 ASP A 323      27.123 -12.691  33.017  1.00 35.48      A    O  
ATOM   1465  OD2 ASP A 323      25.143 -12.809  32.055  1.00 29.90      A    O1-
ATOM   1466  N   ASN A 324      21.727 -12.723  34.920  1.00 32.77      A    N  
ATOM   1467  CA  ASN A 324      20.882 -13.816  35.422  1.00 33.63      A    C  
ATOM   1468  C   ASN A 324      19.601 -13.932  34.592  1.00 33.34      A    C  
ATOM   1469  O   ASN A 324      18.543 -14.306  35.121  1.00 33.20      A    O  
ATOM   1470  CB  ASN A 324      20.530 -13.601  36.907  1.00 33.20      A    C  
ATOM   1471  CG  ASN A 324      20.079 -14.921  37.603  1.00 32.72      A    C  
ATOM   1472  ND2 ASN A 324      20.782 -15.962  37.344  1.00 28.37      A    N  
ATOM   1473  OD1 ASN A 324      19.125 -14.952  38.351  1.00 30.45      A    O  
ATOM   1474  N   ASP A 325      19.733 -13.587  33.301  1.00 33.19      A    N  
ATOM   1475  CA  ASP A 325      18.661 -13.466  32.291  1.00 32.76      A    C  
ATOM   1476  C   ASP A 325      18.006 -12.102  32.332  1.00 32.29      A    C  
ATOM   1477  O   ASP A 325      17.857 -11.475  33.410  1.00 31.02      A    O  
ATOM   1478  CB  ASP A 325      17.515 -14.490  32.456  1.00 33.52      A    C  
ATOM   1479  CG  ASP A 325      17.970 -15.919  32.365  1.00 36.65      A    C  
ATOM   1480  OD1 ASP A 325      17.162 -16.771  32.774  1.00 41.64      A    O  
ATOM   1481  OD2 ASP A 325      19.103 -16.203  31.893  1.00 39.42      A    O1-
ATOM   1482  N   TYR A 326      17.512 -11.693  31.165  1.00 31.08      A    N  
ATOM   1483  CA  TYR A 326      16.788 -10.436  31.069  1.00 30.26      A    C  
ATOM   1484  C   TYR A 326      15.769 -10.500  29.950  1.00 30.34      A    C  
ATOM   1485  O   TYR A 326      15.772 -11.436  29.134  1.00 29.71      A    O  
ATOM   1486  CB  TYR A 326      17.794  -9.293  30.865  1.00 30.40      A    C  
ATOM   1487  CG  TYR A 326      18.640  -9.482  29.668  1.00 31.47      A    C  
ATOM   1488  CD1 TYR A 326      18.197  -9.033  28.401  1.00 31.86      A    C  
ATOM   1489  CD2 TYR A 326      19.885 -10.109  29.755  1.00 29.98      A    C  
ATOM   1490  CE1 TYR A 326      18.959  -9.209  27.281  1.00 28.55      A    C  
ATOM   1491  CE2 TYR A 326      20.659 -10.286  28.604  1.00 32.04      A    C  
ATOM   1492  CZ  TYR A 326      20.187  -9.828  27.376  1.00 30.43      A    C  
ATOM   1493  OH  TYR A 326      20.943  -9.999  26.219  1.00 29.82      A    O  
ATOM   1494  N   GLY A 327      14.914  -9.495  29.895  1.00 30.07      A    N  
ATOM   1495  CA  GLY A 327      13.828  -9.459  28.924  1.00 30.39      A    C  
ATOM   1496  C   GLY A 327      13.849  -8.177  28.086  1.00 29.36      A    C  
ATOM   1497  O   GLY A 327      14.833  -7.433  28.097  1.00 28.94      A    O  
ATOM   1498  N   ARG A 328      12.741  -7.910  27.396  1.00 28.22      A    N  
ATOM   1499  CA  ARG A 328      12.636  -6.780  26.443  1.00 28.64      A    C  
ATOM   1500  C   ARG A 328      12.692  -5.389  27.125  1.00 27.51      A    C  
ATOM   1501  O   ARG A 328      12.871  -4.387  26.464  1.00 29.33      A    O  
ATOM   1502  CB  ARG A 328      11.351  -6.922  25.593  1.00 27.26      A    C  
ATOM   1503  CG  ARG A 328      10.107  -6.778  26.421  1.00 30.80      A    C  
ATOM   1504  CD  ARG A 328       8.809  -7.169  25.675  1.00 30.24      A    C  
ATOM   1505  NE  ARG A 328       7.691  -7.085  26.600  1.00 35.37      A    N  
ATOM   1506  CZ  ARG A 328       6.401  -7.343  26.303  1.00 40.81      A    C  
ATOM   1507  NH1 ARG A 328       6.052  -7.687  25.081  1.00 32.86      A    N1+
ATOM   1508  NH2 ARG A 328       5.444  -7.228  27.240  1.00 41.18      A    N  
ATOM   1509  N   ALA A 329      12.466  -5.324  28.429  1.00 26.20      A    N  
ATOM   1510  CA  ALA A 329      12.489  -4.014  29.109  1.00 26.75      A    C  
ATOM   1511  C   ALA A 329      13.900  -3.441  29.162  1.00 25.02      A    C  
ATOM   1512  O   ALA A 329      14.055  -2.270  29.521  1.00 26.02      A    O  
ATOM   1513  CB  ALA A 329      11.858  -4.060  30.550  1.00 25.46      A    C  
ATOM   1514  N   VAL A 330      14.903  -4.207  28.751  1.00 23.56      A    N  
ATOM   1515  CA  VAL A 330      16.264  -3.633  28.624  1.00 24.42      A    C  
ATOM   1516  C   VAL A 330      16.242  -2.462  27.621  1.00 24.34      A    C  
ATOM   1517  O   VAL A 330      17.003  -1.544  27.780  1.00 24.95      A    O  
ATOM   1518  CB  VAL A 330      17.413  -4.648  28.251  1.00 24.06      A    C  
ATOM   1519  CG1 VAL A 330      17.644  -5.701  29.406  1.00 23.19      A    C  
ATOM   1520  CG2 VAL A 330      17.134  -5.324  26.895  1.00 24.85      A    C  
ATOM   1521  N   ASP A 331      15.332  -2.488  26.642  1.00 24.53      A    N  
ATOM   1522  CA  ASP A 331      15.269  -1.388  25.654  1.00 24.60      A    C  
ATOM   1523  C   ASP A 331      14.759  -0.093  26.287  1.00 24.39      A    C  
ATOM   1524  O   ASP A 331      15.111   0.984  25.835  1.00 23.73      A    O  
ATOM   1525  CB  ASP A 331      14.417  -1.758  24.437  1.00 23.78      A    C  
ATOM   1526  CG  ASP A 331      15.114  -2.772  23.505  1.00 26.02      A    C  
ATOM   1527  OD1 ASP A 331      16.361  -2.956  23.599  1.00 25.09      A    O  
ATOM   1528  OD2 ASP A 331      14.408  -3.413  22.685  1.00 26.16      A    O1-
ATOM   1529  N   TRP A 332      13.938  -0.210  27.331  1.00 24.66      A    N  
ATOM   1530  CA  TRP A 332      13.359   0.959  27.976  1.00 24.33      A    C  
ATOM   1531  C   TRP A 332      14.341   1.583  28.906  1.00 25.02      A    C  
ATOM   1532  O   TRP A 332      14.296   2.810  29.076  1.00 25.77      A    O  
ATOM   1533  CB  TRP A 332      12.043   0.621  28.708  1.00 23.43      A    C  
ATOM   1534  CG  TRP A 332      11.061  -0.103  27.768  1.00 25.81      A    C  
ATOM   1535  CD1 TRP A 332      10.351  -1.298  28.032  1.00 23.60      A    C  
ATOM   1536  CD2 TRP A 332      10.670   0.311  26.439  1.00 23.44      A    C  
ATOM   1537  CE2 TRP A 332       9.735  -0.650  25.960  1.00 25.13      A    C  
ATOM   1538  CE3 TRP A 332      10.989   1.430  25.623  1.00 26.81      A    C  
ATOM   1539  NE1 TRP A 332       9.578  -1.623  26.941  1.00 24.10      A    N  
ATOM   1540  CZ2 TRP A 332       9.124  -0.540  24.714  1.00 23.17      A    C  
ATOM   1541  CZ3 TRP A 332      10.378   1.546  24.381  1.00 29.05      A    C  
ATOM   1542  CH2 TRP A 332       9.445   0.556  23.931  1.00 30.29      A    C  
ATOM   1543  N   TRP A 333      15.185   0.746  29.527  1.00 24.75      A    N  
ATOM   1544  CA  TRP A 333      16.365   1.217  30.221  1.00 23.76      A    C  
ATOM   1545  C   TRP A 333      17.224   2.106  29.255  1.00 23.32      A    C  
ATOM   1546  O   TRP A 333      17.551   3.237  29.584  1.00 22.72      A    O  
ATOM   1547  CB  TRP A 333      17.190   0.055  30.823  1.00 23.62      A    C  
ATOM   1548  CG  TRP A 333      18.494   0.604  31.417  1.00 25.16      A    C  
ATOM   1549  CD1 TRP A 333      19.685   0.779  30.768  1.00 25.63      A    C  
ATOM   1550  CD2 TRP A 333      18.692   1.079  32.763  1.00 23.88      A    C  
ATOM   1551  CE2 TRP A 333      20.021   1.557  32.856  1.00 24.95      A    C  
ATOM   1552  CE3 TRP A 333      17.868   1.144  33.904  1.00 24.72      A    C  
ATOM   1553  NE1 TRP A 333      20.616   1.361  31.638  1.00 25.83      A    N  
ATOM   1554  CZ2 TRP A 333      20.573   2.072  34.069  1.00 24.19      A    C  
ATOM   1555  CZ3 TRP A 333      18.411   1.693  35.108  1.00 25.97      A    C  
ATOM   1556  CH2 TRP A 333      19.750   2.136  35.166  1.00 26.72      A    C  
ATOM   1557  N   GLY A 334      17.524   1.586  28.057  1.00 21.73      A    N  
ATOM   1558  CA  GLY A 334      18.250   2.323  27.035  1.00 23.21      A    C  
ATOM   1559  C   GLY A 334      17.554   3.604  26.617  1.00 22.89      A    C  
ATOM   1560  O   GLY A 334      18.216   4.642  26.459  1.00 24.40      A    O  
ATOM   1561  N   LEU A 335      16.232   3.578  26.469  1.00 20.93      A    N  
ATOM   1562  CA  LEU A 335      15.490   4.824  26.163  1.00 22.16      A    C  
ATOM   1563  C   LEU A 335      15.697   5.869  27.280  1.00 22.32      A    C  
ATOM   1564  O   LEU A 335      15.928   7.061  27.024  1.00 21.50      A    O  
ATOM   1565  CB  LEU A 335      13.989   4.553  26.055  1.00 20.30      A    C  
ATOM   1566  CG  LEU A 335      13.134   5.817  25.776  1.00 21.58      A    C  
ATOM   1567  CD1 LEU A 335      13.424   6.318  24.354  1.00 20.82      A    C  
ATOM   1568  CD2 LEU A 335      11.602   5.420  25.961  1.00 21.39      A    C  
ATOM   1569  N   GLY A 336      15.602   5.389  28.519  1.00 21.59      A    N  
ATOM   1570  CA  GLY A 336      15.938   6.185  29.716  1.00 23.55      A    C  
ATOM   1571  C   GLY A 336      17.284   6.821  29.633  1.00 23.51      A    C  
ATOM   1572  O   GLY A 336      17.390   8.019  29.893  1.00 25.14      A    O  
ATOM   1573  N   VAL A 337      18.319   6.038  29.268  1.00 23.69      A    N  
ATOM   1574  CA  VAL A 337      19.689   6.571  29.233  1.00 22.63      A    C  
ATOM   1575  C   VAL A 337      19.848   7.659  28.127  1.00 24.10      A    C  
ATOM   1576  O   VAL A 337      20.393   8.732  28.400  1.00 21.82      A    O  
ATOM   1577  CB  VAL A 337      20.805   5.476  29.107  1.00 23.09      A    C  
ATOM   1578  CG1 VAL A 337      22.120   6.112  29.020  1.00 22.02      A    C  
ATOM   1579  CG2 VAL A 337      20.777   4.464  30.351  1.00 21.96      A    C  
ATOM   1580  N   VAL A 338      19.345   7.381  26.911  1.00 23.40      A    N  
ATOM   1581  CA  VAL A 338      19.506   8.340  25.834  1.00 24.66      A    C  
ATOM   1582  C   VAL A 338      18.697   9.611  26.073  1.00 24.48      A    C  
ATOM   1583  O   VAL A 338      19.202  10.672  25.799  1.00 25.46      A    O  
ATOM   1584  CB  VAL A 338      19.357   7.766  24.380  1.00 23.34      A    C  
ATOM   1585  CG1 VAL A 338      20.270   6.551  24.211  1.00 24.55      A    C  
ATOM   1586  CG2 VAL A 338      17.940   7.402  24.028  1.00 25.97      A    C  
ATOM   1587  N   MET A 339      17.479   9.490  26.621  1.00 24.39      A    N  
ATOM   1588  CA  MET A 339      16.651  10.677  26.901  1.00 24.58      A    C  
ATOM   1589  C   MET A 339      17.272  11.503  28.035  1.00 25.48      A    C  
ATOM   1590  O   MET A 339      17.227  12.739  28.037  1.00 24.47      A    O  
ATOM   1591  CB  MET A 339      15.196  10.305  27.173  1.00 23.70      A    C  
ATOM   1592  CG  MET A 339      14.484   9.679  25.924  1.00 24.48      A    C  
ATOM   1593  SD  MET A 339      12.688   9.538  26.153  1.00 25.97      A    S  
ATOM   1594  CE  MET A 339      12.221  11.292  26.376  1.00 27.25      A    C  
ATOM   1595  N   TYR A 340      17.920  10.805  28.965  1.00 25.10      A    N  
ATOM   1596  CA  TYR A 340      18.667  11.453  30.016  1.00 25.96      A    C  
ATOM   1597  C   TYR A 340      19.831  12.275  29.433  1.00 25.99      A    C  
ATOM   1598  O   TYR A 340      19.983  13.442  29.796  1.00 26.65      A    O  
ATOM   1599  CB  TYR A 340      19.122  10.416  31.073  1.00 25.30      A    C  
ATOM   1600  CG  TYR A 340      19.770  11.033  32.298  1.00 26.05      A    C  
ATOM   1601  CD1 TYR A 340      21.057  11.610  32.217  1.00 25.10      A    C  
ATOM   1602  CD2 TYR A 340      19.103  11.059  33.531  1.00 26.56      A    C  
ATOM   1603  CE1 TYR A 340      21.656  12.204  33.309  1.00 22.82      A    C  
ATOM   1604  CE2 TYR A 340      19.715  11.686  34.661  1.00 28.36      A    C  
ATOM   1605  CZ  TYR A 340      20.995  12.235  34.532  1.00 27.39      A    C  
ATOM   1606  OH  TYR A 340      21.643  12.815  35.634  1.00 28.27      A    O  
ATOM   1607  N   GLU A 341      20.653  11.679  28.555  1.00 25.46      A    N  
ATOM   1608  CA  GLU A 341      21.740  12.374  27.878  1.00 25.28      A    C  
ATOM   1609  C   GLU A 341      21.222  13.595  27.126  1.00 25.36      A    C  
ATOM   1610  O   GLU A 341      21.790  14.671  27.226  1.00 25.61      A    O  
ATOM   1611  CB  GLU A 341      22.454  11.465  26.888  1.00 25.33      A    C  
ATOM   1612  CG  GLU A 341      23.240  10.339  27.558  1.00 27.15      A    C  
ATOM   1613  CD  GLU A 341      24.185   9.693  26.552  1.00 30.43      A    C  
ATOM   1614  OE1 GLU A 341      23.784   8.668  25.932  1.00 30.24      A    O  
ATOM   1615  OE2 GLU A 341      25.295  10.229  26.355  1.00 30.64      A    O1-
ATOM   1616  N   MET A 342      20.113  13.436  26.427  1.00 24.67      A    N  
ATOM   1617  CA  MET A 342      19.493  14.533  25.646  1.00 25.74      A    C  
ATOM   1618  C   MET A 342      19.082  15.719  26.541  1.00 26.48      A    C  
ATOM   1619  O   MET A 342      19.385  16.863  26.238  1.00 27.68      A    O  
ATOM   1620  CB  MET A 342      18.254  14.028  24.887  1.00 23.80      A    C  
ATOM   1621  CG  MET A 342      18.579  13.158  23.641  1.00 26.88      A    C  
ATOM   1622  SD  MET A 342      16.979  12.627  23.029  1.00 28.55      A    S  
ATOM   1623  CE  MET A 342      17.370  11.155  22.051  1.00 26.78      A    C  
ATOM   1624  N   MET A 343      18.375  15.436  27.615  1.00 27.09      A    N  
ATOM   1625  CA  MET A 343      17.868  16.496  28.490  1.00 28.59      A    C  
ATOM   1626  C   MET A 343      18.851  17.029  29.541  1.00 29.12      A    C  
ATOM   1627  O   MET A 343      18.702  18.173  29.957  1.00 30.04      A    O  
ATOM   1628  CB  MET A 343      16.567  16.048  29.158  1.00 28.38      A    C  
ATOM   1629  CG  MET A 343      15.421  16.055  28.166  1.00 28.50      A    C  
ATOM   1630  SD  MET A 343      13.842  15.613  28.858  1.00 32.11      A    S  
ATOM   1631  CE  MET A 343      13.922  13.843  29.057  1.00 32.43      A    C  
ATOM   1632  N   CYS A 344      19.844  16.219  29.925  1.00 28.16      A    N  
ATOM   1633  CA  CYS A 344      20.727  16.523  31.078  1.00 28.76      A    C  
ATOM   1634  C   CYS A 344      22.151  16.816  30.644  1.00 29.22      A    C  
ATOM   1635  O   CYS A 344      22.878  17.475  31.380  1.00 29.82      A    O  
ATOM   1636  CB  CYS A 344      20.716  15.371  32.126  1.00 27.32      A    C  
ATOM   1637  SG  CYS A 344      19.094  15.088  32.811  1.00 29.21      A    S  
ATOM   1638  N   GLY A 345      22.545  16.325  29.459  1.00 28.19      A    N  
ATOM   1639  CA  GLY A 345      23.806  16.692  28.873  1.00 28.73      A    C  
ATOM   1640  C   GLY A 345      24.957  15.798  29.308  1.00 29.81      A    C  
ATOM   1641  O   GLY A 345      26.072  16.109  28.997  1.00 29.71      A    O  
ATOM   1642  N   ARG A 346      24.672  14.669  29.979  1.00 29.18      A    N  
ATOM   1643  CA  ARG A 346      25.680  13.749  30.467  1.00 28.97      A    C  
ATOM   1644  C   ARG A 346      24.976  12.400  30.729  1.00 29.02      A    C  
ATOM   1645  O   ARG A 346      23.759  12.325  30.765  1.00 29.41      A    O  
ATOM   1646  CB  ARG A 346      26.344  14.303  31.774  1.00 30.06      A    C  
ATOM   1647  CG  ARG A 346      25.356  14.370  32.965  1.00 30.86      A    C  
ATOM   1648  CD  ARG A 346      26.064  14.664  34.329  1.00 33.34      A    C  
ATOM   1649  NE  ARG A 346      25.027  14.747  35.337  1.00 37.70      A    N  
ATOM   1650  CZ  ARG A 346      24.454  15.881  35.734  1.00 39.52      A    C  
ATOM   1651  NH1 ARG A 346      24.843  17.031  35.211  1.00 40.60      A    N1+
ATOM   1652  NH2 ARG A 346      23.484  15.848  36.645  1.00 41.03      A    N  
ATOM   1653  N   LEU A 347      25.762  11.335  30.835  1.00 29.00      A    N  
ATOM   1654  CA  LEU A 347      25.290  10.009  31.217  1.00 27.24      A    C  
ATOM   1655  C   LEU A 347      24.716  10.039  32.625  1.00 27.19      A    C  
ATOM   1656  O   LEU A 347      25.219  10.798  33.488  1.00 27.44      A    O  
ATOM   1657  CB  LEU A 347      26.439   8.988  31.150  1.00 26.49      A    C  
ATOM   1658  CG  LEU A 347      26.874   8.636  29.738  1.00 24.96      A    C  
ATOM   1659  CD1 LEU A 347      28.287   7.993  29.772  1.00 25.74      A    C  
ATOM   1660  CD2 LEU A 347      25.759   7.722  28.970  1.00 22.89      A    C  
ATOM   1661  N   PRO A 348      23.667   9.226  32.861  1.00 27.19      A    N  
ATOM   1662  CA  PRO A 348      23.124   9.130  34.223  1.00 28.31      A    C  
ATOM   1663  C   PRO A 348      24.195   8.587  35.215  1.00 28.72      A    C  
ATOM   1664  O   PRO A 348      24.220   9.006  36.378  1.00 27.68      A    O  
ATOM   1665  CB  PRO A 348      21.916   8.169  34.079  1.00 27.40      A    C  
ATOM   1666  CG  PRO A 348      22.173   7.425  32.782  1.00 27.42      A    C  
ATOM   1667  CD  PRO A 348      22.921   8.387  31.890  1.00 25.18      A    C  
ATOM   1668  N   PHE A 349      25.050   7.678  34.747  1.00 28.48      A    N  
ATOM   1669  CA  PHE A 349      26.085   7.051  35.577  1.00 30.42      A    C  
ATOM   1670  C   PHE A 349      27.360   6.964  34.788  1.00 31.29      A    C  
ATOM   1671  O   PHE A 349      27.380   6.486  33.619  1.00 31.83      A    O  
ATOM   1672  CB  PHE A 349      25.679   5.622  36.039  1.00 30.56      A    C  
ATOM   1673  CG  PHE A 349      24.296   5.557  36.611  1.00 29.82      A    C  
ATOM   1674  CD1 PHE A 349      24.041   6.065  37.876  1.00 31.21      A    C  
ATOM   1675  CD2 PHE A 349      23.252   5.008  35.878  1.00 29.11      A    C  
ATOM   1676  CE1 PHE A 349      22.756   6.060  38.418  1.00 34.34      A    C  
ATOM   1677  CE2 PHE A 349      21.947   4.995  36.421  1.00 29.69      A    C  
ATOM   1678  CZ  PHE A 349      21.697   5.521  37.685  1.00 30.81      A    C  
ATOM   1679  N   TYR A 350      28.435   7.408  35.413  1.00 31.37      A    N  
ATOM   1680  CA  TYR A 350      29.730   7.340  34.774  1.00 32.18      A    C  
ATOM   1681  C   TYR A 350      30.893   7.135  35.751  1.00 34.24      A    C  
ATOM   1682  O   TYR A 350      31.043   7.890  36.732  1.00 34.47      A    O  
ATOM   1683  CB  TYR A 350      30.025   8.562  33.850  1.00 31.78      A    C  
ATOM   1684  CG  TYR A 350      31.318   8.317  33.095  1.00 32.82      A    C  
ATOM   1685  CD1 TYR A 350      31.364   7.357  32.062  1.00 34.57      A    C  
ATOM   1686  CD2 TYR A 350      32.520   8.951  33.470  1.00 36.33      A    C  
ATOM   1687  CE1 TYR A 350      32.554   7.080  31.381  1.00 36.00      A    C  
ATOM   1688  CE2 TYR A 350      33.747   8.681  32.764  1.00 36.71      A    C  
ATOM   1689  CZ  TYR A 350      33.736   7.738  31.720  1.00 37.90      A    C  
ATOM   1690  OH  TYR A 350      34.895   7.412  31.007  1.00 41.78      A    O  
ATOM   1691  N   ASN A 351      31.732   6.139  35.455  1.00 35.77      A    N  
ATOM   1692  CA  ASN A 351      33.083   6.098  35.993  1.00 37.07      A    C  
ATOM   1693  C   ASN A 351      33.973   5.476  34.944  1.00 38.49      A    C  
ATOM   1694  O   ASN A 351      33.530   4.581  34.187  1.00 37.07      A    O  
ATOM   1695  CB  ASN A 351      33.116   5.305  37.288  1.00 37.65      A    C  
ATOM   1696  CG  ASN A 351      34.444   5.453  38.035  1.00 40.77      A    C  
ATOM   1697  ND2 ASN A 351      34.420   6.216  39.130  1.00 40.15      A    N  
ATOM   1698  OD1 ASN A 351      35.479   4.894  37.626  1.00 40.57      A    O  
ATOM   1699  N   GLN A 352      35.213   5.957  34.849  1.00 40.31      A    N  
ATOM   1700  CA  GLN A 352      36.102   5.410  33.832  1.00 43.51      A    C  
ATOM   1701  C   GLN A 352      36.572   3.994  34.136  1.00 42.60      A    C  
ATOM   1702  O   GLN A 352      36.855   3.257  33.215  1.00 42.71      A    O  
ATOM   1703  CB  GLN A 352      37.226   6.363  33.407  1.00 44.81      A    C  
ATOM   1704  CG  GLN A 352      38.381   6.506  34.369  1.00 51.64      A    C  
ATOM   1705  CD  GLN A 352      39.122   7.826  34.142  1.00 60.78      A    C  
ATOM   1706  NE2 GLN A 352      39.724   8.362  35.206  1.00 62.95      A    N  
ATOM   1707  OE1 GLN A 352      39.141   8.363  33.019  1.00 64.45      A    O  
ATOM   1708  N   ASP A 353      36.597   3.617  35.412  1.00 43.13      A    N  
ATOM   1709  CA  ASP A 353      36.701   2.197  35.816  1.00 43.78      A    C  
ATOM   1710  C   ASP A 353      35.369   1.467  35.624  1.00 43.27      A    C  
ATOM   1711  O   ASP A 353      34.380   1.843  36.250  1.00 42.45      A    O  
ATOM   1712  CB  ASP A 353      37.112   2.053  37.303  1.00 43.89      A    C  
ATOM   1713  CG  ASP A 353      37.302   0.574  37.716  1.00 47.12      A    C  
ATOM   1714  OD1 ASP A 353      36.349  -0.101  38.173  1.00 48.47      A    O  
ATOM   1715  OD2 ASP A 353      38.408   0.049  37.520  1.00 53.06      A    O1-
ATOM   1716  N   HIS A 354      35.351   0.399  34.817  1.00 43.46      A    N  
ATOM   1717  CA  HIS A 354      34.122  -0.373  34.584  1.00 43.67      A    C  
ATOM   1718  C   HIS A 354      33.473  -0.998  35.809  1.00 44.95      A    C  
ATOM   1719  O   HIS A 354      32.243  -1.077  35.887  1.00 44.58      A    O  
ATOM   1720  CB  HIS A 354      34.330  -1.474  33.535  1.00 43.67      A    C  
ATOM   1721  CG  HIS A 354      34.466  -0.955  32.139  1.00 42.53      A    C  
ATOM   1722  CD2 HIS A 354      34.385   0.309  31.642  1.00 40.93      A    C  
ATOM   1723  ND1 HIS A 354      34.741  -1.776  31.064  1.00 40.73      A    N  
ATOM   1724  CE1 HIS A 354      34.818  -1.041  29.965  1.00 39.43      A    C  
ATOM   1725  NE2 HIS A 354      34.588   0.224  30.285  1.00 39.75      A    N  
ATOM   1726  N   GLU A 355      34.290  -1.468  36.752  1.00 46.00      A    N  
ATOM   1727  CA  GLU A 355      33.767  -2.103  37.966  1.00 47.57      A    C  
ATOM   1728  C   GLU A 355      32.992  -1.085  38.788  1.00 45.28      A    C  
ATOM   1729  O   GLU A 355      31.918  -1.386  39.261  1.00 45.43      A    O  
ATOM   1730  CB  GLU A 355      34.885  -2.793  38.793  1.00 48.60      A    C  
ATOM   1731  CG  GLU A 355      35.717  -3.830  37.955  1.00 54.26      A    C  
ATOM   1732  CD  GLU A 355      34.848  -4.768  37.065  1.00 59.81      A    C  
ATOM   1733  OE1 GLU A 355      35.122  -4.871  35.827  1.00 60.57      A    O  
ATOM   1734  OE2 GLU A 355      33.885  -5.386  37.610  1.00 61.41      A    O1-
ATOM   1735  N   LYS A 356      33.550   0.113  38.894  1.00 43.68      A    N  
ATOM   1736  CA  LYS A 356      32.927   1.246  39.555  1.00 42.96      A    C  
ATOM   1737  C   LYS A 356      31.666   1.769  38.797  1.00 40.23      A    C  
ATOM   1738  O   LYS A 356      30.668   2.092  39.414  1.00 39.82      A    O  
ATOM   1739  CB  LYS A 356      33.954   2.371  39.705  1.00 43.13      A    C  
ATOM   1740  CG  LYS A 356      34.886   2.203  40.889  1.00 48.34      A    C  
ATOM   1741  CD  LYS A 356      35.998   3.243  40.808  1.00 53.20      A    C  
ATOM   1742  CE  LYS A 356      37.223   2.743  41.566  1.00 57.46      A    C  
ATOM   1743  NZ  LYS A 356      36.718   2.113  42.819  1.00 58.96      A    N1+
ATOM   1744  N   LEU A 357      31.748   1.863  37.467  1.00 37.90      A    N  
ATOM   1745  CA  LEU A 357      30.575   2.178  36.633  1.00 35.26      A    C  
ATOM   1746  C   LEU A 357      29.454   1.192  36.882  1.00 34.24      A    C  
ATOM   1747  O   LEU A 357      28.321   1.579  37.141  1.00 31.83      A    O  
ATOM   1748  CB  LEU A 357      30.986   2.200  35.155  1.00 35.14      A    C  
ATOM   1749  CG  LEU A 357      29.879   2.220  34.073  1.00 34.50      A    C  
ATOM   1750  CD1 LEU A 357      29.157   3.580  34.044  1.00 33.45      A    C  
ATOM   1751  CD2 LEU A 357      30.496   1.904  32.724  1.00 31.48      A    C  
ATOM   1752  N   PHE A 358      29.774  -0.105  36.816  1.00 34.96      A    N  
ATOM   1753  CA  PHE A 358      28.762  -1.167  37.013  1.00 34.69      A    C  
ATOM   1754  C   PHE A 358      28.120  -1.106  38.406  1.00 35.04      A    C  
ATOM   1755  O   PHE A 358      26.931  -1.337  38.558  1.00 34.25      A    O  
ATOM   1756  CB  PHE A 358      29.334  -2.568  36.697  1.00 34.74      A    C  
ATOM   1757  CG  PHE A 358      29.761  -2.772  35.261  1.00 37.14      A    C  
ATOM   1758  CD1 PHE A 358      30.600  -3.851  34.919  1.00 36.51      A    C  
ATOM   1759  CD2 PHE A 358      29.327  -1.882  34.225  1.00 35.85      A    C  
ATOM   1760  CE1 PHE A 358      31.015  -4.061  33.592  1.00 37.37      A    C  
ATOM   1761  CE2 PHE A 358      29.746  -2.072  32.905  1.00 36.74      A    C  
ATOM   1762  CZ  PHE A 358      30.593  -3.161  32.575  1.00 38.49      A    C  
ATOM   1763  N   GLU A 359      28.905  -0.730  39.423  1.00 36.79      A    N  
ATOM   1764  CA  GLU A 359      28.372  -0.563  40.797  1.00 38.20      A    C  
ATOM   1765  C   GLU A 359      27.326   0.538  40.829  1.00 36.29      A    C  
ATOM   1766  O   GLU A 359      26.271   0.362  41.383  1.00 37.34      A    O  
ATOM   1767  CB  GLU A 359      29.506  -0.248  41.812  1.00 38.97      A    C  
ATOM   1768  CG  GLU A 359      30.533  -1.403  41.992  1.00 48.31      A    C  
ATOM   1769  CD  GLU A 359      31.685  -1.111  43.030  1.00 59.38      A    C  
ATOM   1770  OE1 GLU A 359      31.477  -0.279  43.968  1.00 62.61      A    O  
ATOM   1771  OE2 GLU A 359      32.787  -1.732  42.899  1.00 60.20      A    O1-
ATOM   1772  N   LEU A 360      27.641   1.676  40.227  1.00 35.42      A    N  
ATOM   1773  CA  LEU A 360      26.693   2.800  40.057  1.00 33.12      A    C  
ATOM   1774  C   LEU A 360      25.413   2.410  39.346  1.00 31.93      A    C  
ATOM   1775  O   LEU A 360      24.335   2.639  39.857  1.00 31.52      A    O  
ATOM   1776  CB  LEU A 360      27.376   3.959  39.297  1.00 33.92      A    C  
ATOM   1777  CG  LEU A 360      28.552   4.717  39.978  1.00 34.83      A    C  
ATOM   1778  CD1 LEU A 360      29.207   5.623  38.965  1.00 35.54      A    C  
ATOM   1779  CD2 LEU A 360      28.132   5.509  41.231  1.00 36.20      A    C  
ATOM   1780  N   ILE A 361      25.529   1.780  38.183  1.00 30.63      A    N  
ATOM   1781  CA  ILE A 361      24.350   1.328  37.432  1.00 29.66      A    C  
ATOM   1782  C   ILE A 361      23.426   0.438  38.274  1.00 30.95      A    C  
ATOM   1783  O   ILE A 361      22.198   0.629  38.311  1.00 31.09      A    O  
ATOM   1784  CB  ILE A 361      24.783   0.659  36.092  1.00 28.34      A    C  
ATOM   1785  CG1 ILE A 361      25.407   1.741  35.157  1.00 25.21      A    C  
ATOM   1786  CG2 ILE A 361      23.618  -0.075  35.430  1.00 26.98      A    C  
ATOM   1787  CD1 ILE A 361      26.070   1.184  33.987  1.00 24.84      A    C  
ATOM   1788  N   LEU A 362      24.021  -0.539  38.951  1.00 33.11      A    N  
ATOM   1789  CA  LEU A 362      23.281  -1.447  39.809  1.00 34.71      A    C  
ATOM   1790  C   LEU A 362      22.665  -0.840  41.090  1.00 37.01      A    C  
ATOM   1791  O   LEU A 362      21.522  -1.158  41.452  1.00 37.61      A    O  
ATOM   1792  CB  LEU A 362      24.223  -2.585  40.191  1.00 34.87      A    C  
ATOM   1793  CG  LEU A 362      24.461  -3.543  39.010  1.00 34.34      A    C  
ATOM   1794  CD1 LEU A 362      25.641  -4.370  39.345  1.00 33.97      A    C  
ATOM   1795  CD2 LEU A 362      23.234  -4.344  38.757  1.00 31.75      A    C  
ATOM   1796  N   MET A 363      23.405   0.041  41.759  1.00 39.18      A    N  
ATOM   1797  CA  MET A 363      23.094   0.460  43.159  1.00 41.03      A    C  
ATOM   1798  C   MET A 363      22.686   1.933  43.353  1.00 40.52      A    C  
ATOM   1799  O   MET A 363      21.957   2.262  44.287  1.00 40.47      A    O  
ATOM   1800  CB  MET A 363      24.318   0.169  44.076  1.00 42.10      A    C  
ATOM   1801  CG  MET A 363      24.771  -1.316  44.195  1.00 45.29      A    C  
ATOM   1802  SD  MET A 363      23.357  -2.393  44.556  1.00 58.89      A    S  
ATOM   1803  CE  MET A 363      22.765  -1.857  46.193  1.00 57.39      A    C  
ATOM   1804  N   GLU A 364      23.176   2.832  42.496  1.00 40.51      A    N  
ATOM   1805  CA  GLU A 364      23.022   4.273  42.755  1.00 39.14      A    C  
ATOM   1806  C   GLU A 364      21.678   4.808  42.275  1.00 38.25      A    C  
ATOM   1807  O   GLU A 364      21.318   4.612  41.082  1.00 35.99      A    O  
ATOM   1808  CB  GLU A 364      24.189   5.023  42.091  1.00 40.86      A    C  
ATOM   1809  CG  GLU A 364      24.445   6.430  42.582  1.00 44.06      A    C  
ATOM   1810  CD  GLU A 364      24.720   6.494  44.094  1.00 51.46      A    C  
ATOM   1811  OE1 GLU A 364      24.326   7.518  44.702  1.00 55.05      A    O  
ATOM   1812  OE2 GLU A 364      25.299   5.535  44.668  1.00 50.86      A    O1-
ATOM   1813  N   GLU A 365      20.944   5.496  43.175  1.00 35.42      A    N  
ATOM   1814  CA  GLU A 365      19.702   6.113  42.791  1.00 35.50      A    C  
ATOM   1815  C   GLU A 365      19.996   7.218  41.728  1.00 34.02      A    C  
ATOM   1816  O   GLU A 365      20.988   7.933  41.853  1.00 34.07      A    O  
ATOM   1817  CB  GLU A 365      18.988   6.708  44.007  1.00 36.53      A    C  
ATOM   1818  CG  GLU A 365      17.603   7.223  43.641  1.00 39.45      A    C  
ATOM   1819  CD  GLU A 365      16.773   7.664  44.847  1.00 45.17      A    C  
ATOM   1820  OE1 GLU A 365      16.784   8.855  45.202  1.00 44.60      A    O  
ATOM   1821  OE2 GLU A 365      16.095   6.819  45.441  1.00 48.85      A    O1-
ATOM   1822  N   ILE A 366      19.162   7.303  40.682  1.00 33.61      A    N  
ATOM   1823  CA  ILE A 366      19.217   8.369  39.645  1.00 32.16      A    C  
ATOM   1824  C   ILE A 366      19.097   9.782  40.274  1.00 32.71      A    C  
ATOM   1825  O   ILE A 366      18.361   9.960  41.222  1.00 31.56      A    O  
ATOM   1826  CB  ILE A 366      18.099   8.153  38.558  1.00 31.78      A    C  
ATOM   1827  CG1 ILE A 366      18.345   9.021  37.304  1.00 29.25      A    C  
ATOM   1828  CG2 ILE A 366      16.663   8.344  39.133  1.00 33.73      A    C  
ATOM   1829  CD1 ILE A 366      19.763   8.749  36.625  1.00 25.98      A    C  
ATOM   1830  N   ARG A 367      19.885  10.743  39.792  1.00 32.50      A    N  
ATOM   1831  CA  ARG A 367      19.686  12.148  40.128  1.00 32.62      A    C  
ATOM   1832  C   ARG A 367      19.596  12.945  38.804  1.00 31.65      A    C  
ATOM   1833  O   ARG A 367      20.080  12.484  37.744  1.00 30.50      A    O  
ATOM   1834  CB  ARG A 367      20.832  12.721  40.975  1.00 32.28      A    C  
ATOM   1835  CG  ARG A 367      21.135  12.035  42.327  1.00 35.95      A    C  
ATOM   1836  CD  ARG A 367      22.504  11.355  42.158  1.00 41.01      A    C  
ATOM   1837  NE  ARG A 367      23.527  12.153  42.746  1.00 40.66      A    N  
ATOM   1838  CZ  ARG A 367      24.839  11.994  42.598  1.00 42.72      A    C  
ATOM   1839  NH1 ARG A 367      25.380  11.048  41.835  1.00 43.71      A    N1+
ATOM   1840  NH2 ARG A 367      25.629  12.828  43.248  1.00 45.30      A    N  
ATOM   1841  N   PHE A 368      19.005  14.131  38.911  1.00 31.07      A    N  
ATOM   1842  CA  PHE A 368      18.731  15.056  37.797  1.00 31.36      A    C  
ATOM   1843  C   PHE A 368      19.233  16.451  38.112  1.00 32.16      A    C  
ATOM   1844  O   PHE A 368      19.127  16.880  39.250  1.00 31.18      A    O  
ATOM   1845  CB  PHE A 368      17.222  15.102  37.522  1.00 30.20      A    C  
ATOM   1846  CG  PHE A 368      16.623  13.733  37.338  1.00 32.63      A    C  
ATOM   1847  CD1 PHE A 368      16.828  13.016  36.147  1.00 28.21      A    C  
ATOM   1848  CD2 PHE A 368      15.912  13.145  38.363  1.00 31.44      A    C  
ATOM   1849  CE1 PHE A 368      16.286  11.738  35.989  1.00 27.15      A    C  
ATOM   1850  CE2 PHE A 368      15.389  11.871  38.232  1.00 32.08      A    C  
ATOM   1851  CZ  PHE A 368      15.555  11.159  37.017  1.00 31.60      A    C  
ATOM   1852  N   PRO A 369      19.754  17.173  37.084  1.00 32.84      A    N  
ATOM   1853  CA  PRO A 369      19.920  18.596  37.291  1.00 32.26      A    C  
ATOM   1854  C   PRO A 369      18.574  19.201  37.781  1.00 32.39      A    C  
ATOM   1855  O   PRO A 369      17.494  18.775  37.349  1.00 30.58      A    O  
ATOM   1856  CB  PRO A 369      20.361  19.120  35.919  1.00 33.23      A    C  
ATOM   1857  CG  PRO A 369      20.354  17.919  34.958  1.00 32.57      A    C  
ATOM   1858  CD  PRO A 369      20.186  16.703  35.741  1.00 32.64      A    C  
ATOM   1859  N   ARG A 370      18.639  20.175  38.703  1.00 32.04      A    N  
ATOM   1860  CA  ARG A 370      17.418  20.723  39.348  1.00 32.52      A    C  
ATOM   1861  C   ARG A 370      16.634  21.713  38.448  1.00 33.23      A    C  
ATOM   1862  O   ARG A 370      15.577  22.215  38.834  1.00 34.82      A    O  
ATOM   1863  CB  ARG A 370      17.793  21.408  40.685  1.00 32.89      A    C  
ATOM   1864  CG  ARG A 370      18.478  20.427  41.708  1.00 33.61      A    C  
ATOM   1865  CD  ARG A 370      17.424  19.417  42.115  1.00 38.69      A    C  
ATOM   1866  NE  ARG A 370      17.899  18.303  42.947  1.00 35.92      A    N  
ATOM   1867  CZ  ARG A 370      17.212  17.810  43.983  1.00 35.55      A    C  
ATOM   1868  NH1 ARG A 370      16.044  18.345  44.326  1.00 32.53      A    N1+
ATOM   1869  NH2 ARG A 370      17.710  16.809  44.701  1.00 30.06      A    N  
ATOM   1870  N   THR A 371      17.129  21.995  37.257  1.00 33.28      A    N  
ATOM   1871  CA  THR A 371      16.297  22.670  36.245  1.00 34.55      A    C  
ATOM   1872  C   THR A 371      15.306  21.722  35.538  1.00 35.17      A    C  
ATOM   1873  O   THR A 371      14.377  22.207  34.872  1.00 34.50      A    O  
ATOM   1874  CB  THR A 371      17.134  23.284  35.181  1.00 34.02      A    C  
ATOM   1875  CG2 THR A 371      17.827  24.539  35.725  1.00 38.22      A    C  
ATOM   1876  OG1 THR A 371      18.143  22.341  34.815  1.00 34.70      A    O  
ATOM   1877  N   LEU A 372      15.499  20.396  35.669  1.00 34.29      A    N  
ATOM   1878  CA  LEU A 372      14.649  19.441  34.933  1.00 34.00      A    C  
ATOM   1879  C   LEU A 372      13.208  19.523  35.414  1.00 34.10      A    C  
ATOM   1880  O   LEU A 372      12.958  19.559  36.611  1.00 34.63      A    O  
ATOM   1881  CB  LEU A 372      15.162  18.005  35.037  1.00 34.11      A    C  
ATOM   1882  CG  LEU A 372      14.588  17.024  33.995  1.00 34.80      A    C  
ATOM   1883  CD1 LEU A 372      14.977  17.513  32.591  1.00 32.74      A    C  
ATOM   1884  CD2 LEU A 372      15.081  15.595  34.225  1.00 32.88      A    C  
ATOM   1885  N   GLY A 373      12.269  19.562  34.472  1.00 33.99      A    N  
ATOM   1886  CA  GLY A 373      10.852  19.659  34.770  1.00 33.93      A    C  
ATOM   1887  C   GLY A 373      10.356  18.379  35.423  1.00 34.48      A    C  
ATOM   1888  O   GLY A 373      10.997  17.329  35.288  1.00 33.35      A    O  
ATOM   1889  N   PRO A 374       9.220  18.461  36.147  1.00 35.16      A    N  
ATOM   1890  CA  PRO A 374       8.717  17.301  36.936  1.00 34.72      A    C  
ATOM   1891  C   PRO A 374       8.317  16.093  36.092  1.00 34.98      A    C  
ATOM   1892  O   PRO A 374       8.536  14.954  36.511  1.00 33.52      A    O  
ATOM   1893  CB  PRO A 374       7.464  17.846  37.646  1.00 35.37      A    C  
ATOM   1894  CG  PRO A 374       7.149  19.151  37.025  1.00 35.60      A    C  
ATOM   1895  CD  PRO A 374       8.446  19.696  36.422  1.00 35.71      A    C  
ATOM   1896  N   GLU A 375       7.701  16.335  34.932  1.00 34.74      A    N  
ATOM   1897  CA  GLU A 375       7.216  15.238  34.081  1.00 35.19      A    C  
ATOM   1898  C   GLU A 375       8.384  14.476  33.457  1.00 34.21      A    C  
ATOM   1899  O   GLU A 375       8.339  13.238  33.353  1.00 34.36      A    O  
ATOM   1900  CB  GLU A 375       6.268  15.756  32.990  1.00 35.57      A    C  
ATOM   1901  CG  GLU A 375       5.055  16.507  33.540  1.00 41.03      A    C  
ATOM   1902  CD  GLU A 375       5.242  18.047  33.638  1.00 50.47      A    C  
ATOM   1903  OE1 GLU A 375       6.396  18.605  33.560  1.00 46.10      A    O  
ATOM   1904  OE2 GLU A 375       4.178  18.708  33.798  1.00 54.95      A    O1-
ATOM   1905  N   ALA A 376       9.408  15.223  33.040  1.00 32.74      A    N  
ATOM   1906  CA  ALA A 376      10.650  14.643  32.484  1.00 31.57      A    C  
ATOM   1907  C   ALA A 376      11.336  13.781  33.532  1.00 31.02      A    C  
ATOM   1908  O   ALA A 376      11.776  12.655  33.254  1.00 27.28      A    O  
ATOM   1909  CB  ALA A 376      11.598  15.764  32.010  1.00 30.45      A    C  
ATOM   1910  N   LYS A 377      11.415  14.329  34.742  1.00 30.14      A    N  
ATOM   1911  CA  LYS A 377      12.001  13.620  35.869  1.00 31.98      A    C  
ATOM   1912  C   LYS A 377      11.205  12.357  36.184  1.00 31.75      A    C  
ATOM   1913  O   LYS A 377      11.778  11.342  36.489  1.00 31.31      A    O  
ATOM   1914  CB  LYS A 377      12.039  14.560  37.087  1.00 32.87      A    C  
ATOM   1915  CG  LYS A 377      12.576  13.959  38.363  1.00 38.49      A    C  
ATOM   1916  CD  LYS A 377      12.838  15.050  39.444  1.00 44.43      A    C  
ATOM   1917  CE  LYS A 377      13.371  16.308  38.773  1.00 47.89      A    C  
ATOM   1918  NZ  LYS A 377      13.263  17.514  39.643  1.00 53.60      A    N1+
ATOM   1919  N   SER A 378       9.874  12.441  36.139  1.00 30.72      A    N  
ATOM   1920  CA  SER A 378       9.011  11.284  36.354  1.00 30.78      A    C  
ATOM   1921  C   SER A 378       9.259  10.205  35.267  1.00 29.25      A    C  
ATOM   1922  O   SER A 378       9.456   9.041  35.563  1.00 28.45      A    O  
ATOM   1923  CB  SER A 378       7.522  11.731  36.343  1.00 31.07      A    C  
ATOM   1924  OG  SER A 378       6.660  10.611  36.310  1.00 31.72      A    O  
ATOM   1925  N   LEU A 379       9.294  10.616  34.009  1.00 29.18      A    N  
ATOM   1926  CA  LEU A 379       9.521   9.676  32.895  1.00 28.07      A    C  
ATOM   1927  C   LEU A 379      10.873   8.965  33.060  1.00 28.14      A    C  
ATOM   1928  O   LEU A 379      10.936   7.762  33.043  1.00 28.49      A    O  
ATOM   1929  CB  LEU A 379       9.507  10.408  31.535  1.00 26.74      A    C  
ATOM   1930  CG  LEU A 379       9.827   9.459  30.342  1.00 25.82      A    C  
ATOM   1931  CD1 LEU A 379       8.652   8.511  30.047  1.00 28.44      A    C  
ATOM   1932  CD2 LEU A 379      10.130  10.246  29.129  1.00 27.61      A    C  
ATOM   1933  N   LEU A 380      11.934   9.747  33.205  1.00 27.89      A    N  
ATOM   1934  CA  LEU A 380      13.282   9.242  33.335  1.00 28.23      A    C  
ATOM   1935  C   LEU A 380      13.460   8.356  34.573  1.00 28.51      A    C  
ATOM   1936  O   LEU A 380      14.123   7.331  34.475  1.00 26.93      A    O  
ATOM   1937  CB  LEU A 380      14.298  10.375  33.309  1.00 27.81      A    C  
ATOM   1938  CG  LEU A 380      14.424  11.236  32.008  1.00 26.65      A    C  
ATOM   1939  CD1 LEU A 380      15.510  12.315  32.252  1.00 27.86      A    C  
ATOM   1940  CD2 LEU A 380      14.760  10.377  30.796  1.00 24.41      A    C  
ATOM   1941  N   SER A 381      12.910   8.757  35.728  1.00 28.62      A    N  
ATOM   1942  CA  SER A 381      12.940   7.887  36.928  1.00 29.58      A    C  
ATOM   1943  C   SER A 381      12.215   6.556  36.692  1.00 28.97      A    C  
ATOM   1944  O   SER A 381      12.664   5.535  37.202  1.00 29.71      A    O  
ATOM   1945  CB  SER A 381      12.281   8.545  38.144  1.00 30.60      A    C  
ATOM   1946  OG  SER A 381      12.807   9.837  38.349  1.00 35.88      A    O  
ATOM   1947  N   GLY A 382      11.071   6.591  35.993  1.00 28.18      A    N  
ATOM   1948  CA  GLY A 382      10.325   5.377  35.662  1.00 27.51      A    C  
ATOM   1949  C   GLY A 382      11.132   4.495  34.676  1.00 27.02      A    C  
ATOM   1950  O   GLY A 382      11.137   3.271  34.788  1.00 27.16      A    O  
ATOM   1951  N   LEU A 383      11.788   5.091  33.683  1.00 25.54      A    N  
ATOM   1952  CA  LEU A 383      12.573   4.287  32.682  1.00 25.67      A    C  
ATOM   1953  C   LEU A 383      13.842   3.700  33.287  1.00 25.86      A    C  
ATOM   1954  O   LEU A 383      14.354   2.661  32.835  1.00 25.12      A    O  
ATOM   1955  CB  LEU A 383      12.983   5.168  31.451  1.00 25.54      A    C  
ATOM   1956  CG  LEU A 383      11.806   5.642  30.557  1.00 24.61      A    C  
ATOM   1957  CD1 LEU A 383      12.242   6.773  29.575  1.00 24.41      A    C  
ATOM   1958  CD2 LEU A 383      11.094   4.496  29.762  1.00 22.51      A    C  
ATOM   1959  N   LEU A 384      14.369   4.387  34.313  1.00 25.52      A    N  
ATOM   1960  CA  LEU A 384      15.637   4.000  34.916  1.00 26.43      A    C  
ATOM   1961  C   LEU A 384      15.454   3.317  36.295  1.00 27.85      A    C  
ATOM   1962  O   LEU A 384      16.397   3.274  37.103  1.00 27.12      A    O  
ATOM   1963  CB  LEU A 384      16.600   5.200  34.978  1.00 26.06      A    C  
ATOM   1964  CG  LEU A 384      16.974   5.849  33.623  1.00 26.05      A    C  
ATOM   1965  CD1 LEU A 384      17.752   7.144  33.902  1.00 24.34      A    C  
ATOM   1966  CD2 LEU A 384      17.832   4.875  32.794  1.00 25.64      A    C  
ATOM   1967  N   LYS A 385      14.255   2.787  36.557  1.00 28.68      A    N  
ATOM   1968  CA  LYS A 385      14.095   1.811  37.654  1.00 30.51      A    C  
ATOM   1969  C   LYS A 385      15.040   0.636  37.473  1.00 31.43      A    C  
ATOM   1970  O   LYS A 385      15.148   0.070  36.361  1.00 32.33      A    O  
ATOM   1971  CB  LYS A 385      12.658   1.275  37.706  1.00 30.74      A    C  
ATOM   1972  CG  LYS A 385      11.611   2.317  38.110  1.00 31.54      A    C  
ATOM   1973  CD  LYS A 385      11.722   2.709  39.545  1.00 36.65      A    C  
ATOM   1974  CE  LYS A 385      10.760   3.860  39.830  1.00 42.51      A    C  
ATOM   1975  NZ  LYS A 385      10.622   4.106  41.287  1.00 46.23      A    N1+
ATOM   1976  N   LYS A 386      15.695   0.230  38.552  1.00 31.47      A    N  
ATOM   1977  CA  LYS A 386      16.678  -0.851  38.490  1.00 31.41      A    C  
ATOM   1978  C   LYS A 386      15.989  -2.180  38.224  1.00 31.94      A    C  
ATOM   1979  O   LYS A 386      16.507  -3.045  37.536  1.00 30.36      A    O  
ATOM   1980  CB  LYS A 386      17.378  -0.981  39.834  1.00 33.39      A    C  
ATOM   1981  CG  LYS A 386      18.002   0.286  40.400  1.00 34.07      A    C  
ATOM   1982  CD  LYS A 386      19.052   0.879  39.476  1.00 32.13      A    C  
ATOM   1983  CE  LYS A 386      19.995   1.818  40.310  1.00 29.58      A    C  
ATOM   1984  NZ  LYS A 386      20.672   2.746  39.267  1.00 28.07      A    N1+
ATOM   1985  N   ASP A 387      14.805  -2.340  38.803  1.00 32.40      A    N  
ATOM   1986  CA  ASP A 387      14.103  -3.609  38.726  1.00 32.89      A    C  
ATOM   1987  C   ASP A 387      13.225  -3.544  37.478  1.00 31.98      A    C  
ATOM   1988  O   ASP A 387      12.343  -2.679  37.415  1.00 31.58      A    O  
ATOM   1989  CB  ASP A 387      13.274  -3.802  40.012  1.00 32.94      A    C  
ATOM   1990  CG  ASP A 387      12.391  -5.040  39.958  1.00 36.08      A    C  
ATOM   1991  OD1 ASP A 387      12.441  -5.822  38.986  1.00 36.97      A    O  
ATOM   1992  OD2 ASP A 387      11.588  -5.207  40.888  1.00 43.78      A    O1-
ATOM   1993  N   PRO A 388      13.468  -4.426  36.471  1.00 31.73      A    N  
ATOM   1994  CA  PRO A 388      12.676  -4.271  35.242  1.00 32.06      A    C  
ATOM   1995  C   PRO A 388      11.169  -4.447  35.456  1.00 33.86      A    C  
ATOM   1996  O   PRO A 388      10.354  -3.853  34.721  1.00 32.46      A    O  
ATOM   1997  CB  PRO A 388      13.237  -5.360  34.302  1.00 33.13      A    C  
ATOM   1998  CG  PRO A 388      13.989  -6.302  35.198  1.00 32.49      A    C  
ATOM   1999  CD  PRO A 388      14.536  -5.421  36.302  1.00 30.76      A    C  
ATOM   2000  N   LYS A 389      10.791  -5.220  36.482  1.00 34.16      A    N  
ATOM   2001  CA  LYS A 389       9.379  -5.356  36.816  1.00 35.97      A    C  
ATOM   2002  C   LYS A 389       8.769  -4.060  37.327  1.00 35.73      A    C  
ATOM   2003  O   LYS A 389       7.579  -3.864  37.161  1.00 35.32      A    O  
ATOM   2004  CB  LYS A 389       9.133  -6.495  37.837  1.00 36.84      A    C  
ATOM   2005  CG  LYS A 389       9.616  -7.867  37.370  1.00 40.82      A    C  
ATOM   2006  CD  LYS A 389       9.493  -8.940  38.521  1.00 46.14      A    C  
ATOM   2007  CE  LYS A 389      10.563  -8.771  39.651  1.00 49.10      A    C  
ATOM   2008  NZ  LYS A 389      11.982  -8.389  39.216  1.00 46.32      A    N1+
ATOM   2009  N   GLN A 390       9.566  -3.171  37.935  1.00 35.26      A    N  
ATOM   2010  CA  GLN A 390       9.034  -1.858  38.329  1.00 35.37      A    C  
ATOM   2011  C   GLN A 390       9.248  -0.741  37.290  1.00 34.31      A    C  
ATOM   2012  O   GLN A 390       8.776   0.369  37.472  1.00 33.14      A    O  
ATOM   2013  CB  GLN A 390       9.637  -1.414  39.657  1.00 36.76      A    C  
ATOM   2014  CG  GLN A 390       9.019  -2.123  40.914  1.00 42.94      A    C  
ATOM   2015  CD  GLN A 390       9.867  -1.887  42.190  1.00 50.70      A    C  
ATOM   2016  NE2 GLN A 390       9.489  -2.562  43.276  1.00 54.28      A    N  
ATOM   2017  OE1 GLN A 390      10.875  -1.142  42.181  1.00 55.01      A    O  
ATOM   2018  N   ARG A 391       9.964  -1.037  36.210  1.00 32.90      A    N  
ATOM   2019  CA  ARG A 391      10.334  -0.017  35.204  1.00 31.05      A    C  
ATOM   2020  C   ARG A 391       9.142   0.351  34.309  1.00 31.28      A    C  
ATOM   2021  O   ARG A 391       8.339  -0.486  33.939  1.00 29.78      A    O  
ATOM   2022  CB  ARG A 391      11.483  -0.554  34.342  1.00 30.53      A    C  
ATOM   2023  CG  ARG A 391      12.103   0.474  33.288  1.00 25.69      A    C  
ATOM   2024  CD  ARG A 391      13.270  -0.178  32.551  1.00 26.02      A    C  
ATOM   2025  NE  ARG A 391      14.261  -0.617  33.545  1.00 27.96      A    N  
ATOM   2026  CZ  ARG A 391      14.991  -1.724  33.499  1.00 27.15      A    C  
ATOM   2027  NH1 ARG A 391      14.947  -2.552  32.426  1.00 27.06      A    N1+
ATOM   2028  NH2 ARG A 391      15.769  -2.006  34.535  1.00 24.05      A    N  
ATOM   2029  N   LEU A 392       9.049   1.612  33.920  1.00 31.85      A    N  
ATOM   2030  CA  LEU A 392       8.056   1.993  32.921  1.00 31.79      A    C  
ATOM   2031  C   LEU A 392       8.339   1.190  31.636  1.00 31.55      A    C  
ATOM   2032  O   LEU A 392       9.476   1.134  31.188  1.00 31.45      A    O  
ATOM   2033  CB  LEU A 392       8.163   3.490  32.673  1.00 32.99      A    C  
ATOM   2034  CG  LEU A 392       6.981   4.331  32.264  1.00 35.37      A    C  
ATOM   2035  CD1 LEU A 392       5.861   4.378  33.351  1.00 34.51      A    C  
ATOM   2036  CD2 LEU A 392       7.571   5.699  31.999  1.00 36.85      A    C  
ATOM   2037  N   GLY A 393       7.303   0.547  31.073  1.00 30.57      A    N  
ATOM   2038  CA  GLY A 393       7.425  -0.398  29.955  1.00 29.84      A    C  
ATOM   2039  C   GLY A 393       7.816  -1.821  30.298  1.00 30.38      A    C  
ATOM   2040  O   GLY A 393       7.982  -2.660  29.409  1.00 30.09      A    O  
ATOM   2041  N   GLY A 394       7.974  -2.099  31.587  1.00 31.90      A    N  
ATOM   2042  CA  GLY A 394       8.439  -3.383  32.040  1.00 33.12      A    C  
ATOM   2043  C   GLY A 394       7.362  -4.453  32.244  1.00 34.90      A    C  
ATOM   2044  O   GLY A 394       7.697  -5.611  32.498  1.00 34.57      A    O  
ATOM   2045  N   GLY A 395       6.100  -4.085  32.085  1.00 35.85      A    N  
ATOM   2046  CA  GLY A 395       4.999  -5.011  32.305  1.00 37.43      A    C  
ATOM   2047  C   GLY A 395       4.471  -5.573  31.007  1.00 38.14      A    C  
ATOM   2048  O   GLY A 395       5.109  -5.475  29.946  1.00 38.00      A    O  
ATOM   2049  N   SER A 396       3.283  -6.162  31.064  1.00 38.71      A    N  
ATOM   2050  CA  SER A 396       2.725  -6.803  29.857  1.00 39.24      A    C  
ATOM   2051  C   SER A 396       2.319  -5.747  28.775  1.00 38.90      A    C  
ATOM   2052  O   SER A 396       2.271  -6.070  27.602  1.00 40.63      A    O  
ATOM   2053  CB  SER A 396       1.509  -7.694  30.233  1.00 40.04      A    C  
ATOM   2054  OG  SER A 396       0.441  -6.839  30.637  1.00 39.26      A    O  
ATOM   2055  N   GLU A 397       2.063  -4.495  29.145  1.00 38.91      A    N  
ATOM   2056  CA  GLU A 397       1.662  -3.460  28.133  1.00 39.26      A    C  
ATOM   2057  C   GLU A 397       2.855  -2.904  27.287  1.00 36.83      A    C  
ATOM   2058  O   GLU A 397       2.634  -2.199  26.291  1.00 35.26      A    O  
ATOM   2059  CB  GLU A 397       0.935  -2.278  28.790  1.00 40.75      A    C  
ATOM   2060  CG  GLU A 397      -0.472  -2.600  29.343  1.00 47.40      A    C  
ATOM   2061  CD  GLU A 397      -1.415  -2.942  28.231  1.00 53.50      A    C  
ATOM   2062  OE1 GLU A 397      -1.592  -4.150  27.970  1.00 54.48      A    O  
ATOM   2063  OE2 GLU A 397      -1.920  -1.995  27.577  1.00 57.07      A    O1-
ATOM   2064  N   ASP A 398       4.083  -3.208  27.725  1.00 34.21      A    N  
ATOM   2065  CA  ASP A 398       5.328  -2.843  27.019  1.00 33.75      A    C  
ATOM   2066  C   ASP A 398       5.344  -1.330  26.739  1.00 31.41      A    C  
ATOM   2067  O   ASP A 398       5.141  -0.528  27.653  1.00 31.23      A    O  
ATOM   2068  CB  ASP A 398       5.506  -3.740  25.757  1.00 32.27      A    C  
ATOM   2069  CG  ASP A 398       6.950  -3.809  25.276  1.00 35.39      A    C  
ATOM   2070  OD1 ASP A 398       7.908  -3.647  26.060  1.00 35.35      A    O  
ATOM   2071  OD2 ASP A 398       7.134  -4.046  24.079  1.00 39.27      A    O1-
ATOM   2072  N   ALA A 399       5.538  -0.938  25.487  1.00 31.75      A    N  
ATOM   2073  CA  ALA A 399       5.575   0.487  25.089  1.00 31.17      A    C  
ATOM   2074  C   ALA A 399       4.343   1.342  25.419  1.00 31.69      A    C  
ATOM   2075  O   ALA A 399       4.470   2.558  25.615  1.00 30.89      A    O  
ATOM   2076  CB  ALA A 399       5.911   0.607  23.563  1.00 31.33      A    C  
ATOM   2077  N   LYS A 400       3.152   0.723  25.482  1.00 32.38      A    N  
ATOM   2078  CA  LYS A 400       1.919   1.454  25.765  1.00 32.97      A    C  
ATOM   2079  C   LYS A 400       2.011   2.156  27.092  1.00 32.90      A    C  
ATOM   2080  O   LYS A 400       1.443   3.237  27.236  1.00 32.76      A    O  
ATOM   2081  CB  LYS A 400       0.611   0.569  25.691  1.00 34.04      A    C  
ATOM   2082  CG  LYS A 400       0.131   0.147  24.268  1.00 36.68      A    C  
ATOM   2083  CD  LYS A 400       1.099  -0.871  23.559  1.00 44.66      A    C  
ATOM   2084  CE  LYS A 400       1.026  -0.866  21.990  1.00 44.31      A    C  
ATOM   2085  NZ  LYS A 400       1.944  -1.930  21.364  1.00 44.81      A    N1+
ATOM   2086  N   GLU A 401       2.733   1.569  28.057  1.00 33.98      A    N  
ATOM   2087  CA  GLU A 401       2.898   2.219  29.374  1.00 34.42      A    C  
ATOM   2088  C   GLU A 401       3.683   3.536  29.250  1.00 33.59      A    C  
ATOM   2089  O   GLU A 401       3.410   4.513  29.965  1.00 33.68      A    O  
ATOM   2090  CB  GLU A 401       3.600   1.286  30.378  1.00 34.76      A    C  
ATOM   2091  CG  GLU A 401       3.371   1.649  31.840  1.00 37.69      A    C  
ATOM   2092  CD  GLU A 401       4.160   0.734  32.800  1.00 41.26      A    C  
ATOM   2093  OE1 GLU A 401       4.212   1.052  34.018  1.00 41.32      A    O  
ATOM   2094  OE2 GLU A 401       4.726  -0.284  32.324  1.00 36.83      A    O1-
ATOM   2095  N   ILE A 402       4.684   3.549  28.369  1.00 33.25      A    N  
ATOM   2096  CA  ILE A 402       5.504   4.764  28.121  1.00 31.56      A    C  
ATOM   2097  C   ILE A 402       4.714   5.777  27.301  1.00 31.05      A    C  
ATOM   2098  O   ILE A 402       4.728   6.968  27.620  1.00 31.46      A    O  
ATOM   2099  CB  ILE A 402       6.848   4.374  27.443  1.00 32.64      A    C  
ATOM   2100  CG1 ILE A 402       7.657   3.497  28.419  1.00 31.78      A    C  
ATOM   2101  CG2 ILE A 402       7.660   5.648  26.930  1.00 30.21      A    C  
ATOM   2102  CD1 ILE A 402       8.595   2.545  27.709  1.00 28.80      A    C  
ATOM   2103  N   MET A 403       4.019   5.301  26.267  1.00 29.20      A    N  
ATOM   2104  CA  MET A 403       3.150   6.136  25.421  1.00 30.52      A    C  
ATOM   2105  C   MET A 403       2.088   6.937  26.176  1.00 30.43      A    C  
ATOM   2106  O   MET A 403       1.804   8.104  25.838  1.00 31.01      A    O  
ATOM   2107  CB  MET A 403       2.492   5.282  24.322  1.00 30.48      A    C  
ATOM   2108  CG  MET A 403       3.519   4.701  23.334  1.00 31.20      A    C  
ATOM   2109  SD  MET A 403       2.650   3.761  22.085  1.00 39.74      A    S  
ATOM   2110  CE  MET A 403       3.081   2.162  22.574  1.00 39.96      A    C  
ATOM   2111  N   GLN A 404       1.551   6.329  27.233  1.00 31.13      A    N  
ATOM   2112  CA  GLN A 404       0.566   6.984  28.138  1.00 32.74      A    C  
ATOM   2113  C   GLN A 404       1.129   7.767  29.282  1.00 32.53      A    C  
ATOM   2114  O   GLN A 404       0.354   8.385  29.986  1.00 33.03      A    O  
ATOM   2115  CB  GLN A 404      -0.432   5.940  28.731  1.00 34.23      A    C  
ATOM   2116  CG  GLN A 404      -1.093   5.026  27.722  1.00 38.25      A    C  
ATOM   2117  CD  GLN A 404      -1.649   3.783  28.404  1.00 46.17      A    C  
ATOM   2118  NE2 GLN A 404      -2.392   2.986  27.652  1.00 47.86      A    N  
ATOM   2119  OE1 GLN A 404      -1.408   3.542  29.610  1.00 48.08      A    O  
ATOM   2120  N   HIS A 405       2.464   7.791  29.497  1.00 32.76      A    N  
ATOM   2121  CA  HIS A 405       3.050   8.637  30.533  1.00 31.46      A    C  
ATOM   2122  C   HIS A 405       2.750  10.106  30.218  1.00 33.08      A    C  
ATOM   2123  O   HIS A 405       2.742  10.532  29.047  1.00 33.89      A    O  
ATOM   2124  CB  HIS A 405       4.589   8.453  30.643  1.00 31.60      A    C  
ATOM   2125  CG  HIS A 405       5.189   9.109  31.863  1.00 27.61      A    C  
ATOM   2126  CD2 HIS A 405       5.500   8.600  33.083  1.00 25.84      A    C  
ATOM   2127  ND1 HIS A 405       5.504  10.450  31.916  1.00 27.73      A    N  
ATOM   2128  CE1 HIS A 405       6.018  10.736  33.100  1.00 26.62      A    C  
ATOM   2129  NE2 HIS A 405       6.036   9.623  33.824  1.00 27.21      A    N  
ATOM   2130  N   ARG A 406       2.525  10.887  31.259  1.00 33.09      A    N  
ATOM   2131  CA  ARG A 406       2.144  12.268  31.094  1.00 33.85      A    C  
ATOM   2132  C   ARG A 406       3.222  13.179  30.422  1.00 33.15      A    C  
ATOM   2133  O   ARG A 406       2.881  14.241  29.849  1.00 31.97      A    O  
ATOM   2134  CB  ARG A 406       1.605  12.789  32.452  1.00 35.34      A    C  
ATOM   2135  CG  ARG A 406       2.017  14.151  32.865  1.00 41.46      A    C  
ATOM   2136  CD  ARG A 406       3.233  14.097  33.807  1.00 53.10      A    C  
ATOM   2137  NE  ARG A 406       3.380  12.820  34.500  1.00 58.00      A    N  
ATOM   2138  CZ  ARG A 406       3.742  12.686  35.777  1.00 58.74      A    C  
ATOM   2139  NH1 ARG A 406       3.997  13.761  36.521  1.00 58.61      A    N1+
ATOM   2140  NH2 ARG A 406       3.843  11.464  36.298  1.00 55.57      A    N  
ATOM   2141  N   PHE A 407       4.494  12.736  30.419  1.00 31.67      A    N  
ATOM   2142  CA  PHE A 407       5.516  13.432  29.590  1.00 31.34      A    C  
ATOM   2143  C   PHE A 407       5.096  13.492  28.118  1.00 30.69      A    C  
ATOM   2144  O   PHE A 407       5.332  14.493  27.430  1.00 30.41      A    O  
ATOM   2145  CB  PHE A 407       6.903  12.779  29.722  1.00 30.78      A    C  
ATOM   2146  CG  PHE A 407       8.018  13.584  29.085  1.00 33.91      A    C  
ATOM   2147  CD1 PHE A 407       8.442  14.789  29.636  1.00 31.18      A    C  
ATOM   2148  CD2 PHE A 407       8.622  13.143  27.911  1.00 35.31      A    C  
ATOM   2149  CE1 PHE A 407       9.448  15.498  29.057  1.00 34.27      A    C  
ATOM   2150  CE2 PHE A 407       9.643  13.842  27.343  1.00 30.49      A    C  
ATOM   2151  CZ  PHE A 407      10.050  15.024  27.901  1.00 33.13      A    C  
ATOM   2152  N   PHE A 408       4.450  12.430  27.641  1.00 30.30      A    N  
ATOM   2153  CA  PHE A 408       3.980  12.368  26.255  1.00 30.05      A    C  
ATOM   2154  C   PHE A 408       2.509  12.844  26.063  1.00 31.23      A    C  
ATOM   2155  O   PHE A 408       1.905  12.568  25.021  1.00 30.77      A    O  
ATOM   2156  CB  PHE A 408       4.219  10.964  25.689  1.00 29.23      A    C  
ATOM   2157  CG  PHE A 408       5.718  10.600  25.567  1.00 29.82      A    C  
ATOM   2158  CD1 PHE A 408       6.273   9.594  26.349  1.00 29.40      A    C  
ATOM   2159  CD2 PHE A 408       6.569  11.294  24.675  1.00 27.69      A    C  
ATOM   2160  CE1 PHE A 408       7.656   9.244  26.226  1.00 27.14      A    C  
ATOM   2161  CE2 PHE A 408       7.930  10.950  24.555  1.00 29.10      A    C  
ATOM   2162  CZ  PHE A 408       8.467   9.942  25.333  1.00 29.25      A    C  
ATOM   2163  N   ALA A 409       1.947  13.568  27.041  1.00 32.84      A    N  
ATOM   2164  CA  ALA A 409       0.502  13.989  26.968  1.00 34.19      A    C  
ATOM   2165  C   ALA A 409       0.279  14.831  25.702  1.00 35.87      A    C  
ATOM   2166  O   ALA A 409       1.108  15.672  25.363  1.00 37.23      A    O  
ATOM   2167  CB  ALA A 409       0.110  14.802  28.222  1.00 32.96      A    C  
ATOM   2168  N   GLY A 410      -0.816  14.648  24.972  1.00 36.62      A    N  
ATOM   2169  CA  GLY A 410      -0.965  15.503  23.775  1.00 37.84      A    C  
ATOM   2170  C   GLY A 410      -0.289  14.928  22.512  1.00 38.58      A    C  
ATOM   2171  O   GLY A 410      -0.650  15.296  21.390  1.00 38.41      A    O  
ATOM   2172  N   ILE A 411       0.659  13.986  22.677  1.00 37.43      A    N  
ATOM   2173  CA  ILE A 411       1.226  13.309  21.513  1.00 36.16      A    C  
ATOM   2174  C   ILE A 411       0.213  12.316  20.956  1.00 35.18      A    C  
ATOM   2175  O   ILE A 411      -0.293  11.457  21.683  1.00 36.35      A    O  
ATOM   2176  CB  ILE A 411       2.575  12.515  21.835  1.00 35.66      A    C  
ATOM   2177  CG1 ILE A 411       3.722  13.431  22.307  1.00 36.62      A    C  
ATOM   2178  CG2 ILE A 411       2.928  11.570  20.680  1.00 35.11      A    C  
ATOM   2179  CD1 ILE A 411       4.172  14.564  21.351  1.00 40.98      A    C  
ATOM   2180  N   VAL A 412      -0.041  12.407  19.662  1.00 33.92      A    N  
ATOM   2181  CA  VAL A 412      -0.875  11.454  18.969  1.00 33.91      A    C  
ATOM   2182  C   VAL A 412       0.034  10.445  18.265  1.00 33.14      A    C  
ATOM   2183  O   VAL A 412       0.772  10.820  17.380  1.00 32.37      A    O  
ATOM   2184  CB  VAL A 412      -1.755  12.184  17.927  1.00 34.29      A    C  
ATOM   2185  CG1 VAL A 412      -2.593  11.173  17.090  1.00 33.55      A    C  
ATOM   2186  CG2 VAL A 412      -2.643  13.208  18.627  1.00 35.88      A    C  
ATOM   2187  N   TRP A 413      -0.008   9.189  18.696  1.00 31.56      A    N  
ATOM   2188  CA  TRP A 413       1.019   8.211  18.322  1.00 32.51      A    C  
ATOM   2189  C   TRP A 413       0.950   7.807  16.891  1.00 32.12      A    C  
ATOM   2190  O   TRP A 413       1.988   7.506  16.319  1.00 30.90      A    O  
ATOM   2191  CB  TRP A 413       1.089   6.979  19.295  1.00 31.37      A    C  
ATOM   2192  CG  TRP A 413       1.621   7.488  20.591  1.00 30.47      A    C  
ATOM   2193  CD1 TRP A 413       0.897   7.999  21.648  1.00 29.12      A    C  
ATOM   2194  CD2 TRP A 413       3.005   7.609  20.954  1.00 28.32      A    C  
ATOM   2195  CE2 TRP A 413       3.045   8.197  22.247  1.00 27.64      A    C  
ATOM   2196  CE3 TRP A 413       4.213   7.264  20.315  1.00 27.33      A    C  
ATOM   2197  NE1 TRP A 413       1.746   8.425  22.641  1.00 30.03      A    N  
ATOM   2198  CZ2 TRP A 413       4.258   8.435  22.932  1.00 29.56      A    C  
ATOM   2199  CZ3 TRP A 413       5.450   7.510  21.000  1.00 25.52      A    C  
ATOM   2200  CH2 TRP A 413       5.457   8.097  22.277  1.00 24.54      A    C  
ATOM   2201  N   GLN A 414      -0.260   7.847  16.295  1.00 32.50      A    N  
ATOM   2202  CA  GLN A 414      -0.380   7.588  14.843  1.00 32.10      A    C  
ATOM   2203  C   GLN A 414       0.283   8.714  14.065  1.00 30.95      A    C  
ATOM   2204  O   GLN A 414       0.885   8.493  13.019  1.00 30.92      A    O  
ATOM   2205  CB  GLN A 414      -1.860   7.458  14.411  1.00 33.28      A    C  
ATOM   2206  CG  GLN A 414      -2.084   7.051  12.947  1.00 36.26      A    C  
ATOM   2207  CD  GLN A 414      -1.430   5.699  12.530  1.00 41.90      A    C  
ATOM   2208  NE2 GLN A 414      -1.163   5.553  11.234  1.00 39.74      A    N  
ATOM   2209  OE1 GLN A 414      -1.151   4.823  13.363  1.00 45.22      A    O  
ATOM   2210  N   HIS A 415       0.224   9.915  14.607  1.00 30.23      A    N  
ATOM   2211  CA  HIS A 415       0.863  11.043  13.921  1.00 31.44      A    C  
ATOM   2212  C   HIS A 415       2.406  10.955  14.017  1.00 30.23      A    C  
ATOM   2213  O   HIS A 415       3.110  11.378  13.097  1.00 29.10      A    O  
ATOM   2214  CB  HIS A 415       0.351  12.391  14.457  1.00 32.04      A    C  
ATOM   2215  CG  HIS A 415      -1.091  12.668  14.121  1.00 35.84      A    C  
ATOM   2216  CD2 HIS A 415      -1.994  11.951  13.395  1.00 35.54      A    C  
ATOM   2217  ND1 HIS A 415      -1.764  13.788  14.583  1.00 37.58      A    N  
ATOM   2218  CE1 HIS A 415      -3.012  13.756  14.143  1.00 38.93      A    C  
ATOM   2219  NE2 HIS A 415      -3.174  12.660  13.416  1.00 40.38      A    N  
ATOM   2220  N   VAL A 416       2.902  10.422  15.145  1.00 29.17      A    N  
ATOM   2221  CA  VAL A 416       4.356  10.184  15.301  1.00 28.16      A    C  
ATOM   2222  C   VAL A 416       4.775   9.243  14.171  1.00 27.88      A    C  
ATOM   2223  O   VAL A 416       5.676   9.546  13.396  1.00 27.74      A    O  
ATOM   2224  CB  VAL A 416       4.709   9.515  16.683  1.00 27.50      A    C  
ATOM   2225  CG1 VAL A 416       6.180   9.178  16.717  1.00 25.18      A    C  
ATOM   2226  CG2 VAL A 416       4.343  10.422  17.833  1.00 26.69      A    C  
ATOM   2227  N   TYR A 417       4.104   8.100  14.080  1.00 27.41      A    N  
ATOM   2228  CA  TYR A 417       4.381   7.095  13.055  1.00 28.64      A    C  
ATOM   2229  C   TYR A 417       4.363   7.641  11.615  1.00 29.16      A    C  
ATOM   2230  O   TYR A 417       5.175   7.246  10.769  1.00 29.37      A    O  
ATOM   2231  CB  TYR A 417       3.386   5.919  13.173  1.00 28.72      A    C  
ATOM   2232  CG  TYR A 417       3.680   4.851  12.163  1.00 31.46      A    C  
ATOM   2233  CD1 TYR A 417       4.668   3.877  12.424  1.00 33.55      A    C  
ATOM   2234  CD2 TYR A 417       3.039   4.834  10.935  1.00 32.40      A    C  
ATOM   2235  CE1 TYR A 417       4.984   2.920  11.485  1.00 33.84      A    C  
ATOM   2236  CE2 TYR A 417       3.335   3.885   9.987  1.00 35.34      A    C  
ATOM   2237  CZ  TYR A 417       4.327   2.915  10.278  1.00 35.83      A    C  
ATOM   2238  OH  TYR A 417       4.660   1.943   9.375  1.00 34.84      A    O  
ATOM   2239  N   GLU A 418       3.445   8.558  11.348  1.00 29.60      A    N  
ATOM   2240  CA  GLU A 418       3.271   9.075  10.003  1.00 31.74      A    C  
ATOM   2241  C   GLU A 418       4.158  10.286   9.733  1.00 31.77      A    C  
ATOM   2242  O   GLU A 418       4.028  10.926   8.678  1.00 32.22      A    O  
ATOM   2243  CB  GLU A 418       1.767   9.420   9.797  1.00 32.00      A    C  
ATOM   2244  CG  GLU A 418       0.878   8.149   9.637  1.00 36.25      A    C  
ATOM   2245  CD  GLU A 418      -0.664   8.439   9.649  1.00 41.69      A    C  
ATOM   2246  OE1 GLU A 418      -1.084   9.608   9.739  1.00 45.82      A    O  
ATOM   2247  OE2 GLU A 418      -1.454   7.485   9.599  1.00 40.92      A    O1-
ATOM   2248  N   LYS A 419       5.003  10.655  10.705  1.00 31.78      A    N  
ATOM   2249  CA  LYS A 419       5.937  11.786  10.533  1.00 32.18      A    C  
ATOM   2250  C   LYS A 419       5.188  13.116  10.390  1.00 32.44      A    C  
ATOM   2251  O   LYS A 419       5.681  14.043   9.755  1.00 32.21      A    O  
ATOM   2252  CB  LYS A 419       6.887  11.532   9.347  1.00 31.31      A    C  
ATOM   2253  CG  LYS A 419       7.809  10.308   9.563  1.00 32.34      A    C  
ATOM   2254  CD  LYS A 419       8.771  10.023   8.352  1.00 38.25      A    C  
ATOM   2255  CE  LYS A 419      10.138   9.374   8.841  1.00 48.21      A    C  
ATOM   2256  NZ  LYS A 419      10.911   8.411   7.874  1.00 51.52      A    N1+
ATOM   2257  N   LYS A 420       4.028  13.210  11.038  1.00 33.54      A    N  
ATOM   2258  CA  LYS A 420       3.212  14.435  11.026  1.00 34.58      A    C  
ATOM   2259  C   LYS A 420       3.609  15.437  12.108  1.00 35.12      A    C  
ATOM   2260  O   LYS A 420       3.006  16.495  12.225  1.00 35.33      A    O  
ATOM   2261  CB  LYS A 420       1.733  14.076  11.137  1.00 34.35      A    C  
ATOM   2262  CG  LYS A 420       1.188  13.454   9.878  1.00 36.36      A    C  
ATOM   2263  CD  LYS A 420      -0.302  13.153  10.056  1.00 40.39      A    C  
ATOM   2264  CE  LYS A 420      -0.786  12.318   8.911  1.00 44.33      A    C  
ATOM   2265  NZ  LYS A 420      -1.144  13.201   7.754  1.00 52.96      A    N1+
ATOM   2266  N   LEU A 421       4.617  15.098  12.912  1.00 35.43      A    N  
ATOM   2267  CA  LEU A 421       5.134  16.064  13.896  1.00 36.43      A    C  
ATOM   2268  C   LEU A 421       6.337  16.761  13.268  1.00 35.59      A    C  
ATOM   2269  O   LEU A 421       7.263  16.109  12.811  1.00 35.86      A    O  
ATOM   2270  CB  LEU A 421       5.551  15.367  15.194  1.00 37.22      A    C  
ATOM   2271  CG  LEU A 421       4.540  14.521  16.016  1.00 40.16      A    C  
ATOM   2272  CD1 LEU A 421       4.770  14.721  17.520  1.00 41.52      A    C  
ATOM   2273  CD2 LEU A 421       3.104  14.793  15.684  1.00 40.48      A    C  
ATOM   2274  N   SER A 422       6.304  18.081  13.182  1.00 35.45      A    N  
ATOM   2275  CA  SER A 422       7.413  18.801  12.547  1.00 35.05      A    C  
ATOM   2276  C   SER A 422       8.710  18.670  13.403  1.00 33.95      A    C  
ATOM   2277  O   SER A 422       8.683  19.026  14.584  1.00 33.62      A    O  
ATOM   2278  CB  SER A 422       7.046  20.304  12.324  1.00 34.24      A    C  
ATOM   2279  OG  SER A 422       5.983  20.455  11.397  1.00 35.72      A    O  
ATOM   2280  N   PRO A 423       9.820  18.156  12.813  1.00 32.23      A    N  
ATOM   2281  CA  PRO A 423      11.041  18.148  13.628  1.00 32.47      A    C  
ATOM   2282  C   PRO A 423      11.434  19.547  14.148  1.00 32.45      A    C  
ATOM   2283  O   PRO A 423      11.307  20.527  13.451  1.00 29.85      A    O  
ATOM   2284  CB  PRO A 423      12.106  17.578  12.680  1.00 31.57      A    C  
ATOM   2285  CG  PRO A 423      11.243  16.664  11.710  1.00 32.64      A    C  
ATOM   2286  CD  PRO A 423      10.015  17.492  11.493  1.00 31.32      A    C  
ATOM   2287  N   PRO A 424      11.891  19.627  15.393  1.00 34.05      A    N  
ATOM   2288  CA  PRO A 424      12.305  20.937  15.917  1.00 34.02      A    C  
ATOM   2289  C   PRO A 424      13.629  21.412  15.293  1.00 33.86      A    C  
ATOM   2290  O   PRO A 424      13.932  22.609  15.296  1.00 34.59      A    O  
ATOM   2291  CB  PRO A 424      12.427  20.688  17.427  1.00 34.72      A    C  
ATOM   2292  CG  PRO A 424      12.716  19.184  17.546  1.00 35.84      A    C  
ATOM   2293  CD  PRO A 424      11.935  18.552  16.421  1.00 35.16      A    C  
ATOM   2294  N   PHE A 425      14.387  20.502  14.696  1.00 32.92      A    N  
ATOM   2295  CA  PHE A 425      15.588  20.889  14.002  1.00 31.71      A    C  
ATOM   2296  C   PHE A 425      15.600  20.254  12.629  1.00 32.76      A    C  
ATOM   2297  O   PHE A 425      15.494  19.029  12.495  1.00 31.39      A    O  
ATOM   2298  CB  PHE A 425      16.837  20.493  14.810  1.00 32.37      A    C  
ATOM   2299  CG  PHE A 425      18.112  20.483  14.003  1.00 32.03      A    C  
ATOM   2300  CD1 PHE A 425      18.748  21.697  13.639  1.00 33.14      A    C  
ATOM   2301  CD2 PHE A 425      18.663  19.280  13.578  1.00 30.37      A    C  
ATOM   2302  CE1 PHE A 425      19.952  21.677  12.876  1.00 32.63      A    C  
ATOM   2303  CE2 PHE A 425      19.837  19.256  12.834  1.00 30.40      A    C  
ATOM   2304  CZ  PHE A 425      20.473  20.470  12.483  1.00 34.00      A    C  
ATOM   2305  N   LYS A 426      15.757  21.087  11.599  1.00 33.35      A    N  
ATOM   2306  CA  LYS A 426      15.859  20.594  10.225  1.00 34.32      A    C  
ATOM   2307  C   LYS A 426      17.327  20.705   9.795  1.00 34.72      A    C  
ATOM   2308  O   LYS A 426      17.915  21.807   9.902  1.00 33.45      A    O  
ATOM   2309  CB  LYS A 426      14.948  21.414   9.293  1.00 35.59      A    C  
ATOM   2310  CG  LYS A 426      13.444  21.542   9.826  1.00 38.99      A    C  
ATOM   2311  CD  LYS A 426      12.579  20.220   9.701  1.00 38.59      A    C  
ATOM   2312  CE  LYS A 426      12.324  19.811   8.275  1.00 39.52      A    C  
ATOM   2313  NZ  LYS A 426      11.255  18.716   8.136  1.00 41.02      A    N1+
ATOM   2314  N   PRO A 427      17.947  19.557   9.398  1.00 34.53      A    N  
ATOM   2315  CA  PRO A 427      19.331  19.610   8.916  1.00 35.17      A    C  
ATOM   2316  C   PRO A 427      19.447  20.592   7.741  1.00 35.75      A    C  
ATOM   2317  O   PRO A 427      18.659  20.537   6.808  1.00 35.61      A    O  
ATOM   2318  CB  PRO A 427      19.610  18.162   8.438  1.00 34.61      A    C  
ATOM   2319  CG  PRO A 427      18.742  17.292   9.364  1.00 35.13      A    C  
ATOM   2320  CD  PRO A 427      17.477  18.162   9.579  1.00 33.74      A    C  
ATOM   2321  N   GLN A 428      20.427  21.480   7.825  1.00 36.72      A    N  
ATOM   2322  CA  GLN A 428      20.609  22.538   6.820  1.00 38.98      A    C  
ATOM   2323  C   GLN A 428      21.635  22.110   5.767  1.00 39.04      A    C  
ATOM   2324  O   GLN A 428      22.576  22.844   5.469  1.00 39.18      A    O  
ATOM   2325  CB  GLN A 428      21.086  23.826   7.510  1.00 39.91      A    C  
ATOM   2326  CG  GLN A 428      20.043  24.487   8.444  1.00 43.93      A    C  
ATOM   2327  CD  GLN A 428      18.710  24.752   7.728  1.00 50.67      A    C  
ATOM   2328  NE2 GLN A 428      17.623  24.167   8.237  1.00 49.11      A    N  
ATOM   2329  OE1 GLN A 428      18.667  25.474   6.724  1.00 56.11      A    O  
ATOM   2330  N   VAL A 429      21.445  20.932   5.205  1.00 38.49      A    N  
ATOM   2331  CA  VAL A 429      22.287  20.469   4.112  1.00 38.59      A    C  
ATOM   2332  C   VAL A 429      21.885  21.181   2.811  1.00 39.71      A    C  
ATOM   2333  O   VAL A 429      20.699  21.463   2.586  1.00 40.17      A    O  
ATOM   2334  CB  VAL A 429      22.234  18.935   3.968  1.00 38.57      A    C  
ATOM   2335  CG1 VAL A 429      23.010  18.252   5.134  1.00 34.90      A    C  
ATOM   2336  CG2 VAL A 429      20.759  18.451   3.845  1.00 36.26      A    C  
ATOM   2337  N   THR A 430      22.869  21.498   1.973  1.00 39.49      A    N  
ATOM   2338  CA  THR A 430      22.597  22.307   0.788  1.00 41.12      A    C  
ATOM   2339  C   THR A 430      22.713  21.461  -0.499  1.00 42.02      A    C  
ATOM   2340  O   THR A 430      22.351  21.895  -1.609  1.00 41.88      A    O  
ATOM   2341  CB  THR A 430      23.538  23.541   0.753  1.00 41.62      A    C  
ATOM   2342  CG2 THR A 430      23.225  24.488   1.975  1.00 41.14      A    C  
ATOM   2343  OG1 THR A 430      24.898  23.102   0.842  1.00 42.19      A    O  
ATOM   2344  N   SER A 431      23.201  20.233  -0.354  1.00 40.72      A    N  
ATOM   2345  CA  SER A 431      23.219  19.353  -1.482  1.00 40.10      A    C  
ATOM   2346  C   SER A 431      22.981  17.937  -0.989  1.00 39.98      A    C  
ATOM   2347  O   SER A 431      22.960  17.672   0.233  1.00 37.99      A    O  
ATOM   2348  CB  SER A 431      24.551  19.472  -2.244  1.00 40.59      A    C  
ATOM   2349  OG  SER A 431      25.492  18.615  -1.644  1.00 41.13      A    O  
ATOM   2350  N   GLU A 432      22.783  17.046  -1.956  1.00 39.67      A    N  
ATOM   2351  CA  GLU A 432      22.584  15.653  -1.696  1.00 41.10      A    C  
ATOM   2352  C   GLU A 432      23.869  14.981  -1.226  1.00 40.03      A    C  
ATOM   2353  O   GLU A 432      23.783  13.869  -0.714  1.00 42.16      A    O  
ATOM   2354  CB  GLU A 432      22.009  14.941  -2.939  1.00 42.01      A    C  
ATOM   2355  CG  GLU A 432      20.561  15.359  -3.270  1.00 42.93      A    C  
ATOM   2356  CD  GLU A 432      20.015  14.610  -4.490  1.00 46.58      A    C  
ATOM   2357  OE1 GLU A 432      20.022  15.211  -5.591  1.00 49.12      A    O  
ATOM   2358  OE2 GLU A 432      19.587  13.417  -4.358  1.00 42.28      A    O1-
ATOM   2359  N   THR A 433      25.026  15.631  -1.423  1.00 38.46      A    N  
ATOM   2360  CA  THR A 433      26.358  15.177  -0.936  1.00 37.30      A    C  
ATOM   2361  C   THR A 433      27.020  16.045   0.192  1.00 36.10      A    C  
ATOM   2362  O   THR A 433      28.178  15.823   0.559  1.00 35.81      A    O  
ATOM   2363  CB  THR A 433      27.406  15.059  -2.094  1.00 38.69      A    C  
ATOM   2364  CG2 THR A 433      26.916  14.092  -3.228  1.00 36.79      A    C  
ATOM   2365  OG1 THR A 433      27.668  16.362  -2.635  1.00 37.74      A    O  
ATOM   2366  N   ASP A 434      26.298  17.028   0.725  1.00 34.49      A    N  
ATOM   2367  CA  ASP A 434      26.748  17.875   1.864  1.00 33.44      A    C  
ATOM   2368  C   ASP A 434      26.991  16.944   3.078  1.00 33.67      A    C  
ATOM   2369  O   ASP A 434      26.107  16.138   3.433  1.00 33.54      A    O  
ATOM   2370  CB  ASP A 434      25.614  18.894   2.165  1.00 32.80      A    C  
ATOM   2371  CG  ASP A 434      26.012  19.998   3.159  1.00 32.40      A    C  
ATOM   2372  OD1 ASP A 434      27.020  19.868   3.853  1.00 32.32      A    O  
ATOM   2373  OD2 ASP A 434      25.269  20.985   3.285  1.00 31.38      A    O1-
ATOM   2374  N   THR A 435      28.195  17.003   3.670  1.00 32.80      A    N  
ATOM   2375  CA  THR A 435      28.528  16.167   4.841  1.00 31.62      A    C  
ATOM   2376  C   THR A 435      28.852  17.018   6.054  1.00 31.37      A    C  
ATOM   2377  O   THR A 435      29.599  16.608   6.920  1.00 30.80      A    O  
ATOM   2378  CB  THR A 435      29.670  15.166   4.563  1.00 32.84      A    C  
ATOM   2379  CG2 THR A 435      29.239  14.112   3.563  1.00 29.68      A    C  
ATOM   2380  OG1 THR A 435      30.821  15.863   4.052  1.00 31.64      A    O  
ATOM   2381  N   ARG A 436      28.251  18.196   6.124  1.00 30.90      A    N  
ATOM   2382  CA  ARG A 436      28.476  19.089   7.258  1.00 31.55      A    C  
ATOM   2383  C   ARG A 436      28.175  18.500   8.619  1.00 31.97      A    C  
ATOM   2384  O   ARG A 436      28.700  19.003   9.619  1.00 32.21      A    O  
ATOM   2385  CB  ARG A 436      27.685  20.373   7.115  1.00 31.35      A    C  
ATOM   2386  CG  ARG A 436      26.193  20.231   7.197  1.00 32.01      A    C  
ATOM   2387  CD  ARG A 436      25.561  21.586   7.103  1.00 33.15      A    C  
ATOM   2388  NE  ARG A 436      25.670  22.087   5.741  1.00 39.22      A    N  
ATOM   2389  CZ  ARG A 436      26.124  23.292   5.412  1.00 40.74      A    C  
ATOM   2390  NH1 ARG A 436      26.476  24.144   6.367  1.00 45.25      A    N1+
ATOM   2391  NH2 ARG A 436      26.184  23.660   4.142  1.00 38.79      A    N  
ATOM   2392  N   TYR A 437      27.298  17.476   8.677  1.00 30.29      A    N  
ATOM   2393  CA  TYR A 437      26.923  16.882   9.983  1.00 28.15      A    C  
ATOM   2394  C   TYR A 437      27.723  15.623  10.310  1.00 28.29      A    C  
ATOM   2395  O   TYR A 437      27.367  14.867  11.196  1.00 27.49      A    O  
ATOM   2396  CB  TYR A 437      25.382  16.686  10.091  1.00 27.92      A    C  
ATOM   2397  CG  TYR A 437      24.627  17.987   9.961  1.00 28.02      A    C  
ATOM   2398  CD1 TYR A 437      23.740  18.207   8.894  1.00 30.57      A    C  
ATOM   2399  CD2 TYR A 437      24.813  19.029  10.886  1.00 29.41      A    C  
ATOM   2400  CE1 TYR A 437      23.054  19.416   8.771  1.00 32.77      A    C  
ATOM   2401  CE2 TYR A 437      24.127  20.236  10.758  1.00 28.43      A    C  
ATOM   2402  CZ  TYR A 437      23.256  20.410   9.718  1.00 29.94      A    C  
ATOM   2403  OH  TYR A 437      22.584  21.595   9.584  1.00 34.21      A    O  
ATOM   2404  N   PHE A 438      28.831  15.436   9.590  1.00 29.14      A    N  
ATOM   2405  CA  PHE A 438      29.835  14.410   9.817  1.00 30.43      A    C  
ATOM   2406  C   PHE A 438      31.208  15.039  10.138  1.00 32.04      A    C  
ATOM   2407  O   PHE A 438      31.576  16.100   9.615  1.00 31.71      A    O  
ATOM   2408  CB  PHE A 438      29.928  13.484   8.625  1.00 27.48      A    C  
ATOM   2409  CG  PHE A 438      28.632  12.789   8.347  1.00 29.93      A    C  
ATOM   2410  CD1 PHE A 438      27.570  13.458   7.659  1.00 24.68      A    C  
ATOM   2411  CD2 PHE A 438      28.408  11.494   8.861  1.00 28.68      A    C  
ATOM   2412  CE1 PHE A 438      26.340  12.794   7.459  1.00 26.13      A    C  
ATOM   2413  CE2 PHE A 438      27.170  10.840   8.637  1.00 29.36      A    C  
ATOM   2414  CZ  PHE A 438      26.157  11.502   7.931  1.00 24.92      A    C  
ATOM   2415  N   ASP A 439      31.922  14.348  11.009  1.00 33.97      A    N  
ATOM   2416  CA  ASP A 439      33.269  14.682  11.470  1.00 36.99      A    C  
ATOM   2417  C   ASP A 439      34.274  14.844  10.367  1.00 36.66      A    C  
ATOM   2418  O   ASP A 439      34.518  13.877   9.658  1.00 35.84      A    O  
ATOM   2419  CB  ASP A 439      33.753  13.473  12.232  1.00 38.65      A    C  
ATOM   2420  CG  ASP A 439      34.002  13.753  13.645  1.00 47.16      A    C  
ATOM   2421  OD1 ASP A 439      33.259  14.634  14.207  1.00 54.51      A    O  
ATOM   2422  OD2 ASP A 439      34.941  13.073  14.171  1.00 51.69      A    O1-
ATOM   2423  N   GLU A 440      34.898  16.014  10.254  1.00 37.62      A    N  
ATOM   2424  CA  GLU A 440      35.921  16.239   9.230  1.00 39.32      A    C  
ATOM   2425  C   GLU A 440      37.089  15.222   9.299  1.00 39.45      A    C  
ATOM   2426  O   GLU A 440      37.679  14.874   8.274  1.00 40.48      A    O  
ATOM   2427  CB  GLU A 440      36.432  17.680   9.276  1.00 39.67      A    C  
ATOM   2428  CG  GLU A 440      37.552  17.935   8.240  1.00 45.41      A    C  
ATOM   2429  CD  GLU A 440      37.985  19.391   8.174  1.00 51.04      A    C  
ATOM   2430  OE1 GLU A 440      37.088  20.266   8.324  1.00 52.84      A    O  
ATOM   2431  OE2 GLU A 440      39.214  19.651   7.976  1.00 51.05      A    O1-
ATOM   2432  N   GLU A 441      37.376  14.717  10.498  1.00 39.39      A    N  
ATOM   2433  CA  GLU A 441      38.381  13.671  10.771  1.00 39.42      A    C  
ATOM   2434  C   GLU A 441      38.204  12.467   9.781  1.00 38.81      A    C  
ATOM   2435  O   GLU A 441      39.177  11.815   9.302  1.00 36.32      A    O  
ATOM   2436  CB  GLU A 441      38.173  13.262  12.254  1.00 40.26      A    C  
ATOM   2437  CG  GLU A 441      38.924  12.037  12.820  1.00 47.13      A    C  
ATOM   2438  CD  GLU A 441      38.326  11.482  14.185  1.00 57.53      A    C  
ATOM   2439  OE1 GLU A 441      38.582  10.274  14.517  1.00 60.15      A    O  
ATOM   2440  OE2 GLU A 441      37.596  12.231  14.915  1.00 59.24      A    O1-
ATOM   2441  N   PHE A 442      36.927  12.186   9.483  1.00 36.70      A    N  
ATOM   2442  CA  PHE A 442      36.556  11.155   8.518  1.00 34.97      A    C  
ATOM   2443  C   PHE A 442      36.399  11.662   7.102  1.00 34.03      A    C  
ATOM   2444  O   PHE A 442      36.949  11.058   6.191  1.00 33.13      A    O  
ATOM   2445  CB  PHE A 442      35.268  10.444   8.958  1.00 35.36      A    C  
ATOM   2446  CG  PHE A 442      35.425   9.670  10.217  1.00 34.95      A    C  
ATOM   2447  CD1 PHE A 442      34.556   9.881  11.303  1.00 35.59      A    C  
ATOM   2448  CD2 PHE A 442      36.453   8.741  10.345  1.00 35.22      A    C  
ATOM   2449  CE1 PHE A 442      34.723   9.158  12.491  1.00 38.77      A    C  
ATOM   2450  CE2 PHE A 442      36.605   8.004  11.531  1.00 37.46      A    C  
ATOM   2451  CZ  PHE A 442      35.744   8.208  12.589  1.00 37.79      A    C  
ATOM   2452  N   THR A 443      35.638  12.743   6.909  1.00 34.28      A    N  
ATOM   2453  CA  THR A 443      35.288  13.181   5.540  1.00 35.12      A    C  
ATOM   2454  C   THR A 443      36.499  13.650   4.697  1.00 37.18      A    C  
ATOM   2455  O   THR A 443      36.456  13.553   3.448  1.00 37.21      A    O  
ATOM   2456  CB  THR A 443      34.119  14.215   5.501  1.00 34.58      A    C  
ATOM   2457  CG2 THR A 443      32.845  13.641   6.180  1.00 32.70      A    C  
ATOM   2458  OG1 THR A 443      34.494  15.415   6.192  1.00 33.90      A    O  
ATOM   2459  N   ALA A 444      37.550  14.173   5.373  1.00 39.04      A    N  
ATOM   2460  CA  ALA A 444      38.820  14.575   4.713  1.00 40.80      A    C  
ATOM   2461  C   ALA A 444      39.612  13.404   4.106  1.00 42.08      A    C  
ATOM   2462  O   ALA A 444      40.433  13.610   3.199  1.00 43.04      A    O  
ATOM   2463  CB  ALA A 444      39.726  15.385   5.690  1.00 41.58      A    C  
ATOM   2464  N   GLN A 445      39.375  12.181   4.583  1.00 43.13      A    N  
ATOM   2465  CA  GLN A 445      40.192  11.023   4.188  1.00 43.87      A    C  
ATOM   2466  C   GLN A 445      40.031  10.591   2.698  1.00 45.54      A    C  
ATOM   2467  O   GLN A 445      38.958  10.717   2.120  1.00 44.72      A    O  
ATOM   2468  CB  GLN A 445      39.973   9.852   5.166  1.00 43.26      A    C  
ATOM   2469  CG  GLN A 445      40.417  10.124   6.608  1.00 42.92      A    C  
ATOM   2470  CD  GLN A 445      40.278   8.899   7.505  1.00 43.77      A    C  
ATOM   2471  NE2 GLN A 445      39.994   9.120   8.777  1.00 43.44      A    N  
ATOM   2472  OE1 GLN A 445      40.389   7.765   7.045  1.00 45.76      A    O  
ATOM   2473  N   MET A 446      41.105  10.120   2.062  1.00 47.64      A    N  
ATOM   2474  CA  MET A 446      40.995   9.588   0.688  1.00 50.30      A    C  
ATOM   2475  C   MET A 446      40.325   8.192   0.670  1.00 52.98      A    C  
ATOM   2476  O   MET A 446      40.578   7.365   1.550  1.00 52.40      A    O  
ATOM   2477  CB  MET A 446      42.375   9.466   0.051  1.00 50.02      A    C  
ATOM   2478  CG  MET A 446      43.178  10.771  -0.045  1.00 48.89      A    C  
ATOM   2479  SD  MET A 446      42.443  12.014  -1.134  1.00 52.23      A    S  
ATOM   2480  CE  MET A 446      41.927  13.199   0.143  1.00 42.06      A    C  
ATOM   2481  N   ILE A 447      39.495   7.920  -0.337  1.00 56.76      A    N  
ATOM   2482  CA  ILE A 447      38.858   6.575  -0.486  1.00 60.73      A    C  
ATOM   2483  C   ILE A 447      39.609   5.730  -1.568  1.00 62.92      A    C  
ATOM   2484  O   ILE A 447      40.003   6.289  -2.600  1.00 63.08      A    O  
ATOM   2485  CB  ILE A 447      37.275   6.669  -0.770  1.00 60.50      A    C  
ATOM   2486  CG1 ILE A 447      36.946   7.483  -2.038  1.00 61.10      A    C  
ATOM   2487  CG2 ILE A 447      36.515   7.302   0.429  1.00 60.61      A    C  
ATOM   2488  CD1 ILE A 447      36.956   6.703  -3.385  1.00 61.36      A    C  
ATOM   2489  N   THR A 448      39.820   4.426  -1.338  1.00 65.81      A    N  
ATOM   2490  CA  THR A 448      40.290   3.509  -2.429  1.00 69.31      A    C  
ATOM   2491  C   THR A 448      39.696   2.083  -2.399  1.00 71.10      A    C  
ATOM   2492  O   THR A 448      39.218   1.642  -1.350  1.00 71.32      A    O  
ATOM   2493  CB  THR A 448      41.871   3.423  -2.549  1.00 69.49      A    C  
ATOM   2494  CG2 THR A 448      42.407   4.378  -3.639  1.00 69.36      A    C  
ATOM   2495  OG1 THR A 448      42.494   3.705  -1.280  1.00 70.64      A    O  
ATOM   2496  N   ILE A 449      39.751   1.382  -3.549  1.00 73.98      A    N  
ATOM   2497  CA  ILE A 449      39.407  -0.076  -3.688  1.00 76.05      A    C  
ATOM   2498  C   ILE A 449      40.166  -1.047  -2.735  1.00 77.71      A    C  
ATOM   2499  O   ILE A 449      40.568  -2.134  -3.177  1.00 78.30      A    O  
ATOM   2500  CB  ILE A 449      39.600  -0.647  -5.186  1.00 76.04      A    C  
ATOM   2501  CG1 ILE A 449      39.126   0.315  -6.287  1.00 76.33      A    C  
ATOM   2502  CG2 ILE A 449      38.938  -2.062  -5.387  1.00 75.94      A    C  
ATOM   2503  CD1 ILE A 449      39.278  -0.286  -7.722  1.00 75.53      A    C  
ATOM   2504  N   THR A 450      40.379  -0.682  -1.459  1.00 79.48      A    N  
ATOM   2505  CA  THR A 450      40.822  -1.670  -0.421  1.00 80.72      A    C  
ATOM   2506  C   THR A 450      40.763  -1.317   1.082  1.00 81.46      A    C  
ATOM   2507  O   THR A 450      40.165  -2.080   1.851  1.00 81.55      A    O  
ATOM   2508  CB  THR A 450      42.163  -2.399  -0.780  1.00 80.93      A    C  
ATOM   2509  CG2 THR A 450      42.902  -2.947   0.466  1.00 81.52      A    C  
ATOM   2510  OG1 THR A 450      41.855  -3.507  -1.627  1.00 81.66      A    O  
ATOM   2511  N   PRO A 451      41.369  -0.176   1.503  1.00 82.23      A    N  
ATOM   2512  CA  PRO A 451      41.464   0.161   2.943  1.00 82.70      A    C  
ATOM   2513  C   PRO A 451      40.117   0.209   3.666  1.00 83.02      A    C  
ATOM   2514  O   PRO A 451      39.825  -0.664   4.486  1.00 83.29      A    O  
ATOM   2515  CB  PRO A 451      42.093   1.563   2.940  1.00 82.72      A    C  
ATOM   2516  CG  PRO A 451      41.766   2.119   1.581  1.00 82.67      A    C  
ATOM   2517  CD  PRO A 451      41.911   0.917   0.674  1.00 82.57      A    C  
ATOM   2518  N   SER A 457      38.432 -13.931 -11.314  1.00 66.06      A    N  
ATOM   2519  CA  SER A 457      37.132 -14.564 -11.140  1.00 66.68      A    C  
ATOM   2520  C   SER A 457      37.020 -15.250  -9.764  1.00 66.19      A    C  
ATOM   2521  O   SER A 457      37.485 -16.377  -9.564  1.00 64.85      A    O  
ATOM   2522  CB  SER A 457      36.878 -15.564 -12.274  1.00 67.28      A    C  
ATOM   2523  OG  SER A 457      35.493 -15.874 -12.395  1.00 69.36      A    O  
ATOM   2524  N   MET A 458      36.387 -14.552  -8.820  1.00 66.26      A    N  
ATOM   2525  CA  MET A 458      36.300 -15.018  -7.431  1.00 66.26      A    C  
ATOM   2526  C   MET A 458      34.856 -15.086  -6.883  1.00 65.77      A    C  
ATOM   2527  O   MET A 458      34.646 -15.137  -5.666  1.00 65.32      A    O  
ATOM   2528  CB  MET A 458      37.219 -14.167  -6.537  1.00 66.93      A    C  
ATOM   2529  CG  MET A 458      38.684 -14.173  -6.992  1.00 68.24      A    C  
ATOM   2530  SD  MET A 458      39.552 -12.612  -6.722  1.00 73.93      A    S  
ATOM   2531  CE  MET A 458      38.402 -11.355  -7.358  1.00 73.18      A    C  
ATOM   2532  N   GLU A 459      33.893 -15.125  -7.810  1.00 65.02      A    N  
ATOM   2533  CA  GLU A 459      32.446 -15.172  -7.550  1.00 64.43      A    C  
ATOM   2534  C   GLU A 459      32.008 -16.268  -6.544  1.00 62.63      A    C  
ATOM   2535  O   GLU A 459      31.087 -16.040  -5.731  1.00 62.25      A    O  
ATOM   2536  CB  GLU A 459      31.689 -15.342  -8.892  1.00 65.24      A    C  
ATOM   2537  CG  GLU A 459      31.742 -14.136  -9.909  1.00 70.38      A    C  
ATOM   2538  CD  GLU A 459      33.169 -13.722 -10.413  1.00 77.27      A    C  
ATOM   2539  OE1 GLU A 459      33.631 -14.222 -11.474  1.00 77.71      A    O  
ATOM   2540  OE2 GLU A 459      33.827 -12.866  -9.753  1.00 80.32      A    O1-
ATOM   2541  N   CYS A 460      32.660 -17.442  -6.597  1.00 59.99      A    N  
ATOM   2542  CA  CYS A 460      32.240 -18.639  -5.814  1.00 57.64      A    C  
ATOM   2543  C   CYS A 460      33.164 -19.101  -4.668  1.00 56.19      A    C  
ATOM   2544  O   CYS A 460      32.920 -20.148  -4.050  1.00 56.36      A    O  
ATOM   2545  CB  CYS A 460      31.967 -19.826  -6.745  1.00 58.02      A    C  
ATOM   2546  SG  CYS A 460      30.477 -19.621  -7.797  1.00 57.95      A    S  
ATOM   2547  N   VAL A 461      34.201 -18.318  -4.375  1.00 53.67      A    N  
ATOM   2548  CA  VAL A 461      35.157 -18.651  -3.327  1.00 51.15      A    C  
ATOM   2549  C   VAL A 461      34.440 -18.659  -1.971  1.00 49.69      A    C  
ATOM   2550  O   VAL A 461      33.714 -17.722  -1.612  1.00 47.80      A    O  
ATOM   2551  CB  VAL A 461      36.368 -17.685  -3.289  1.00 50.95      A    C  
ATOM   2552  CG1 VAL A 461      37.398 -18.166  -2.242  1.00 49.09      A    C  
ATOM   2553  CG2 VAL A 461      37.003 -17.556  -4.691  1.00 52.04      A    C  
ATOM   2554  N   ASP A 462      34.637 -19.752  -1.253  1.00 47.06      A    N  
ATOM   2555  CA  ASP A 462      34.009 -19.924   0.017  1.00 45.90      A    C  
ATOM   2556  C   ASP A 462      35.083 -20.540   0.897  1.00 45.15      A    C  
ATOM   2557  O   ASP A 462      35.233 -21.762   0.934  1.00 44.83      A    O  
ATOM   2558  CB  ASP A 462      32.793 -20.847  -0.127  1.00 45.42      A    C  
ATOM   2559  CG  ASP A 462      32.051 -21.067   1.209  1.00 45.12      A    C  
ATOM   2560  OD1 ASP A 462      32.373 -20.402   2.231  1.00 42.62      A    O  
ATOM   2561  OD2 ASP A 462      31.128 -21.899   1.223  1.00 46.04      A    O1-
ATOM   2562  N   SER A 463      35.861 -19.695   1.557  1.00 44.53      A    N  
ATOM   2563  CA  SER A 463      36.928 -20.178   2.424  1.00 44.50      A    C  
ATOM   2564  C   SER A 463      36.637 -19.908   3.912  1.00 45.06      A    C  
ATOM   2565  O   SER A 463      35.627 -19.236   4.274  1.00 43.00      A    O  
ATOM   2566  CB  SER A 463      38.254 -19.542   2.018  1.00 44.24      A    C  
ATOM   2567  OG  SER A 463      38.261 -18.159   2.336  1.00 44.80      A    O  
ATOM   2568  N   GLU A 464      37.526 -20.409   4.769  1.00 45.44      A    N  
ATOM   2569  CA  GLU A 464      37.368 -20.230   6.195  1.00 48.13      A    C  
ATOM   2570  C   GLU A 464      37.604 -18.770   6.626  1.00 49.01      A    C  
ATOM   2571  O   GLU A 464      36.851 -18.247   7.462  1.00 49.00      A    O  
ATOM   2572  CB  GLU A 464      38.193 -21.262   6.982  1.00 48.23      A    C  
ATOM   2573  CG  GLU A 464      37.419 -22.595   7.108  1.00 51.58      A    C  
ATOM   2574  CD  GLU A 464      38.254 -23.767   7.653  1.00 57.83      A    C  
ATOM   2575  OE1 GLU A 464      39.431 -23.546   8.044  1.00 56.90      A    O  
ATOM   2576  OE2 GLU A 464      37.720 -24.911   7.679  1.00 59.47      A    O1-
ATOM   2577  N   ARG A 465      38.593 -18.103   6.020  1.00 49.40      A    N  
ATOM   2578  CA  ARG A 465      38.890 -16.696   6.334  1.00 50.48      A    C  
ATOM   2579  C   ARG A 465      37.898 -15.736   5.662  1.00 49.69      A    C  
ATOM   2580  O   ARG A 465      37.629 -14.639   6.191  1.00 50.29      A    O  
ATOM   2581  CB  ARG A 465      40.360 -16.313   5.989  1.00 51.20      A    C  
ATOM   2582  CG  ARG A 465      41.429 -16.853   6.969  1.00 55.44      A    C  
ATOM   2583  CD  ARG A 465      41.111 -16.464   8.453  1.00 62.85      A    C  
ATOM   2584  NE  ARG A 465      41.521 -17.494   9.436  1.00 68.35      A    N  
ATOM   2585  CZ  ARG A 465      41.331 -17.418  10.762  1.00 70.96      A    C  
ATOM   2586  NH1 ARG A 465      40.737 -16.351  11.308  1.00 70.90      A    N1+
ATOM   2587  NH2 ARG A 465      41.751 -18.408  11.549  1.00 71.10      A    N  
ATOM   2588  N   ARG A 466      37.374 -16.162   4.509  1.00 47.89      A    N  
ATOM   2589  CA  ARG A 466      36.386 -15.428   3.704  1.00 47.20      A    C  
ATOM   2590  C   ARG A 466      35.237 -16.288   3.216  1.00 45.90      A    C  
ATOM   2591  O   ARG A 466      35.248 -16.713   2.065  1.00 45.61      A    O  
ATOM   2592  CB  ARG A 466      37.041 -14.854   2.465  1.00 47.02      A    C  
ATOM   2593  CG  ARG A 466      37.702 -13.577   2.715  1.00 50.44      A    C  
ATOM   2594  CD  ARG A 466      39.148 -13.767   2.693  1.00 56.53      A    C  
ATOM   2595  NE  ARG A 466      39.849 -12.497   2.601  1.00 60.58      A    N  
ATOM   2596  CZ  ARG A 466      41.139 -12.368   2.893  1.00 63.56      A    C  
ATOM   2597  NH1 ARG A 466      41.834 -13.449   3.274  1.00 63.12      A    N1+
ATOM   2598  NH2 ARG A 466      41.728 -11.171   2.805  1.00 63.80      A    N  
ATOM   2599  N   PRO A 467      34.247 -16.559   4.088  1.00 45.70      A    N  
ATOM   2600  CA  PRO A 467      33.096 -17.400   3.716  1.00 45.76      A    C  
ATOM   2601  C   PRO A 467      32.161 -16.737   2.694  1.00 46.47      A    C  
ATOM   2602  O   PRO A 467      32.108 -15.500   2.595  1.00 45.94      A    O  
ATOM   2603  CB  PRO A 467      32.353 -17.633   5.055  1.00 46.42      A    C  
ATOM   2604  CG  PRO A 467      33.304 -17.202   6.125  1.00 45.39      A    C  
ATOM   2605  CD  PRO A 467      34.258 -16.211   5.523  1.00 45.02      A    C  
ATOM   2606  N   HIS A 468      31.465 -17.569   1.921  1.00 46.82      A    N  
ATOM   2607  CA  HIS A 468      30.343 -17.124   1.108  1.00 48.62      A    C  
ATOM   2608  C   HIS A 468      29.102 -17.137   2.015  1.00 49.62      A    C  
ATOM   2609  O   HIS A 468      28.537 -18.199   2.286  1.00 48.69      A    O  
ATOM   2610  CB  HIS A 468      30.137 -18.012  -0.144  1.00 48.50      A    C  
ATOM   2611  CG  HIS A 468      29.055 -17.511  -1.057  1.00 50.00      A    C  
ATOM   2612  CD2 HIS A 468      27.719 -17.754  -1.078  1.00 51.21      A    C  
ATOM   2613  ND1 HIS A 468      29.295 -16.602  -2.070  1.00 51.13      A    N  
ATOM   2614  CE1 HIS A 468      28.158 -16.327  -2.690  1.00 52.19      A    C  
ATOM   2615  NE2 HIS A 468      27.185 -17.004  -2.102  1.00 51.88      A    N  
ATOM   2616  N   PHE A 469      28.721 -15.945   2.498  1.00 50.73      A    N  
ATOM   2617  CA  PHE A 469      27.636 -15.769   3.477  1.00 51.76      A    C  
ATOM   2618  C   PHE A 469      26.250 -16.001   2.861  1.00 51.85      A    C  
ATOM   2619  O   PHE A 469      26.036 -15.711   1.674  1.00 52.22      A    O  
ATOM   2620  CB  PHE A 469      27.661 -14.345   4.016  1.00 51.39      A    C  
ATOM   2621  CG  PHE A 469      28.731 -14.073   5.030  1.00 54.12      A    C  
ATOM   2622  CD1 PHE A 469      30.062 -14.158   4.710  1.00 52.16      A    C  
ATOM   2623  CD2 PHE A 469      28.385 -13.640   6.312  1.00 59.10      A    C  
ATOM   2624  CE1 PHE A 469      31.034 -13.884   5.625  1.00 53.21      A    C  
ATOM   2625  CE2 PHE A 469      29.383 -13.358   7.269  1.00 60.70      A    C  
ATOM   2626  CZ  PHE A 469      30.722 -13.489   6.902  1.00 58.09      A    C  
ATOM   2627  N   PRO A 470      25.285 -16.492   3.668  1.00 52.56      A    N  
ATOM   2628  CA  PRO A 470      23.920 -16.641   3.119  1.00 52.54      A    C  
ATOM   2629  C   PRO A 470      23.160 -15.297   3.135  1.00 52.36      A    C  
ATOM   2630  O   PRO A 470      23.475 -14.425   3.958  1.00 52.09      A    O  
ATOM   2631  CB  PRO A 470      23.283 -17.647   4.075  1.00 52.37      A    C  
ATOM   2632  CG  PRO A 470      23.956 -17.371   5.401  1.00 52.14      A    C  
ATOM   2633  CD  PRO A 470      25.363 -16.921   5.086  1.00 52.59      A    C  
ATOM   2634  N   GLN A 471      22.197 -15.119   2.225  1.00 52.20      A    N  
ATOM   2635  CA  GLN A 471      21.305 -13.937   2.244  1.00 52.15      A    C  
ATOM   2636  C   GLN A 471      21.982 -12.580   1.935  1.00 50.88      A    C  
ATOM   2637  O   GLN A 471      21.430 -11.514   2.249  1.00 50.18      A    O  
ATOM   2638  CB  GLN A 471      20.567 -13.820   3.595  1.00 53.21      A    C  
ATOM   2639  CG  GLN A 471      19.211 -14.507   3.690  1.00 58.48      A    C  
ATOM   2640  CD  GLN A 471      18.430 -14.030   4.933  1.00 64.73      A    C  
ATOM   2641  NE2 GLN A 471      17.631 -12.944   4.798  1.00 64.58      A    N  
ATOM   2642  OE1 GLN A 471      18.570 -14.621   6.007  1.00 68.23      A    O  
ATOM   2643  N   PHE A 472      23.164 -12.621   1.328  1.00 49.92      A    N  
ATOM   2644  CA  PHE A 472      23.761 -11.405   0.755  1.00 49.12      A    C  
ATOM   2645  C   PHE A 472      23.508 -11.306  -0.747  1.00 48.78      A    C  
ATOM   2646  O   PHE A 472      24.408 -11.231  -1.576  1.00 49.01      A    O  
ATOM   2647  CB  PHE A 472      25.226 -11.244   1.147  1.00 48.30      A    C  
ATOM   2648  CG  PHE A 472      25.401 -10.622   2.492  1.00 46.47      A    C  
ATOM   2649  CD1 PHE A 472      25.261 -11.395   3.648  1.00 45.60      A    C  
ATOM   2650  CD2 PHE A 472      25.676  -9.257   2.613  1.00 43.90      A    C  
ATOM   2651  CE1 PHE A 472      25.415 -10.826   4.907  1.00 44.10      A    C  
ATOM   2652  CE2 PHE A 472      25.844  -8.664   3.869  1.00 42.08      A    C  
ATOM   2653  CZ  PHE A 472      25.692  -9.457   5.020  1.00 43.55      A    C  
ATOM   2654  N   ASP A 473      22.233 -11.283  -1.083  1.00 48.73      A    N  
ATOM   2655  CA  ASP A 473      21.809 -11.341  -2.483  1.00 48.82      A    C  
ATOM   2656  C   ASP A 473      20.551 -10.482  -2.595  1.00 46.50      A    C  
ATOM   2657  O   ASP A 473      19.622 -10.785  -3.403  1.00 47.40      A    O  
ATOM   2658  CB  ASP A 473      21.481 -12.814  -2.836  1.00 50.38      A    C  
ATOM   2659  CG  ASP A 473      20.558 -13.505  -1.758  1.00 56.83      A    C  
ATOM   2660  OD1 ASP A 473      19.910 -12.786  -0.902  1.00 58.86      A    O  
ATOM   2661  OD2 ASP A 473      20.494 -14.778  -1.769  1.00 62.58      A    O1-
ATOM   2662  N   TYR A 474      20.519  -9.431  -1.763  1.00 42.28      A    N  
ATOM   2663  CA  TYR A 474      19.294  -8.701  -1.475  1.00 39.01      A    C  
ATOM   2664  C   TYR A 474      19.153  -7.340  -2.168  1.00 37.48      A    C  
ATOM   2665  O   TYR A 474      20.000  -6.450  -2.078  1.00 33.75      A    O  
ATOM   2666  CB  TYR A 474      19.094  -8.566   0.038  1.00 37.76      A    C  
ATOM   2667  CG  TYR A 474      17.879  -7.759   0.437  1.00 35.90      A    C  
ATOM   2668  CD1 TYR A 474      16.614  -8.361   0.566  1.00 35.61      A    C  
ATOM   2669  CD2 TYR A 474      17.989  -6.385   0.694  1.00 34.18      A    C  
ATOM   2670  CE1 TYR A 474      15.485  -7.606   0.939  1.00 33.62      A    C  
ATOM   2671  CE2 TYR A 474      16.878  -5.617   1.051  1.00 34.22      A    C  
ATOM   2672  CZ  TYR A 474      15.623  -6.234   1.178  1.00 33.94      A    C  
ATOM   2673  OH  TYR A 474      14.533  -5.468   1.525  1.00 32.82      A    O  
ATOM   2674  N   SER A 475      18.021  -7.179  -2.811  1.00 37.06      A    N  
ATOM   2675  CA  SER A 475      17.692  -5.921  -3.422  1.00 38.72      A    C  
ATOM   2676  C   SER A 475      16.242  -5.675  -3.055  1.00 39.12      A    C  
ATOM   2677  O   SER A 475      15.361  -6.470  -3.408  1.00 37.24      A    O  
ATOM   2678  CB  SER A 475      17.964  -5.976  -4.944  1.00 38.75      A    C  
ATOM   2679  OG  SER A 475      17.546  -4.763  -5.557  1.00 43.54      A    O  
ATOM   2680  N   ALA A 476      16.003  -4.617  -2.285  1.00 40.12      A    N  
ATOM   2681  CA  ALA A 476      14.667  -4.321  -1.800  1.00 43.35      A    C  
ATOM   2682  C   ALA A 476      13.692  -4.206  -2.983  1.00 45.81      A    C  
ATOM   2683  O   ALA A 476      14.016  -3.579  -4.005  1.00 44.66      A    O  
ATOM   2684  CB  ALA A 476      14.651  -3.020  -0.928  1.00 43.29      A    C  
ATOM   2685  N   SER A 477      12.511  -4.817  -2.844  1.00 49.18      A    N  
ATOM   2686  CA  SER A 477      11.491  -4.741  -3.898  1.00 53.35      A    C  
ATOM   2687  C   SER A 477      10.966  -3.332  -4.063  1.00 55.99      A    C  
ATOM   2688  O   SER A 477      10.562  -2.704  -3.087  1.00 56.83      A    O  
ATOM   2689  CB  SER A 477      10.340  -5.706  -3.639  1.00 52.85      A    C  
ATOM   2690  OG  SER A 477      10.780  -7.008  -3.984  1.00 54.04      A    O  
ATOM   2691  N   SER A 478      10.997  -2.852  -5.312  1.00 59.56      A    N  
ATOM   2692  CA  SER A 478      10.500  -1.518  -5.677  1.00 62.66      A    C  
ATOM   2693  C   SER A 478       8.980  -1.410  -5.461  1.00 63.82      A    C  
ATOM   2694  O   SER A 478       8.541  -0.852  -4.436  1.00 64.79      A    O  
ATOM   2695  CB  SER A 478      10.891  -1.154  -7.126  1.00 62.82      A    C  
ATOM   2696  OG  SER A 478      10.900  -2.299  -7.981  1.00 65.10      A    O  
CONECT 1331 1338
CONECT 1338 1331 1339
CONECT 1339 1338 1340 1342
CONECT 1340 1339 1341 1349
CONECT 1341 1340
CONECT 1342 1339 1343 1344
CONECT 1343 1342
CONECT 1344 1342 1345
CONECT 1345 1344 1346 1347 1348
CONECT 1346 1345
CONECT 1347 1345
CONECT 1348 1345
CONECT 1349 1340
END
