# Supplementary material for: Exploring the Critical Components and Therapeutic Mechanisms of Perilla frutescens L. in the Treatment of Chronic Kidney Disease via Network Pharmacology
Source: Front Pharmacol. 2021 Nov 26;12:717744. doi: 10.3389/fphar.2021.717744 (PMC8662752; doi:10.3389/fphar.2021.717744)
Supplement: Supplementary file 2 [file DataSheet3.zip › Network analysis material/beta-carotene.mol2]

@<TRIPOS>MOLECULE
5280489
 96 97 0 0 0
SMALL
GASTEIGER

@<TRIPOS>ATOM
      1 C         -12.8901   -0.8145   -0.5076 C.3     1  UNL1       -0.0099
      2 C          12.8997    0.4410    0.6411 C.3     1  UNL1       -0.0099
      3 C         -14.2559   -0.0801   -0.4187 C.3     1  UNL1       -0.0436
      4 C          13.9687   -0.5754    1.1283 C.3     1  UNL1       -0.0436
      5 C         -14.1325    1.4021   -0.7232 C.3     1  UNL1       -0.0486
      6 C          14.2584   -1.6458    0.0914 C.3     1  UNL1       -0.0486
      7 C         -11.7656   -0.0110    0.1873 C.2     1  UNL1       -0.0427
      8 C          11.7051   -0.2704   -0.0369 C.2     1  UNL1       -0.0427
      9 C         -13.1937    2.0628    0.2749 C.3     1  UNL1       -0.0314
     10 C          12.9914   -2.4292   -0.2171 C.3     1  UNL1       -0.0314
     11 C         -11.9254    1.2838    0.5600 C.2     1  UNL1       -0.0689
     12 C          11.7507   -1.5779   -0.3966 C.2     1  UNL1       -0.0689
     13 C         -12.5294   -1.0270   -1.9959 C.3     1  UNL1       -0.0558
     14 C         -13.1074   -2.1999    0.1487 C.3     1  UNL1       -0.0558
     15 C          13.5556    1.4186   -0.3613 C.3     1  UNL1       -0.0558
     16 C          12.4673    1.2391    1.8955 C.3     1  UNL1       -0.0558
     17 C         -10.5162   -0.7258    0.3915 C.2     1  UNL1       -0.0579
     18 C          10.5386    0.5604   -0.2876 C.2     1  UNL1       -0.0579
     19 C         -10.9033    2.1251    1.2890 C.3     1  UNL1       -0.0432
     20 C          10.6162   -2.3640   -1.0125 C.3     1  UNL1       -0.0432
     21 C          -9.3101   -0.1674    0.2000 C.2     1  UNL1       -0.0586
     22 C           9.2794    0.1212   -0.1333 C.2     1  UNL1       -0.0586
     23 C          -8.0143   -0.8203    0.3882 C.2     1  UNL1       -0.0504
     24 C           8.0576    0.8903   -0.3702 C.2     1  UNL1       -0.0504
     25 C          -8.0214   -2.2597    0.8498 C.3     1  UNL1       -0.0397
     26 C           8.2067    2.3079   -0.8682 C.3     1  UNL1       -0.0397
     27 C          -6.8238   -0.2163    0.1826 C.2     1  UNL1       -0.0588
     28 C           6.8152    0.3903   -0.1964 C.2     1  UNL1       -0.0588
     29 C          -5.4906   -0.7696    0.3389 C.2     1  UNL1       -0.0613
     30 C           5.5378    1.0456   -0.3959 C.2     1  UNL1       -0.0613
     31 C          -4.3789   -0.0528    0.0989 C.2     1  UNL1       -0.0588
     32 C           4.3476    0.4561   -0.1936 C.2     1  UNL1       -0.0588
     33 C          -2.9988   -0.5222    0.2249 C.2     1  UNL1       -0.0504
     34 C           3.0244    1.0661   -0.3595 C.2     1  UNL1       -0.0504
     35 C          -2.7772   -1.9381    0.6986 C.3     1  UNL1       -0.0397
     36 C           2.9783    2.4996   -0.8248 C.3     1  UNL1       -0.0397
     37 C          -1.9244    0.2540   -0.0330 C.2     1  UNL1       -0.0588
     38 C           1.9379    0.3050   -0.1059 C.2     1  UNL1       -0.0588
     39 C          -0.5200   -0.0913    0.0540 C.2     1  UNL1       -0.0615
     40 C           0.5427    0.6895   -0.2053 C.2     1  UNL1       -0.0615
     41 H         -14.9809   -0.5336   -1.1065 H       1  UNL1        0.0274
     42 H         -14.6780   -0.1942    0.5896 H       1  UNL1        0.0274
     43 H          14.9007   -0.0578    1.3881 H       1  UNL1        0.0274
     44 H          13.6261   -1.0679    2.0491 H       1  UNL1        0.0274
     45 H         -15.1180    1.8792   -0.6708 H       1  UNL1        0.0269
     46 H         -13.7657    1.5561   -1.7445 H       1  UNL1        0.0269
     47 H          15.0309   -2.3289    0.4631 H       1  UNL1        0.0269
     48 H          14.6555   -1.1947   -0.8253 H       1  UNL1        0.0269
     49 H         -12.9377    3.0589   -0.1072 H       1  UNL1        0.0310
     50 H         -13.7245    2.2123    1.2241 H       1  UNL1        0.0310
     51 H          13.1799   -3.0184   -1.1229 H       1  UNL1        0.0310
     52 H          12.7999   -3.1441    0.5935 H       1  UNL1        0.0310
     53 H         -13.3418   -1.5315   -2.5315 H       1  UNL1        0.0238
     54 H         -11.6340   -1.6498   -2.1064 H       1  UNL1        0.0238
     55 H         -12.3301   -0.0788   -2.5070 H       1  UNL1        0.0238
     56 H         -12.2784   -2.8883   -0.0477 H       1  UNL1        0.0238
     57 H         -14.0093   -2.6823   -0.2474 H       1  UNL1        0.0238
     58 H         -13.2289   -2.1122    1.2346 H       1  UNL1        0.0238
     59 H          12.8973    2.2601   -0.6035 H       1  UNL1        0.0238
     60 H          13.8132    0.9231   -1.3038 H       1  UNL1        0.0238
     61 H          14.4766    1.8465    0.0515 H       1  UNL1        0.0238
     62 H          13.3367    1.6674    2.4081 H       1  UNL1        0.0238
     63 H          11.9395    0.5977    2.6110 H       1  UNL1        0.0238
     64 H          11.8023    2.0723    1.6424 H       1  UNL1        0.0238
     65 H         -10.5940   -1.7437    0.7546 H       1  UNL1        0.0621
     66 H          10.7350    1.5667   -0.6416 H       1  UNL1        0.0621
     67 H         -11.4085    2.7969    1.9939 H       1  UNL1        0.0275
     68 H         -10.3430    2.7487    0.5854 H       1  UNL1        0.0275
     69 H         -10.2131    1.5415    1.9032 H       1  UNL1        0.0275
     70 H          10.0172   -2.8518   -0.2374 H       1  UNL1        0.0275
     71 H          11.0083   -3.1587   -1.6589 H       1  UNL1        0.0275
     72 H           9.9808   -1.7688   -1.6729 H       1  UNL1        0.0275
     73 H          -9.2338    0.8426   -0.1967 H       1  UNL1        0.0620
     74 H           9.0889   -0.8649    0.2815 H       1  UNL1        0.0620
     75 H          -7.0523   -2.7392    0.9778 H       1  UNL1        0.0278
     76 H          -8.5673   -2.8803    0.1289 H       1  UNL1        0.0278
     77 H          -8.5251   -2.3381    1.8208 H       1  UNL1        0.0278
     78 H           8.7409    2.9103   -0.1238 H       1  UNL1        0.0278
     79 H           7.2876    2.8471   -1.0927 H       1  UNL1        0.0278
     80 H           8.7877    2.3189   -1.7983 H       1  UNL1        0.0278
     81 H          -6.8440    0.8237   -0.1458 H       1  UNL1        0.0620
     82 H           6.7362   -0.6420    0.1473 H       1  UNL1        0.0620
     83 H          -5.3867   -1.7974    0.6561 H       1  UNL1        0.0618
     84 H           5.5437    2.0792   -0.7140 H       1  UNL1        0.0618
     85 H          -4.4832    0.9825   -0.2248 H       1  UNL1        0.0620
     86 H           4.3471   -0.5839    0.1336 H       1  UNL1        0.0620
     87 H          -3.2750   -2.0922    1.6638 H       1  UNL1        0.0278
     88 H          -3.2048   -2.6440   -0.0234 H       1  UNL1        0.0278
     89 H          -1.7457   -2.2497    0.8542 H       1  UNL1        0.0278
     90 H           3.4831    3.1529   -0.1041 H       1  UNL1        0.0278
     91 H           1.9677    2.8941   -0.9455 H       1  UNL1        0.0278
     92 H           3.4696    2.6034   -1.7990 H       1  UNL1        0.0278
     93 H          -2.1061    1.2785   -0.3592 H       1  UNL1        0.0620
     94 H           2.0859   -0.7259    0.2177 H       1  UNL1        0.0620
     95 H          -0.2764   -1.1040    0.3568 H       1  UNL1        0.0618
     96 H           0.3341    1.7091   -0.5157 H       1  UNL1        0.0618
@<TRIPOS>BOND
     1     1     3    1
     2     1     7    1
     3     1    13    1
     4     1    14    1
     5     2     4    1
     6     2     8    1
     7     2    15    1
     8     2    16    1
     9     3     5    1
    10     3    41    1
    11     3    42    1
    12     4     6    1
    13     4    43    1
    14     4    44    1
    15     5     9    1
    16     5    45    1
    17     5    46    1
    18     6    10    1
    19     6    47    1
    20     6    48    1
    21     7    11    2
    22     7    17    1
    23     8    12    2
    24     8    18    1
    25     9    11    1
    26     9    49    1
    27     9    50    1
    28    10    12    1
    29    10    51    1
    30    10    52    1
    31    11    19    1
    32    12    20    1
    33    13    53    1
    34    13    54    1
    35    13    55    1
    36    14    56    1
    37    14    57    1
    38    14    58    1
    39    15    59    1
    40    15    60    1
    41    15    61    1
    42    16    62    1
    43    16    63    1
    44    16    64    1
    45    17    21    2
    46    17    65    1
    47    18    22    2
    48    18    66    1
    49    19    67    1
    50    19    68    1
    51    19    69    1
    52    20    70    1
    53    20    71    1
    54    20    72    1
    55    21    23    1
    56    21    73    1
    57    22    24    1
    58    22    74    1
    59    23    25    1
    60    23    27    2
    61    24    26    1
    62    24    28    2
    63    25    75    1
    64    25    76    1
    65    25    77    1
    66    26    78    1
    67    26    79    1
    68    26    80    1
    69    27    29    1
    70    27    81    1
    71    28    30    1
    72    28    82    1
    73    29    31    2
    74    29    83    1
    75    30    32    2
    76    30    84    1
    77    31    33    1
    78    31    85    1
    79    32    34    1
    80    32    86    1
    81    33    35    1
    82    33    37    2
    83    34    36    1
    84    34    38    2
    85    35    87    1
    86    35    88    1
    87    35    89    1
    88    36    90    1
    89    36    91    1
    90    36    92    1
    91    37    39    1
    92    37    93    1
    93    38    40    1
    94    38    94    1
    95    39    40    2
    96    39    95    1
    97    40    96    1
