# Supplementary material for: Exploring the Critical Components and Therapeutic Mechanisms of Perilla frutescens L. in the Treatment of Chronic Kidney Disease via Network Pharmacology
Source: Front Pharmacol. 2021 Nov 26;12:717744. doi: 10.3389/fphar.2021.717744 (PMC8662752; doi:10.3389/fphar.2021.717744)
Supplement: Supplementary file 2 [file DataSheet3.zip › Network analysis material/beta-carotene_5280489.sdf]

5280489
  -OEChem-03302005293D

 96 97  0     0  0  0  0  0  0999 V2000
  -12.8901   -0.8145   -0.5076 C   0  0  0  0  0  0  0  0  0  0  0  0
   12.8997    0.4410    0.6411 C   0  0  0  0  0  0  0  0  0  0  0  0
  -14.2559   -0.0801   -0.4187 C   0  0  0  0  0  0  0  0  0  0  0  0
   13.9687   -0.5754    1.1283 C   0  0  0  0  0  0  0  0  0  0  0  0
  -14.1325    1.4021   -0.7232 C   0  0  0  0  0  0  0  0  0  0  0  0
   14.2584   -1.6458    0.0914 C   0  0  0  0  0  0  0  0  0  0  0  0
  -11.7656   -0.0110    0.1873 C   0  0  0  0  0  0  0  0  0  0  0  0
   11.7051   -0.2704   -0.0369 C   0  0  0  0  0  0  0  0  0  0  0  0
  -13.1937    2.0628    0.2749 C   0  0  0  0  0  0  0  0  0  0  0  0
   12.9914   -2.4292   -0.2171 C   0  0  0  0  0  0  0  0  0  0  0  0
  -11.9254    1.2838    0.5600 C   0  0  0  0  0  0  0  0  0  0  0  0
   11.7507   -1.5779   -0.3966 C   0  0  0  0  0  0  0  0  0  0  0  0
  -12.5294   -1.0270   -1.9959 C   0  0  0  0  0  0  0  0  0  0  0  0
  -13.1074   -2.1999    0.1487 C   0  0  0  0  0  0  0  0  0  0  0  0
   13.5556    1.4186   -0.3613 C   0  0  0  0  0  0  0  0  0  0  0  0
   12.4673    1.2391    1.8955 C   0  0  0  0  0  0  0  0  0  0  0  0
  -10.5162   -0.7258    0.3915 C   0  0  0  0  0  0  0  0  0  0  0  0
   10.5386    0.5604   -0.2876 C   0  0  0  0  0  0  0  0  0  0  0  0
  -10.9033    2.1251    1.2890 C   0  0  0  0  0  0  0  0  0  0  0  0
   10.6162   -2.3640   -1.0125 C   0  0  0  0  0  0  0  0  0  0  0  0
   -9.3101   -0.1674    0.2000 C   0  0  0  0  0  0  0  0  0  0  0  0
    9.2794    0.1212   -0.1333 C   0  0  0  0  0  0  0  0  0  0  0  0
   -8.0143   -0.8203    0.3882 C   0  0  0  0  0  0  0  0  0  0  0  0
    8.0576    0.8903   -0.3702 C   0  0  0  0  0  0  0  0  0  0  0  0
   -8.0214   -2.2597    0.8498 C   0  0  0  0  0  0  0  0  0  0  0  0
    8.2067    2.3079   -0.8682 C   0  0  0  0  0  0  0  0  0  0  0  0
   -6.8238   -0.2163    0.1826 C   0  0  0  0  0  0  0  0  0  0  0  0
    6.8152    0.3903   -0.1964 C   0  0  0  0  0  0  0  0  0  0  0  0
   -5.4906   -0.7696    0.3389 C   0  0  0  0  0  0  0  0  0  0  0  0
    5.5378    1.0456   -0.3959 C   0  0  0  0  0  0  0  0  0  0  0  0
   -4.3789   -0.0528    0.0989 C   0  0  0  0  0  0  0  0  0  0  0  0
    4.3476    0.4561   -0.1936 C   0  0  0  0  0  0  0  0  0  0  0  0
   -2.9988   -0.5222    0.2249 C   0  0  0  0  0  0  0  0  0  0  0  0
    3.0244    1.0661   -0.3595 C   0  0  0  0  0  0  0  0  0  0  0  0
   -2.7772   -1.9381    0.6986 C   0  0  0  0  0  0  0  0  0  0  0  0
    2.9783    2.4996   -0.8248 C   0  0  0  0  0  0  0  0  0  0  0  0
   -1.9244    0.2540   -0.0330 C   0  0  0  0  0  0  0  0  0  0  0  0
    1.9379    0.3050   -0.1059 C   0  0  0  0  0  0  0  0  0  0  0  0
   -0.5200   -0.0913    0.0540 C   0  0  0  0  0  0  0  0  0  0  0  0
    0.5427    0.6895   -0.2053 C   0  0  0  0  0  0  0  0  0  0  0  0
  -14.9809   -0.5336   -1.1065 H   0  0  0  0  0  0  0  0  0  0  0  0
  -14.6780   -0.1942    0.5896 H   0  0  0  0  0  0  0  0  0  0  0  0
   14.9007   -0.0578    1.3881 H   0  0  0  0  0  0  0  0  0  0  0  0
   13.6261   -1.0679    2.0491 H   0  0  0  0  0  0  0  0  0  0  0  0
  -15.1180    1.8792   -0.6708 H   0  0  0  0  0  0  0  0  0  0  0  0
  -13.7657    1.5561   -1.7445 H   0  0  0  0  0  0  0  0  0  0  0  0
   15.0309   -2.3289    0.4631 H   0  0  0  0  0  0  0  0  0  0  0  0
   14.6555   -1.1947   -0.8253 H   0  0  0  0  0  0  0  0  0  0  0  0
  -12.9377    3.0589   -0.1072 H   0  0  0  0  0  0  0  0  0  0  0  0
  -13.7245    2.2123    1.2241 H   0  0  0  0  0  0  0  0  0  0  0  0
   13.1799   -3.0184   -1.1229 H   0  0  0  0  0  0  0  0  0  0  0  0
   12.7999   -3.1441    0.5935 H   0  0  0  0  0  0  0  0  0  0  0  0
  -13.3418   -1.5315   -2.5315 H   0  0  0  0  0  0  0  0  0  0  0  0
  -11.6340   -1.6498   -2.1064 H   0  0  0  0  0  0  0  0  0  0  0  0
  -12.3301   -0.0788   -2.5070 H   0  0  0  0  0  0  0  0  0  0  0  0
  -12.2784   -2.8883   -0.0477 H   0  0  0  0  0  0  0  0  0  0  0  0
  -14.0093   -2.6823   -0.2474 H   0  0  0  0  0  0  0  0  0  0  0  0
  -13.2289   -2.1122    1.2346 H   0  0  0  0  0  0  0  0  0  0  0  0
   12.8973    2.2601   -0.6035 H   0  0  0  0  0  0  0  0  0  0  0  0
   13.8132    0.9231   -1.3038 H   0  0  0  0  0  0  0  0  0  0  0  0
   14.4766    1.8465    0.0515 H   0  0  0  0  0  0  0  0  0  0  0  0
   13.3367    1.6674    2.4081 H   0  0  0  0  0  0  0  0  0  0  0  0
   11.9395    0.5977    2.6110 H   0  0  0  0  0  0  0  0  0  0  0  0
   11.8023    2.0723    1.6424 H   0  0  0  0  0  0  0  0  0  0  0  0
  -10.5940   -1.7437    0.7546 H   0  0  0  0  0  0  0  0  0  0  0  0
   10.7350    1.5667   -0.6416 H   0  0  0  0  0  0  0  0  0  0  0  0
  -11.4085    2.7969    1.9939 H   0  0  0  0  0  0  0  0  0  0  0  0
  -10.3430    2.7487    0.5854 H   0  0  0  0  0  0  0  0  0  0  0  0
  -10.2131    1.5415    1.9032 H   0  0  0  0  0  0  0  0  0  0  0  0
   10.0172   -2.8518   -0.2374 H   0  0  0  0  0  0  0  0  0  0  0  0
   11.0083   -3.1587   -1.6589 H   0  0  0  0  0  0  0  0  0  0  0  0
    9.9808   -1.7688   -1.6729 H   0  0  0  0  0  0  0  0  0  0  0  0
   -9.2338    0.8426   -0.1967 H   0  0  0  0  0  0  0  0  0  0  0  0
    9.0889   -0.8649    0.2815 H   0  0  0  0  0  0  0  0  0  0  0  0
   -7.0523   -2.7392    0.9778 H   0  0  0  0  0  0  0  0  0  0  0  0
   -8.5673   -2.8803    0.1289 H   0  0  0  0  0  0  0  0  0  0  0  0
   -8.5251   -2.3381    1.8208 H   0  0  0  0  0  0  0  0  0  0  0  0
    8.7409    2.9103   -0.1238 H   0  0  0  0  0  0  0  0  0  0  0  0
    7.2876    2.8471   -1.0927 H   0  0  0  0  0  0  0  0  0  0  0  0
    8.7877    2.3189   -1.7983 H   0  0  0  0  0  0  0  0  0  0  0  0
   -6.8440    0.8237   -0.1458 H   0  0  0  0  0  0  0  0  0  0  0  0
    6.7362   -0.6420    0.1473 H   0  0  0  0  0  0  0  0  0  0  0  0
   -5.3867   -1.7974    0.6561 H   0  0  0  0  0  0  0  0  0  0  0  0
    5.5437    2.0792   -0.7140 H   0  0  0  0  0  0  0  0  0  0  0  0
   -4.4832    0.9825   -0.2248 H   0  0  0  0  0  0  0  0  0  0  0  0
    4.3471   -0.5839    0.1336 H   0  0  0  0  0  0  0  0  0  0  0  0
   -3.2750   -2.0922    1.6638 H   0  0  0  0  0  0  0  0  0  0  0  0
   -3.2048   -2.6440   -0.0234 H   0  0  0  0  0  0  0  0  0  0  0  0
   -1.7457   -2.2497    0.8542 H   0  0  0  0  0  0  0  0  0  0  0  0
    3.4831    3.1529   -0.1041 H   0  0  0  0  0  0  0  0  0  0  0  0
    1.9677    2.8941   -0.9455 H   0  0  0  0  0  0  0  0  0  0  0  0
    3.4696    2.6034   -1.7990 H   0  0  0  0  0  0  0  0  0  0  0  0
   -2.1061    1.2785   -0.3592 H   0  0  0  0  0  0  0  0  0  0  0  0
    2.0859   -0.7259    0.2177 H   0  0  0  0  0  0  0  0  0  0  0  0
   -0.2764   -1.1040    0.3568 H   0  0  0  0  0  0  0  0  0  0  0  0
    0.3341    1.7091   -0.5157 H   0  0  0  0  0  0  0  0  0  0  0  0
  1  3  1  0  0  0  0
  1  7  1  0  0  0  0
  1 13  1  0  0  0  0
  1 14  1  0  0  0  0
  2  4  1  0  0  0  0
  2  8  1  0  0  0  0
  2 15  1  0  0  0  0
  2 16  1  0  0  0  0
  3  5  1  0  0  0  0
  3 41  1  0  0  0  0
  3 42  1  0  0  0  0
  4  6  1  0  0  0  0
  4 43  1  0  0  0  0
  4 44  1  0  0  0  0
  5  9  1  0  0  0  0
  5 45  1  0  0  0  0
  5 46  1  0  0  0  0
  6 10  1  0  0  0  0
  6 47  1  0  0  0  0
  6 48  1  0  0  0  0
  7 11  2  0  0  0  0
  7 17  1  0  0  0  0
  8 12  2  0  0  0  0
  8 18  1  0  0  0  0
  9 11  1  0  0  0  0
  9 49  1  0  0  0  0
  9 50  1  0  0  0  0
 10 12  1  0  0  0  0
 10 51  1  0  0  0  0
 10 52  1  0  0  0  0
 11 19  1  0  0  0  0
 12 20  1  0  0  0  0
 13 53  1  0  0  0  0
 13 54  1  0  0  0  0
 13 55  1  0  0  0  0
 14 56  1  0  0  0  0
 14 57  1  0  0  0  0
 14 58  1  0  0  0  0
 15 59  1  0  0  0  0
 15 60  1  0  0  0  0
 15 61  1  0  0  0  0
 16 62  1  0  0  0  0
 16 63  1  0  0  0  0
 16 64  1  0  0  0  0
 17 21  2  0  0  0  0
 17 65  1  0  0  0  0
 18 22  2  0  0  0  0
 18 66  1  0  0  0  0
 19 67  1  0  0  0  0
 19 68  1  0  0  0  0
 19 69  1  0  0  0  0
 20 70  1  0  0  0  0
 20 71  1  0  0  0  0
 20 72  1  0  0  0  0
 21 23  1  0  0  0  0
 21 73  1  0  0  0  0
 22 24  1  0  0  0  0
 22 74  1  0  0  0  0
 23 25  1  0  0  0  0
 23 27  2  0  0  0  0
 24 26  1  0  0  0  0
 24 28  2  0  0  0  0
 25 75  1  0  0  0  0
 25 76  1  0  0  0  0
 25 77  1  0  0  0  0
 26 78  1  0  0  0  0
 26 79  1  0  0  0  0
 26 80  1  0  0  0  0
 27 29  1  0  0  0  0
 27 81  1  0  0  0  0
 28 30  1  0  0  0  0
 28 82  1  0  0  0  0
 29 31  2  0  0  0  0
 29 83  1  0  0  0  0
 30 32  2  0  0  0  0
 30 84  1  0  0  0  0
 31 33  1  0  0  0  0
 31 85  1  0  0  0  0
 32 34  1  0  0  0  0
 32 86  1  0  0  0  0
 33 35  1  0  0  0  0
 33 37  2  0  0  0  0
 34 36  1  0  0  0  0
 34 38  2  0  0  0  0
 35 87  1  0  0  0  0
 35 88  1  0  0  0  0
 35 89  1  0  0  0  0
 36 90  1  0  0  0  0
 36 91  1  0  0  0  0
 36 92  1  0  0  0  0
 37 39  1  0  0  0  0
 37 93  1  0  0  0  0
 38 40  1  0  0  0  0
 38 94  1  0  0  0  0
 39 40  2  0  0  0  0
 39 95  1  0  0  0  0
 40 96  1  0  0  0  0
M  END
> <PUBCHEM_COMPOUND_CID>
5280489

> <PUBCHEM_CONFORMER_RMSD>
1.2

> <PUBCHEM_CONFORMER_DIVERSEORDER>
1
28
7
40
17
35
41
14
3
16
36
15
19
4
45
46
9
18
34
43
20
21
27
32
48
38
44
37
11
30
6
47
12
29
24
25
42
2
33
39
23
26
5
10
31
22
8
13

> <PUBCHEM_MMFF94_PARTIAL_CHARGES>
46
1 0.14
10 0.14
11 -0.28
12 -0.28
17 -0.15
18 -0.15
19 0.14
2 0.14
20 0.14
21 -0.15
22 -0.15
23 -0.14
24 -0.14
25 0.14
26 0.14
27 -0.15
28 -0.15
29 -0.15
30 -0.15
31 -0.15
32 -0.15
33 -0.14
34 -0.14
35 0.14
36 0.14
37 -0.15
38 -0.15
39 -0.15
40 -0.15
65 0.15
66 0.15
7 -0.14
73 0.15
74 0.15
8 -0.14
81 0.15
82 0.15
83 0.15
84 0.15
85 0.15
86 0.15
9 0.14
93 0.15
94 0.15
95 0.15
96 0.15

> <PUBCHEM_EFFECTIVE_ROTOR_COUNT>
11.6

> <PUBCHEM_PHARMACOPHORE_FEATURES>
8
1 25 hydrophobe
1 26 hydrophobe
1 35 hydrophobe
1 36 hydrophobe
3 1 13 14 hydrophobe
3 2 15 16 hydrophobe
6 1 3 5 7 9 11 rings
6 2 4 6 8 10 12 rings

> <PUBCHEM_HEAVY_ATOM_COUNT>
40

> <PUBCHEM_ATOM_DEF_STEREO_COUNT>
0

> <PUBCHEM_ATOM_UDEF_STEREO_COUNT>
0

> <PUBCHEM_BOND_DEF_STEREO_COUNT>
9

> <PUBCHEM_BOND_UDEF_STEREO_COUNT>
0

> <PUBCHEM_ISOTOPIC_ATOM_COUNT>
0

> <PUBCHEM_COMPONENT_COUNT>
1

> <PUBCHEM_CACTVS_TAUTO_COUNT>
1

> <PUBCHEM_CONFORMER_ID>
005092E900000001

> <PUBCHEM_MMFF94_ENERGY>
107.3745

> <PUBCHEM_FEATURE_SELFOVERLAP>
40.601

> <PUBCHEM_SHAPE_FINGERPRINT>
12013929 2 18335422383153138297
12559415 90 18060138726633780057
14251920 1 18335138695693295840
14251920 17 10375870775299229502
15061470 23 18343022207034222081
15274700 256 18131351904611325857
15343295 20 18201720666369187464
15343295 29 18261108566355856085
16728433 110 18273214232005797408
20580484 106 18131350804988421065
21057603 130 12103842355572574833
22082593 10 17418377991599697928
23581129 1 18409448098129516901
3092352 35 18409730695396029903
3991529 128 11025796500682120577
54131252 152 17989205976584578239
57828716 42 11167938066256400645
9663363 56 16702023084157593288

> <PUBCHEM_SHAPE_MULTIPOLES>
823.18
96.17
2.28
1.06
3.29
0.23
0.02
10.93
1.86
-0.93
-0.09
0.07
-0.07
-0.22

> <PUBCHEM_SHAPE_SELFOVERLAP>
1665.583

> <PUBCHEM_SHAPE_VOLUME>
477.9

> <PUBCHEM_COORDINATE_TYPE>
2
5
10

$$$$
