# Supplementary material for: Exploring the Critical Components and Therapeutic Mechanisms of Perilla frutescens L. in the Treatment of Chronic Kidney Disease via Network Pharmacology
Source: Front Pharmacol. 2021 Nov 26;12:717744. doi: 10.3389/fphar.2021.717744 (PMC8662752; doi:10.3389/fphar.2021.717744)
Supplement: Supplementary file 2 [file DataSheet3.zip › Network analysis material/BP.xlsx]

## Sheet: Sheet1
Category	Term	Count	%	PValue	Genes	List Total	Pop Hits	Pop Total	Fold Enrichment	Bonferroni	Benjamini	FDR
GOTERM_BP_DIRECT	GO:0042493~response to drug	29	27.619	2.36786e-25	CD86, CDKN1A, MAOB, HTR2A, PTGS2, SLC6A3, RELA, SLC6A4, ICAM1, CCND1, MYC, CASP3, DRD1, SNCA, IL10, JUN, TGFB1, STAT1, IL4, IL6, IFNG, CDK4, CAT, CYP1A1, BCL2, MDM2, CTNNB1, PPARG, TOP1	105	304	16792	15.2559	5.07669e-22	5.07669e-22	4.61022e-22
GOTERM_BP_DIRECT	GO:0043066~negative regulation of apoptotic process	26	24.7619	3.2802e-17	CDKN1A, GSTP1, XIAP, RELA, EGFR, IKBKB, MYC, CASP3, AKT1, MCL1, SNCA, IL10, MMP9, IL2, VEGFA, IL4, NFKBIA, IL6, CD40LG, CAT, ALB, BCL2, MDM2, BIRC5, TP53, BCL2L1	105	455	16792	9.1385	7.03275e-14	3.51637e-14	3.19327e-14
GOTERM_BP_DIRECT	GO:0032355~response to estradiol	14	13.3333	1.16975e-14	TGFB1, PCNA, GSTP1, PTGS2, ESR1, SLC6A4, CASP9, CASP8, CCND1, MYC, CASP3, CYP1A2, CAT, CTNNB1	105	91	16792	24.6037	2.49933e-11	8.3598e-12	7.59166e-12
GOTERM_BP_DIRECT	GO:0006954~inflammatory response	21	20	1.61693e-13	IL10, TGFB1, CCL11, LYZ, PTGS2, TNF, PIK3CG, RELA, PTGS1, SELP, C3, IKBKB, IL6, C5, IL5, CD40LG, CCL3, CCL2, AKT1, RAC1, CCR3	105	379	16792	8.86121	3.46574e-10	8.66674e-11	7.87041e-11
GOTERM_BP_DIRECT	GO:0001934~positive regulation of protein phosphorylation	14	13.3333	9.69114e-13	TGFB1, INSR, IGF2, F2, TNF, MMP9, EGFR, VEGFA, C3, CCND3, CCND1, ERBB2, AKT1, RAC1	105	127	16792	17.6294	2.07778e-09	4.15556e-10	3.77373e-10
GOTERM_BP_DIRECT	GO:0045429~positive regulation of nitric oxide biosynthetic process	10	9.52381	4.4617e-12	IL6, IFNG, INSR, AKT1, OPRM1, PTGS2, ESR1, TNF, EGFR, ICAM1	105	43	16792	37.1916	9.56578e-09	1.59432e-09	1.44782e-09
GOTERM_BP_DIRECT	GO:0007568~aging	14	13.3333	2.79134e-11	IL10, CD86, JUN, TGFB1, HTR2A, SLC6A3, RELA, CASP9, IL6, CAT, CYP1A1, CCL2, AKT1, SNCA	105	165	16792	13.5693	5.98464e-08	8.54949e-09	7.76392e-09
GOTERM_BP_DIRECT	GO:0045893~positive regulation of transcription, DNA-templated	21	20	4.40082e-11	IL10, RB1, CD86, JUN, TGFB1, STAT1, CD80, INSR, ESR1, TNF, RELA, IL4, IKBKB, AR, IL6, IL5, MYC, MAPK1, CTNNB1, PPARG, TP53	105	515	16792	6.52117	9.43537e-08	1.09694e-08	9.96149e-09
GOTERM_BP_DIRECT	GO:0045471~response to ethanol	12	11.4286	4.60469e-11	IL4, CASP8, MAOB, CCND1, MYC, GSTP1, CAT, CCL2, SLC2A4, SLC6A3, IL2, ICAM1	105	105	16792	18.277	9.87246e-08	1.09694e-08	9.96149e-09
GOTERM_BP_DIRECT	GO:0008284~positive regulation of cell proliferation	20	19.0476	6.26746e-11	CD86, TGFB1, INSR, IGF2, HTR2A, F2, EGFR, IL2, RELA, VEGFA, AR, IL6, IFNG, CDK4, MYC, MDM2, BCL2, BIRC5, MAPK1, BCL2L1	105	466	16792	6.86368	1.34374e-07	1.34374e-08	1.22027e-08
GOTERM_BP_DIRECT	GO:0071407~cellular response to organic cyclic compound	10	9.52381	9.16178e-11	NFKBIA, TGFB1, CASP8, STAT1, CASP3, CYP1A1, CCL3, CCL2, AKT1, TNF	105	59	16792	27.1057	1.96429e-07	1.78571e-08	1.62164e-08
GOTERM_BP_DIRECT	GO:0009636~response to toxic substance	11	10.4762	1.13668e-10	CDKN1A, MAOB, CDK4, GSTP1, PON1, MDM2, BCL2, CCL3, BAX, MAPK1, SLC6A4	105	85	16792	20.696	2.43704e-07	2.03087e-08	1.84426e-08
GOTERM_BP_DIRECT	GO:0045944~positive regulation of transcription from RNA polymerase II promoter	27	25.7143	1.73213e-10	RB1, TOP2A, APP, ADRB2, TNF, RELA, EGFR, IKBKB, MYC, AKT1, IL10, JUN, TGFB1, STAT1, ESR1, IL2, VEGFA, IL4, NFKBIA, AR, IL6, IFNG, CTNNB1, PPARG, PGR, MET, TP53	105	981	16792	4.40157	3.71369e-07	2.85669e-08	2.5942e-08
GOTERM_BP_DIRECT	GO:0097421~liver regeneration	8	7.61905	3.97558e-10	IL10, NFKBIA, TGFB1, PCNA, CCND1, MYC, HMOX1, EGFR	105	29	16792	44.1169	8.52363e-07	5.71318e-08	5.18823e-08
GOTERM_BP_DIRECT	GO:0032496~response to lipopolysaccharide	13	12.381	3.99709e-10	JUN, MAOB, OPRM1, PTGS2, SELP, CASP9, CASP8, CASP3, CYP1A2, CYP1A1, REN, IDO1, SNCA	105	164	16792	12.6769	8.56977e-07	5.71318e-08	5.18823e-08
GOTERM_BP_DIRECT	GO:0051092~positive regulation of NF-kappaB transcription factor activity	12	11.4286	6.04492e-10	NFKBIA, IKBKB, AR, IL6, TGFB1, CD40LG, PRKCB, CAT, BTK, TNF, RELA, ICAM1	105	133	16792	14.4292	1.29603e-06	8.1002e-08	7.35591e-08
GOTERM_BP_DIRECT	GO:0046677~response to antibiotic	8	7.61905	8.4441e-10	CASP9, IL6, CASP8, CASP3, MDM2, CYP1A1, CCL2, TP53	105	32	16792	39.981	1.81041e-06	1.00742e-07	9.14852e-08
GOTERM_BP_DIRECT	GO:0070374~positive regulation of ERK1 and ERK2 cascade	13	12.381	8.4578e-10	JUN, TGFB1, CCL11, PRKCA, HTR2A, OPRM1, TNF, EGFR, ICAM1, VEGFA, IL6, CCL3, CCL2	105	175	16792	11.8801	1.81335e-06	1.00742e-07	9.14852e-08
GOTERM_BP_DIRECT	GO:0097192~extrinsic apoptotic signaling pathway in absence of ligand	8	7.61905	1.33601e-09	CASP9, IL4, CASP3, BCL2, BAX, IL2, BCL2L1, MCL1	105	34	16792	37.6291	2.8644e-06	1.50758e-07	1.36906e-07
GOTERM_BP_DIRECT	GO:0048661~positive regulation of smooth muscle cell proliferation	9	8.57143	3.23041e-09	IL6, JUN, STAT1, MYC, HMOX1, AKT1, PTGS2, TNF, EGFR	105	60	16792	23.9886	6.92599e-06	3.463e-07	3.14481e-07
GOTERM_BP_DIRECT	GO:0010628~positive regulation of gene expression	14	13.3333	8.35334e-09	TGFB1, CAV1, TNF, SLC6A4, VEGFA, AR, GJA1, IL6, IFNG, MYC, ERBB2, MDM2, CCL3, TP53	105	262	16792	8.54555	1.79094e-05	8.52836e-07	7.74474e-07
GOTERM_BP_DIRECT	GO:0001666~response to hypoxia	12	11.4286	9.24892e-09	TGFB1, PLAU, PRKCB, CASP3, CAV1, MMP2, CAT, CYP1A1, HMOX1, CCL2, SLC6A4, VEGFA	105	172	16792	11.1575	1.98295e-05	9.01349e-07	8.18529e-07
GOTERM_BP_DIRECT	GO:0010629~negative regulation of gene expression	11	10.4762	1.27697e-08	RB1, CDKN1A, GJA1, TGFB1, IFNG, CCL3, AKT1, PGR, ESR1, TNF, XDH	105	137	16792	12.8406	2.73778e-05	1.19036e-06	1.08098e-06
GOTERM_BP_DIRECT	GO:0071222~cellular response to lipopolysaccharide	10	9.52381	3.30361e-08	IL10, CD86, IL6, IFNG, GSTP1, CD80, CCL2, TNF, RELA, ICAM1	105	113	16792	14.1525	7.08269e-05	2.95123e-06	2.68005e-06
GOTERM_BP_DIRECT	GO:0031663~lipopolysaccharide-mediated signaling pathway	7	6.66667	3.87982e-08	NFKBIA, TGFB1, CCL3, MAPK1, CCL2, AKT1, TNF	105	32	16792	34.9833	8.31799e-05	3.18818e-06	2.89523e-06
GOTERM_BP_DIRECT	GO:0045907~positive regulation of vasoconstriction	7	6.66667	3.87982e-08	GJA1, CAV1, AKT1, HTR2A, PTGS2, EGFR, ICAM1	105	32	16792	34.9833	8.31799e-05	3.18818e-06	2.89523e-06
GOTERM_BP_DIRECT	GO:0050731~positive regulation of peptidyl-tyrosine phosphorylation	9	8.57143	4.02295e-08	IL6, TGFB1, IL5, CD80, IGF2, HTR2A, TP53, ICAM1, VEGFA	105	82	16792	17.5526	8.62484e-05	3.18818e-06	2.89523e-06
GOTERM_BP_DIRECT	GO:0043065~positive regulation of apoptotic process	14	13.3333	4.16366e-08	TOP2A, TGFB1, PTGS2, TNF, IL6, CDK4, BAX, AKT1, HMOX1, CTNNB1, RAC1, TP53, BCL2L1, SNCA	105	300	16792	7.46311	8.92649e-05	3.18818e-06	2.89523e-06
GOTERM_BP_DIRECT	GO:0051897~positive regulation of protein kinase B signaling	9	8.57143	4.87084e-08	IL6, TGFB1, INSR, IGF2, CCL3, TNF, F3, EGFR, PIK3CG	105	84	16792	17.1347	0.000104425	3.60107e-06	3.27018e-06
GOTERM_BP_DIRECT	GO:0071456~cellular response to hypoxia	9	8.57143	1.39372e-07	MDM2, BCL2, HMOX1, AKT1, SLC2A4, PTGS2, TP53, ICAM1, VEGFA	105	96	16792	14.9929	0.00029877	9.96049e-06	9.04527e-06
GOTERM_BP_DIRECT	GO:0030335~positive regulation of cell migration	11	10.4762	2.09308e-07	TGFB1, CCL11, PLAU, INSR, CCL3, MAPK1, PRKCA, DRD1, F3, EGFR, VEGFA	105	184	16792	9.56066	0.000448656	1.4476e-05	1.31459e-05
GOTERM_BP_DIRECT	GO:0001938~positive regulation of endothelial cell proliferation	8	7.61905	2.24431e-07	JUN, CCL11, CCL2, AKT1, PRKCA, F3, CCR3, VEGFA	105	69	16792	18.5419	0.000481064	1.50369e-05	1.36552e-05
GOTERM_BP_DIRECT	GO:0043525~positive regulation of neuron apoptotic process	7	6.66667	2.47026e-07	CASP9, JUN, CASP3, CCL3, BAX, CTNNB1, TP53	105	43	16792	26.0341	0.000529484	1.56455e-05	1.42079e-05
GOTERM_BP_DIRECT	GO:0033138~positive regulation of peptidyl-serine phosphorylation	8	7.61905	2.48109e-07	IL6, TGFB1, CAV1, BCL2, AKT1, TNF, SNCA, VEGFA	105	70	16792	18.277	0.000531804	1.56455e-05	1.42079e-05
GOTERM_BP_DIRECT	GO:0051091~positive regulation of sequence-specific DNA binding transcription factor activity	9	8.57143	2.79933e-07	IL10, IL4, IL6, IL5, CTNNB1, AKT1, PPARG, ESR1, TNF	105	105	16792	13.7078	0.000599996	1.71479e-05	1.55723e-05
GOTERM_BP_DIRECT	GO:0008283~cell proliferation	14	13.3333	4.14096e-07	CHRM3, PCNA, TYR, EGFR, AR, MYC, ERBB2, CYP1A1, BCL2, AKT1, RAC1, MET, TP53, BCL2L1	105	366	16792	6.1173	0.000887427	2.46617e-05	2.23957e-05
GOTERM_BP_DIRECT	GO:0008630~intrinsic apoptotic signaling pathway in response to DNA damage	7	6.66667	4.26458e-07	CASP9, BCL2, BAX, HMOX1, TNF, BCL2L1, MCL1	105	47	16792	23.8184	0.000913907	2.47115e-05	2.24409e-05
GOTERM_BP_DIRECT	GO:0032869~cellular response to insulin stimulus	8	7.61905	4.80402e-07	STAT1, MYC, GSTP1, INSR, CCL2, AKT1, PPARG, SLC2A4	105	77	16792	16.6155	0.00102945	2.71048e-05	2.46143e-05
GOTERM_BP_DIRECT	GO:0030168~platelet activation	9	8.57143	5.64378e-07	IL6, CD40LG, PRKCB, MAPK1, AKT1, PRKCA, RAC1, F2, PIK3CG	105	115	16792	12.5158	0.0012093	3.02507e-05	2.74711e-05
GOTERM_BP_DIRECT	GO:0045766~positive regulation of angiogenesis	9	8.57143	5.64378e-07	C3, C5, CCL11, PRKCB, HMOX1, PRKCA, F3, CCR3, VEGFA	105	115	16792	12.5158	0.0012093	3.02507e-05	2.74711e-05
GOTERM_BP_DIRECT	GO:0006919~activation of cysteine-type endopeptidase activity involved in apoptotic process	8	7.61905	8.04625e-07	CASP8, CASP3, BAX, PPARG, TNF, F3, XDH, SNCA	105	83	16792	15.4143	0.00172363	4.2076e-05	3.82099e-05
GOTERM_BP_DIRECT	GO:0006468~protein phosphorylation	15	14.2857	8.30318e-07	APP, TGFB1, CCL11, PRKCB, PRKCA, PIK3CG, IKBKB, CCND1, CDK4, ERBB2, BTK, CCL2, BIRC5, AKT1, MAPK1	105	456	16792	5.26065	0.00177862	4.23858e-05	3.84912e-05
GOTERM_BP_DIRECT	GO:0048146~positive regulation of fibroblast proliferation	7	6.66667	9.9045e-07	CDKN1A, JUN, TGFB1, CDK4, MYC, ESR1, EGFR	105	54	16792	20.7309	0.00212127	4.93843e-05	4.48466e-05
GOTERM_BP_DIRECT	GO:0043200~response to amino acid	6	5.71429	1.2365e-06	IL6, CASP3, GSTP1, CCL2, RELA, ICAM1	105	31	16792	30.953	0.00264755	6.02513e-05	5.47151e-05
GOTERM_BP_DIRECT	GO:0043406~positive regulation of MAP kinase activity	7	6.66667	1.68523e-06	TGFB1, ERBB2, HTR2A, TNF, EGFR, PIK3CG, VEGFA	105	59	16792	18.974	0.00360662	8.02919e-05	7.29143e-05
GOTERM_BP_DIRECT	GO:0050679~positive regulation of epithelial cell proliferation	7	6.66667	1.86314e-06	IL6, TGFB1, MYC, ERBB2, SCN5A, EGFR, VEGFA	105	60	16792	18.6578	0.0039866	8.68383e-05	7.88592e-05
GOTERM_BP_DIRECT	GO:0006915~apoptotic process	16	15.2381	2.09351e-06	RB1, PRKCB, STAT1, XIAP, CASP9, NFKBIA, GJA1, CASP8, IFNG, CASP3, BCL2, BAX, BIRC5, MAPK1, TP53, SNCA	105	567	16792	4.51284	0.00447843	9.54996e-05	8.67247e-05
GOTERM_BP_DIRECT	GO:0009611~response to wounding	7	6.66667	2.49095e-06	TGFB1, MYC, CYP1A1, CCL2, RAC1, F2, GFAP	105	63	16792	17.7693	0.00532637	0.000111262	0.000101039
GOTERM_BP_DIRECT	GO:0043627~response to estrogen	7	6.66667	2.99802e-06	CCND1, CA2, CAV1, HMOX1, MAPK1, PPARG, ESR1	105	65	16792	17.2226	0.00640716	0.000131179	0.000119126
GOTERM_BP_DIRECT	GO:0043154~negative regulation of cysteine-type endopeptidase activity involved in apoptotic process	7	6.66667	4.26494e-06	IL6, MDM2, XIAP, BIRC5, AKT1, SNCA, VEGFA	105	69	16792	16.2242	0.00910238	0.000182881	0.000166077
GOTERM_BP_DIRECT	GO:0071347~cellular response to interleukin-1	7	6.66667	5.04469e-06	IL6, CCL11, MYC, CCL3, CCL2, RELA, ICAM1	105	71	16792	15.7671	0.0107576	0.000207996	0.000188885
GOTERM_BP_DIRECT	GO:0071260~cellular response to mechanical stimulus	7	6.66667	5.04469e-06	GJA1, TGFB1, CASP8, AKT1, RAC1, PTGS2, EGFR	105	71	16792	15.7671	0.0107576	0.000207996	0.000188885
GOTERM_BP_DIRECT	GO:0000165~MAPK cascade	11	10.4762	5.18784e-06	TGFB1, IL5, MYC, CAV1, ERBB2, CCL3, MAPK1, CCL2, TNF, EGFR, IL2	105	262	16792	6.71436	0.0110611	0.000209863	0.00019058
GOTERM_BP_DIRECT	GO:0071356~cellular response to tumor necrosis factor	8	7.61905	5.38015e-06	IKBKB, IL6, CCL11, CCL3, CCL2, SLC2A4, RELA, ICAM1	105	110	16792	11.6308	0.0114688	0.000213612	0.000193984
GOTERM_BP_DIRECT	GO:0006974~cellular response to DNA damage stimulus	10	9.52381	5.74029e-06	TOP2A, CASP9, CDKN1A, CCND1, MYC, BCL2, MAPK1, XIAP, AKT1, TP53	105	208	16792	7.68864	0.0122318	0.000220605	0.000200335
GOTERM_BP_DIRECT	GO:0001541~ovarian follicle development	6	5.71429	5.86496e-06	MYC, BCL2, BAX, BCL2L1, ICAM1, VEGFA	105	42	16792	22.8463	0.0124958	0.000220605	0.000200335
GOTERM_BP_DIRECT	GO:0045740~positive regulation of DNA replication	6	5.71429	5.86496e-06	IL6, JUN, PCNA, INSR, RAC1, EGFR	105	42	16792	22.8463	0.0124958	0.000220605	0.000200335
GOTERM_BP_DIRECT	GO:0042981~regulation of apoptotic process	10	9.52381	6.9584e-06	CASP9, TGFB1, CASP8, STAT1, BAX, BIRC5, ESR1, TP53, BCL2L1, MCL1	105	213	16792	7.50816	0.0148081	0.000257221	0.000233586
GOTERM_BP_DIRECT	GO:0034644~cellular response to UV	6	5.71429	7.41436e-06	CASP9, PCNA, MYC, BAX, PTGS2, TP53	105	44	16792	21.8078	0.0157708	0.00026943	0.000244674
GOTERM_BP_DIRECT	GO:0035902~response to immobilization stress	5	4.7619	7.66263e-06	TGFB1, CYP1A2, CYP1A1, REN, PPARG	105	21	16792	38.0771	0.0162945	0.000273811	0.000248652
GOTERM_BP_DIRECT	GO:0031295~T cell costimulation	7	6.66667	8.73623e-06	CD86, CD40LG, CAV1, CD80, AKT1, CD247, RAC1	105	78	16792	14.3521	0.0185562	0.000307057	0.000278843
GOTERM_BP_DIRECT	GO:0051591~response to cAMP	6	5.71429	9.26695e-06	JUN, STAT1, REN, TYR, RELA, SLC6A3	105	46	16792	20.8596	0.0196723	0.000320457	0.000291012
GOTERM_BP_DIRECT	GO:0006935~chemotaxis	8	7.61905	1.06589e-05	IL4, C5, CCL11, PLAU, CCL3, MAPK1, CCL2, CCR3	105	122	16792	10.4868	0.0225937	0.000362741	0.000329411
GOTERM_BP_DIRECT	GO:0006955~immune response	13	12.381	1.13661e-05	IL10, CD86, CCL11, TNF, IL2, IL4, C3, IL6, IL5, CD40LG, IFNG, CCL3, CCL2	105	421	16792	4.93826	0.0240746	0.000380766	0.000345779
GOTERM_BP_DIRECT	GO:0042542~response to hydrogen peroxide	6	5.71429	1.54959e-05	JUN, STAT1, CASP3, CAT, BCL2, HMOX1	105	51	16792	18.8146	0.0326776	0.000511126	0.000464161
GOTERM_BP_DIRECT	GO:0034097~response to cytokine	6	5.71429	1.70605e-05	IL4, JUN, STAT1, BCL2, BCL2L1, MCL1	105	52	16792	18.4527	0.0359171	0.000554207	0.000503284
GOTERM_BP_DIRECT	GO:0043524~negative regulation of neuron apoptotic process	8	7.61905	1.78298e-05	JUN, BCL2, BAX, HMOX1, CCL2, BIRC5, BCL2L1, SNCA	105	132	16792	9.69235	0.037506	0.000570554	0.000518129
GOTERM_BP_DIRECT	GO:0006874~cellular calcium ion homeostasis	7	6.66667	2.4055e-05	TGFB1, CCL11, PRKCB, CAV1, CCL3, CCL2, HTR2A	105	93	16792	12.0373	0.0502671	0.000758439	0.00068875
GOTERM_BP_DIRECT	GO:0000060~protein import into nucleus, translocation	5	4.7619	2.53548e-05	NFKBIA, TGFB1, IFNG, AKT1, TNF	105	28	16792	28.5578	0.0529103	0.000787837	0.000715447
GOTERM_BP_DIRECT	GO:0045080~positive regulation of chemokine biosynthetic process	4	3.80952	2.6834e-05	IL4, IFNG, HMOX1, TNF	105	10	16792	63.9695	0.0559091	0.000821887	0.000746369
GOTERM_BP_DIRECT	GO:0007267~cell-cell signaling	10	9.52381	2.83056e-05	IL10, CD86, AR, GJA1, CD80, CCL3, PGR, ADRB1, ADRB2, IL2	105	254	16792	6.29621	0.0588832	0.000854748	0.00077621
GOTERM_BP_DIRECT	GO:0071549~cellular response to dexamethasone stimulus	5	4.7619	2.9272e-05	CASP9, IL6, TGFB1, CCL2, EGFR	105	29	16792	27.5731	0.0608312	0.000859714	0.000780719
GOTERM_BP_DIRECT	GO:0042113~B cell activation	5	4.7619	2.9272e-05	IL4, CD86, CASP8, PRKCB, BTK	105	29	16792	27.5731	0.0608312	0.000859714	0.000780719
GOTERM_BP_DIRECT	GO:0000122~negative regulation of transcription from RNA polymerase II promoter	16	15.2381	3.60138e-05	RB1, TGFB1, STAT1, CAV1, ESR1, TNF, RELA, VEGFA, IFNG, CCND1, MYC, MDM2, CTNNB1, PPARG, TP53, SNCA	105	720	16792	3.55386	0.0743092	0.00104343	0.000947553
GOTERM_BP_DIRECT	GO:0010332~response to gamma radiation	5	4.7619	3.84118e-05	MYC, BCL2, BAX, CCL2, TP53	105	31	16792	25.7942	0.0790565	0.00108362	0.00098405
GOTERM_BP_DIRECT	GO:0048147~negative regulation of fibroblast proliferation	5	4.7619	3.84118e-05	IFNG, MYC, GSTP1, BAX, TP53	105	31	16792	25.7942	0.0790565	0.00108362	0.00098405
GOTERM_BP_DIRECT	GO:2001244~positive regulation of intrinsic apoptotic signaling pathway	5	4.7619	4.94813e-05	CAV1, BCL2, BAX, TP53, BCL2L1	105	33	16792	24.2309	0.100657	0.0013261	0.00120425
GOTERM_BP_DIRECT	GO:0043491~protein kinase B signaling	5	4.7619	4.94813e-05	TGFB1, CCL3, CCL2, AKT1, TNF	105	33	16792	24.2309	0.100657	0.0013261	0.00120425
GOTERM_BP_DIRECT	GO:0051402~neuron apoptotic process	5	4.7619	4.94813e-05	RB1, APP, BCL2, BAX, BCL2L1	105	33	16792	24.2309	0.100657	0.0013261	0.00120425
GOTERM_BP_DIRECT	GO:0071364~cellular response to epidermal growth factor stimulus	5	4.7619	4.94813e-05	MYC, GSTP1, ERBB2, AKT1, EGFR	105	33	16792	24.2309	0.100657	0.0013261	0.00120425
GOTERM_BP_DIRECT	GO:0051384~response to glucocorticoid	6	5.71429	5.08734e-05	IL10, IL6, CASP3, BCL2, PTGS2, TNF	105	65	16792	14.7622	0.103337	0.00133602	0.00121326
GOTERM_BP_DIRECT	GO:0007166~cell surface receptor signaling pathway	10	9.52381	5.10979e-05	C5, CASP8, IFNG, ERBB2, CCL2, CD247, ADRB2, F2, MET, EGFR	105	274	16792	5.83664	0.103769	0.00133602	0.00121326
GOTERM_BP_DIRECT	GO:0045019~negative regulation of nitric oxide biosynthetic process	4	3.80952	6.30944e-05	IL10, IL4, CAV1, OPRM1	105	13	16792	49.2073	0.126527	0.00162608	0.00147667
GOTERM_BP_DIRECT	GO:0043123~positive regulation of I-kappaB kinase/NF-kappaB signaling	8	7.61905	6.37085e-05	IKBKB, GJA1, CASP8, PRKCB, HMOX1, CTNNB1, TNF, RELA	105	161	16792	7.94652	0.127677	0.00162608	0.00147667
GOTERM_BP_DIRECT	GO:0048469~cell maturation	5	4.7619	7.02204e-05	BTK, CTNNB1, REN, PPARG, VEGFA	105	36	16792	22.2116	0.139772	0.00173049	0.00157148
GOTERM_BP_DIRECT	GO:0010507~negative regulation of autophagy	5	4.7619	7.02204e-05	BCL2, AKT1, MET, BCL2L1, MCL1	105	36	16792	22.2116	0.139772	0.00173049	0.00157148
GOTERM_BP_DIRECT	GO:0009409~response to cold	5	4.7619	7.02204e-05	IL6, CASP8, ADRB1, PPARG, ADRB2	105	36	16792	22.2116	0.139772	0.00173049	0.00157148
GOTERM_BP_DIRECT	GO:0098869~cellular oxidant detoxification	6	5.71429	7.27404e-05	GSTP1, ALB, GSR, CAT, PTGS2, PTGS1	105	70	16792	13.7078	0.144408	0.00177222	0.00160938
GOTERM_BP_DIRECT	GO:0001525~angiogenesis	9	8.57143	7.36092e-05	JUN, CAV1, MMP2, HMOX1, CCL2, PRKCA, PTGS2, PIK3CG, VEGFA	105	223	16792	6.45432	0.146	0.00177324	0.00161031
GOTERM_BP_DIRECT	GO:0097190~apoptotic signaling pathway	6	5.71429	7.78689e-05	CASP8, CASP3, CAV1, BTK, BAX, PRKCA	105	71	16792	13.5147	0.153764	0.00184616	0.00167653
GOTERM_BP_DIRECT	GO:2001240~negative regulation of extrinsic apoptotic signaling pathway in absence of ligand	5	4.7619	7.83586e-05	BCL2, AKT1, TNF, BCL2L1, MCL1	105	37	16792	21.6113	0.154652	0.00184616	0.00167653
GOTERM_BP_DIRECT	GO:0044267~cellular protein metabolic process	7	6.66667	9.17982e-05	APP, MMP1, MMP2, IGF2, F2, LYZ, SNCA	105	118	16792	9.48701	0.178665	0.0021393	0.00194273
GOTERM_BP_DIRECT	GO:0030890~positive regulation of B cell proliferation	5	4.7619	9.6663e-05	IL4, CDKN1A, IL5, BCL2, IL2	105	39	16792	20.5031	0.187188	0.00222845	0.00202369
GOTERM_BP_DIRECT	GO:1904707~positive regulation of vascular smooth muscle cell proliferation	4	3.80952	9.94761e-05	IL10, MMP2, MDM2, MMP9	105	15	16792	42.6463	0.192076	0.00225259	0.00204562
GOTERM_BP_DIRECT	GO:0016032~viral process	10	9.52381	9.98118e-05	RB1, NFKBIA, MMP1, MDM2, BAX, MAPK1, CD247, TOP1, TP53, CCR3	105	299	16792	5.34862	0.192657	0.00225259	0.00204562
GOTERM_BP_DIRECT	GO:0070141~response to UV-A	3	2.85714	0.000113514	CCND1, AKT1, EGFR	105	3	16792	159.924	0.216033	0.00253515	0.00230221
GOTERM_BP_DIRECT	GO:0014066~regulation of phosphatidylinositol 3-kinase signaling	6	5.71429	0.000122008	CD86, CD80, ERBB2, MAPK1, AKT1, EGFR	105	78	16792	12.3018	0.230182	0.00269676	0.00244897
GOTERM_BP_DIRECT	GO:0097191~extrinsic apoptotic signaling pathway	5	4.7619	0.000129681	TGFB1, CASP8, IFNG, BAX, TNF	105	42	16792	19.0385	0.242744	0.00280845	0.0025504
GOTERM_BP_DIRECT	GO:0007595~lactation	5	4.7619	0.000129681	CCND1, CAV1, XDH, SLC6A3, VEGFA	105	42	16792	19.0385	0.242744	0.00280845	0.0025504
GOTERM_BP_DIRECT	GO:0043410~positive regulation of MAPK cascade	6	5.71429	0.000145919	AR, IL6, INSR, IGF2, CTNNB1, ADRB2	105	81	16792	11.8462	0.268657	0.00306682	0.00278503
GOTERM_BP_DIRECT	GO:2000811~negative regulation of anoikis	4	3.80952	0.000147333	CAV1, BCL2, BCL2L1, MCL1	105	17	16792	37.6291	0.270872	0.00306682	0.00278503
GOTERM_BP_DIRECT	GO:0055093~response to hyperoxia	4	3.80952	0.000147333	CDKN1A, CDK4, CAT, CYP1A1	105	17	16792	37.6291	0.270872	0.00306682	0.00278503
GOTERM_BP_DIRECT	GO:0060749~mammary gland alveolus development	4	3.80952	0.000147333	AR, CCND1, ESR1, VEGFA	105	17	16792	37.6291	0.270872	0.00306682	0.00278503
GOTERM_BP_DIRECT	GO:0071363~cellular response to growth factor stimulus	5	4.7619	0.000170183	INSR, ERBB2, CAT, MDM2, CTNNB1	105	45	16792	17.7693	0.305736	0.00350444	0.00318244
GOTERM_BP_DIRECT	GO:0008285~negative regulation of cell proliferation	11	10.4762	0.000172629	IL10, RB1, AR, IL6, CDKN1A, JUN, TGFB1, CTNNB1, OPRM1, PTGS2, TP53	105	396	16792	4.44233	0.309368	0.00350444	0.00318244
GOTERM_BP_DIRECT	GO:0030307~positive regulation of cell growth	6	5.71429	0.000173261	ERBB2, BCL2, AKT1, F2, EGFR, IL2	105	84	16792	11.4231	0.310303	0.00350444	0.00318244
GOTERM_BP_DIRECT	GO:0010039~response to iron ion	4	3.80952	0.000176005	CCND1, MDM2, BCL2, SLC6A3	105	18	16792	35.5386	0.31435	0.00352668	0.00320264
GOTERM_BP_DIRECT	GO:0031100~organ regeneration	5	4.7619	0.000201805	CDKN1A, CDK4, GSTP1, CCL2, PPARG	105	47	16792	17.0132	0.351254	0.0040062	0.0036381
GOTERM_BP_DIRECT	GO:0008637~apoptotic mitochondrial changes	4	3.80952	0.000208067	BAX, AKT1, BCL2L1, MCL1	105	19	16792	33.6682	0.359907	0.00401887	0.0036496
GOTERM_BP_DIRECT	GO:0042832~defense response to protozoan	4	3.80952	0.000208067	IL10, IL4, IL6, IFNG	105	19	16792	33.6682	0.359907	0.00401887	0.0036496
GOTERM_BP_DIRECT	GO:0043536~positive regulation of blood vessel endothelial cell migration	4	3.80952	0.000208067	TGFB1, AKT1, PRKCA, VEGFA	105	19	16792	33.6682	0.359907	0.00401887	0.0036496
GOTERM_BP_DIRECT	GO:0071677~positive regulation of mononuclear cell migration	3	2.85714	0.000226109	IL4, TGFB1, TNF	105	4	16792	119.943	0.3842	0.00432838	0.00393067
GOTERM_BP_DIRECT	GO:0008360~regulation of cell shape	7	6.66667	0.000234243	IL6, CCL11, CCL3, CCL2, F2, ICAM1, VEGFA	105	140	16792	7.99619	0.394848	0.00444439	0.00403602
GOTERM_BP_DIRECT	GO:0007165~signal transduction	19	18.0952	0.000257467	CHRM3, CCL11, PRKCB, ESR1, EGFR, NR3C2, C3, AR, CCND3, GJA1, PLAU, CDK4, ERBB2, CCL2, AKT1, MAPK1, PGR, PPARG, MET	105	1161	16792	2.61719	0.424249	0.00484218	0.00439726
GOTERM_BP_DIRECT	GO:2001243~negative regulation of intrinsic apoptotic signaling pathway	4	3.80952	0.000326237	BCL2, MMP9, BCL2L1, MCL1	105	22	16792	29.0771	0.5032	0.00602977	0.00547573
GOTERM_BP_DIRECT	GO:0010165~response to X-ray	4	3.80952	0.000326237	CDKN1A, CCND1, CASP3, TP53	105	22	16792	29.0771	0.5032	0.00602977	0.00547573
GOTERM_BP_DIRECT	GO:0001836~release of cytochrome c from mitochondria	4	3.80952	0.000373489	JUN, BCL2, BAX, BCL2L1	105	23	16792	27.8128	0.551079	0.00676214	0.00614081
GOTERM_BP_DIRECT	GO:0042420~dopamine catabolic process	3	2.85714	0.000375324	MAOB, MAOA, SLC6A3	105	5	16792	95.9543	0.552843	0.00676214	0.00614081
GOTERM_BP_DIRECT	GO:0034349~glial cell apoptotic process	3	2.85714	0.000375324	RB1, CASP9, CASP3	105	5	16792	95.9543	0.552843	0.00676214	0.00614081
GOTERM_BP_DIRECT	GO:0010468~regulation of gene expression	6	5.71429	0.000390763	IL10, CDK4, MYC, CYP1A2, BCL2, F2	105	100	16792	9.59543	0.567408	0.00698164	0.00634014
GOTERM_BP_DIRECT	GO:0006959~humoral immune response	5	4.7619	0.000426226	IL6, IFNG, BCL2, CCL2, TNF	105	57	16792	14.0284	0.599092	0.00755229	0.00685836
GOTERM_BP_DIRECT	GO:0002576~platelet degranulation	6	5.71429	0.00044776	SELP, APP, TGFB1, ALB, IGF2, VEGFA	105	103	16792	9.31595	0.617189	0.00786884	0.00714581
GOTERM_BP_DIRECT	GO:0048015~phosphatidylinositol-mediated signaling	6	5.71429	0.000510813	CD86, CD80, ERBB2, AKT1, EGFR, PIK3CG	105	106	16792	9.05229	0.665615	0.00890392	0.00808579
GOTERM_BP_DIRECT	GO:0002053~positive regulation of mesenchymal cell proliferation	4	3.80952	0.000540969	STAT1, MYC, CTNNB1, VEGFA	105	26	16792	24.6037	0.686561	0.00935353	0.00849408
GOTERM_BP_DIRECT	GO:0032025~response to cobalt ion	3	2.85714	0.000560709	CASP9, CASP8, CASP3	105	6	16792	79.9619	0.699557	0.00954096	0.0086643
GOTERM_BP_DIRECT	GO:0010742~macrophage derived foam cell differentiation	3	2.85714	0.000560709	TGFB1, STAT1, PPARG	105	6	16792	79.9619	0.699557	0.00954096	0.0086643
GOTERM_BP_DIRECT	GO:0006977~DNA damage response, signal transduction by p53 class mediator resulting in cell cycle arrest	5	4.7619	0.000587844	CDKN1A, PCNA, MDM2, BAX, TP53	105	62	16792	12.8971	0.716547	0.00991576	0.00900466
GOTERM_BP_DIRECT	GO:0006979~response to oxidative stress	6	5.71429	0.000605002	APP, HMOX1, AKT1, PTGS2, EGFR, PTGS1	105	110	16792	8.72312	0.726791	0.00991576	0.00900466
GOTERM_BP_DIRECT	GO:0010575~positive regulation of vascular endothelial growth factor production	4	3.80952	0.00060586	C3, C5, TGFB1, PTGS2	105	27	16792	23.6924	0.727293	0.00991576	0.00900466
GOTERM_BP_DIRECT	GO:0051281~positive regulation of release of sequestered calcium ion into cytosol	4	3.80952	0.00060586	BAX, DRD1, F2, SNCA	105	27	16792	23.6924	0.727293	0.00991576	0.00900466
GOTERM_BP_DIRECT	GO:0042104~positive regulation of activated T cell proliferation	4	3.80952	0.00060586	IL4, CD86, IGF2, IL2	105	27	16792	23.6924	0.727293	0.00991576	0.00900466
GOTERM_BP_DIRECT	GO:0045931~positive regulation of mitotic cell cycle	4	3.80952	0.000675521	APP, MDM2, BIRC5, PRKCA	105	28	16792	22.8463	0.76515	0.0108896	0.00988902
GOTERM_BP_DIRECT	GO:0009314~response to radiation	4	3.80952	0.000675521	JUN, CCL11, BCL2, OPRM1	105	28	16792	22.8463	0.76515	0.0108896	0.00988902
GOTERM_BP_DIRECT	GO:0008217~regulation of blood pressure	5	4.7619	0.000703392	HMOX1, REN, PPARG, PTGS2, PTGS1	105	65	16792	12.3018	0.778781	0.0112543	0.0102202
GOTERM_BP_DIRECT	GO:0030593~neutrophil chemotaxis	5	4.7619	0.000745238	CCL11, IFNG, CCL3, CCL2, PIK3CG	105	66	16792	12.1154	0.797777	0.0118249	0.0107384
GOTERM_BP_DIRECT	GO:0001937~negative regulation of endothelial cell proliferation	4	3.80952	0.000750088	GJA1, STAT1, CAV1, XDH	105	29	16792	22.0585	0.799871	0.0118249	0.0107384
GOTERM_BP_DIRECT	GO:0071312~cellular response to alkaloid	3	2.85714	0.00078182	MDM2, BCL2L1, ICAM1	105	7	16792	68.5388	0.813043	0.0122352	0.011111
GOTERM_BP_DIRECT	GO:0016925~protein sumoylation	6	5.71429	0.000800449	TOP2A, PCNA, MDM2, BIRC5, TOP1, TP53	105	117	16792	8.20122	0.820369	0.012436	0.0112933
GOTERM_BP_DIRECT	GO:2000379~positive regulation of reactive oxygen species metabolic process	4	3.80952	0.000829697	CDKN1A, F2, TP53, XDH	105	30	16792	21.3232	0.831296	0.0127976	0.0116217
GOTERM_BP_DIRECT	GO:0038095~Fc-epsilon receptor signaling pathway	7	6.66667	0.000838666	NFKBIA, IKBKB, JUN, BTK, MAPK1, RAC1, RELA	105	178	16792	6.28914	0.834511	0.0128436	0.0116634
GOTERM_BP_DIRECT	GO:0035690~cellular response to drug	5	4.7619	0.000881318	MYC, CCL2, REN, TP53, EGFR	105	69	16792	11.5887	0.848985	0.013401	0.0121697
GOTERM_BP_DIRECT	GO:0045765~regulation of angiogenesis	4	3.80952	0.000914477	IL6, ERBB2, HMOX1, CTNNB1	105	31	16792	20.6353	0.859358	0.0137108	0.012451
GOTERM_BP_DIRECT	GO:0071392~cellular response to estradiol stimulus	4	3.80952	0.000914477	IL10, IL6, ESR1, EGFR	105	31	16792	20.6353	0.859358	0.0137108	0.012451
GOTERM_BP_DIRECT	GO:0030308~negative regulation of cell growth	6	5.71429	0.000931385	CDKN1A, GJA1, TGFB1, BCL2, PPARG, TP53	105	121	16792	7.93011	0.864369	0.0138673	0.0125931
GOTERM_BP_DIRECT	GO:0050900~leukocyte migration	6	5.71429	0.000966471	SELP, MMP1, CAV1, F2, MMP9, ICAM1	105	122	16792	7.86511	0.874207	0.0142904	0.0129774
GOTERM_BP_DIRECT	GO:0050873~brown fat cell differentiation	4	3.80952	0.00100456	ADRB1, SLC2A4, ADRB2, PTGS2	105	32	16792	19.9905	0.88408	0.0146443	0.0132987
GOTERM_BP_DIRECT	GO:0042127~regulation of cell proliferation	7	6.66667	0.00102431	NFKBIA, JUN, PLAU, BTK, XIAP, TNF, PTGS1	105	185	16792	6.05117	0.888892	0.0146443	0.0132987
GOTERM_BP_DIRECT	GO:1904706~negative regulation of vascular smooth muscle cell proliferation	3	2.85714	0.00103821	IL10, GSTP1, HMOX1	105	8	16792	59.9714	0.892158	0.0146443	0.0132987
GOTERM_BP_DIRECT	GO:0002674~negative regulation of acute inflammatory response	3	2.85714	0.00103821	IL4, GSTP1, PPARG	105	8	16792	59.9714	0.892158	0.0146443	0.0132987
GOTERM_BP_DIRECT	GO:0045348~positive regulation of MHC class II biosynthetic process	3	2.85714	0.00103821	IL10, IL4, IFNG	105	8	16792	59.9714	0.892158	0.0146443	0.0132987
GOTERM_BP_DIRECT	GO:0010888~negative regulation of lipid storage	3	2.85714	0.00103821	NFKBIA, IL6, TNF	105	8	16792	59.9714	0.892158	0.0146443	0.0132987
GOTERM_BP_DIRECT	GO:0048304~positive regulation of isotype switching to IgG isotypes	3	2.85714	0.00103821	IL4, IFNG, IL2	105	8	16792	59.9714	0.892158	0.0146443	0.0132987
GOTERM_BP_DIRECT	GO:0045892~negative regulation of transcription, DNA-templated	11	10.4762	0.00105421	RB1, IL4, JUN, TGFB1, MDM2, CTNNB1, BIRC5, PPARG, TNF, TP53, RELA	105	499	16792	3.52537	0.895797	0.0147727	0.0134153
GOTERM_BP_DIRECT	GO:0006508~proteolysis	11	10.4762	0.00107024	CASP9, C3, PRSS1, CASP8, PLAU, MMP1, CASP3, MMP2, REN, F2, MMP9	105	500	16792	3.51832	0.899322	0.0149	0.0135309
GOTERM_BP_DIRECT	GO:0001701~in utero embryonic development	7	6.66667	0.00108275	AR, C5, GJA1, MYC, CTNNB1, BCL2L1, VEGFA	105	187	16792	5.98645	0.901989	0.0149322	0.0135601
GOTERM_BP_DIRECT	GO:0050729~positive regulation of inflammatory response	5	4.7619	0.00108882	CCL11, CCL3, CCL2, EGFR, IL2	105	73	16792	10.9537	0.903258	0.0149322	0.0135601
GOTERM_BP_DIRECT	GO:0055114~oxidation-reduction process	12	11.4286	0.00109345	MAOB, MAOA, CYP1A2, GSR, CYP1A1, TYR, CYP3A4, PTGS2, XDH, IDO1, PTGS1, SNCA	105	592	16792	3.2417	0.904214	0.0149322	0.0135601
GOTERM_BP_DIRECT	GO:0045787~positive regulation of cell cycle	4	3.80952	0.00120112	CCND1, CDK4, MYC, SLC6A4	105	34	16792	18.8146	0.92398	0.0162412	0.0147489
GOTERM_BP_DIRECT	GO:0007623~circadian rhythm	5	4.7619	0.00120445	JUN, CDK4, TOP1, EGFR, SLC6A4	105	75	16792	10.6616	0.924522	0.0162412	0.0147489
GOTERM_BP_DIRECT	GO:0050665~hydrogen peroxide biosynthetic process	3	2.85714	0.00132946	MAOB, CYP1A2, CYP1A1	105	9	16792	53.3079	0.942286	0.0175948	0.0159781
GOTERM_BP_DIRECT	GO:0032930~positive regulation of superoxide anion generation	3	2.85714	0.00132946	TGFB1, GSTP1, EGFR	105	9	16792	53.3079	0.942286	0.0175948	0.0159781
GOTERM_BP_DIRECT	GO:0008635~activation of cysteine-type endopeptidase activity involved in apoptotic process by cytochrome c	3	2.85714	0.00132946	CASP9, CASP3, BAX	105	9	16792	53.3079	0.942286	0.0175948	0.0159781
GOTERM_BP_DIRECT	GO:0007204~positive regulation of cytosolic calcium ion concentration	6	5.71429	0.00146832	GJA1, OPRM1, ESR1, CCR3, IL2, PIK3CG	105	134	16792	7.16077	0.957165	0.0193134	0.0175388
GOTERM_BP_DIRECT	GO:0042060~wound healing	5	4.7619	0.00153071	IL6, CASP3, ERBB2, OPRM1, EGFR	105	80	16792	9.99524	0.962535	0.0199947	0.0181575
GOTERM_BP_DIRECT	GO:0035094~response to nicotine	4	3.80952	0.00153877	CASP3, BCL2, HMOX1, SLC6A3	105	37	16792	17.2891	0.963178	0.0199947	0.0181575
GOTERM_BP_DIRECT	GO:0046902~regulation of mitochondrial membrane permeability	3	2.85714	0.00165511	BCL2, TP53, BCL2L1	105	10	16792	47.9771	0.971318	0.0212255	0.0192753
GOTERM_BP_DIRECT	GO:2001237~negative regulation of extrinsic apoptotic signaling pathway	4	3.80952	0.0016632	IL4, AR, GSTP1, RELA	105	38	16792	16.8341	0.971812	0.0212255	0.0192753
GOTERM_BP_DIRECT	GO:0060291~long-term synaptic potentiation	4	3.80952	0.0016632	MAPK1, DRD1, GFAP, SNCA	105	38	16792	16.8341	0.971812	0.0212255	0.0192753
GOTERM_BP_DIRECT	GO:0032570~response to progesterone	4	3.80952	0.00179374	TGFB1, CAV1, CCL2, RELA	105	39	16792	16.4024	0.978704	0.0227561	0.0206652
GOTERM_BP_DIRECT	GO:0007050~cell cycle arrest	6	5.71429	0.00183765	RB1, CDKN1A, TGFB1, IFNG, MYC, TP53	105	141	16792	6.80527	0.980621	0.023176	0.0210465
GOTERM_BP_DIRECT	GO:0043124~negative regulation of I-kappaB kinase/NF-kappaB signaling	4	3.80952	0.00193051	CASP8, STAT1, GSTP1, ESR1	105	40	16792	15.9924	0.984125	0.0237875	0.0216018
GOTERM_BP_DIRECT	GO:0007346~regulation of mitotic cell cycle	4	3.80952	0.00193051	RB1, CDKN1A, MYC, BIRC5	105	40	16792	15.9924	0.984125	0.0237875	0.0216018
GOTERM_BP_DIRECT	GO:1901215~negative regulation of neuron death	4	3.80952	0.00193051	IL6, CTNNB1, AKT1, SNCA	105	40	16792	15.9924	0.984125	0.0237875	0.0216018
GOTERM_BP_DIRECT	GO:0007190~activation of adenylate cyclase activity	4	3.80952	0.00193051	ADRB1, PRKCA, DRD1, ADRB2	105	40	16792	15.9924	0.984125	0.0237875	0.0216018
GOTERM_BP_DIRECT	GO:0030857~negative regulation of epithelial cell differentiation	3	2.85714	0.00201475	IFNG, CCND1, CAV1	105	11	16792	43.6156	0.986753	0.0245433	0.0222882
GOTERM_BP_DIRECT	GO:0051024~positive regulation of immunoglobulin secretion	3	2.85714	0.00201475	IL6, IL5, IL2	105	11	16792	43.6156	0.986753	0.0245433	0.0222882
GOTERM_BP_DIRECT	GO:0007155~cell adhesion	10	9.52381	0.00218353	SELP, APP, CCL11, CCL2, CTNNB1, PRKCA, RAC1, CCR3, IL2, ICAM1	105	459	16792	3.48418	0.990782	0.0264491	0.0240188
GOTERM_BP_DIRECT	GO:0002548~monocyte chemotaxis	4	3.80952	0.00222315	IL6, CCL11, CCL3, CCL2	105	42	16792	15.2308	0.991534	0.0267777	0.0243172
GOTERM_BP_DIRECT	GO:0050852~T cell receptor signaling pathway	6	5.71429	0.00227091	NFKBIA, IKBKB, IFNG, MAPK1, CD247, RELA	105	148	16792	6.4834	0.99236	0.0270491	0.0245637
GOTERM_BP_DIRECT	GO:0002250~adaptive immune response	6	5.71429	0.00227091	CD86, IFNG, PRKCB, BTK, IL2, PIK3CG	105	148	16792	6.4834	0.99236	0.0270491	0.0245637
GOTERM_BP_DIRECT	GO:0045785~positive regulation of cell adhesion	4	3.80952	0.00237921	ERBB2, PRKCA, TNF, VEGFA	105	43	16792	14.8766	0.993946	0.0280276	0.0254523
GOTERM_BP_DIRECT	GO:0048538~thymus development	4	3.80952	0.00237921	BCL2, MAPK1, CTNNB1, TYR	105	43	16792	14.8766	0.993946	0.0280276	0.0254523
GOTERM_BP_DIRECT	GO:0001774~microglial cell activation	3	2.85714	0.00240795	IL4, JUN, SNCA	105	12	16792	39.981	0.994309	0.0282112	0.025619
GOTERM_BP_DIRECT	GO:0018108~peptidyl-tyrosine phosphorylation	6	5.71429	0.00262295	IL5, INSR, ERBB2, BTK, MET, EGFR	105	153	16792	6.27152	0.996415	0.0305331	0.0277275
GOTERM_BP_DIRECT	GO:0043547~positive regulation of GTPase activity	11	10.4762	0.00263462	JUN, CCL11, IL5, ERBB2, CCL3, CCL2, ADRB1, RAC1, EGFR, IL2, ICAM1	105	565	16792	3.11356	0.996504	0.0305331	0.0277275
GOTERM_BP_DIRECT	GO:0046854~phosphatidylinositol phosphorylation	5	4.7619	0.00276295	CD86, CD80, ERBB2, EGFR, PIK3CG	105	94	16792	8.50659	0.997347	0.0314856	0.0285925
GOTERM_BP_DIRECT	GO:0008584~male gonad development	5	4.7619	0.00276295	INSR, BCL2, REN, ESR1, BCL2L1	105	94	16792	8.50659	0.997347	0.0314856	0.0285925
GOTERM_BP_DIRECT	GO:0045651~positive regulation of macrophage differentiation	3	2.85714	0.00283429	RB1, CASP8, PRKCA	105	13	16792	36.9055	0.997724	0.0314856	0.0285925
GOTERM_BP_DIRECT	GO:0071391~cellular response to estrogen stimulus	3	2.85714	0.00283429	MYC, MDM2, ESR1	105	13	16792	36.9055	0.997724	0.0314856	0.0285925
GOTERM_BP_DIRECT	GO:0010288~response to lead ion	3	2.85714	0.00283429	APP, CDK4, CAT	105	13	16792	36.9055	0.997724	0.0314856	0.0285925
GOTERM_BP_DIRECT	GO:0097284~hepatocyte apoptotic process	3	2.85714	0.00283429	RB1, PIK3CG, BCL2L1	105	13	16792	36.9055	0.997724	0.0314856	0.0285925
GOTERM_BP_DIRECT	GO:0001878~response to yeast	3	2.85714	0.00283429	CD86, APP, IL6	105	13	16792	36.9055	0.997724	0.0314856	0.0285925
GOTERM_BP_DIRECT	GO:0032026~response to magnesium ion	3	2.85714	0.00283429	CCND1, MDM2, SNCA	105	13	16792	36.9055	0.997724	0.0314856	0.0285925
GOTERM_BP_DIRECT	GO:0007169~transmembrane receptor protein tyrosine kinase signaling pathway	5	4.7619	0.00298161	INSR, ERBB2, BTK, MET, EGFR	105	96	16792	8.32937	0.998342	0.0329514	0.0299236
GOTERM_BP_DIRECT	GO:0071230~cellular response to amino acid stimulus	4	3.80952	0.00307064	MMP2, TNF, EGFR, BCL2L1	105	47	16792	13.6105	0.998631	0.0334186	0.0303479
GOTERM_BP_DIRECT	GO:0042110~T cell activation	4	3.80952	0.00307064	CD86, CASP8, CD80, PIK3CG	105	47	16792	13.6105	0.998631	0.0334186	0.0303479
GOTERM_BP_DIRECT	GO:0051781~positive regulation of cell division	4	3.80952	0.00307064	TGFB1, CAT, IGF2, VEGFA	105	47	16792	13.6105	0.998631	0.0334186	0.0303479
GOTERM_BP_DIRECT	GO:0045821~positive regulation of glycolytic process	3	2.85714	0.00329335	MYC, INSR, HTR2A	105	14	16792	34.2694	0.999152	0.035129	0.0319012
GOTERM_BP_DIRECT	GO:0032461~positive regulation of protein oligomerization	3	2.85714	0.00329335	MMP1, BAX, TP53	105	14	16792	34.2694	0.999152	0.035129	0.0319012
GOTERM_BP_DIRECT	GO:0048148~behavioral response to cocaine	3	2.85714	0.00329335	DRD1, HTR2A, SNCA	105	14	16792	34.2694	0.999152	0.035129	0.0319012
GOTERM_BP_DIRECT	GO:0035729~cellular response to hepatocyte growth factor stimulus	3	2.85714	0.00329335	IL10, IL6, RELA	105	14	16792	34.2694	0.999152	0.035129	0.0319012
GOTERM_BP_DIRECT	GO:0042593~glucose homeostasis	5	4.7619	0.00357942	IL6, INSR, AKT1, PPARG, SLC2A4	105	101	16792	7.91702	0.999542	0.0379915	0.0345007
GOTERM_BP_DIRECT	GO:0051607~defense response to virus	6	5.71429	0.00362737	CD86, IL6, IFNG, STAT1, BCL2, RELA	105	165	16792	5.81541	0.999587	0.0383107	0.0347906
GOTERM_BP_DIRECT	GO:0000082~G1/S transition of mitotic cell cycle	5	4.7619	0.00370805	RB1, CDKN1A, PCNA, CCND1, CDK4	105	102	16792	7.8394	0.999653	0.0389709	0.03539
GOTERM_BP_DIRECT	GO:0032270~positive regulation of cellular protein metabolic process	3	2.85714	0.00378471	NFKBIA, TGFB1, AKT1	105	15	16792	31.9848	0.999705	0.0393904	0.035771
GOTERM_BP_DIRECT	GO:0045725~positive regulation of glycogen biosynthetic process	3	2.85714	0.00378471	INSR, IGF2, AKT1	105	15	16792	31.9848	0.999705	0.0393904	0.035771
GOTERM_BP_DIRECT	GO:2001234~negative regulation of apoptotic signaling pathway	3	2.85714	0.00430797	BCL2, BAX, CTNNB1	105	16	16792	29.9857	0.999904	0.0438848	0.0398524
GOTERM_BP_DIRECT	GO:0097194~execution phase of apoptosis	3	2.85714	0.00430797	CASP8, CASP3, AKT1	105	16	16792	29.9857	0.999904	0.0438848	0.0398524
GOTERM_BP_DIRECT	GO:0035994~response to muscle stretch	3	2.85714	0.00430797	NFKBIA, JUN, RELA	105	16	16792	29.9857	0.999904	0.0438848	0.0398524
GOTERM_BP_DIRECT	GO:0044130~negative regulation of growth of symbiont in host	3	2.85714	0.00430797	IL10, IFNG, TNF	105	16	16792	29.9857	0.999904	0.0438848	0.0398524
GOTERM_BP_DIRECT	GO:0045727~positive regulation of translation	4	3.80952	0.00431888	IL6, CDK4, ERBB2, MAPK1	105	53	16792	12.0697	0.999907	0.0438848	0.0398524
GOTERM_BP_DIRECT	GO:0050853~B cell receptor signaling pathway	4	3.80952	0.00455257	PRKCB, BCL2, BTK, MAPK1	105	54	16792	11.8462	0.999944	0.0460411	0.0418107
GOTERM_BP_DIRECT	GO:0042475~odontogenesis of dentin-containing tooth	4	3.80952	0.00479379	CA2, BAX, CTNNB1, SCN5A	105	55	16792	11.6308	0.999966	0.0480275	0.0436145
GOTERM_BP_DIRECT	GO:0050829~defense response to Gram-negative bacterium	4	3.80952	0.00479379	SELP, APP, IL6, LYZ	105	55	16792	11.6308	0.999966	0.0480275	0.0436145
GOTERM_BP_DIRECT	GO:0009615~response to virus	5	4.7619	0.0048517	IKBKB, CCL11, IFNG, CYP1A1, TNF	105	110	16792	7.26926	0.99997	0.0480446	0.0436301
GOTERM_BP_DIRECT	GO:0030224~monocyte differentiation	3	2.85714	0.00486273	JUN, PPARG, VEGFA	105	17	16792	28.2218	0.999971	0.0480446	0.0436301
GOTERM_BP_DIRECT	GO:0070542~response to fatty acid	3	2.85714	0.00486273	PON1, CAT, PTGS2	105	17	16792	28.2218	0.999971	0.0480446	0.0436301
GOTERM_BP_DIRECT	GO:0016049~cell growth	4	3.80952	0.0050426	AR, IL6, TGFB1, BCL2	105	56	16792	11.4231	0.99998	0.0495932	0.0450364
GOTERM_BP_DIRECT	GO:0071346~cellular response to interferon-gamma	4	3.80952	0.00529906	CCL11, MYC, CCL3, CCL2	105	57	16792	11.2227	0.999989	0.0514081	0.0466845
GOTERM_BP_DIRECT	GO:0070301~cellular response to hydrogen peroxide	4	3.80952	0.00529906	IL6, PCNA, MDM2, RELA	105	57	16792	11.2227	0.999989	0.0514081	0.0466845
GOTERM_BP_DIRECT	GO:0043401~steroid hormone mediated signaling pathway	4	3.80952	0.00529906	PGR, PPARG, ESR1, NR3C2	105	57	16792	11.2227	0.999989	0.0514081	0.0466845
GOTERM_BP_DIRECT	GO:0033189~response to vitamin A	3	2.85714	0.00544857	CAT, CYP1A1, PPARG	105	18	16792	26.654	0.999992	0.051689	0.0469396
GOTERM_BP_DIRECT	GO:0010971~positive regulation of G2/M transition of mitotic cell cycle	3	2.85714	0.00544857	APP, CCND1, CDK4	105	18	16792	26.654	0.999992	0.051689	0.0469396
GOTERM_BP_DIRECT	GO:0033280~response to vitamin D	3	2.85714	0.00544857	TGFB1, TYR, PTGS2	105	18	16792	26.654	0.999992	0.051689	0.0469396
GOTERM_BP_DIRECT	GO:0051412~response to corticosterone	3	2.85714	0.00544857	CDKN1A, MAOB, CCND1	105	18	16792	26.654	0.999992	0.051689	0.0469396
GOTERM_BP_DIRECT	GO:0030225~macrophage differentiation	3	2.85714	0.00544857	CASP8, MMP9, VEGFA	105	18	16792	26.654	0.999992	0.051689	0.0469396
GOTERM_BP_DIRECT	GO:0051259~protein oligomerization	4	3.80952	0.00556325	AR, GJA1, BAX, SLC6A4	105	58	16792	11.0292	0.999994	0.0523141	0.0475072
GOTERM_BP_DIRECT	GO:0051592~response to calcium ion	4	3.80952	0.00556325	IL6, CCND1, CAV1, EGFR	105	58	16792	11.0292	0.999994	0.0523141	0.0475072
GOTERM_BP_DIRECT	GO:0009612~response to mechanical stimulus	4	3.80952	0.00583522	JUN, STAT1, CCL2, PPARG	105	59	16792	10.8423	0.999996	0.0546319	0.0496121
GOTERM_BP_DIRECT	GO:0045672~positive regulation of osteoclast differentiation	3	2.85714	0.00606509	IFNG, CA2, TNF	105	19	16792	25.2511	0.999998	0.0558093	0.0506813
GOTERM_BP_DIRECT	GO:0001659~temperature homeostasis	3	2.85714	0.00606509	ADRB1, DRD1, HTR2A	105	19	16792	25.2511	0.999998	0.0558093	0.0506813
GOTERM_BP_DIRECT	GO:0051968~positive regulation of synaptic transmission, glutamatergic	3	2.85714	0.00606509	DRD1, PTGS2, EGFR	105	19	16792	25.2511	0.999998	0.0558093	0.0506813
GOTERM_BP_DIRECT	GO:0043011~myeloid dendritic cell differentiation	3	2.85714	0.00606509	IL4, CD86, TGFB1	105	19	16792	25.2511	0.999998	0.0558093	0.0506813
GOTERM_BP_DIRECT	GO:0042102~positive regulation of T cell proliferation	4	3.80952	0.00611503	IL4, IL6, CD40LG, IFNG	105	60	16792	10.6616	0.999998	0.0560283	0.0508802
GOTERM_BP_DIRECT	GO:0001933~negative regulation of protein phosphorylation	4	3.80952	0.00640275	TGFB1, XDH, IL2, SNCA	105	61	16792	10.4868	0.999999	0.0584149	0.0530475
GOTERM_BP_DIRECT	GO:0007613~memory	4	3.80952	0.00669842	DRD1, HTR2A, PTGS2, SLC6A4	105	62	16792	10.3177	0.999999	0.0602107	0.0546783
GOTERM_BP_DIRECT	GO:0071157~negative regulation of cell cycle arrest	3	2.85714	0.00671192	CCND1, CDK4, MDM2	105	20	16792	23.9886	0.999999	0.0602107	0.0546783
GOTERM_BP_DIRECT	GO:0071375~cellular response to peptide hormone stimulus	3	2.85714	0.00671192	CAV1, MDM2, RELA	105	20	16792	23.9886	0.999999	0.0602107	0.0546783
GOTERM_BP_DIRECT	GO:1902895~positive regulation of pri-miRNA transcription from RNA polymerase II promoter	3	2.85714	0.00671192	JUN, TGFB1, RELA	105	20	16792	23.9886	0.999999	0.0602107	0.0546783
GOTERM_BP_DIRECT	GO:0050727~regulation of inflammatory response	4	3.80952	0.00700211	XIAP, PTGS2, ESR1, RELA	105	63	16792	10.1539	1	0.0625522	0.0568046
GOTERM_BP_DIRECT	GO:0032094~response to food	3	2.85714	0.00738864	CYP1A1, AKT1, OPRM1	105	21	16792	22.8463	1	0.0657313	0.0596917
GOTERM_BP_DIRECT	GO:0018105~peptidyl-serine phosphorylation	5	4.7619	0.00759148	PRKCB, BCL2, MAPK1, AKT1, PRKCA	105	125	16792	6.39695	1	0.0672567	0.0610769
GOTERM_BP_DIRECT	GO:0045453~bone resorption	3	2.85714	0.00809488	CTNNB1, RAC1, ADRB2	105	22	16792	21.8078	1	0.0708385	0.0643296
GOTERM_BP_DIRECT	GO:0031334~positive regulation of protein complex assembly	3	2.85714	0.00809488	TGFB1, TNF, VEGFA	105	22	16792	21.8078	1	0.0708385	0.0643296
GOTERM_BP_DIRECT	GO:0046427~positive regulation of JAK-STAT cascade	3	2.85714	0.00809488	IL10, IL6, IL5	105	22	16792	21.8078	1	0.0708385	0.0643296
GOTERM_BP_DIRECT	GO:0032868~response to insulin	4	3.80952	0.00829797	IL10, IL6, CAT, RELA	105	67	16792	9.54769	1	0.0720277	0.0654095
GOTERM_BP_DIRECT	GO:0006006~glucose metabolic process	4	3.80952	0.00829797	MYC, IGF2, AKT1, TNF	105	67	16792	9.54769	1	0.0720277	0.0654095
GOTERM_BP_DIRECT	GO:0008203~cholesterol metabolic process	4	3.80952	0.00864245	IL4, APP, PON1, CAT	105	68	16792	9.40728	1	0.0747154	0.0678502
GOTERM_BP_DIRECT	GO:0032967~positive regulation of collagen biosynthetic process	3	2.85714	0.00883026	TGFB1, CCL2, F2	105	23	16792	20.8596	1	0.0760324	0.0690462
GOTERM_BP_DIRECT	GO:0019221~cytokine-mediated signaling pathway	5	4.7619	0.00892386	IL6, IL5, CCL2, F3, RELA	105	131	16792	6.10396	1	0.076531	0.069499
GOTERM_BP_DIRECT	GO:0071300~cellular response to retinoic acid	4	3.80952	0.00935635	MYC, CCL2, PPARG, SLC6A4	105	70	16792	9.1385	1	0.0796032	0.0722889
GOTERM_BP_DIRECT	GO:0007265~Ras protein signal transduction	4	3.80952	0.00935635	RB1, CDKN1A, JUN, TP53	105	70	16792	9.1385	1	0.0796032	0.0722889
GOTERM_BP_DIRECT	GO:0045671~negative regulation of osteoclast differentiation	3	2.85714	0.00959438	IL4, CCL3, CTNNB1	105	24	16792	19.9905	1	0.0813057	0.073835
GOTERM_BP_DIRECT	GO:0070098~chemokine-mediated signaling pathway	4	3.80952	0.00972584	CCL11, CCL3, CCL2, CCR3	105	71	16792	9.00979	1	0.0820953	0.074552
