# Supplementary material for: Exploring the Critical Components and Therapeutic Mechanisms of Perilla frutescens L. in the Treatment of Chronic Kidney Disease via Network Pharmacology
Source: Front Pharmacol. 2021 Nov 26;12:717744. doi: 10.3389/fphar.2021.717744 (PMC8662752; doi:10.3389/fphar.2021.717744)
Supplement: Supplementary file 2 [file DataSheet3.zip › Network analysis material/Caffeic acid.mol2]

@<TRIPOS>MOLECULE
689043
 21 21 0 0 0
SMALL
GASTEIGER

@<TRIPOS>ATOM
      1 O           3.3190   -1.7785    0.1936 O.3     1  UNL1       -0.5033
      2 O           4.0965    0.8849    0.0508 O.3     1  UNL1       -0.5033
      3 O          -4.5229    0.9658    0.3589 O.3     1  UNL1       -0.4775
      4 O          -4.0902   -1.1869   -0.2597 O.2     1  UNL1       -0.2458
      5 C           0.0725   -0.1250   -0.1066 C.ar    1  UNL1       -0.0211
      6 C           1.0350   -1.1270    0.0177 C.ar    1  UNL1       -0.0094
      7 C           0.4630    1.2122   -0.1779 C.ar    1  UNL1       -0.0509
      8 C           2.3879   -0.7918    0.0705 C.ar    1  UNL1        0.1588
      9 C           2.7784    0.5453   -0.0005 C.ar    1  UNL1        0.1582
     10 C           1.8160    1.5473   -0.1248 C.ar    1  UNL1       -0.0160
     11 C          -1.3380   -0.4746   -0.1627 C.2     1  UNL1       -0.0477
     12 C          -2.3077    0.3952    0.1047 C.2     1  UNL1        0.0229
     13 C          -3.7095   -0.0669    0.0361 C.2     1  UNL1        0.3296
     14 H           0.7426   -2.1734    0.0756 H       1  UNL1        0.0661
     15 H          -0.2423    2.0284   -0.3015 H       1  UNL1        0.0625
     16 H           2.1076    2.5925   -0.1870 H       1  UNL1        0.0655
     17 H          -1.5669   -1.5038   -0.4270 H       1  UNL1        0.0626
     18 H          -2.1467    1.4238    0.4033 H       1  UNL1        0.0689
     19 H           4.2003   -1.3667    0.2149 H       1  UNL1        0.2923
     20 H           4.1772    1.8522   -0.0117 H       1  UNL1        0.2923
     21 H          -5.4698    0.7109    0.3286 H       1  UNL1        0.2954
@<TRIPOS>BOND
     1     1     8    1
     2     1    19    1
     3     2     9    1
     4     2    20    1
     5     3    13    1
     6     3    21    1
     7     4    13    2
     8     5     6   ar
     9     5     7   ar
    10     5    11    1
    11     6     8   ar
    12     6    14    1
    13     7    10   ar
    14     7    15    1
    15     8     9   ar
    16     9    10   ar
    17    10    16    1
    18    11    12    2
    19    11    17    1
    20    12    13    1
    21    12    18    1
