# Supplementary material for: Exploring the Critical Components and Therapeutic Mechanisms of Perilla frutescens L. in the Treatment of Chronic Kidney Disease via Network Pharmacology
Source: Front Pharmacol. 2021 Nov 26;12:717744. doi: 10.3389/fphar.2021.717744 (PMC8662752; doi:10.3389/fphar.2021.717744)
Supplement: Supplementary file 2 [file DataSheet3.zip › Network analysis material/CRF targets.txt]

ACE
TP53
TNF
IL6
REN
INS
IL10
VEGFA
IFNG
EPO
IL1B
WT1
ALB
TGFB1
HNF1B
TERT
PAX2
UMOD
TTN
NPHP1
NPPA
AGT
B2M
AKT1
CFTR
AGTR1
STAT3
PTEN
CD40LG
CTLA4
MUC1
RET
TLR4
F2
IGF1
CEP290
CCL2
CLCN5
CRP
EGF
FGF23
FAS
NPHP4
STAT1
INVS
VDR
NPHP3
PKD1
CASR
MET
HRAS
FN1
TMEM67
EGFR
HLA-DRB1
IL1RN
MTOR
NPPB
MPO
NPHS1
NPHS2
IL2RA
THBD
LEP
APOE
ABCB1
KIT
BRAF
SLC4A1
VHL
TTR
CCND1
SPP1
CCR6
TF
NOS3
NRAS
ATM
SOD1
AQP2
IFNA1
ABL1
IFT140
NLRP3
FASLG
SDHB
POMC
PKD2
NEK8
IL13
MKS1
ELN
RPGRIP1L
PIK3CA
GDNF
SLC12A1
SDCCAG8
AHI1
IL2
SLC17A5
CFH
GATA3
CD79A
WDR19
EYA1
CXCL8
ACTN4
FGFR1
APOB
BMP4
MME
TSC2
C3
OFD1
APOA1
TTC21B
FH
KRAS
HMOX1
TLR2
EDN1
PRTN3
OCRL
KL
MIR21
CTNNB1
INF2
PDGFRB
NOD2
CCN2
CC2D2A
NOTCH1
CPT2
ADA
PIK3C2A
APOL1
PPARG
PDCD1
MTHFR
CDH1
LRP2
ENPP1
MEFV
BRCA2
FLCN
FOXP3
COL4A4
FGFR3
LMNA
SERPINA1
TSC1
NAGLU
KCNJ1
GLA
ENG
CLCNKB
COL4A3
CLDN16
NR3C2
IQCB1
COL4A5
FGFR2
CEP164
SLC22A12
BCR
TMEM216
BSND
PON1
HLA-B
CCR5
NOS2
COMT
INPP5E
RTEL1
JAK2
ATP6V1B1
TNFRSF11B
MMP9
CYP27B1
MMP1
GSN
IL4
MIR155
CAV1
H19
HPRT1
ERCC6
SHH
MIR126
CYBB
GPT
POLG
IL2RB
HLA-DQB1
FLT1
XPNPEP3
IGF2
ADRB2
CASP8
CD2AP
U2AF1
SCARB2
HNF1A
TNFSF11
GNRH1
BBS2
PRODH
TNFRSF1A
XDH
PTPN11
SALL1
PDGFRA
SLC12A3
CHD7
AIRE
SLC2A9
TRPC6
DSTYK
TYMP
IFT122
SIX1
ERBB2
BAX
SETD2
CFI
FBN1
JAG1
ICAM1
SRC
AVPR2
TRAF3IP1
CDKN2A
IFT43
GNAS
PTPN22
RAF1
MECP2
CYP11B2
PKHD1
IFT172
HFE
CST3
IL7
MIR17
BBS1
ALMS1
CXCR4
ATP6V0A4
BMP6
SLC34A1
PLCE1
LCAT
SLC2A1
FOS
HLA-A
TNNT2
COQ8B
AVP
MBL2
TP63
WDR35
SNCA
RETN
FLNA
ZAP70
TNNI3
LAMB2
TFRC
LTA
UPK3A
CLDN19
MIR142
HLA-DPB1
G6PD
SETBP1
TNFRSF1B
IFNA2
BBS4
GLIS2
BGLAP
THPO
PTH
B9D1
KMT2A
AGXT
NF1
B9D2
TMEM231
CFHR5
SARS2
TCTN2
BRCA1
CA2
ADIPOQ
HNF4A
BDNF
FANCD2
DGKE
RBP4
NR5A1
IL18
SMAD4
INSR
SMARCB1
LMX1B
MMP2
KCNJ11
CP
CAT
CEP83
SLC34A3
FGA
NR3C1
NOTCH2
RYR1
ABCC8
GATA4
TLR3
SLC4A4
XIAP
APRT
TH
HAMP
MGP
ESR1
LPL
TERC
MYH9
CCL11
KIAA0586
FANCI
NUP107
CSF2
HADHA
NFE2L2
FANCA
CFB
FGF8
MKKS
CD46
WNT4
LCN2
C4A
IFT80
PTPRC
IL17A
COQ2
ARL13B
ANKS6
MYH7
HGF
PHEX
ABCB11
LOX
MIR144
HSD11B2
MYC
GLI3
SOD2
BBS7
GGT1
SCNN1A
SLC3A1
ELANE
IGF1R
CYBA
TFE3
MDM2
DNMT1
ITGAM
ACP5
KRT8
CSF3
NKX2-1
ITGB3
ACTC1
DMD
ALPL
SAA1
HLA-DQA1
HLA-G
FMR1
MT-TL1
FXYD2
PMM2
MIR146A
FREM2
IL21
CTNS
SCO2
BBS10
SCNN1G
CALCA
MEN1
MIR150
MT-CYB
SERPINE1
SDHC
AMACR
NTRK1
LHX1
TGFA
MPL
PRDM16
CRB2
ADAMTS13
CSF2RA
SOX9
APC
BBS5
GATA2
CLCN7
IFT27
HIF1A
EDNRB
DYNC2H1
EDNRA
SLC22A5
TIMP1
TNFRSF13B
PSMB8
CASP3
SFTPB
SCNN1B
OTC
MIR34A
FANCM
CDKN1B
CYP11A1
AXL
DKC1
NFKB1
FANCB
F3
STAT5B
CHRM3
CD19
EP300
LDLR
CD28
VCAM1
PAX8
PDX1
DES
TET2
IFIH1
PTH1R
MT-CO1
MIR210
TGFB3
TLR5
PTCH1
COL1A1
FCGR2A
FAH
GBA
BCL2
VWF
ROBO2
FRAS1
MEG3
CUBN
CD4
KDM6A
LEPR
FHIT
RAD51
GH1
KISS1R
PTGS2
ALK
TYR
MAPKBP1
ADM
MAPT
MAP2K1
FKRP
STAR
KIF7
ADCY10
MIR145
GCK
STAT4
WDPCP
CDKN1C
MSH2
MAPK1
SDHD
SF3B1
SDHA
MT-ATP6
CCL5
ERCC1
SLX4
RPGR
SLC7A7
KCNQ1
BBS9
DBH
LIG4
JAK3
FANCC
NBN
PRKAR1A
NUP93
FGF10
EPCAM
OGG1
TREX1
MMUT
MIR192
TMEM237
HLA-DPA1
PLG
TCTN3
SLC25A13
EIF2AK3
ATRX
NCF2
CD40
CYP17A1
NCF1
CYP21A2
BBS12
SLC7A9
TFEB
MIR221
MYD88
WRN
GPC3
IL5
ALOX5
GHR
COL4A1
DVL1
ATP8B1
HADHB
FANCE
TBX1
HP
HYDIN
MT-TK
IL1R1
CALR
LZTFL1
BTK
CYP24A1
SMARCA4
MT-ND1
H2AC18
DGUOK
SLC2A2
RAD51C
CXCR3
PRL
PRSS1
CREBBP
MIR223
PALB2
TRPV4
FGF2
CYP19A1
ANOS1
NR0B1
CXCL10
SLC5A2
BCS1L
IGF2R
INPPL1
NEK1
MITF
MT-CO3
SELP
LRP5
ASS1
SMAD3
RRM2B
IRF5
FANCL
FAN1
DCDC2
DNAH8
CEP120
MVK
APP
FANCG
MT-CO2
IL7R
RUNX1
HSPG2
CLCNKA
APPL1
KISS1
F5
LAMA2
DCLRE1C
HLA-C
GRHPR
CDKN3
PAX6
ABCB4
KDR
NUP133
TGFB2
ECE1
PROKR2
ABCC2
WFS1
MAFB
RAG1
HBB
SIX5
NR1H4
VEGFC
G6PC
IL1A
RUNX2
DMP1
IGFBP3
SLPI
MIR106B
MIR29C
MLH1
MT-ND4
MT-ND6
GATA1
TEK
SURF1
PSAP
CFHR1
TRPM6
CD59
UQCC2
PRF1
SCN5A
SST
NPM1
MIR141
PEX6
ARL3
MIR195
MIR143
MIR22
NSD1
NPY
KRT7
SMARCAL1
WDR34
RB1
SELE
COX10
EDN3
RPGRIP1
IFT52
HOGA1
MIR10A
GJB1
TWNK
CDC73
SERPINA3
RNU4ATAC
CYP3A4
PEX1
ERBB3
TCIRG1
FCGR3B
PSEN1
KNG1
TMEM138
DZIP1L
SERPINC1
PDSS2
HTR2A
CYCS
MIF
LBR
ACADS
SFTPC
MIR27A
C4B
VIM
DSP
MAP2K2
GFAP
TTC8
JUN
WNT5A
PSMB9
GSTP1
CHAT
LDHA
TINF2
NUP205
TGFBR1
MYH6
MC2R
FANCF
CEP41
TK2
IL2RG
CD274
ATP7A
IL3
ERCC4
TGM1
PRKCD
PMS2
RARB
GAA
EVC
SQSTM1
TNFSF10
MIR15A
IL15
ZIC3
PROK2
EVC2
GNB3
MUSK
RPS19
MB
MTR
ALDOB
SPINK1
TGFBR2
ZEB2
MIR140
MT-ND2
TALDO1
CASP10
AFP
BCL2L1
PRKG1
RAP1A
PTF1A
TBX5
DICER1
RAG2
ANXA5
GJA1
PEX5
BSCL2
RAD21
MMACHC
NDUFS2
BBIP1
IGHM
FUZ
SLC5A1
CCL3
HAVCR1
NAGS
AGTR2
KITLG
HOXD13
LCK
PRNP
TLR9
TBX18
ATP7B
CR2
CASP9
GHRL
SPINK5
RYR2
DYNC2LI1
PIK3R1
COX5A
MAGI2
LGALS3
MIR483
DCAF8
OSTM1
ATN1
HSPB1
ETV6
CSF1
KMT2D
LIMK1
IKZF1
BIRC5
PEX2
MIR29B1
ACTB
KIF1B
SGPL1
MAPK14
ANPEP
TMEM70
OSGEP
CD36
MS4A1
DNMT3A
TRMU
MT-ND5
PTHLH
CD80
FTO
PLA2G7
NOS1
CD8A
CD44
ABCA3
NIPBL
WDR60
RECQL4
FLT4
PARP1
CCR1
NDUFB8
NUP85
SALL4
MYO1E
EPRS1
ATP1A1
ERCC2
TCF4
HMGB1
LRIG2
SLC10A2
IRS1
HMGCR
STK11
GAPDH
ARSA
GCM2
MLXIPL
MIRLET7A1
COL5A1
RMND1
MIR30E
XRCC4
CDKN1A
POLG2
SEC23B
HS6ST1
SBDS
FOXF1
ABCG5
AMH
MMP3
ANLN
KRT18
GLI1
COQ6
MRE11
GUSB
SOX10
NDUFS4
ALAD
VPS33B
ITGA8
VPS33A
ITGB4
CXCL12
KRT19
PBX1
ALG9
IL12A
GTF2I
PSTPIP1
HSP90AA1
ABCC6
MIR199A1
MAX
FGF20
CD34
TMEM126B
RELA
RFC2
NEUROD1
IL23R
SKIV2L
MAPK8
PRKAG2
PLEC
ABCA1
PLAU
PITX2
TNFRSF13C
CDK4
MIR122
LIPC
CLCN1
SMPD1
ZNF423
RMRP
MPV17
TPRKB
BNC2
FLT3
ITGB2
SOST
PRKN
TNFRSF11A
ABCG2
KCNJ10
AGER
BICC1
MT-ND3
DNAJB11
DCTN1
PEX19
PRKCSH
KRT14
GLI2
ACTG1
ASXL1
PEX10
MIR99A
RARA
MBTPS2
PEX26
HBA2
SOX2
PTPRO
AMBP
PC
NLRP1
MIR20A
C2CD3
IL17F
TNXB
ARID1B
NDUFAF3
HSPA4
CASP1
TFAP2A
SEC63
PEX12
BCHE
GC
TCTN1
HPSE2
GZMB
MIR132
TRAF3
PRKDC
BAP1
SNAP29
CLIP2
COG1
PEX13
KYNU
IGFBP1
CIITA
CACNA1A
EHMT1
LPA
ACVRL1
GSTM1
GTF2IRD1
ALG8
STS
SEC61A1
CHGA
HELLS
MPZ
PTGS1
EPHX1
GP1BB
ITGA3
RNASE3
FIP1L1
KCNQ1OT1
HBA1
PIGA
PLAT
SLC6A19
IKBKG
BAZ1B
ERCC8
CD86
MRAP
MIR200C
KAT6B
KCNJ5
TAP1
PDGFB
CXCL9
RAB7A
PECAM1
MNX1
C5
FASTKD2
ALG2
BMP2
MIR23A
CFHR3
GNA11
PAX4
IL12RB1
ADRB1
MSH6
PEX14
PGR
PEX3
ABCC1
CDC42
ABCG8
MT-TS1
DNMT3B
CD38
RAI1
TBX21
BCOR
CACNA1S
MYLK
JUP
APOA2
MAD2L2
MYH11
LRRC56
NDUFA1
NKX2-5
CDKL5
NPC1
POLR3A
FLG
VCL
TTC37
TFAM
TMEM127
PPARGC1A
NDUFAF2
ACTA2
CYP3A5
ICOSLG
PCSK9
ETFDH
RASA1
DVL3
COL2A1
SPRY2
SLC9A3R1
PYGM
WDR62
AQP1
CTNNA1
FIG4
AR
G6PC3
CACNA1B
C1R
PEX7
CORIN
NLRC4
CDK6
TBC1D8B
ARHGDIA
NTRK2
TIMP2
LAMP2
MIR93
MIR29A
HSD17B4
EZH2
NOTCH3
COL1A2
VANGL1
BMPR2
ELP1
TBL2
MIR19A
NF2
AHSG
NUP160
TYK2
TAC1
SOX18
GSR
ENO2
UGT1A1
HDAC8
PEX16
P2RX7
FAT4
CNNM2
HTT
SMARCA2
SFTPD
TNFRSF10A
TXNRD2
SLC26A4
ARX
ANGPT2
PGK1
EMP2
NDUFB11
CREB1
BRIP1
SMC1A
NDUFS7
BMP7
COQ9
ASL
ARID1A
SEMA3A
DACT1
ACTG2
GNRHR
USH2A
GREB1L
SERPINH1
AMPD1
SLC9A3
NDUFAF5
FBLN5
PF4
FKTN
AGRN
SON
AKT3
SELL
KDM4C
FCGR2B
CSPP1
PRPS1
CHEK2
NODAL
SMN1
CTSD
TNFAIP3
NDUFAF1
ZFPM2
LEPQTL1
DIS3L2
PIEZO2
SOS1
CYP11B1
IFT74
PPARA
AGPAT2
BLK
SCO1
SLC25A20
VCP
NRXN1
ACHE
SLC6A2
MST1
GCG
NPPC
COX6B1
MMP7
CD14
CD81
MASP1
MGME1
SLC37A4
ARVCF
DPP4
CBS
FAM20C
ZIC2
TPI1
CD3D
SMC3
GANAB
IFNL3
PBRM1
TNFSF13B
MT-TW
EHHADH
CYP2D6
ARG1
LYZ
TMCO1
THBS1
CPOX
LARS2
CPT1A
DOCK8
GLIS3
SCN4A
DNASE1
FECH
EPAS1
ALDH18A1
WDR72
FABP1
VIPAS39
NELFA
NNT
PLA2G2A
COA8
HMGA2
CLU
FOXC2
SLC6A4
SH2D1A
DRD2
PCSK1
NGF
DNASE1L3
MIR222
EYA4
SLC26A1
GPR35
LARS1
CHKB
NBAS
IDO1
SGK1
DPYD
IL1RAPL2
NEU1
SLC25A4
HSD3B2
AURKA
TRIM32
FLI1
SCGB1A1
ERBB4
NEK9
DNAI1
ATXN2
DNAH5
ADAR
STAG3
PTPN1
MIR9-1
HDAC9
LEMD3
SLC52A3
APOH
CETP
MCL1
MASP2
HESX1
SDHAF2
KCTD1
IL4R
MIR30A
SCT
COL3A1
TAP2
MIR125A
NSD2
NDUFS1
BTNL2
COL17A1
DLL1
TACO1
PAEP
MYCN
INTU
CFAP410
SOCS3
FOXE1
MAPK3
MT-TF
ASPM
ADD1
SCN2A
AHCY
MFN2
TACR3
NFKB2
HOTAIR
GAST
FLNB
WAS
MALAT1
SLC22A4
MECOM
MT-TE
HEXA
NDUFV1
BLM
SOCS1
UTS2
COX14
NPC2
VIP
PVALB
TFAP2B
CCDC28B
ZFP57
ISL1
TBC1D24
IL11
CRH
MSX1
PMP22
FXN
NDUFV2
ERAP1
CFLAR
NDUFS3
ACAD9
CEP152
DKK1
MIR200B
ERCC5
GUCY2C
TBX3
COX20
TNFRSF10B
SLC1A2
DHCR24
TBK1
CLDN1
CCL4
APOC3
EIF4EBP1
STAT5A
FOXC1
MT-TV
KLF11
POMT2
COX15
KCNJ2
ATXN7
MUC5AC
PGF
GJA5
MIR181A1
ITGA2B
MKI67
UFD1
POMT1
POR
LRP4
RASGRP1
MMP12
CSF3R
CASK
FCGR3A
MIR423
PIK3CG
TCN2
IDUA
KRT13
CCR7
SUCLG1
HIRA
IFT88
CLTC
SMN2
NDUFS8
TIMMDC1
SAMHD1
HADH
FOXO3
CHN1
WNT3
GALNT3
TCTEX1D2
NRIP1
TRPM7
UBE3A
ACE2
SIX3
PPBP
CTSG
DGCR2
HSPD1
PCK1
PCNT
DRD5
PCNA
VPS11
SI
PTX3
NCAM1
FSHR
HSPBAP1
TPO
KIAA0753
HPD
ITGB1
CD69
CR1
IL10RA
GPX3
PMPCA
PNP
OCLN
LTF
PKLR
SYNJ1
EPG5
SMAD9
YAP1
SUCLA2
ADH1B
CLPB
PLAGL1
DLL4
IFNB1
ATXN3
GRIN2A
ITGAL
PPP1R15B
MIR196A1
RREB1
KIF3A
SDC1
DHCR7
BIRC3
ESCO2
HSPA1A
CDC45
COL7A1
SYP
CYP27A1
PLOD3
SERAC1
GEMIN4
BSG
AKR1B1
DGAT1
COX8A
MTRR
SERPINA7
PVT1
PET100
SLC19A3
S100A9
SUFU
ACTA1
IGHMBP2
TTC7A
SEC24C
TPM1
GSTT1
DNM1L
C1QA
DUSP6
CRYAA
SLC25A22
DNAJC13
SPG7
IRF6
JMJD1C
VPS45
GNB1
RPL5
KCNA1
ITGA4
IDH1
KCNN4
FGF17
UBR1
IL33
HGD
CYP1A1
SH2B3
MT-TH
MCPH1
STXBP1
GLB1
ICOS
RAPSN
SNRPB
GJB2
TRIP13
DNAJC21
CRYAB
XPA
CCND2
LOC110806263
SIRT1
HOXA13
ITGA6
SAMD9
KANSL1
SHBG
CD247
SFRP4
HNRNPA2B1
MT-TS2
NDUFAF4
HFM1
NEUROG3
SH2B1
SLC2A4
LRBA
HSD11B1
MIR100
HMBS
SPTLC1
PIGV
TMEM107
GREM1
DARS2
CACNA1D
COL5A2
PGM3
FOXRED1
DRD4
IL21R
CDK2
AKT2
CAVIN1
BCL11A
DNA2
GATA6
CD55
TP53RK
SEPSECS
MARS1
IFNAR2
MPI
ZBTB16
TKT
TNFSF12
RPL26
GFND1
SLC6A3
UBE2T
MT-TN
BAG3
CSF1R
KRT20
ADA2
PDHA1
IGHE
WASHC5
LYST
CYP2C9
CYP2E1
NUBPL
DYNC1H1
TCOF1
PARK7
NARS2
EFEMP2
ANTXR2
COG2
IGFBP2
CDH2
KLLN
PLVAP
ATP1A3
MIR23B
CS
SMARCC2
GLUD1
KRT10
XYLT1
ETS1
TUG1
B3GLCT
DLAT
CALB2
TBCE
DNAH11
SGO1
IQSEC2
SLC22A6
STN1
MIR378A
MIR181A2
NDUFS6
CTBP1
LPIN2
RNF168
CNR1
CDK1
HAX1
CEP55
TLR7
CLDN14
CDK5RAP2
GALC
JAK1
IL6R
TXN
MIR16-1
HYMAI
MIPEP
IRF1
AP2S1
HAND2
NME1
WDR11
PDE6D
PDE5A
TOP1
CBL
PAH
GDF15
SCN9A
FOXG1
NSMF
PML
BDKRB2
ABCA4
RPS6KB1
SASS6
PDE4D
VANGL2
TTC21A
ACSL4
CBLIF
ATP5F1A
TRPV1
SP1
CABIN1
NFKBIA
CXCR1
DOK7
RSPH4A
KCNAB2
MYO5B
DLST
ALPP
PDE4A
IRS2
ALDH2
CTCF
ADAMTS9
COG7
CYP1B1
VAC14
S100B
CA9
NDUFA6
LTC4S
APEX1
TYMS
UCA1
ABCA12
DAG1
EIF2AK4
LAMA3
PNPLA2
OXT
STX1A
LPIN1
DHODH
RPS26
AQP4
ADORA1
ETFA
TCF7L2
FUS
TSHR
MIR214
CXCR2
GDF6
PIK3R2
BCL2L11
MIR31
IL9
OPRM1
UROD
LYN
ARID2
MMAA
DLD
CD27
CNTNAP2
FLII
DEAF1
HBG2
PLA2G6
CD70
CENPF
FAM20A
TG
ACOX1
DDX41
ATR
TBP
NDUFA11
AGK
EPOR
PRKCB
SOX11
RERE
DNM2
LRPPRC
MAOA
PHYH
APOA4
SNRPN
MIR204
PTGDS
KCNA2
SHC1
CPLANE1
CCL17
SYK
ANTXR1
SPRY4
USP9X
S100A8
LAGE3
KDM5C
RPS27A
RIPK1
POGZ
IRAK1
RBPJ
IRF4
CYP2B6
CLCN2
KLK3
MICA
MIR424
GRB2
STX11
TBX22
ANXA2
EIF4E
MIR320A
ROR2
SOX17
FLNC
CTC1
PREPL
IFT20
HYLS1
LIPA
APAF1
HLCS
ENO1
DDB2
MX1
CFP
SGCD
CFHR4
MMP8
TPM3
TPP1
MIRLET7D
CAPN3
GP1BA
OAS1
WNT2B
SLC35A2
DRD1
TOP2A
BMPR1A
ARHGAP24
LZTR1
IL17RD
HPS3
MOGS
CYP2C19
MDH2
S100A12
HSPA8
SLC20A2
RNPC3
CXCL1
NR1I3
TNFSF4
XYLT2
GCH1
IKZF3
SIL1
CYP1A2
ANGPT1
CCR2
PRKD1
ACADVL
SLC19A2
RAC1
EDN2
XRCC2
SNX10
ANKH
PROP1
CCK
RNLS
SLC30A8
MBP
SOD3
CHRND
ADAMTSL1
GSTZ1
HAVCR2
NDUFB9
TWIST2
MLYCD
NAIP
SLC26A3
KCNK3
ALG6
GABRD
C12orf65
TBX20
GNMT
TGIF1
DDC
LRRC6
NFIA
SETD5
PNKP
ALOXE3
NHLRC2
CCNA2
AICDA
ARNT2
ABCD1
RELB
CRKL
MRPS22
NID1
LRP6
CACNA1C
ZNF341
NTS
ALG14
F10
IDH2
DNAL1
FOXN1
NDUFB3
SCN3A
FUCA1
LIFR
SMARCE1
TJP1
KLRK1
DEFB1
RELN
PPIG
TIMP3
RSPH1
FLRT3
MT-ATP8
NAMPT
MED12
NIPAL4
DNAAF1
CHI3L1
PCK2
DHFR
SCN8A
GRIP1
MIR200A
TNFRSF8
FARSB
SMAD2
MSH3
NOX4
REST
OPLAH
HABP2
LAMC2
MRPS7
POU5F1
ABCB7
HJV
IFT81
SGSH
HTR1A
SCN4B
CCR3
HPS6
RPS14
TSPO
PIGQ
IAPP
ABCC9
PAPPA
GLUL
MIR134
LHX4
FEZF1
INSL3
FOXP1
SIX2
ADSL
HNRNPA1
SRY
CCL26
IKBKB
PLAUR
ALOX12B
SKI
SNAP25
NOX1
ALG12
TTC19
AXIN1
EDA
WWOX
STRA6
UQCRQ
SLC40A1
MIR197
IFNAR1
CLN3
SCN1A
TPMT
WIPF1
AGL
RPS6
PYCARD
GPC4
C5AR1
TLR1
GAS6
GDF9
NPHP3-ACAD11
TCF3
RETREG1
SP110
RAP1B
TNFSF13
BAK1
SLC29A3
ALAS2
INHA
MT-ND4L
SLC6A20
MAPK9
HPS5
GARS1
ATP6V0A2
MYOCD
SPTA1
GSK3B
SULT2B1
ERCC3
GHRH
SRP72
CDKN2B
SLC5A7
C1S
BCL6
CD163
GATM
TAC3
FOXJ1
RAB5A
PQBP1
ASCL1
LEF1
SHANK3
PFKM
SLC22A2
XPC
ACADM
AXIN2
PIGN
PPP3CA
PLK1
GBE1
F7
LAMB3
SLC2A10
EDAR
DDAH2
MMP14
MAGT1
IL18R1
SPARC
PORCN
TACR1
MYO9A
NONO
HRH2
ODC1
IFT57
NDUFA13
RAB8A
IRF8
XRCC5
C2
HSPA5
CAMP
PCCB
HNMT
ANK1
ELOC
UCP2
KIR3DL1
IGHG1
IL16
HK1
ITK
NDUFA12
MT-TI
IL17RA
PTK2B
FOLH1
NECTIN1
SYNPO
BAAT
MAP3K7
ANKRD26
PAX1
PDHB
MCM5
GALT
LIPN
CARD9
POLR2A
EIF2AK2
CCDC103
PKM
XRCC1
MIR106A
PIEZO1
KEAP1
CDH23
AMMECR1
MCTP2
HDAC4
TBX4
TJP2
FGF7
ADAM17
SLC30A10
APLN
CHIT1
RHEB
HEXB
KANK2
UBE2L3
S100A1
GAS5
MMADHC
ADRB3
HIBCH
RFXANK
SHOC2
PIGL
ALG11
FIBP
AFF2
KIAA0319L
UQCRC2
CX3CR1
KRT1
CUL2
CALCR
WNT1
SDR9C7
EBF3
SRSF2
GNPTAB
CDK5
USP8
CGA
LACTB
CXADR
VTN
ADORA2A
CD33
WDR4
NDUFAF6
IDS
RHOA
AOC3
CLDN7
CITED2
PSMD12
PRKCA
SPINT2
STT3A
ITGAX
GRP
SOX4
GLRX5
APOA5
BANF1
CAV3
DSG2
F2R
WNK1
COL11A2
FLVCR1
RFH1
BGN
TMPO
ADCY5
SMAD7
MSLN
POLE
NDUFA9
FOXH1
HTR3A
CLDN10
IBSP
GDAP1
ATP12A
ESR2
PNPLA3
HERC2
NR1H2
MIR34C
WDR73
ATPAF2
RFWD3
IRF3
CCR4
NQO1
CNDP1
RPS17
TSLP
MIR127
IARS1
CHGB
SALL2
LTBP4
SLIT2
NFIX
MT-TQ
ARL6
CCND3
PHGDH
GAD1
MMP13
ECHS1
FGF1
CTSB
YY1AP1
GPC1
COG6
BDKRB1
C1QC
WNT7B
COL6A2
RPL11
PTK2
GTPBP3
CLCN4
C1QB
MYBPC3
STAG2
IL13RA2
PON2
SH3TC2
CD79B
MAPK10
CD151
EXT2
YARS2
ALG1
MKRN3
NCF4
NAA10
RBX1
SERPINB7
HDAC2
CEP19
NLGN4X
EBP
XBP1
UNG
DYRK1A
CNTLN
NXN
MIR26A1
BMI1
CCDC40
TLR8
TOR1A
RTTN
SAA4
ARSB
PIK3CD
MIR183
MYH2
DLK1
PCCA
SLC22A1
MIR24-1
RASSF1
SCN1B
FOXE3
CTSK
MIR196A2
CLEC7A
CFAP47
ELAVL1
TGM2
DCN
PEX11B
FOXP2
DRD3
GALNS
HCCS
CEACAM5
F8
LOC110806262
MAOB
ITGA2
EGR1
KCNH1
COL4A2
APOC2
C9orf72
GABBR2
VPS13B
GNAS-AS1
HPSE
MMAB
MCM8
CIT
TLR6
DPEP1
SLC25A46
PTER
MIR342
MYH10
MIR15B
PYCR2
ADRA2C
PLEKHM1
MYB
MIR10B
PRDM10
H2AX
BPI
DISP1
NSUN2
XK
XRCC6
EIF2S1
TARDBP
CX3CL1
CUL3
GDF1
CLUAP1
IL23A
SLC10A1
UCHL1
NGFR
CEBPB
PNLIP
CD58
IL1RL1
IARS2
SLC25A1
IL12B
WNT11
SF3B2
CCP110
TCF20
COX7B
RAB3GAP2
LUC7L2
MIR486-1
CD5
STX3
CTAG1B
SLC8A1
PDPN
GRK2
DCHS1
LMBRD1
CDC6
HGSNAT
NDUFA2
F9
MIR203A
VEGFD
FABP3
GLYCTK
CCL21
KCNMA1
MIR328
NR1I2
UBD
