# Supplementary material for: Exploring the Critical Components and Therapeutic Mechanisms of Perilla frutescens L. in the Treatment of Chronic Kidney Disease via Network Pharmacology
Source: Front Pharmacol. 2021 Nov 26;12:717744. doi: 10.3389/fphar.2021.717744 (PMC8662752; doi:10.3389/fphar.2021.717744)
Supplement: Supplementary file 2 [file DataSheet3.zip › Network analysis material/IL6-ligand.pdb]

HETATM    1  N   TAM A1221      69.142 -48.326  -6.408  1.00 57.73      G    N  
HETATM    2  C   TAM A1221      69.316 -49.707  -5.948  1.00 57.79      G    C  
HETATM    3  C1  TAM A1221      70.080 -50.512  -7.009  1.00 58.26      G    C  
HETATM    4  C2  TAM A1221      70.164 -49.629  -4.690  1.00 57.39      G    C  
HETATM    5  C3  TAM A1221      67.931 -50.301  -5.664  1.00 57.46      G    C  
HETATM    6  C4  TAM A1221      69.464 -50.478  -8.413  1.00 59.96      G    C  
HETATM    7  O4  TAM A1221      70.253 -51.253  -9.331  1.00 61.99      G    O  
HETATM    8  C5  TAM A1221      69.447 -48.962  -3.525  1.00 57.69      G    C  
HETATM    9  O5  TAM A1221      70.336 -48.803  -2.417  1.00 56.97      G    O  
HETATM   10  C6  TAM A1221      67.953 -51.632  -4.920  1.00 56.29      G    C  
HETATM   11  O6  TAM A1221      67.208 -51.483  -3.713  1.00 52.26      G    O  
CONECT    1    2
CONECT    2    1    3    4    5
CONECT    3    2    6
CONECT    4    2    8
CONECT    5    2   10
CONECT    6    3    7
CONECT    7    6
CONECT    8    4    9
CONECT    9    8
CONECT   10    5   11
CONECT   11   10
END
