# Supplementary material for: Exploring the Critical Components and Therapeutic Mechanisms of Perilla frutescens L. in the Treatment of Chronic Kidney Disease via Network Pharmacology
Source: Front Pharmacol. 2021 Nov 26;12:717744. doi: 10.3389/fphar.2021.717744 (PMC8662752; doi:10.3389/fphar.2021.717744)
Supplement: Supplementary file 2 [file DataSheet3.zip › Network analysis material/IL6.pdb]

ATOM      1  N   GLU A   1      66.359 -36.003  -5.066  1.00 37.18      A    N  
ATOM      2  CA  GLU A   1      67.680 -36.687  -5.013  1.00 37.03      A    C  
ATOM      3  C   GLU A   1      67.895 -37.360  -3.658  1.00 36.23      A    C  
ATOM      4  O   GLU A   1      67.426 -36.871  -2.626  1.00 36.65      A    O  
ATOM      5  CB  GLU A   1      68.824 -35.700  -5.310  1.00 37.41      A    C  
ATOM      6  CG  GLU A   1      68.962 -34.546  -4.306  1.00 39.42      A    C  
ATOM      7  CD  GLU A   1      70.092 -33.584  -4.645  0.50 40.85      A    C  
ATOM      8  OE1 GLU A   1      71.191 -34.046  -5.025  0.50 41.31      A    O  
ATOM      9  OE2 GLU A   1      69.875 -32.358  -4.529  0.50 41.26      A    O1-
ATOM     10  N   VAL A   2      68.601 -38.488  -3.677  1.00 34.58      A    N  
ATOM     11  CA  VAL A   2      69.032 -39.160  -2.455  1.00 32.81      A    C  
ATOM     12  C   VAL A   2      70.135 -38.328  -1.807  1.00 31.57      A    C  
ATOM     13  O   VAL A   2      71.101 -37.949  -2.464  1.00 30.75      A    O  
ATOM     14  CB  VAL A   2      69.546 -40.595  -2.752  1.00 32.48      A    C  
ATOM     15  CG1 VAL A   2      70.327 -41.163  -1.566  1.00 32.26      A    C  
ATOM     16  CG2 VAL A   2      68.384 -41.514  -3.129  1.00 32.57      A    C  
ATOM     17  N   GLN A   3      69.977 -38.032  -0.524  1.00 30.53      A    N  
ATOM     18  CA  GLN A   3      71.030 -37.359   0.224  1.00 30.19      A    C  
ATOM     19  C   GLN A   3      71.371 -38.077   1.529  1.00 28.62      A    C  
ATOM     20  O   GLN A   3      70.484 -38.489   2.279  1.00 27.91      A    O  
ATOM     21  CB  GLN A   3      70.650 -35.909   0.508  1.00 31.06      A    C  
ATOM     22  CG  GLN A   3      70.812 -34.983  -0.683  1.00 36.10      A    C  
ATOM     23  CD  GLN A   3      70.872 -33.529  -0.265  1.00 42.80      A    C  
ATOM     24  NE2 GLN A   3      72.054 -32.931  -0.381  1.00 43.92      A    N  
ATOM     25  OE1 GLN A   3      69.870 -32.950   0.167  1.00 44.19      A    O  
ATOM     26  N   LEU A   4      72.668 -38.225   1.776  1.00 26.79      A    N  
ATOM     27  CA  LEU A   4      73.180 -38.775   3.020  1.00 25.82      A    C  
ATOM     28  C   LEU A   4      74.188 -37.778   3.586  1.00 25.39      A    C  
ATOM     29  O   LEU A   4      75.171 -37.448   2.923  1.00 26.07      A    O  
ATOM     30  CB  LEU A   4      73.832 -40.147   2.775  1.00 25.34      A    C  
ATOM     31  CG  LEU A   4      72.957 -41.231   2.120  1.00 24.80      A    C  
ATOM     32  CD1 LEU A   4      73.784 -42.433   1.710  1.00 24.31      A    C  
ATOM     33  CD2 LEU A   4      71.813 -41.655   3.035  1.00 21.05      A    C  
ATOM     34  N   VAL A   5      73.925 -37.276   4.791  1.00 25.07      A    N  
ATOM     35  CA  VAL A   5      74.790 -36.266   5.411  1.00 24.62      A    C  
ATOM     36  C   VAL A   5      75.282 -36.736   6.779  1.00 24.30      A    C  
ATOM     37  O   VAL A   5      74.489 -36.915   7.706  1.00 23.42      A    O  
ATOM     38  CB  VAL A   5      74.090 -34.868   5.545  1.00 25.40      A    C  
ATOM     39  CG1 VAL A   5      75.054 -33.830   6.135  1.00 23.44      A    C  
ATOM     40  CG2 VAL A   5      73.542 -34.382   4.195  1.00 24.90      A    C  
ATOM     41  N   GLU A   6      76.595 -36.919   6.889  1.00 24.55      A    N  
ATOM     42  CA  GLU A   6      77.231 -37.312   8.141  1.00 25.83      A    C  
ATOM     43  C   GLU A   6      77.436 -36.118   9.082  1.00 26.79      A    C  
ATOM     44  O   GLU A   6      77.632 -34.988   8.632  1.00 27.94      A    O  
ATOM     45  CB  GLU A   6      78.580 -37.982   7.877  1.00 25.42      A    C  
ATOM     46  CG  GLU A   6      78.529 -39.234   7.003  1.00 27.42      A    C  
ATOM     47  CD  GLU A   6      78.648 -38.933   5.512  1.00 29.02      A    C  
ATOM     48  OE1 GLU A   6      78.610 -37.739   5.132  1.00 28.11      A    O  
ATOM     49  OE2 GLU A   6      78.783 -39.898   4.723  1.00 25.23      A    O1-
ATOM     50  N   SER A   7      77.386 -36.391  10.384  1.00 26.55      A    N  
ATOM     51  CA  SER A   7      77.697 -35.425  11.429  1.00 27.17      A    C  
ATOM     52  C   SER A   7      78.467 -36.138  12.526  1.00 26.84      A    C  
ATOM     53  O   SER A   7      78.547 -37.371  12.545  1.00 26.39      A    O  
ATOM     54  CB  SER A   7      76.418 -34.852  12.040  1.00 27.31      A    C  
ATOM     55  OG  SER A   7      75.574 -34.314  11.048  1.00 33.17      A    O  
ATOM     56  N   GLY A   8      79.024 -35.352  13.442  1.00 25.87      A    N  
ATOM     57  CA  GLY A   8      79.593 -35.886  14.669  1.00 25.33      A    C  
ATOM     58  C   GLY A   8      81.062 -36.238  14.594  1.00 25.33      A    C  
ATOM     59  O   GLY A   8      81.630 -36.731  15.567  1.00 25.71      A    O  
ATOM     60  N   GLY A   9      81.687 -35.989  13.450  1.00 25.15      A    N  
ATOM     61  CA  GLY A   9      83.109 -36.290  13.297  1.00 25.76      A    C  
ATOM     62  C   GLY A   9      83.967 -35.327  14.099  1.00 25.60      A    C  
ATOM     63  O   GLY A   9      83.447 -34.414  14.746  1.00 26.69      A    O  
ATOM     64  N   GLY A  10      85.278 -35.518  14.049  1.00 23.99      A    N  
ATOM     65  CA  GLY A  10      86.193 -34.600  14.705  1.00 23.12      A    C  
ATOM     66  C   GLY A  10      87.237 -35.342  15.495  1.00 22.52      A    C  
ATOM     67  O   GLY A  10      87.475 -36.526  15.253  1.00 22.80      A    O  
ATOM     68  N   LEU A  11      87.856 -34.652  16.450  1.00 22.30      A    N  
ATOM     69  CA  LEU A  11      88.950 -35.239  17.223  1.00 22.35      A    C  
ATOM     70  C   LEU A  11      88.445 -36.003  18.446  1.00 20.95      A    C  
ATOM     71  O   LEU A  11      87.397 -35.695  18.998  1.00 20.98      A    O  
ATOM     72  CB  LEU A  11      89.998 -34.183  17.613  1.00 22.93      A    C  
ATOM     73  CG  LEU A  11      89.801 -33.323  18.865  1.00 25.85      A    C  
ATOM     74  CD1 LEU A  11      91.040 -32.464  19.122  1.00 26.86      A    C  
ATOM     75  CD2 LEU A  11      88.548 -32.453  18.776  1.00 28.41      A    C  
ATOM     76  N   VAL A  12      89.201 -37.014  18.844  1.00 20.50      A    N  
ATOM     77  CA  VAL A  12      88.873 -37.812  20.016  1.00 19.49      A    C  
ATOM     78  C   VAL A  12      90.191 -38.363  20.521  1.00 17.93      A    C  
ATOM     79  O   VAL A  12      91.101 -38.616  19.724  1.00 18.94      A    O  
ATOM     80  CB  VAL A  12      87.805 -38.923  19.691  1.00 20.13      A    C  
ATOM     81  CG1 VAL A  12      88.223 -39.761  18.481  1.00 19.80      A    C  
ATOM     82  CG2 VAL A  12      87.514 -39.804  20.907  1.00 19.87      A    C  
ATOM     83  N   GLN A  13      90.309 -38.502  21.839  1.00 16.28      A    N  
ATOM     84  CA AGLN A  13      91.531 -39.001  22.468  0.50 16.06      A    C  
ATOM     85  CA BGLN A  13      91.534 -38.999  22.460  0.50 15.98      A    C  
ATOM     86  C   GLN A  13      91.630 -40.521  22.323  1.00 15.34      A    C  
ATOM     87  O   GLN A  13      90.613 -41.196  22.272  1.00 14.74      A    O  
ATOM     88  CB AGLN A  13      91.554 -38.615  23.951  0.50 16.86      A    C  
ATOM     89  CB BGLN A  13      91.581 -38.588  23.935  0.50 16.80      A    C  
ATOM     90  CG AGLN A  13      91.668 -37.111  24.221  0.50 17.61      A    C  
ATOM     91  CG BGLN A  13      91.757 -37.081  24.169  0.50 16.95      A    C  
ATOM     92  CD AGLN A  13      93.099 -36.656  24.402  0.50 19.79      A    C  
ATOM     93  CD BGLN A  13      91.058 -36.602  25.430  0.50 19.79      A    C  
ATOM     94  NE2AGLN A  13      93.274 -35.408  24.830  0.50 23.03      A    N  
ATOM     95  NE2BGLN A  13      91.738 -35.761  26.201  0.50 20.96      A    N  
ATOM     96  OE1AGLN A  13      94.039 -37.416  24.170  0.50 20.84      A    O  
ATOM     97  OE1BGLN A  13      89.918 -36.983  25.707  0.50 19.83      A    O  
ATOM     98  N   PRO A  14      92.867 -41.067  22.248  1.00 14.90      A    N  
ATOM     99  CA  PRO A  14      92.982 -42.528  22.218  1.00 13.88      A    C  
ATOM    100  C   PRO A  14      92.277 -43.167  23.425  1.00 14.89      A    C  
ATOM    101  O   PRO A  14      92.453 -42.709  24.562  1.00 14.27      A    O  
ATOM    102  CB  PRO A  14      94.490 -42.762  22.289  1.00 13.45      A    C  
ATOM    103  CG  PRO A  14      95.081 -41.533  21.644  1.00 14.47      A    C  
ATOM    104  CD  PRO A  14      94.184 -40.411  22.089  1.00 14.39      A    C  
ATOM    105  N   GLY A  15      91.454 -44.184  23.155  1.00 13.51      A    N  
ATOM    106  CA  GLY A  15      90.648 -44.843  24.171  1.00 12.99      A    C  
ATOM    107  C   GLY A  15      89.242 -44.294  24.246  1.00 13.67      A    C  
ATOM    108  O   GLY A  15      88.378 -44.864  24.922  1.00 15.26      A    O  
ATOM    109  N   GLY A  16      88.999 -43.190  23.545  1.00 12.56      A    N  
ATOM    110  CA  GLY A  16      87.726 -42.477  23.641  1.00 11.24      A    C  
ATOM    111  C   GLY A  16      86.597 -43.069  22.828  1.00 12.88      A    C  
ATOM    112  O   GLY A  16      86.763 -44.088  22.148  1.00 13.14      A    O  
ATOM    113  N   SER A  17      85.441 -42.424  22.930  1.00 13.59      A    N  
ATOM    114  CA  SER A  17      84.246 -42.818  22.215  1.00 15.34      A    C  
ATOM    115  C   SER A  17      83.747 -41.657  21.385  1.00 16.68      A    C  
ATOM    116  O   SER A  17      83.925 -40.494  21.758  1.00 17.15      A    O  
ATOM    117  CB  SER A  17      83.142 -43.256  23.183  1.00 14.54      A    C  
ATOM    118  OG  SER A  17      83.521 -44.447  23.856  1.00 17.07      A    O  
ATOM    119  N   LEU A  18      83.117 -41.981  20.261  1.00 17.80      A    N  
ATOM    120  CA  LEU A  18      82.508 -40.981  19.405  1.00 19.43      A    C  
ATOM    121  C   LEU A  18      81.294 -41.575  18.718  1.00 19.68      A    C  
ATOM    122  O   LEU A  18      81.311 -42.728  18.293  1.00 20.54      A    O  
ATOM    123  CB  LEU A  18      83.520 -40.501  18.361  1.00 20.22      A    C  
ATOM    124  CG  LEU A  18      83.224 -39.183  17.658  1.00 23.09      A    C  
ATOM    125  CD1 LEU A  18      83.764 -38.017  18.472  1.00 28.10      A    C  
ATOM    126  CD2 LEU A  18      83.852 -39.195  16.291  1.00 27.25      A    C  
ATOM    127  N   ARG A  19      80.243 -40.781  18.595  1.00 20.47      A    N  
ATOM    128  CA  ARG A  19      79.046 -41.229  17.920  1.00 21.34      A    C  
ATOM    129  C   ARG A  19      78.834 -40.429  16.641  1.00 21.26      A    C  
ATOM    130  O   ARG A  19      78.644 -39.212  16.682  1.00 21.43      A    O  
ATOM    131  CB  ARG A  19      77.837 -41.095  18.839  1.00 22.00      A    C  
ATOM    132  CG  ARG A  19      76.593 -41.798  18.328  1.00 25.91      A    C  
ATOM    133  CD  ARG A  19      75.378 -41.015  18.737  1.00 31.46      A    C  
ATOM    134  NE  ARG A  19      74.195 -41.855  18.844  1.00 36.89      A    N  
ATOM    135  CZ  ARG A  19      72.960 -41.381  18.977  1.00 39.47      A    C  
ATOM    136  NH1 ARG A  19      72.749 -40.068  19.009  1.00 38.94      A    N1+
ATOM    137  NH2 ARG A  19      71.935 -42.219  19.069  1.00 40.25      A    N  
ATOM    138  N   LEU A  20      78.873 -41.122  15.507  1.00 20.91      A    N  
ATOM    139  CA  LEU A  20      78.596 -40.496  14.217  1.00 20.07      A    C  
ATOM    140  C   LEU A  20      77.120 -40.610  13.894  1.00 20.67      A    C  
ATOM    141  O   LEU A  20      76.449 -41.553  14.322  1.00 20.61      A    O  
ATOM    142  CB  LEU A  20      79.425 -41.150  13.108  1.00 19.39      A    C  
ATOM    143  CG  LEU A  20      80.945 -41.157  13.270  1.00 19.44      A    C  
ATOM    144  CD1 LEU A  20      81.588 -41.951  12.148  1.00 18.19      A    C  
ATOM    145  CD2 LEU A  20      81.501 -39.728  13.316  1.00 21.28      A    C  
ATOM    146  N   SER A  21      76.624 -39.634  13.146  1.00 21.07      A    N  
ATOM    147  CA  SER A  21      75.244 -39.612  12.697  1.00 22.49      A    C  
ATOM    148  C   SER A  21      75.190 -39.490  11.189  1.00 22.66      A    C  
ATOM    149  O   SER A  21      76.106 -38.967  10.567  1.00 22.25      A    O  
ATOM    150  CB  SER A  21      74.505 -38.425  13.302  1.00 21.73      A    C  
ATOM    151  OG  SER A  21      74.258 -38.643  14.671  1.00 29.29      A    O  
ATOM    152  N   CYS A  22      74.101 -39.970  10.606  1.00 23.89      A    N  
ATOM    153  CA  CYS A  22      73.855 -39.782   9.191  1.00 25.00      A    C  
ATOM    154  C   CYS A  22      72.387 -39.444   8.992  1.00 25.06      A    C  
ATOM    155  O   CYS A  22      71.507 -40.216   9.379  1.00 25.73      A    O  
ATOM    156  CB  CYS A  22      74.242 -41.035   8.415  1.00 24.69      A    C  
ATOM    157  SG  CYS A  22      73.932 -40.964   6.638  1.00 30.90      A    S  
ATOM    158  N   ALA A  23      72.131 -38.277   8.411  1.00 25.03      A    N  
ATOM    159  CA  ALA A  23      70.772 -37.858   8.090  1.00 25.09      A    C  
ATOM    160  C   ALA A  23      70.482 -38.177   6.632  1.00 25.17      A    C  
ATOM    161  O   ALA A  23      71.129 -37.647   5.722  1.00 25.47      A    O  
ATOM    162  CB  ALA A  23      70.584 -36.373   8.366  1.00 25.09      A    C  
ATOM    163  N   ALA A  24      69.517 -39.063   6.425  1.00 25.00      A    N  
ATOM    164  CA  ALA A  24      69.137 -39.497   5.090  1.00 25.27      A    C  
ATOM    165  C   ALA A  24      67.872 -38.778   4.639  1.00 25.73      A    C  
ATOM    166  O   ALA A  24      66.985 -38.501   5.453  1.00 26.24      A    O  
ATOM    167  CB  ALA A  24      68.922 -41.002   5.074  1.00 24.74      A    C  
ATOM    168  N   SER A  25      67.797 -38.474   3.345  1.00 25.86      A    N  
ATOM    169  CA  SER A  25      66.593 -37.886   2.754  1.00 26.54      A    C  
ATOM    170  C   SER A  25      66.445 -38.243   1.274  1.00 26.17      A    C  
ATOM    171  O   SER A  25      67.412 -38.628   0.620  1.00 26.39      A    O  
ATOM    172  CB  SER A  25      66.585 -36.364   2.947  1.00 26.44      A    C  
ATOM    173  OG  SER A  25      67.690 -35.771   2.296  1.00 28.61      A    O  
ATOM    174  N   GLY A  26      65.224 -38.120   0.760  1.00 26.92      A    N  
ATOM    175  CA  GLY A  26      64.945 -38.344  -0.659  1.00 27.20      A    C  
ATOM    176  C   GLY A  26      64.620 -39.784  -1.027  1.00 27.81      A    C  
ATOM    177  O   GLY A  26      64.566 -40.126  -2.210  1.00 27.54      A    O  
ATOM    178  N   PHE A  27      64.418 -40.627  -0.014  1.00 28.03      A    N  
ATOM    179  CA  PHE A  27      64.013 -42.024  -0.209  1.00 28.41      A    C  
ATOM    180  C   PHE A  27      63.373 -42.574   1.059  1.00 29.07      A    C  
ATOM    181  O   PHE A  27      63.465 -41.955   2.121  1.00 29.95      A    O  
ATOM    182  CB  PHE A  27      65.195 -42.898  -0.666  1.00 27.61      A    C  
ATOM    183  CG  PHE A  27      66.266 -43.101   0.381  1.00 28.60      A    C  
ATOM    184  CD1 PHE A  27      67.214 -42.109   0.639  1.00 27.74      A    C  
ATOM    185  CD2 PHE A  27      66.348 -44.302   1.086  1.00 27.25      A    C  
ATOM    186  CE1 PHE A  27      68.216 -42.304   1.597  1.00 26.31      A    C  
ATOM    187  CE2 PHE A  27      67.343 -44.505   2.044  1.00 26.02      A    C  
ATOM    188  CZ  PHE A  27      68.280 -43.504   2.299  1.00 25.06      A    C  
ATOM    189  N   ASN A  28      62.710 -43.722   0.956  1.00 29.26      A    N  
ATOM    190  CA  ASN A  28      62.139 -44.345   2.140  1.00 29.19      A    C  
ATOM    191  C   ASN A  28      63.211 -45.087   2.942  1.00 27.38      A    C  
ATOM    192  O   ASN A  28      63.443 -46.278   2.738  1.00 26.49      A    O  
ATOM    193  CB  ASN A  28      60.959 -45.257   1.788  1.00 30.57      A    C  
ATOM    194  CG  ASN A  28      60.139 -45.663   3.018  1.00 35.74      A    C  
ATOM    195  ND2 ASN A  28      59.021 -46.343   2.780  1.00 40.23      A    N  
ATOM    196  OD1 ASN A  28      60.506 -45.366   4.165  1.00 41.39      A    O  
ATOM    197  N   PHE A  29      63.843 -44.350   3.857  1.00 26.18      A    N  
ATOM    198  CA  PHE A  29      64.934 -44.836   4.713  1.00 25.05      A    C  
ATOM    199  C   PHE A  29      64.639 -46.193   5.343  1.00 25.00      A    C  
ATOM    200  O   PHE A  29      65.508 -47.061   5.383  1.00 23.74      A    O  
ATOM    201  CB  PHE A  29      65.237 -43.799   5.806  1.00 24.30      A    C  
ATOM    202  CG  PHE A  29      66.396 -44.160   6.706  1.00 23.19      A    C  
ATOM    203  CD1 PHE A  29      67.706 -44.059   6.256  1.00 20.96      A    C  
ATOM    204  CD2 PHE A  29      66.172 -44.575   8.017  1.00 22.75      A    C  
ATOM    205  CE1 PHE A  29      68.777 -44.377   7.090  1.00 22.33      A    C  
ATOM    206  CE2 PHE A  29      67.234 -44.893   8.864  1.00 21.84      A    C  
ATOM    207  CZ  PHE A  29      68.538 -44.795   8.402  1.00 21.19      A    C  
ATOM    208  N   ASN A  30      63.404 -46.359   5.816  1.00 25.09      A    N  
ATOM    209  CA  ASN A  30      62.964 -47.568   6.507  1.00 26.23      A    C  
ATOM    210  C   ASN A  30      63.192 -48.853   5.723  1.00 25.19      A    C  
ATOM    211  O   ASN A  30      63.494 -49.883   6.310  1.00 25.82      A    O  
ATOM    212  CB  ASN A  30      61.482 -47.454   6.888  1.00 27.03      A    C  
ATOM    213  CG  ASN A  30      61.222 -46.337   7.883  1.00 32.57      A    C  
ATOM    214  ND2 ASN A  30      60.315 -46.582   8.821  1.00 38.43      A    N  
ATOM    215  OD1 ASN A  30      61.824 -45.263   7.807  1.00 37.46      A    O  
ATOM    216  N   ASP A  31      63.054 -48.779   4.402  1.00 24.05      A    N  
ATOM    217  CA  ASP A  31      63.121 -49.959   3.549  1.00 23.18      A    C  
ATOM    218  C   ASP A  31      64.536 -50.481   3.312  1.00 21.28      A    C  
ATOM    219  O   ASP A  31      64.707 -51.632   2.919  1.00 21.39      A    O  
ATOM    220  CB  ASP A  31      62.436 -49.689   2.206  1.00 23.88      A    C  
ATOM    221  CG  ASP A  31      60.936 -49.439   2.344  1.00 27.11      A    C  
ATOM    222  OD1 ASP A  31      60.306 -49.962   3.291  1.00 28.62      A    O  
ATOM    223  OD2 ASP A  31      60.385 -48.711   1.491  1.00 32.77      A    O1-
ATOM    224  N   TYR A  32      65.545 -49.655   3.577  1.00 18.72      A    N  
ATOM    225  CA  TYR A  32      66.902 -49.965   3.144  1.00 16.66      A    C  
ATOM    226  C   TYR A  32      67.859 -50.431   4.229  1.00 15.68      A    C  
ATOM    227  O   TYR A  32      67.823 -49.936   5.360  1.00 15.37      A    O  
ATOM    228  CB  TYR A  32      67.503 -48.759   2.408  1.00 17.54      A    C  
ATOM    229  CG  TYR A  32      66.887 -48.531   1.050  1.00 19.07      A    C  
ATOM    230  CD1 TYR A  32      65.726 -47.771   0.912  1.00 21.39      A    C  
ATOM    231  CD2 TYR A  32      67.449 -49.096  -0.096  1.00 22.41      A    C  
ATOM    232  CE1 TYR A  32      65.146 -47.565  -0.329  1.00 24.56      A    C  
ATOM    233  CE2 TYR A  32      66.871 -48.899  -1.349  1.00 23.41      A    C  
ATOM    234  CZ  TYR A  32      65.722 -48.131  -1.454  1.00 26.53      A    C  
ATOM    235  OH  TYR A  32      65.141 -47.925  -2.682  1.00 31.23      A    O  
ATOM    236  N   PHE A  33      68.707 -51.394   3.863  1.00 13.73      A    N  
ATOM    237  CA  PHE A  33      69.940 -51.684   4.589  1.00 13.17      A    C  
ATOM    238  C   PHE A  33      70.851 -50.461   4.405  1.00 14.55      A    C  
ATOM    239  O   PHE A  33      70.806 -49.789   3.362  1.00 13.99      A    O  
ATOM    240  CB  PHE A  33      70.654 -52.923   4.019  1.00 12.26      A    C  
ATOM    241  CG  PHE A  33      69.996 -54.264   4.353  1.00 11.55      A    C  
ATOM    242  CD1 PHE A  33      68.652 -54.355   4.725  1.00 10.35      A    C  
ATOM    243  CD2 PHE A  33      70.734 -55.444   4.242  1.00  9.17      A    C  
ATOM    244  CE1 PHE A  33      68.061 -55.600   5.014  1.00 12.28      A    C  
ATOM    245  CE2 PHE A  33      70.155 -56.690   4.524  1.00  9.45      A    C  
ATOM    246  CZ  PHE A  33      68.815 -56.766   4.920  1.00  6.19      A    C  
ATOM    247  N   MET A  34      71.671 -50.180   5.416  1.00 14.62      A    N  
ATOM    248  CA  MET A  34      72.642 -49.088   5.363  1.00 14.99      A    C  
ATOM    249  C   MET A  34      74.002 -49.619   5.798  1.00 15.07      A    C  
ATOM    250  O   MET A  34      74.075 -50.585   6.568  1.00 15.59      A    O  
ATOM    251  CB  MET A  34      72.225 -47.939   6.291  1.00 15.22      A    C  
ATOM    252  CG  MET A  34      70.873 -47.302   6.001  1.00 14.11      A    C  
ATOM    253  SD  MET A  34      70.759 -46.438   4.415  1.00 20.49      A    S  
ATOM    254  CE  MET A  34      71.924 -45.092   4.632  1.00 15.09      A    C  
ATOM    255  N   ASN A  35      75.070 -48.998   5.299  1.00 13.85      A    N  
ATOM    256  CA  ASN A  35      76.437 -49.373   5.649  1.00 12.49      A    C  
ATOM    257  C   ASN A  35      77.238 -48.157   6.125  1.00 13.07      A    C  
ATOM    258  O   ASN A  35      76.866 -47.002   5.842  1.00 12.24      A    O  
ATOM    259  CB  ASN A  35      77.178 -49.945   4.439  1.00 13.39      A    C  
ATOM    260  CG  ASN A  35      76.630 -51.298   3.949  1.00 15.92      A    C  
ATOM    261  ND2 ASN A  35      75.630 -51.854   4.630  1.00 12.10      A    N  
ATOM    262  OD1 ASN A  35      77.130 -51.827   2.956  1.00 14.51      A    O  
ATOM    263  N   TRP A  36      78.334 -48.438   6.840  1.00 11.12      A    N  
ATOM    264  CA  TRP A  36      79.410 -47.483   7.077  1.00 10.00      A    C  
ATOM    265  C   TRP A  36      80.659 -48.035   6.427  1.00  9.79      A    C  
ATOM    266  O   TRP A  36      80.939 -49.246   6.482  1.00  8.61      A    O  
ATOM    267  CB  TRP A  36      79.673 -47.248   8.574  1.00  9.47      A    C  
ATOM    268  CG  TRP A  36      78.642 -46.365   9.244  1.00 12.46      A    C  
ATOM    269  CD1 TRP A  36      77.558 -46.776   9.962  1.00 13.35      A    C  
ATOM    270  CD2 TRP A  36      78.607 -44.927   9.255  1.00 14.61      A    C  
ATOM    271  CE2 TRP A  36      77.466 -44.543   9.994  1.00 15.78      A    C  
ATOM    272  CE3 TRP A  36      79.429 -43.928   8.711  1.00 16.02      A    C  
ATOM    273  NE1 TRP A  36      76.845 -45.691  10.414  1.00 16.06      A    N  
ATOM    274  CZ2 TRP A  36      77.123 -43.201  10.208  1.00 16.54      A    C  
ATOM    275  CZ3 TRP A  36      79.083 -42.588   8.921  1.00 17.48      A    C  
ATOM    276  CH2 TRP A  36      77.942 -42.241   9.665  1.00 15.26      A    C  
ATOM    277  N   VAL A  37      81.400 -47.138   5.792  1.00  9.37      A    N  
ATOM    278  CA  VAL A  37      82.656 -47.483   5.157  1.00  9.57      A    C  
ATOM    279  C   VAL A  37      83.647 -46.417   5.598  1.00  9.62      A    C  
ATOM    280  O   VAL A  37      83.276 -45.265   5.802  1.00 10.80      A    O  
ATOM    281  CB  VAL A  37      82.511 -47.530   3.603  1.00  9.66      A    C  
ATOM    282  CG1 VAL A  37      83.860 -47.743   2.913  1.00  7.67      A    C  
ATOM    283  CG2 VAL A  37      81.550 -48.638   3.193  1.00  8.07      A    C  
ATOM    284  N   ARG A  38      84.899 -46.802   5.788  1.00  9.52      A    N  
ATOM    285  CA  ARG A  38      85.889 -45.829   6.201  1.00 10.29      A    C  
ATOM    286  C   ARG A  38      87.134 -45.907   5.337  1.00 10.31      A    C  
ATOM    287  O   ARG A  38      87.390 -46.917   4.681  1.00 10.13      A    O  
ATOM    288  CB  ARG A  38      86.241 -45.983   7.685  1.00  9.54      A    C  
ATOM    289  CG  ARG A  38      87.220 -47.088   7.971  1.00 11.10      A    C  
ATOM    290  CD  ARG A  38      87.399 -47.272   9.454  1.00 12.23      A    C  
ATOM    291  NE  ARG A  38      88.344 -48.344   9.737  1.00 11.94      A    N  
ATOM    292  CZ  ARG A  38      88.762 -48.670  10.957  1.00 13.14      A    C  
ATOM    293  NH1 ARG A  38      88.331 -48.000  12.021  1.00 10.76      A    N1+
ATOM    294  NH2 ARG A  38      89.626 -49.659  11.107  1.00 10.27      A    N  
ATOM    295  N   GLN A  39      87.903 -44.826   5.356  1.00 10.35      A    N  
ATOM    296  CA  GLN A  39      89.122 -44.744   4.583  1.00 10.92      A    C  
ATOM    297  C   GLN A  39      90.153 -43.917   5.336  1.00 11.61      A    C  
ATOM    298  O   GLN A  39      89.970 -42.718   5.529  1.00 11.12      A    O  
ATOM    299  CB  GLN A  39      88.834 -44.116   3.218  1.00  8.71      A    C  
ATOM    300  CG  GLN A  39      90.031 -44.082   2.300  1.00 10.59      A    C  
ATOM    301  CD  GLN A  39      89.640 -43.840   0.860  1.00 14.34      A    C  
ATOM    302  NE2 GLN A  39      90.254 -44.589  -0.046  1.00 15.48      A    N  
ATOM    303  OE1 GLN A  39      88.790 -42.997   0.561  1.00 14.53      A    O  
ATOM    304  N   ALA A  40      91.231 -44.569   5.758  1.00 13.75      A    N  
ATOM    305  CA  ALA A  40      92.338 -43.880   6.417  1.00 16.50      A    C  
ATOM    306  C   ALA A  40      93.083 -43.022   5.386  1.00 18.31      A    C  
ATOM    307  O   ALA A  40      93.171 -43.418   4.220  1.00 19.22      A    O  
ATOM    308  CB  ALA A  40      93.280 -44.893   7.065  1.00 15.58      A    C  
ATOM    309  N   PRO A  41      93.622 -41.849   5.806  1.00 19.61      A    N  
ATOM    310  CA  PRO A  41      94.275 -40.939   4.851  1.00 19.72      A    C  
ATOM    311  C   PRO A  41      95.294 -41.660   3.967  1.00 19.79      A    C  
ATOM    312  O   PRO A  41      96.218 -42.304   4.472  1.00 18.92      A    O  
ATOM    313  CB  PRO A  41      94.968 -39.909   5.757  1.00 20.11      A    C  
ATOM    314  CG  PRO A  41      94.174 -39.925   7.017  1.00 21.17      A    C  
ATOM    315  CD  PRO A  41      93.718 -41.347   7.193  1.00 19.80      A    C  
ATOM    316  N   GLY A  42      95.088 -41.573   2.655  1.00 20.87      A    N  
ATOM    317  CA  GLY A  42      95.977 -42.206   1.679  1.00 21.63      A    C  
ATOM    318  C   GLY A  42      95.880 -43.721   1.590  1.00 22.49      A    C  
ATOM    319  O   GLY A  42      96.726 -44.351   0.956  1.00 23.50      A    O  
ATOM    320  N   LYS A  43      94.855 -44.318   2.206  1.00 21.51      A    N  
ATOM    321  CA  LYS A  43      94.745 -45.786   2.243  1.00 19.97      A    C  
ATOM    322  C   LYS A  43      93.503 -46.299   1.519  1.00 18.18      A    C  
ATOM    323  O   LYS A  43      92.715 -45.514   0.999  1.00 17.78      A    O  
ATOM    324  CB  LYS A  43      94.785 -46.300   3.689  1.00 20.44      A    C  
ATOM    325  CG  LYS A  43      96.073 -45.959   4.445  1.00 22.89      A    C  
ATOM    326  CD  LYS A  43      97.261 -46.758   3.916  1.00 29.96      A    C  
ATOM    327  CE  LYS A  43      98.575 -46.266   4.499  1.00 34.46      A    C  
ATOM    328  NZ  LYS A  43      98.550 -46.304   5.990  1.00 38.99      A    N1+
ATOM    329  N   GLY A  44      93.337 -47.619   1.491  1.00 16.95      A    N  
ATOM    330  CA  GLY A  44      92.221 -48.242   0.801  1.00 15.56      A    C  
ATOM    331  C   GLY A  44      90.903 -48.105   1.533  1.00 15.68      A    C  
ATOM    332  O   GLY A  44      90.861 -47.731   2.708  1.00 15.47      A    O  
ATOM    333  N   LEU A  45      89.821 -48.402   0.824  1.00 15.06      A    N  
ATOM    334  CA  LEU A  45      88.486 -48.480   1.411  1.00 14.88      A    C  
ATOM    335  C   LEU A  45      88.393 -49.652   2.385  1.00 14.17      A    C  
ATOM    336  O   LEU A  45      88.919 -50.736   2.106  1.00 14.39      A    O  
ATOM    337  CB  LEU A  45      87.458 -48.673   0.307  1.00 14.76      A    C  
ATOM    338  CG  LEU A  45      86.611 -47.525  -0.250  1.00 19.33      A    C  
ATOM    339  CD1 LEU A  45      87.122 -46.123   0.043  1.00 15.06      A    C  
ATOM    340  CD2 LEU A  45      86.425 -47.753  -1.736  1.00 13.63      A    C  
ATOM    341  N   GLU A  46      87.744 -49.423   3.528  1.00 12.35      A    N  
ATOM    342  CA  GLU A  46      87.476 -50.486   4.488  1.00 12.10      A    C  
ATOM    343  C   GLU A  46      86.008 -50.489   4.884  1.00 11.08      A    C  
ATOM    344  O   GLU A  46      85.511 -49.539   5.502  1.00 11.37      A    O  
ATOM    345  CB  GLU A  46      88.368 -50.384   5.731  1.00 12.13      A    C  
ATOM    346  CG  GLU A  46      88.330 -51.659   6.589  1.00 15.39      A    C  
ATOM    347  CD  GLU A  46      89.182 -51.585   7.854  1.00 20.73      A    C  
ATOM    348  OE1 GLU A  46      89.377 -50.477   8.407  1.00 23.09      A    O  
ATOM    349  OE2 GLU A  46      89.652 -52.651   8.311  1.00 22.89      A    O1-
ATOM    350  N   TRP A  47      85.314 -51.559   4.506  1.00  9.86      A    N  
ATOM    351  CA  TRP A  47      83.910 -51.738   4.869  1.00  9.52      A    C  
ATOM    352  C   TRP A  47      83.825 -51.913   6.385  1.00  9.68      A    C  
ATOM    353  O   TRP A  47      84.634 -52.636   6.972  1.00 10.61      A    O  
ATOM    354  CB  TRP A  47      83.339 -52.959   4.139  1.00 10.40      A    C  
ATOM    355  CG  TRP A  47      81.867 -53.069   4.218  1.00  5.82      A    C  
ATOM    356  CD1 TRP A  47      80.959 -52.526   3.364  1.00  7.37      A    C  
ATOM    357  CD2 TRP A  47      81.123 -53.764   5.217  1.00  7.61      A    C  
ATOM    358  CE2 TRP A  47      79.757 -53.598   4.909  1.00  9.85      A    C  
ATOM    359  CE3 TRP A  47      81.478 -54.510   6.350  1.00  7.28      A    C  
ATOM    360  NE1 TRP A  47      79.681 -52.833   3.771  1.00  9.62      A    N  
ATOM    361  CZ2 TRP A  47      78.740 -54.163   5.685  1.00  8.11      A    C  
ATOM    362  CZ3 TRP A  47      80.468 -55.062   7.127  1.00  9.62      A    C  
ATOM    363  CH2 TRP A  47      79.113 -54.889   6.784  1.00  9.66      A    C  
ATOM    364  N   VAL A  48      82.870 -51.240   7.019  1.00  9.53      A    N  
ATOM    365  CA  VAL A  48      82.813 -51.203   8.492  1.00 10.90      A    C  
ATOM    366  C   VAL A  48      81.660 -52.009   9.114  1.00  9.89      A    C  
ATOM    367  O   VAL A  48      81.898 -52.911   9.907  1.00 10.55      A    O  
ATOM    368  CB  VAL A  48      82.804 -49.734   9.032  1.00 10.77      A    C  
ATOM    369  CG1 VAL A  48      82.492 -49.696  10.539  1.00 11.79      A    C  
ATOM    370  CG2 VAL A  48      84.132 -49.052   8.737  1.00 10.11      A    C  
ATOM    371  N   ALA A  49      80.426 -51.674   8.762  1.00  9.61      A    N  
ATOM    372  CA  ALA A  49      79.256 -52.279   9.395  1.00 10.51      A    C  
ATOM    373  C   ALA A  49      78.033 -52.175   8.513  1.00 10.75      A    C  
ATOM    374  O   ALA A  49      77.973 -51.338   7.624  1.00 11.22      A    O  
ATOM    375  CB  ALA A  49      78.970 -51.629  10.766  1.00  8.98      A    C  
ATOM    376  N   GLN A  50      77.061 -53.040   8.780  1.00 12.22      A    N  
ATOM    377  CA  GLN A  50      75.779 -53.043   8.088  1.00 12.03      A    C  
ATOM    378  C   GLN A  50      74.665 -52.936   9.107  1.00 11.73      A    C  
ATOM    379  O   GLN A  50      74.684 -53.611  10.133  1.00 12.27      A    O  
ATOM    380  CB  GLN A  50      75.612 -54.344   7.295  1.00 11.89      A    C  
ATOM    381  CG  GLN A  50      74.229 -54.556   6.672  1.00 12.91      A    C  
ATOM    382  CD  GLN A  50      74.067 -55.964   6.130  1.00 16.56      A    C  
ATOM    383  NE2 GLN A  50      74.138 -56.101   4.814  1.00 15.53      A    N  
ATOM    384  OE1 GLN A  50      73.901 -56.920   6.889  1.00 17.87      A    O  
ATOM    385  N   MET A  51      73.692 -52.091   8.806  1.00 13.02      A    N  
ATOM    386  CA  MET A  51      72.488 -51.969   9.603  1.00 14.48      A    C  
ATOM    387  C   MET A  51      71.327 -52.427   8.732  1.00 14.76      A    C  
ATOM    388  O   MET A  51      71.049 -51.824   7.687  1.00 13.84      A    O  
ATOM    389  CB  MET A  51      72.281 -50.513  10.031  1.00 14.51      A    C  
ATOM    390  CG  MET A  51      71.081 -50.280  10.934  1.00 17.75      A    C  
ATOM    391  SD  MET A  51      71.326 -50.925  12.593  1.00 21.39      A    S  
ATOM    392  CE  MET A  51      69.669 -51.503  12.966  1.00 23.73      A    C  
ATOM    393  N   ARG A  52      70.649 -53.487   9.161  1.00 14.69      A    N  
ATOM    394  CA  ARG A  52      69.531 -54.021   8.388  1.00 14.12      A    C  
ATOM    395  C   ARG A  52      68.231 -53.330   8.777  1.00 15.05      A    C  
ATOM    396  O   ARG A  52      68.203 -52.521   9.700  1.00 16.39      A    O  
ATOM    397  CB  ARG A  52      69.455 -55.544   8.525  1.00 13.69      A    C  
ATOM    398  CG  ARG A  52      70.709 -56.243   8.008  1.00 12.24      A    C  
ATOM    399  CD  ARG A  52      70.608 -57.746   8.106  1.00 14.69      A    C  
ATOM    400  NE  ARG A  52      71.649 -58.411   7.323  1.00 12.65      A    N  
ATOM    401  CZ  ARG A  52      71.728 -59.727   7.137  1.00 17.10      A    C  
ATOM    402  NH1 ARG A  52      70.835 -60.547   7.689  1.00 12.99      A    N1+
ATOM    403  NH2 ARG A  52      72.712 -60.231   6.401  1.00 16.61      A    N  
ATOM    404  N   ASN A  53      67.165 -53.619   8.046  1.00 15.74      A    N  
ATOM    405  CA  ASN A  53      65.869 -53.006   8.299  1.00 16.09      A    C  
ATOM    406  C   ASN A  53      64.989 -53.833   9.245  1.00 16.65      A    C  
ATOM    407  O   ASN A  53      65.404 -54.894   9.732  1.00 15.70      A    O  
ATOM    408  CB  ASN A  53      65.148 -52.729   6.970  1.00 16.24      A    C  
ATOM    409  CG  ASN A  53      65.008 -53.973   6.106  1.00 15.08      A    C  
ATOM    410  ND2 ASN A  53      64.814 -53.771   4.812  1.00 18.37      A    N  
ATOM    411  OD1 ASN A  53      65.073 -55.097   6.597  1.00 17.22      A    O  
ATOM    412  N   LYS A  54      63.781 -53.330   9.495  1.00 17.54      A    N  
ATOM    413  CA  LYS A  54      62.788 -53.993  10.338  1.00 19.26      A    C  
ATOM    414  C   LYS A  54      62.473 -55.422   9.859  1.00 19.56      A    C  
ATOM    415  O   LYS A  54      62.439 -56.365  10.656  1.00 19.85      A    O  
ATOM    416  CB  LYS A  54      61.511 -53.146  10.379  1.00 19.60      A    C  
ATOM    417  CG  LYS A  54      60.466 -53.615  11.387  1.00 22.54      A    C  
ATOM    418  CD  LYS A  54      59.206 -52.754  11.314  1.00 28.42      A    C  
ATOM    419  CE  LYS A  54      58.168 -53.258  12.305  1.00 32.28      A    C  
ATOM    420  NZ  LYS A  54      56.869 -52.560  12.140  1.00 37.93      A    N1+
ATOM    421  N   ASN A  55      62.265 -55.563   8.552  1.00 20.00      A    N  
ATOM    422  CA  ASN A  55      62.014 -56.854   7.905  1.00 20.13      A    C  
ATOM    423  C   ASN A  55      63.074 -57.905   8.233  1.00 19.32      A    C  
ATOM    424  O   ASN A  55      62.791 -59.104   8.232  1.00 20.15      A    O  
ATOM    425  CB  ASN A  55      61.904 -56.653   6.385  1.00 21.78      A    C  
ATOM    426  CG  ASN A  55      61.378 -57.888   5.651  1.00 25.56      A    C  
ATOM    427  ND2 ASN A  55      60.276 -58.457   6.146  1.00 27.16      A    N  
ATOM    428  OD1 ASN A  55      61.956 -58.319   4.648  1.00 27.65      A    O  
ATOM    429  N   TYR A  56      64.290 -57.448   8.525  1.00 17.80      A    N  
ATOM    430  CA  TYR A  56      65.394 -58.334   8.887  1.00 16.15      A    C  
ATOM    431  C   TYR A  56      65.788 -58.196  10.358  1.00 16.02      A    C  
ATOM    432  O   TYR A  56      66.930 -58.482  10.733  1.00 15.98      A    O  
ATOM    433  CB  TYR A  56      66.596 -58.088   7.974  1.00 15.35      A    C  
ATOM    434  CG  TYR A  56      66.501 -58.784   6.636  1.00 14.49      A    C  
ATOM    435  CD1 TYR A  56      65.689 -58.280   5.620  1.00 14.53      A    C  
ATOM    436  CD2 TYR A  56      67.222 -59.949   6.386  1.00 15.14      A    C  
ATOM    437  CE1 TYR A  56      65.601 -58.914   4.383  1.00 14.55      A    C  
ATOM    438  CE2 TYR A  56      67.145 -60.592   5.150  1.00 16.48      A    C  
ATOM    439  CZ  TYR A  56      66.333 -60.068   4.155  1.00 17.06      A    C  
ATOM    440  OH  TYR A  56      66.252 -60.694   2.929  1.00 20.50      A    O  
ATOM    441  N   GLN A  57      64.823 -57.771  11.179  1.00 16.10      A    N  
ATOM    442  CA  GLN A  57      64.974 -57.677  12.640  1.00 16.46      A    C  
ATOM    443  C   GLN A  57      66.134 -56.777  13.090  1.00 15.99      A    C  
ATOM    444  O   GLN A  57      66.751 -57.010  14.137  1.00 16.07      A    O  
ATOM    445  CB  GLN A  57      65.071 -59.081  13.277  1.00 16.75      A    C  
ATOM    446  CG  GLN A  57      63.832 -59.966  13.029  1.00 16.91      A    C  
ATOM    447  CD  GLN A  57      63.840 -60.612  11.648  1.00 18.78      A    C  
ATOM    448  NE2 GLN A  57      62.716 -60.532  10.948  1.00 19.75      A    N  
ATOM    449  OE1 GLN A  57      64.850 -61.164  11.216  1.00 18.65      A    O  
ATOM    450  N   TYR A  58      66.420 -55.750  12.290  1.00 15.35      A    N  
ATOM    451  CA  TYR A  58      67.463 -54.767  12.602  1.00 14.87      A    C  
ATOM    452  C   TYR A  58      68.796 -55.449  12.876  1.00 14.35      A    C  
ATOM    453  O   TYR A  58      69.558 -55.010  13.737  1.00 14.14      A    O  
ATOM    454  CB  TYR A  58      67.052 -53.889  13.801  1.00 15.56      A    C  
ATOM    455  CG  TYR A  58      65.717 -53.194  13.635  1.00 16.82      A    C  
ATOM    456  CD1 TYR A  58      65.532 -52.230  12.645  1.00 16.39      A    C  
ATOM    457  CD2 TYR A  58      64.638 -53.500  14.471  1.00 18.43      A    C  
ATOM    458  CE1 TYR A  58      64.309 -51.586  12.482  1.00 18.50      A    C  
ATOM    459  CE2 TYR A  58      63.404 -52.855  14.318  1.00 18.88      A    C  
ATOM    460  CZ  TYR A  58      63.250 -51.903  13.319  1.00 20.19      A    C  
ATOM    461  OH  TYR A  58      62.044 -51.257  13.147  1.00 22.54      A    O  
ATOM    462  N   GLY A  59      69.064 -56.538  12.156  1.00 13.45      A    N  
ATOM    463  CA  GLY A  59      70.336 -57.260  12.292  1.00 12.77      A    C  
ATOM    464  C   GLY A  59      71.530 -56.368  11.990  1.00 12.50      A    C  
ATOM    465  O   GLY A  59      71.427 -55.421  11.207  1.00 12.35      A    O  
ATOM    466  N   THR A  60      72.663 -56.671  12.613  1.00 11.80      A    N  
ATOM    467  CA  THR A  60      73.867 -55.870  12.466  1.00 11.46      A    C  
ATOM    468  C   THR A  60      75.052 -56.782  12.182  1.00 11.71      A    C  
ATOM    469  O   THR A  60      75.168 -57.853  12.781  1.00 11.45      A    O  
ATOM    470  CB  THR A  60      74.182 -55.069  13.748  1.00 11.02      A    C  
ATOM    471  CG2 THR A  60      73.076 -54.073  14.088  1.00  7.69      A    C  
ATOM    472  OG1 THR A  60      74.348 -55.976  14.837  1.00 11.41      A    O  
ATOM    473  N   TYR A  61      75.919 -56.356  11.264  1.00 10.37      A    N  
ATOM    474  CA  TYR A  61      77.149 -57.074  10.949  1.00 10.37      A    C  
ATOM    475  C   TYR A  61      78.329 -56.117  10.964  1.00 10.52      A    C  
ATOM    476  O   TYR A  61      78.174 -54.947  10.629  1.00 10.52      A    O  
ATOM    477  CB  TYR A  61      77.039 -57.732   9.573  1.00 10.36      A    C  
ATOM    478  CG  TYR A  61      76.176 -58.968   9.574  1.00 10.31      A    C  
ATOM    479  CD1 TYR A  61      74.788 -58.870   9.508  1.00  9.28      A    C  
ATOM    480  CD2 TYR A  61      76.746 -60.233   9.664  1.00  9.78      A    C  
ATOM    481  CE1 TYR A  61      73.987 -60.003   9.525  1.00 13.18      A    C  
ATOM    482  CE2 TYR A  61      75.951 -61.381   9.675  1.00 11.31      A    C  
ATOM    483  CZ  TYR A  61      74.574 -61.253   9.604  1.00 13.01      A    C  
ATOM    484  OH  TYR A  61      73.774 -62.373   9.612  1.00 17.26      A    O  
ATOM    485  N   TYR A  62      79.501 -56.629  11.329  1.00 10.91      A    N  
ATOM    486  CA  TYR A  62      80.693 -55.813  11.516  1.00 11.68      A    C  
ATOM    487  C   TYR A  62      81.887 -56.490  10.892  1.00 12.31      A    C  
ATOM    488  O   TYR A  62      81.982 -57.717  10.915  1.00 12.70      A    O  
ATOM    489  CB  TYR A  62      80.983 -55.622  13.017  1.00 12.15      A    C  
ATOM    490  CG  TYR A  62      79.846 -54.979  13.769  1.00 14.10      A    C  
ATOM    491  CD1 TYR A  62      79.727 -53.592  13.826  1.00 10.30      A    C  
ATOM    492  CD2 TYR A  62      78.878 -55.758  14.405  1.00 10.17      A    C  
ATOM    493  CE1 TYR A  62      78.681 -52.996  14.494  1.00  9.89      A    C  
ATOM    494  CE2 TYR A  62      77.827 -55.171  15.078  1.00 14.51      A    C  
ATOM    495  CZ  TYR A  62      77.738 -53.790  15.123  1.00 12.15      A    C  
ATOM    496  OH  TYR A  62      76.694 -53.203  15.785  1.00 15.68      A    O  
ATOM    497  N   ALA A  63      82.807 -55.692  10.354  1.00 12.36      A    N  
ATOM    498  CA  ALA A  63      84.126 -56.200   9.973  1.00 14.34      A    C  
ATOM    499  C   ALA A  63      84.777 -56.804  11.209  1.00 15.22      A    C  
ATOM    500  O   ALA A  63      84.686 -56.234  12.291  1.00 15.26      A    O  
ATOM    501  CB  ALA A  63      84.999 -55.078   9.409  1.00 13.28      A    C  
ATOM    502  N   GLU A  64      85.427 -57.952  11.052  1.00 17.40      A    N  
ATOM    503  CA  GLU A  64      86.025 -58.628  12.196  1.00 21.10      A    C  
ATOM    504  C   GLU A  64      87.197 -57.842  12.794  1.00 21.68      A    C  
ATOM    505  O   GLU A  64      87.428 -57.900  13.997  1.00 22.09      A    O  
ATOM    506  CB  GLU A  64      86.445 -60.064  11.847  1.00 21.67      A    C  
ATOM    507  CG  GLU A  64      87.719 -60.181  11.017  1.00 28.30      A    C  
ATOM    508  CD  GLU A  64      88.032 -61.611  10.583  1.00 36.36      A    C  
ATOM    509  OE1 GLU A  64      87.505 -62.565  11.202  1.00 38.45      A    O  
ATOM    510  OE2 GLU A  64      88.814 -61.776   9.616  1.00 40.29      A    O1-
ATOM    511  N   SER A  65      87.912 -57.095  11.954  1.00 22.50      A    N  
ATOM    512  CA  SER A  65      89.076 -56.326  12.399  1.00 24.11      A    C  
ATOM    513  C   SER A  65      88.723 -55.303  13.474  1.00 23.63      A    C  
ATOM    514  O   SER A  65      89.600 -54.835  14.191  1.00 25.25      A    O  
ATOM    515  CB  SER A  65      89.746 -55.617  11.218  1.00 23.93      A    C  
ATOM    516  OG  SER A  65      88.903 -54.595  10.710  1.00 27.79      A    O  
ATOM    517  N   LEU A  66      87.441 -54.966  13.580  1.00 23.57      A    N  
ATOM    518  CA  LEU A  66      86.975 -53.991  14.556  1.00 23.34      A    C  
ATOM    519  C   LEU A  66      86.872 -54.562  15.969  1.00 24.19      A    C  
ATOM    520  O   LEU A  66      86.789 -53.809  16.944  1.00 24.01      A    O  
ATOM    521  CB  LEU A  66      85.632 -53.410  14.126  1.00 22.49      A    C  
ATOM    522  CG  LEU A  66      85.660 -52.617  12.819  1.00 22.50      A    C  
ATOM    523  CD1 LEU A  66      84.272 -52.119  12.518  1.00 22.16      A    C  
ATOM    524  CD2 LEU A  66      86.655 -51.452  12.886  1.00 24.26      A    C  
ATOM    525  N   GLU A  67      86.876 -55.892  16.067  1.00 24.92      A    N  
ATOM    526  CA  GLU A  67      86.835 -56.613  17.356  1.00 25.40      A    C  
ATOM    527  C   GLU A  67      85.722 -56.126  18.286  1.00 24.47      A    C  
ATOM    528  O   GLU A  67      85.944 -55.941  19.489  1.00 25.31      A    O  
ATOM    529  CB  GLU A  67      88.197 -56.554  18.070  1.00 25.70      A    C  
ATOM    530  CG  GLU A  67      89.365 -57.086  17.247  1.00 30.95      A    C  
ATOM    531  CD  GLU A  67      90.721 -56.714  17.829  1.00 38.97      A    C  
ATOM    532  OE1 GLU A  67      90.923 -55.532  18.200  1.00 41.95      A    O  
ATOM    533  OE2 GLU A  67      91.592 -57.608  17.917  1.00 43.17      A    O1-
ATOM    534  N   GLY A  68      84.538 -55.898  17.724  1.00 22.77      A    N  
ATOM    535  CA  GLY A  68      83.370 -55.507  18.512  1.00 21.40      A    C  
ATOM    536  C   GLY A  68      83.382 -54.116  19.136  1.00 21.33      A    C  
ATOM    537  O   GLY A  68      82.459 -53.772  19.879  1.00 21.22      A    O  
ATOM    538  N   ARG A  69      84.405 -53.311  18.835  1.00 19.99      A    N  
ATOM    539  CA  ARG A  69      84.515 -51.944  19.373  1.00 19.24      A    C  
ATOM    540  C   ARG A  69      83.450 -50.968  18.854  1.00 19.60      A    C  
ATOM    541  O   ARG A  69      83.221 -49.923  19.469  1.00 20.52      A    O  
ATOM    542  CB  ARG A  69      85.912 -51.360  19.110  1.00 19.19      A    C  
ATOM    543  CG  ARG A  69      87.034 -52.109  19.810  1.00 17.79      A    C  
ATOM    544  CD  ARG A  69      88.391 -51.448  19.617  1.00 18.29      A    C  
ATOM    545  NE  ARG A  69      88.882 -51.482  18.235  1.00 18.39      A    N  
ATOM    546  CZ  ARG A  69      88.956 -50.417  17.433  1.00 21.24      A    C  
ATOM    547  NH1 ARG A  69      88.552 -49.222  17.865  1.00 16.80      A    N1+
ATOM    548  NH2 ARG A  69      89.426 -50.546  16.194  1.00 16.31      A    N  
ATOM    549  N   PHE A  70      82.814 -51.297  17.728  1.00 18.29      A    N  
ATOM    550  CA  PHE A  70      81.854 -50.388  17.077  1.00 18.23      A    C  
ATOM    551  C   PHE A  70      80.436 -50.927  17.193  1.00 17.77      A    C  
ATOM    552  O   PHE A  70      80.230 -52.142  17.174  1.00 17.92      A    O  
ATOM    553  CB  PHE A  70      82.193 -50.219  15.583  1.00 18.09      A    C  
ATOM    554  CG  PHE A  70      83.440 -49.406  15.306  1.00 19.83      A    C  
ATOM    555  CD1 PHE A  70      84.462 -49.291  16.247  1.00 22.06      A    C  
ATOM    556  CD2 PHE A  70      83.582 -48.745  14.095  1.00 20.21      A    C  
ATOM    557  CE1 PHE A  70      85.605 -48.537  15.979  1.00 24.04      A    C  
ATOM    558  CE2 PHE A  70      84.730 -47.991  13.817  1.00 22.89      A    C  
ATOM    559  CZ  PHE A  70      85.737 -47.890  14.757  1.00 20.79      A    C  
ATOM    560  N   THR A  71      79.465 -50.022  17.280  1.00 16.56      A    N  
ATOM    561  CA  THR A  71      78.057 -50.391  17.282  1.00 15.71      A    C  
ATOM    562  C   THR A  71      77.258 -49.522  16.322  1.00 15.97      A    C  
ATOM    563  O   THR A  71      77.221 -48.294  16.452  1.00 15.11      A    O  
ATOM    564  CB  THR A  71      77.449 -50.284  18.697  1.00 15.62      A    C  
ATOM    565  CG2 THR A  71      76.036 -50.871  18.739  1.00 14.14      A    C  
ATOM    566  OG1 THR A  71      78.278 -51.002  19.610  1.00 17.53      A    O  
ATOM    567  N   ILE A  72      76.601 -50.178  15.370  1.00 15.77      A    N  
ATOM    568  CA  ILE A  72      75.739 -49.498  14.413  1.00 15.41      A    C  
ATOM    569  C   ILE A  72      74.303 -49.521  14.931  1.00 16.24      A    C  
ATOM    570  O   ILE A  72      73.903 -50.462  15.606  1.00 18.31      A    O  
ATOM    571  CB  ILE A  72      75.888 -50.111  12.969  1.00 15.70      A    C  
ATOM    572  CG1 ILE A  72      75.316 -49.183  11.893  1.00 14.20      A    C  
ATOM    573  CG2 ILE A  72      75.296 -51.524  12.869  1.00 10.78      A    C  
ATOM    574  CD1 ILE A  72      75.667 -49.622  10.453  1.00 13.14      A    C  
ATOM    575  N   SER A  73      73.538 -48.474  14.646  1.00 16.38      A    N  
ATOM    576  CA  SER A  73      72.129 -48.430  15.017  1.00 17.68      A    C  
ATOM    577  C   SER A  73      71.408 -47.477  14.081  1.00 18.29      A    C  
ATOM    578  O   SER A  73      72.048 -46.728  13.332  1.00 18.59      A    O  
ATOM    579  CB  SER A  73      71.946 -48.001  16.487  1.00 18.25      A    C  
ATOM    580  OG  SER A  73      72.303 -46.639  16.685  1.00 20.32      A    O  
ATOM    581  N   ARG A  74      70.081 -47.513  14.108  1.00 18.68      A    N  
ATOM    582  CA  ARG A  74      69.284 -46.611  13.290  1.00 20.15      A    C  
ATOM    583  C   ARG A  74      68.079 -46.089  14.059  1.00 21.49      A    C  
ATOM    584  O   ARG A  74      67.637 -46.706  15.029  1.00 21.28      A    O  
ATOM    585  CB  ARG A  74      68.837 -47.292  11.988  1.00 19.99      A    C  
ATOM    586  CG  ARG A  74      67.713 -48.325  12.148  1.00 19.49      A    C  
ATOM    587  CD  ARG A  74      67.581 -49.198  10.900  1.00 18.33      A    C  
ATOM    588  NE  ARG A  74      67.069 -48.459   9.748  1.00 19.48      A    N  
ATOM    589  CZ  ARG A  74      67.314 -48.775   8.479  1.00 19.77      A    C  
ATOM    590  NH1 ARG A  74      68.075 -49.824   8.178  1.00 18.36      A    N1+
ATOM    591  NH2 ARG A  74      66.798 -48.033   7.507  1.00 18.25      A    N  
ATOM    592  N   ASP A  75      67.564 -44.948  13.614  1.00 23.32      A    N  
ATOM    593  CA  ASP A  75      66.305 -44.414  14.113  1.00 26.31      A    C  
ATOM    594  C   ASP A  75      65.431 -44.039  12.924  1.00 27.27      A    C  
ATOM    595  O   ASP A  75      65.635 -42.994  12.292  1.00 27.46      A    O  
ATOM    596  CB  ASP A  75      66.540 -43.200  15.020  1.00 27.16      A    C  
ATOM    597  CG  ASP A  75      65.294 -42.803  15.800  1.00 30.80      A    C  
ATOM    598  OD1 ASP A  75      64.164 -43.072  15.326  1.00 32.82      A    O  
ATOM    599  OD2 ASP A  75      65.449 -42.220  16.896  1.00 35.16      A    O1-
ATOM    600  N   ASP A  76      64.459 -44.897  12.628  1.00 28.16      A    N  
ATOM    601  CA  ASP A  76      63.645 -44.751  11.427  1.00 29.35      A    C  
ATOM    602  C   ASP A  76      62.686 -43.567  11.497  1.00 30.13      A    C  
ATOM    603  O   ASP A  76      62.344 -42.989  10.469  1.00 31.12      A    O  
ATOM    604  CB  ASP A  76      62.897 -46.051  11.108  1.00 29.60      A    C  
ATOM    605  CG  ASP A  76      63.826 -47.160  10.597  1.00 30.81      A    C  
ATOM    606  OD1 ASP A  76      64.836 -46.860   9.918  1.00 30.98      A    O  
ATOM    607  OD2 ASP A  76      63.534 -48.342  10.865  1.00 28.92      A    O1-
ATOM    608  N   SER A  77      62.271 -43.196  12.705  1.00 30.91      A    N  
ATOM    609  CA  SER A  77      61.418 -42.018  12.889  1.00 31.52      A    C  
ATOM    610  C   SER A  77      62.170 -40.717  12.587  1.00 31.51      A    C  
ATOM    611  O   SER A  77      61.554 -39.698  12.269  1.00 31.95      A    O  
ATOM    612  CB  SER A  77      60.821 -41.982  14.302  1.00 31.36      A    C  
ATOM    613  OG  SER A  77      61.820 -41.740  15.279  1.00 32.81      A    O  
ATOM    614  N   LYS A  78      63.497 -40.767  12.674  1.00 31.15      A    N  
ATOM    615  CA  LYS A  78      64.340 -39.606  12.387  1.00 31.03      A    C  
ATOM    616  C   LYS A  78      65.131 -39.729  11.082  1.00 30.05      A    C  
ATOM    617  O   LYS A  78      65.917 -38.838  10.751  1.00 29.90      A    O  
ATOM    618  CB  LYS A  78      65.293 -39.339  13.558  1.00 31.34      A    C  
ATOM    619  CG  LYS A  78      64.635 -38.644  14.730  1.00 34.16      A    C  
ATOM    620  CD  LYS A  78      65.521 -38.671  15.964  1.00 39.03      A    C  
ATOM    621  CE  LYS A  78      64.853 -37.936  17.116  1.00 42.48      A    C  
ATOM    622  NZ  LYS A  78      65.476 -38.248  18.431  1.00 47.00      A    N1+
ATOM    623  N   ASN A  79      64.908 -40.821  10.344  1.00 29.14      A    N  
ATOM    624  CA  ASN A  79      65.678 -41.142   9.130  1.00 27.90      A    C  
ATOM    625  C   ASN A  79      67.189 -41.034   9.340  1.00 26.41      A    C  
ATOM    626  O   ASN A  79      67.906 -40.449   8.525  1.00 26.56      A    O  
ATOM    627  CB  ASN A  79      65.235 -40.276   7.945  1.00 28.20      A    C  
ATOM    628  CG  ASN A  79      63.826 -40.599   7.475  1.00 31.94      A    C  
ATOM    629  ND2 ASN A  79      63.351 -39.847   6.492  1.00 34.56      A    N  
ATOM    630  OD1 ASN A  79      63.177 -41.514   7.982  1.00 35.82      A    O  
ATOM    631  N   SER A  80      67.665 -41.602  10.443  1.00 24.43      A    N  
ATOM    632  CA  SER A  80      69.057 -41.457  10.830  1.00 23.08      A    C  
ATOM    633  C   SER A  80      69.751 -42.782  11.105  1.00 21.76      A    C  
ATOM    634  O   SER A  80      69.152 -43.714  11.635  1.00 21.08      A    O  
ATOM    635  CB  SER A  80      69.177 -40.538  12.047  1.00 23.50      A    C  
ATOM    636  OG  SER A  80      68.625 -39.263  11.762  1.00 27.43      A    O  
ATOM    637  N   LEU A  81      71.026 -42.829  10.735  1.00 20.13      A    N  
ATOM    638  CA  LEU A  81      71.906 -43.961  10.957  1.00 20.00      A    C  
ATOM    639  C   LEU A  81      72.963 -43.499  11.965  1.00 19.14      A    C  
ATOM    640  O   LEU A  81      73.381 -42.346  11.922  1.00 19.48      A    O  
ATOM    641  CB  LEU A  81      72.600 -44.295   9.636  1.00 19.07      A    C  
ATOM    642  CG  LEU A  81      72.973 -45.694   9.145  1.00 21.71      A    C  
ATOM    643  CD1 LEU A  81      74.241 -45.582   8.305  1.00 21.91      A    C  
ATOM    644  CD2 LEU A  81      73.168 -46.707  10.236  1.00 21.09      A    C  
ATOM    645  N   TYR A  82      73.402 -44.387  12.855  1.00 18.32      A    N  
ATOM    646  CA  TYR A  82      74.440 -44.048  13.840  1.00 17.64      A    C  
ATOM    647  C   TYR A  82      75.559 -45.072  13.878  1.00 17.10      A    C  
ATOM    648  O   TYR A  82      75.322 -46.264  13.664  1.00 18.03      A    O  
ATOM    649  CB  TYR A  82      73.849 -43.906  15.250  1.00 17.67      A    C  
ATOM    650  CG  TYR A  82      72.667 -42.968  15.322  1.00 18.28      A    C  
ATOM    651  CD1 TYR A  82      72.850 -41.585  15.423  1.00 18.52      A    C  
ATOM    652  CD2 TYR A  82      71.365 -43.463  15.273  1.00 18.46      A    C  
ATOM    653  CE1 TYR A  82      71.749 -40.714  15.484  1.00 19.00      A    C  
ATOM    654  CE2 TYR A  82      70.267 -42.608  15.330  1.00 21.41      A    C  
ATOM    655  CZ  TYR A  82      70.465 -41.236  15.436  1.00 20.24      A    C  
ATOM    656  OH  TYR A  82      69.366 -40.399  15.492  1.00 25.59      A    O  
ATOM    657  N   LEU A  83      76.773 -44.600  14.154  1.00 15.76      A    N  
ATOM    658  CA  LEU A  83      77.913 -45.472  14.394  1.00 15.04      A    C  
ATOM    659  C   LEU A  83      78.582 -45.060  15.696  1.00 16.10      A    C  
ATOM    660  O   LEU A  83      79.296 -44.051  15.745  1.00 16.75      A    O  
ATOM    661  CB  LEU A  83      78.922 -45.401  13.243  1.00 13.72      A    C  
ATOM    662  CG  LEU A  83      80.088 -46.396  13.318  1.00 13.68      A    C  
ATOM    663  CD1 LEU A  83      79.603 -47.837  13.084  1.00 12.43      A    C  
ATOM    664  CD2 LEU A  83      81.189 -46.035  12.329  1.00 10.31      A    C  
ATOM    665  N   GLN A  84      78.338 -45.836  16.747  1.00 16.41      A    N  
ATOM    666  CA  GLN A  84      78.975 -45.626  18.038  1.00 16.74      A    C  
ATOM    667  C   GLN A  84      80.328 -46.314  18.023  1.00 16.78      A    C  
ATOM    668  O   GLN A  84      80.408 -47.521  17.818  1.00 17.68      A    O  
ATOM    669  CB  GLN A  84      78.101 -46.190  19.164  1.00 17.33      A    C  
ATOM    670  CG  GLN A  84      78.678 -46.017  20.577  1.00 17.88      A    C  
ATOM    671  CD  GLN A  84      78.762 -44.558  20.988  1.00 19.10      A    C  
ATOM    672  NE2 GLN A  84      79.954 -44.116  21.378  1.00 18.90      A    N  
ATOM    673  OE1 GLN A  84      77.768 -43.837  20.949  1.00 20.15      A    O  
ATOM    674  N   MET A  85      81.387 -45.538  18.240  1.00 16.28      A    N  
ATOM    675  CA  MET A  85      82.755 -46.046  18.202  1.00 17.17      A    C  
ATOM    676  C   MET A  85      83.344 -45.972  19.609  1.00 17.41      A    C  
ATOM    677  O   MET A  85      83.196 -44.956  20.282  1.00 18.25      A    O  
ATOM    678  CB  MET A  85      83.607 -45.213  17.236  1.00 16.89      A    C  
ATOM    679  CG  MET A  85      83.173 -45.243  15.758  1.00 22.48      A    C  
ATOM    680  SD  MET A  85      83.808 -43.849  14.747  1.00 27.24      A    S  
ATOM    681  CE  MET A  85      85.572 -44.093  14.847  1.00 26.06      A    C  
ATOM    682  N   ASN A  86      84.006 -47.042  20.046  1.00 17.22      A    N  
ATOM    683  CA  ASN A  86      84.556 -47.134  21.404  1.00 17.92      A    C  
ATOM    684  C   ASN A  86      85.991 -47.609  21.382  1.00 16.71      A    C  
ATOM    685  O   ASN A  86      86.457 -48.140  20.373  1.00 16.83      A    O  
ATOM    686  CB  ASN A  86      83.713 -48.088  22.272  1.00 18.96      A    C  
ATOM    687  CG  ASN A  86      82.316 -47.562  22.534  1.00 21.48      A    C  
ATOM    688  ND2 ASN A  86      81.311 -48.395  22.298  1.00 29.21      A    N  
ATOM    689  OD1 ASN A  86      82.140 -46.423  22.948  1.00 26.48      A    O  
ATOM    690  N   SER A  87      86.687 -47.433  22.502  1.00 15.85      A    N  
ATOM    691  CA  SER A  87      88.090 -47.839  22.631  1.00 15.84      A    C  
ATOM    692  C   SER A  87      88.911 -47.433  21.406  1.00 16.07      A    C  
ATOM    693  O   SER A  87      89.684 -48.234  20.870  1.00 15.88      A    O  
ATOM    694  CB  SER A  87      88.200 -49.349  22.875  1.00 16.12      A    C  
ATOM    695  OG  SER A  87      87.201 -49.790  23.775  1.00 19.22      A    O  
ATOM    696  N   LEU A  88      88.744 -46.186  20.971  1.00 16.00      A    N  
ATOM    697  CA  LEU A  88      89.336 -45.740  19.708  1.00 15.92      A    C  
ATOM    698  C   LEU A  88      90.845 -45.781  19.729  1.00 16.55      A    C  
ATOM    699  O   LEU A  88      91.470 -45.475  20.747  1.00 16.34      A    O  
ATOM    700  CB  LEU A  88      88.833 -44.346  19.318  1.00 15.36      A    C  
ATOM    701  CG  LEU A  88      87.371 -44.372  18.872  1.00 14.96      A    C  
ATOM    702  CD1 LEU A  88      86.745 -42.985  18.877  1.00 14.36      A    C  
ATOM    703  CD2 LEU A  88      87.251 -45.031  17.501  1.00 14.49      A    C  
ATOM    704  N   LYS A  89      91.425 -46.194  18.609  1.00 17.29      A    N  
ATOM    705  CA  LYS A  89      92.872 -46.141  18.448  1.00 19.54      A    C  
ATOM    706  C   LYS A  89      93.271 -45.267  17.271  1.00 19.34      A    C  
ATOM    707  O   LYS A  89      92.425 -44.886  16.460  1.00 18.16      A    O  
ATOM    708  CB  LYS A  89      93.506 -47.533  18.354  1.00 20.47      A    C  
ATOM    709  CG  LYS A  89      92.578 -48.667  18.030  1.00 24.22      A    C  
ATOM    710  CD  LYS A  89      93.233 -49.956  18.448  1.00 29.27      A    C  
ATOM    711  CE  LYS A  89      92.564 -51.151  17.822  1.00 32.12      A    C  
ATOM    712  NZ  LYS A  89      93.295 -52.388  18.190  1.00 37.70      A    N1+
ATOM    713  N   THR A  90      94.558 -44.933  17.204  1.00 20.62      A    N  
ATOM    714  CA  THR A  90      95.052 -44.014  16.190  1.00 22.38      A    C  
ATOM    715  C   THR A  90      94.775 -44.567  14.795  1.00 21.67      A    C  
ATOM    716  O   THR A  90      94.456 -43.812  13.884  1.00 21.96      A    O  
ATOM    717  CB  THR A  90      96.541 -43.675  16.383  1.00 23.01      A    C  
ATOM    718  CG2 THR A  90      96.719 -42.679  17.531  1.00 25.31      A    C  
ATOM    719  OG1 THR A  90      97.259 -44.867  16.698  1.00 26.86      A    O  
ATOM    720  N   GLU A  91      94.826 -45.888  14.649  1.00 21.12      A    N  
ATOM    721  CA  GLU A  91      94.513 -46.517  13.370  1.00 20.92      A    C  
ATOM    722  C   GLU A  91      93.026 -46.413  12.959  1.00 19.68      A    C  
ATOM    723  O   GLU A  91      92.667 -46.825  11.854  1.00 19.72      A    O  
ATOM    724  CB  GLU A  91      95.053 -47.957  13.306  1.00 21.78      A    C  
ATOM    725  CG  GLU A  91      94.279 -48.979  14.132  1.00 27.09      A    C  
ATOM    726  CD  GLU A  91      95.055 -50.270  14.358  0.50 28.87      A    C  
ATOM    727  OE1 GLU A  91      96.014 -50.264  15.162  0.50 30.85      A    O  
ATOM    728  OE2 GLU A  91      94.709 -51.291  13.729  0.50 30.78      A    O1-
ATOM    729  N   ASP A  92      92.171 -45.865  13.829  1.00 17.10      A    N  
ATOM    730  CA  ASP A  92      90.776 -45.602  13.469  1.00 14.93      A    C  
ATOM    731  C   ASP A  92      90.614 -44.214  12.854  1.00 13.50      A    C  
ATOM    732  O   ASP A  92      89.519 -43.843  12.432  1.00 12.45      A    O  
ATOM    733  CB  ASP A  92      89.834 -45.731  14.679  1.00 14.51      A    C  
ATOM    734  CG  ASP A  92      89.790 -47.141  15.259  1.00 19.76      A    C  
ATOM    735  OD1 ASP A  92      89.682 -48.129  14.482  1.00 18.48      A    O  
ATOM    736  OD2 ASP A  92      89.844 -47.252  16.510  1.00 17.48      A    O1-
ATOM    737  N   THR A  93      91.694 -43.436  12.831  1.00 12.98      A    N  
ATOM    738  CA  THR A  93      91.684 -42.135  12.154  1.00 12.89      A    C  
ATOM    739  C   THR A  93      91.374 -42.369  10.676  1.00 11.61      A    C  
ATOM    740  O   THR A  93      92.123 -43.059   9.991  1.00 11.96      A    O  
ATOM    741  CB  THR A  93      93.044 -41.389  12.299  1.00 13.68      A    C  
ATOM    742  CG2 THR A  93      93.057 -40.107  11.451  1.00 12.35      A    C  
ATOM    743  OG1 THR A  93      93.274 -41.050  13.679  1.00 15.33      A    O  
ATOM    744  N   ALA A  94      90.263 -41.809  10.205  1.00 10.84      A    N  
ATOM    745  CA  ALA A  94      89.784 -42.042   8.842  1.00 11.31      A    C  
ATOM    746  C   ALA A  94      88.636 -41.117   8.517  1.00 11.66      A    C  
ATOM    747  O   ALA A  94      88.054 -40.498   9.417  1.00 12.26      A    O  
ATOM    748  CB  ALA A  94      89.324 -43.513   8.676  1.00 11.29      A    C  
ATOM    749  N   VAL A  95      88.322 -41.012   7.227  1.00 11.27      A    N  
ATOM    750  CA  VAL A  95      87.046 -40.456   6.788  1.00 10.78      A    C  
ATOM    751  C   VAL A  95      86.018 -41.588   6.883  1.00 11.28      A    C  
ATOM    752  O   VAL A  95      86.274 -42.703   6.434  1.00 11.31      A    O  
ATOM    753  CB  VAL A  95      87.119 -39.924   5.320  1.00 11.57      A    C  
ATOM    754  CG1 VAL A  95      85.742 -39.552   4.793  1.00  8.31      A    C  
ATOM    755  CG2 VAL A  95      88.077 -38.726   5.208  1.00 10.89      A    C  
ATOM    756  N   TYR A  96      84.864 -41.297   7.468  1.00 11.37      A    N  
ATOM    757  CA  TYR A  96      83.806 -42.278   7.618  1.00 12.81      A    C  
ATOM    758  C   TYR A  96      82.630 -41.916   6.720  1.00 13.73      A    C  
ATOM    759  O   TYR A  96      82.048 -40.839   6.859  1.00 14.52      A    O  
ATOM    760  CB  TYR A  96      83.372 -42.363   9.092  1.00 12.06      A    C  
ATOM    761  CG  TYR A  96      84.371 -43.122   9.937  1.00 11.44      A    C  
ATOM    762  CD1 TYR A  96      85.573 -42.532  10.339  1.00  6.69      A    C  
ATOM    763  CD2 TYR A  96      84.130 -44.442  10.310  1.00  7.27      A    C  
ATOM    764  CE1 TYR A  96      86.512 -43.247  11.091  1.00  7.91      A    C  
ATOM    765  CE2 TYR A  96      85.052 -45.155  11.067  1.00  5.34      A    C  
ATOM    766  CZ  TYR A  96      86.239 -44.555  11.455  1.00  7.02      A    C  
ATOM    767  OH  TYR A  96      87.155 -45.274  12.200  1.00  9.53      A    O  
ATOM    768  N   TYR A  97      82.298 -42.814   5.794  1.00 14.07      A    N  
ATOM    769  CA  TYR A  97      81.181 -42.607   4.877  1.00 14.77      A    C  
ATOM    770  C   TYR A  97      79.962 -43.414   5.295  1.00 15.77      A    C  
ATOM    771  O   TYR A  97      80.059 -44.613   5.573  1.00 15.24      A    O  
ATOM    772  CB  TYR A  97      81.530 -43.034   3.448  1.00 15.09      A    C  
ATOM    773  CG  TYR A  97      82.715 -42.360   2.789  1.00 16.01      A    C  
ATOM    774  CD1 TYR A  97      82.565 -41.163   2.087  1.00 14.64      A    C  
ATOM    775  CD2 TYR A  97      83.974 -42.959   2.814  1.00 15.36      A    C  
ATOM    776  CE1 TYR A  97      83.654 -40.556   1.451  1.00 15.80      A    C  
ATOM    777  CE2 TYR A  97      85.065 -42.366   2.189  1.00 18.55      A    C  
ATOM    778  CZ  TYR A  97      84.897 -41.164   1.508  1.00 19.45      A    C  
ATOM    779  OH  TYR A  97      85.988 -40.584   0.893  1.00 25.69      A    O  
ATOM    780  N   CYS A  98      78.824 -42.730   5.324  1.00 17.12      A    N  
ATOM    781  CA  CYS A  98      77.499 -43.330   5.406  1.00 18.82      A    C  
ATOM    782  C   CYS A  98      77.122 -43.751   3.984  1.00 19.22      A    C  
ATOM    783  O   CYS A  98      77.449 -43.040   3.019  1.00 19.65      A    O  
ATOM    784  CB  CYS A  98      76.527 -42.274   5.927  1.00 18.76      A    C  
ATOM    785  SG  CYS A  98      74.789 -42.703   5.981  0.50 23.22      A    S  
ATOM    786  N   ALA A  99      76.456 -44.899   3.845  1.00 17.96      A    N  
ATOM    787  CA  ALA A  99      76.137 -45.445   2.521  1.00 17.18      A    C  
ATOM    788  C   ALA A  99      74.858 -46.277   2.503  1.00 17.41      A    C  
ATOM    789  O   ALA A  99      74.566 -47.007   3.454  1.00 17.35      A    O  
ATOM    790  CB  ALA A  99      77.292 -46.266   2.004  1.00 16.55      A    C  
ATOM    791  N   ARG A 100      74.103 -46.159   1.416  1.00 16.76      A    N  
ATOM    792  CA  ARG A 100      72.906 -46.967   1.225  1.00 17.08      A    C  
ATOM    793  C   ARG A 100      73.282 -48.277   0.539  1.00 17.20      A    C  
ATOM    794  O   ARG A 100      74.008 -48.271  -0.461  1.00 16.77      A    O  
ATOM    795  CB  ARG A 100      71.869 -46.214   0.394  1.00 16.71      A    C  
ATOM    796  CG  ARG A 100      70.484 -46.832   0.444  1.00 18.35      A    C  
ATOM    797  CD  ARG A 100      69.457 -45.956  -0.238  1.00 20.95      A    C  
ATOM    798  NE  ARG A 100      69.306 -46.283  -1.651  1.00 25.20      A    N  
ATOM    799  CZ  ARG A 100      68.429 -45.704  -2.467  1.00 27.45      A    C  
ATOM    800  NH1 ARG A 100      67.625 -44.754  -2.019  1.00 29.47      A    N1+
ATOM    801  NH2 ARG A 100      68.358 -46.068  -3.737  1.00 29.66      A    N  
ATOM    802  N   GLU A 101      72.800 -49.394   1.087  1.00 16.63      A    N  
ATOM    803  CA  GLU A 101      73.075 -50.717   0.512  1.00 15.96      A    C  
ATOM    804  C   GLU A 101      71.951 -51.114  -0.424  1.00 15.21      A    C  
ATOM    805  O   GLU A 101      70.775 -50.931  -0.104  1.00 15.79      A    O  
ATOM    806  CB  GLU A 101      73.242 -51.780   1.601  1.00 15.47      A    C  
ATOM    807  CG  GLU A 101      73.370 -53.197   1.047  1.00 17.11      A    C  
ATOM    808  CD  GLU A 101      73.585 -54.265   2.108  1.00 18.70      A    C  
ATOM    809  OE1 GLU A 101      73.971 -53.919   3.250  1.00 18.95      A    O  
ATOM    810  OE2 GLU A 101      73.382 -55.465   1.787  1.00 17.58      A    O1-
ATOM    811  N   SER A 102      72.314 -51.656  -1.580  1.00 14.36      A    N  
ATOM    812  CA  SER A 102      71.327 -52.167  -2.526  1.00 14.46      A    C  
ATOM    813  C   SER A 102      70.673 -53.470  -2.050  1.00 13.97      A    C  
ATOM    814  O   SER A 102      71.266 -54.241  -1.285  1.00 13.28      A    O  
ATOM    815  CB  SER A 102      71.982 -52.411  -3.887  1.00 14.23      A    C  
ATOM    816  OG  SER A 102      71.062 -52.979  -4.797  1.00 14.54      A    O  
ATOM    817  N   TYR A 103      69.457 -53.708  -2.532  1.00 13.48      A    N  
ATOM    818  CA  TYR A 103      68.832 -55.029  -2.483  1.00 13.00      A    C  
ATOM    819  C   TYR A 103      69.869 -56.116  -2.817  1.00 12.39      A    C  
ATOM    820  O   TYR A 103      69.937 -57.158  -2.153  1.00 11.71      A    O  
ATOM    821  CB  TYR A 103      67.648 -55.058  -3.468  1.00 14.08      A    C  
ATOM    822  CG  TYR A 103      66.983 -56.408  -3.673  1.00 14.20      A    C  
ATOM    823  CD1 TYR A 103      66.241 -57.006  -2.649  1.00 15.18      A    C  
ATOM    824  CD2 TYR A 103      67.080 -57.076  -4.895  1.00 13.36      A    C  
ATOM    825  CE1 TYR A 103      65.622 -58.235  -2.829  1.00 14.19      A    C  
ATOM    826  CE2 TYR A 103      66.457 -58.313  -5.092  1.00 14.34      A    C  
ATOM    827  CZ  TYR A 103      65.730 -58.882  -4.051  1.00 13.72      A    C  
ATOM    828  OH  TYR A 103      65.122 -60.098  -4.216  1.00 14.93      A    O  
ATOM    829  N   TYR A 104      70.703 -55.838  -3.819  1.00 10.64      A    N  
ATOM    830  CA  TYR A 104      71.694 -56.783  -4.295  1.00 10.79      A    C  
ATOM    831  C   TYR A 104      72.957 -56.829  -3.441  1.00 10.95      A    C  
ATOM    832  O   TYR A 104      73.807 -57.694  -3.644  1.00 10.23      A    O  
ATOM    833  CB  TYR A 104      72.043 -56.499  -5.761  1.00 12.27      A    C  
ATOM    834  CG  TYR A 104      70.879 -56.721  -6.691  1.00 13.72      A    C  
ATOM    835  CD1 TYR A 104      70.440 -58.016  -6.990  1.00 15.72      A    C  
ATOM    836  CD2 TYR A 104      70.190 -55.643  -7.242  1.00 15.56      A    C  
ATOM    837  CE1 TYR A 104      69.348 -58.230  -7.830  1.00 16.24      A    C  
ATOM    838  CE2 TYR A 104      69.102 -55.844  -8.086  1.00 18.27      A    C  
ATOM    839  CZ  TYR A 104      68.691 -57.143  -8.376  1.00 18.25      A    C  
ATOM    840  OH  TYR A 104      67.616 -57.350  -9.205  1.00 25.55      A    O  
ATOM    841  N   GLY A 105      73.072 -55.912  -2.483  1.00 11.60      A    N  
ATOM    842  CA  GLY A 105      74.223 -55.887  -1.586  1.00 12.32      A    C  
ATOM    843  C   GLY A 105      75.277 -54.821  -1.862  1.00 14.12      A    C  
ATOM    844  O   GLY A 105      76.015 -54.449  -0.955  1.00 14.41      A    O  
ATOM    845  N   PHE A 106      75.377 -54.334  -3.100  1.00 14.26      A    N  
ATOM    846  CA  PHE A 106      76.413 -53.356  -3.420  1.00 14.95      A    C  
ATOM    847  C   PHE A 106      76.015 -51.984  -2.888  1.00 16.03      A    C  
ATOM    848  O   PHE A 106      74.832 -51.702  -2.689  1.00 16.39      A    O  
ATOM    849  CB  PHE A 106      76.720 -53.302  -4.926  1.00 14.21      A    C  
ATOM    850  CG  PHE A 106      75.536 -52.951  -5.777  1.00 14.81      A    C  
ATOM    851  CD1 PHE A 106      75.114 -51.627  -5.903  1.00 13.90      A    C  
ATOM    852  CD2 PHE A 106      74.840 -53.944  -6.458  1.00 13.02      A    C  
ATOM    853  CE1 PHE A 106      74.006 -51.298  -6.692  1.00 16.30      A    C  
ATOM    854  CE2 PHE A 106      73.729 -53.628  -7.245  1.00 14.49      A    C  
ATOM    855  CZ  PHE A 106      73.314 -52.302  -7.364  1.00 14.11      A    C  
ATOM    856  N   THR A 107      77.011 -51.143  -2.643  1.00 16.81      A    N  
ATOM    857  CA  THR A 107      76.770 -49.786  -2.180  1.00 18.51      A    C  
ATOM    858  C   THR A 107      76.347 -48.937  -3.361  1.00 19.06      A    C  
ATOM    859  O   THR A 107      77.074 -48.854  -4.352  1.00 18.94      A    O  
ATOM    860  CB  THR A 107      78.037 -49.176  -1.572  1.00 19.08      A    C  
ATOM    861  CG2 THR A 107      77.695 -47.938  -0.777  1.00 17.31      A    C  
ATOM    862  OG1 THR A 107      78.670 -50.135  -0.718  1.00 22.03      A    O  
ATOM    863  N   SER A 108      75.181 -48.304  -3.245  1.00 19.62      A    N  
ATOM    864  CA  SER A 108      74.610 -47.519  -4.339  1.00 21.57      A    C  
ATOM    865  C   SER A 108      74.729 -46.003  -4.161  1.00 22.61      A    C  
ATOM    866  O   SER A 108      74.914 -45.287  -5.142  1.00 23.72      A    O  
ATOM    867  CB  SER A 108      73.142 -47.891  -4.551  1.00 21.47      A    C  
ATOM    868  OG  SER A 108      72.429 -47.782  -3.333  1.00 22.85      A    O  
ATOM    869  N   TYR A 109      74.596 -45.517  -2.929  1.00 22.98      A    N  
ATOM    870  CA  TYR A 109      74.729 -44.084  -2.636  1.00 23.27      A    C  
ATOM    871  C   TYR A 109      75.661 -43.864  -1.453  1.00 23.09      A    C  
ATOM    872  O   TYR A 109      75.653 -44.645  -0.494  1.00 22.50      A    O  
ATOM    873  CB  TYR A 109      73.370 -43.435  -2.345  1.00 23.89      A    C  
ATOM    874  CG  TYR A 109      72.468 -43.327  -3.548  1.00 28.21      A    C  
ATOM    875  CD1 TYR A 109      71.600 -44.366  -3.884  1.00 32.31      A    C  
ATOM    876  CD2 TYR A 109      72.486 -42.191  -4.360  1.00 30.85      A    C  
ATOM    877  CE1 TYR A 109      70.767 -44.282  -5.003  1.00 35.18      A    C  
ATOM    878  CE2 TYR A 109      71.656 -42.094  -5.480  1.00 34.67      A    C  
ATOM    879  CZ  TYR A 109      70.798 -43.146  -5.793  1.00 35.55      A    C  
ATOM    880  OH  TYR A 109      69.972 -43.070  -6.891  1.00 37.78      A    O  
ATOM    881  N   TRP A 110      76.449 -42.792  -1.533  1.00 22.07      A    N  
ATOM    882  CA  TRP A 110      77.437 -42.446  -0.517  1.00 21.19      A    C  
ATOM    883  C   TRP A 110      77.229 -41.024  -0.039  1.00 21.59      A    C  
ATOM    884  O   TRP A 110      76.845 -40.150  -0.823  1.00 22.04      A    O  
ATOM    885  CB  TRP A 110      78.847 -42.512  -1.094  1.00 20.08      A    C  
ATOM    886  CG  TRP A 110      79.271 -43.825  -1.626  1.00 17.80      A    C  
ATOM    887  CD1 TRP A 110      78.838 -44.421  -2.771  1.00 15.25      A    C  
ATOM    888  CD2 TRP A 110      80.259 -44.697  -1.064  1.00 15.13      A    C  
ATOM    889  CE2 TRP A 110      80.363 -45.812  -1.919  1.00 16.68      A    C  
ATOM    890  CE3 TRP A 110      81.065 -44.645   0.081  1.00 15.66      A    C  
ATOM    891  NE1 TRP A 110      79.483 -45.618  -2.950  1.00 16.29      A    N  
ATOM    892  CZ2 TRP A 110      81.238 -46.874  -1.665  1.00 15.73      A    C  
ATOM    893  CZ3 TRP A 110      81.941 -45.701   0.330  1.00 14.77      A    C  
ATOM    894  CH2 TRP A 110      82.014 -46.800  -0.538  1.00 16.66      A    C  
ATOM    895  N   GLY A 111      77.512 -40.789   1.242  1.00 21.69      A    N  
ATOM    896  CA  GLY A 111      77.619 -39.429   1.770  1.00 21.19      A    C  
ATOM    897  C   GLY A 111      78.972 -38.855   1.374  1.00 20.82      A    C  
ATOM    898  O   GLY A 111      79.768 -39.526   0.715  1.00 20.41      A    O  
ATOM    899  N   GLN A 112      79.236 -37.616   1.772  1.00 20.69      A    N  
ATOM    900  CA  GLN A 112      80.509 -36.967   1.454  1.00 21.19      A    C  
ATOM    901  C   GLN A 112      81.604 -37.409   2.422  1.00 21.24      A    C  
ATOM    902  O   GLN A 112      82.792 -37.210   2.160  1.00 21.61      A    O  
ATOM    903  CB  GLN A 112      80.360 -35.438   1.459  1.00 22.11      A    C  
ATOM    904  N   GLY A 113      81.198 -38.018   3.536  1.00 21.13      A    N  
ATOM    905  CA  GLY A 113      82.139 -38.518   4.531  1.00 21.63      A    C  
ATOM    906  C   GLY A 113      82.504 -37.472   5.572  1.00 22.52      A    C  
ATOM    907  O   GLY A 113      82.462 -36.269   5.298  1.00 22.39      A    O  
ATOM    908  N   THR A 114      82.843 -37.934   6.774  1.00 22.24      A    N  
ATOM    909  CA  THR A 114      83.291 -37.050   7.850  1.00 22.26      A    C  
ATOM    910  C   THR A 114      84.577 -37.589   8.458  1.00 20.78      A    C  
ATOM    911  O   THR A 114      84.709 -38.793   8.682  1.00 21.27      A    O  
ATOM    912  CB  THR A 114      82.191 -36.817   8.930  1.00 23.08      A    C  
ATOM    913  CG2 THR A 114      81.794 -38.120   9.639  1.00 24.03      A    C  
ATOM    914  OG1 THR A 114      82.664 -35.880   9.904  1.00 27.51      A    O  
ATOM    915  N   LEU A 115      85.534 -36.701   8.697  1.00 19.13      A    N  
ATOM    916  CA  LEU A 115      86.830 -37.100   9.226  1.00 18.04      A    C  
ATOM    917  C   LEU A 115      86.795 -37.260  10.752  1.00 17.21      A    C  
ATOM    918  O   LEU A 115      86.275 -36.410  11.467  1.00 18.30      A    O  
ATOM    919  CB  LEU A 115      87.917 -36.105   8.806  1.00 18.00      A    C  
ATOM    920  CG  LEU A 115      89.345 -36.377   9.292  1.00 19.17      A    C  
ATOM    921  CD1 LEU A 115      89.956 -37.616   8.622  1.00 18.99      A    C  
ATOM    922  CD2 LEU A 115      90.227 -35.140   9.095  1.00 21.48      A    C  
ATOM    923  N   VAL A 116      87.339 -38.372  11.227  1.00 15.42      A    N  
ATOM    924  CA  VAL A 116      87.503 -38.625  12.645  1.00 14.04      A    C  
ATOM    925  C   VAL A 116      88.991 -38.766  12.870  1.00 13.00      A    C  
ATOM    926  O   VAL A 116      89.644 -39.556  12.194  1.00 12.44      A    O  
ATOM    927  CB  VAL A 116      86.783 -39.935  13.095  1.00 14.83      A    C  
ATOM    928  CG1 VAL A 116      87.105 -40.255  14.559  1.00 14.83      A    C  
ATOM    929  CG2 VAL A 116      85.266 -39.835  12.887  1.00 12.65      A    C  
ATOM    930  N   THR A 117      89.525 -37.996  13.814  1.00 12.96      A    N  
ATOM    931  CA  THR A 117      90.945 -38.064  14.155  1.00 13.20      A    C  
ATOM    932  C   THR A 117      91.126 -38.506  15.604  1.00 13.38      A    C  
ATOM    933  O   THR A 117      90.588 -37.890  16.528  1.00 14.22      A    O  
ATOM    934  CB  THR A 117      91.636 -36.703  13.951  1.00 13.88      A    C  
ATOM    935  CG2 THR A 117      93.148 -36.850  14.025  1.00 13.40      A    C  
ATOM    936  OG1 THR A 117      91.256 -36.158  12.677  1.00 15.76      A    O  
ATOM    937  N   VAL A 118      91.877 -39.585  15.785  1.00 12.71      A    N  
ATOM    938  CA  VAL A 118      92.144 -40.131  17.096  1.00 11.39      A    C  
ATOM    939  C   VAL A 118      93.579 -39.784  17.461  1.00 11.99      A    C  
ATOM    940  O   VAL A 118      94.521 -40.252  16.819  1.00 11.00      A    O  
ATOM    941  CB  VAL A 118      91.925 -41.669  17.140  1.00 11.55      A    C  
ATOM    942  CG1 VAL A 118      92.093 -42.192  18.562  1.00 11.22      A    C  
ATOM    943  CG2 VAL A 118      90.528 -42.036  16.614  1.00  9.51      A    C  
ATOM    944  N   SER A 119      93.739 -38.966  18.499  1.00 11.81      A    N  
ATOM    945  CA  SER A 119      95.046 -38.411  18.830  1.00 13.27      A    C  
ATOM    946  C   SER A 119      95.044 -37.743  20.210  1.00 13.37      A    C  
ATOM    947  O   SER A 119      94.016 -37.239  20.659  1.00 12.04      A    O  
ATOM    948  CB  SER A 119      95.426 -37.369  17.758  1.00 12.66      A    C  
ATOM    949  OG  SER A 119      96.591 -36.658  18.117  1.00 14.07      A    O  
ATOM    950  N   SER A 120      96.197 -37.716  20.869  1.00 15.47      A    N  
ATOM    951  CA  SER A 120      96.313 -36.933  22.104  1.00 18.93      A    C  
ATOM    952  C   SER A 120      96.421 -35.420  21.874  1.00 20.09      A    C  
ATOM    953  O   SER A 120      96.269 -34.648  22.821  1.00 20.39      A    O  
ATOM    954  CB  SER A 120      97.454 -37.432  22.989  1.00 18.68      A    C  
ATOM    955  OG  SER A 120      98.635 -37.604  22.240  1.00 24.76      A    O  
ATOM    956  N   ALA A 121      96.650 -34.996  20.627  1.00 19.77      A    N  
ATOM    957  CA  ALA A 121      96.824 -33.570  20.317  1.00 19.83      A    C  
ATOM    958  C   ALA A 121      95.534 -32.761  20.465  1.00 20.12      A    C  
ATOM    959  O   ALA A 121      94.437 -33.282  20.267  1.00 20.76      A    O  
ATOM    960  CB  ALA A 121      97.412 -33.394  18.919  1.00 20.04      A    C  
ATOM    961  N   SER A 122      95.678 -31.487  20.820  1.00 20.20      A    N  
ATOM    962  CA  SER A 122      94.546 -30.569  20.947  1.00 20.57      A    C  
ATOM    963  C   SER A 122      94.400 -29.724  19.693  1.00 19.42      A    C  
ATOM    964  O   SER A 122      95.382 -29.449  19.017  1.00 18.35      A    O  
ATOM    965  CB  SER A 122      94.750 -29.627  22.143  1.00 21.37      A    C  
ATOM    966  OG  SER A 122      94.967 -30.343  23.351  1.00 26.78      A    O  
ATOM    967  N   THR A 123      93.176 -29.293  19.408  1.00 19.58      A    N  
ATOM    968  CA  THR A 123      92.903 -28.390  18.305  1.00 20.79      A    C  
ATOM    969  C   THR A 123      93.854 -27.187  18.340  1.00 21.99      A    C  
ATOM    970  O   THR A 123      94.045 -26.568  19.393  1.00 22.88      A    O  
ATOM    971  CB  THR A 123      91.441 -27.907  18.351  1.00 21.75      A    C  
ATOM    972  CG2 THR A 123      91.139 -26.928  17.212  1.00 21.54      A    C  
ATOM    973  OG1 THR A 123      90.568 -29.036  18.245  1.00 21.74      A    O  
ATOM    974  N   LYS A 124      94.453 -26.879  17.188  1.00 21.22      A    N  
ATOM    975  CA  LYS A 124      95.415 -25.789  17.059  1.00 20.01      A    C  
ATOM    976  C   LYS A 124      95.420 -25.217  15.641  1.00 19.21      A    C  
ATOM    977  O   LYS A 124      95.573 -25.953  14.666  1.00 18.98      A    O  
ATOM    978  CB  LYS A 124      96.806 -26.292  17.422  1.00 20.86      A    C  
ATOM    979  CG  LYS A 124      97.837 -25.209  17.630  1.00 22.69      A    C  
ATOM    980  CD  LYS A 124      99.107 -25.821  18.186  1.00 26.80      A    C  
ATOM    981  CE  LYS A 124     100.130 -24.759  18.530  1.00 32.36      A    C  
ATOM    982  NZ  LYS A 124     100.754 -24.211  17.299  1.00 36.22      A    N1+
ATOM    983  N   GLY A 125      95.231 -23.904  15.539  1.00 18.31      A    N  
ATOM    984  CA  GLY A 125      95.349 -23.187  14.273  1.00 16.61      A    C  
ATOM    985  C   GLY A 125      96.782 -23.171  13.757  1.00 15.60      A    C  
ATOM    986  O   GLY A 125      97.735 -23.267  14.539  1.00 15.05      A    O  
ATOM    987  N   PRO A 126      96.947 -23.067  12.428  1.00 14.99      A    N  
ATOM    988  CA  PRO A 126      98.281 -23.088  11.849  1.00 15.06      A    C  
ATOM    989  C   PRO A 126      99.001 -21.747  11.986  1.00 14.30      A    C  
ATOM    990  O   PRO A 126      98.356 -20.717  12.095  1.00 13.74      A    O  
ATOM    991  CB  PRO A 126      98.002 -23.351  10.374  1.00 15.12      A    C  
ATOM    992  CG  PRO A 126      96.697 -22.688  10.132  1.00 16.01      A    C  
ATOM    993  CD  PRO A 126      95.904 -22.875  11.405  1.00 14.97      A    C  
ATOM    994  N   SER A 127     100.329 -21.795  11.998  1.00 14.15      A    N  
ATOM    995  CA  SER A 127     101.169 -20.640  11.720  1.00 14.67      A    C  
ATOM    996  C   SER A 127     101.559 -20.706  10.242  1.00 14.16      A    C  
ATOM    997  O   SER A 127     102.052 -21.738   9.763  1.00 13.39      A    O  
ATOM    998  CB  SER A 127     102.431 -20.677  12.583  1.00 14.59      A    C  
ATOM    999  OG  SER A 127     102.129 -20.487  13.953  1.00 19.93      A    O  
ATOM   1000  N   VAL A 128     101.331 -19.612   9.525  1.00 13.63      A    N  
ATOM   1001  CA  VAL A 128     101.608 -19.551   8.095  1.00 12.95      A    C  
ATOM   1002  C   VAL A 128     102.829 -18.661   7.858  1.00 13.67      A    C  
ATOM   1003  O   VAL A 128     102.831 -17.486   8.223  1.00 13.22      A    O  
ATOM   1004  CB  VAL A 128     100.389 -19.018   7.310  1.00 12.93      A    C  
ATOM   1005  CG1 VAL A 128     100.640 -19.065   5.801  1.00 11.21      A    C  
ATOM   1006  CG2 VAL A 128      99.137 -19.811   7.666  1.00 12.46      A    C  
ATOM   1007  N   PHE A 129     103.863 -19.237   7.255  1.00 12.82      A    N  
ATOM   1008  CA  PHE A 129     105.094 -18.518   6.956  1.00 13.18      A    C  
ATOM   1009  C   PHE A 129     105.330 -18.444   5.444  1.00 14.09      A    C  
ATOM   1010  O   PHE A 129     104.993 -19.389   4.728  1.00 14.74      A    O  
ATOM   1011  CB  PHE A 129     106.272 -19.200   7.644  1.00 12.26      A    C  
ATOM   1012  CG  PHE A 129     106.089 -19.365   9.125  1.00 14.22      A    C  
ATOM   1013  CD1 PHE A 129     106.020 -18.248   9.963  1.00 13.27      A    C  
ATOM   1014  CD2 PHE A 129     105.982 -20.635   9.688  1.00 11.94      A    C  
ATOM   1015  CE1 PHE A 129     105.850 -18.397  11.340  1.00 13.41      A    C  
ATOM   1016  CE2 PHE A 129     105.817 -20.798  11.070  1.00 12.61      A    C  
ATOM   1017  CZ  PHE A 129     105.749 -19.684  11.895  1.00 14.40      A    C  
ATOM   1018  N   PRO A 130     105.904 -17.324   4.947  1.00 13.83      A    N  
ATOM   1019  CA  PRO A 130     106.190 -17.240   3.510  1.00 13.08      A    C  
ATOM   1020  C   PRO A 130     107.322 -18.168   3.069  1.00 12.92      A    C  
ATOM   1021  O   PRO A 130     108.271 -18.407   3.829  1.00 12.58      A    O  
ATOM   1022  CB  PRO A 130     106.609 -15.774   3.311  1.00 13.66      A    C  
ATOM   1023  CG  PRO A 130     107.137 -15.342   4.653  1.00 14.27      A    C  
ATOM   1024  CD  PRO A 130     106.258 -16.075   5.655  1.00 14.69      A    C  
ATOM   1025  N   LEU A 131     107.197 -18.695   1.853  1.00 12.02      A    N  
ATOM   1026  CA  LEU A 131     108.293 -19.362   1.169  1.00 12.58      A    C  
ATOM   1027  C   LEU A 131     108.737 -18.470   0.001  1.00 13.42      A    C  
ATOM   1028  O   LEU A 131     107.966 -18.197  -0.936  1.00 12.98      A    O  
ATOM   1029  CB  LEU A 131     107.887 -20.762   0.683  1.00 12.42      A    C  
ATOM   1030  CG  LEU A 131     107.569 -21.828   1.746  1.00 13.06      A    C  
ATOM   1031  CD1 LEU A 131     106.945 -23.066   1.107  1.00 13.22      A    C  
ATOM   1032  CD2 LEU A 131     108.813 -22.226   2.512  1.00 12.15      A    C  
ATOM   1033  N   ALA A 132     109.971 -17.990   0.095  1.00 13.66      A    N  
ATOM   1034  CA  ALA A 132     110.556 -17.091  -0.897  1.00 14.05      A    C  
ATOM   1035  C   ALA A 132     112.044 -17.410  -0.958  1.00 13.63      A    C  
ATOM   1036  O   ALA A 132     112.645 -17.693   0.072  1.00 13.89      A    O  
ATOM   1037  CB  ALA A 132     110.330 -15.636  -0.490  1.00 13.70      A    C  
ATOM   1038  N   PRO A 133     112.641 -17.407  -2.163  1.00 15.25      A    N  
ATOM   1039  CA  PRO A 133     114.076 -17.738  -2.259  1.00 16.24      A    C  
ATOM   1040  C   PRO A 133     114.958 -16.693  -1.571  1.00 17.86      A    C  
ATOM   1041  O   PRO A 133     114.501 -15.577  -1.311  1.00 16.24      A    O  
ATOM   1042  CB  PRO A 133     114.346 -17.755  -3.765  1.00 16.49      A    C  
ATOM   1043  CG  PRO A 133     113.228 -17.010  -4.381  1.00 17.50      A    C  
ATOM   1044  CD  PRO A 133     112.040 -17.129  -3.480  1.00 14.85      A    C  
ATOM   1045  N   CYS A 134     116.203 -17.067  -1.281  1.00 19.59      A    N  
ATOM   1046  CA  CYS A 134     117.136 -16.194  -0.579  1.00 22.95      A    C  
ATOM   1047  C   CYS A 134     117.244 -14.845  -1.288  1.00 24.73      A    C  
ATOM   1048  O   CYS A 134     117.165 -13.798  -0.655  1.00 25.14      A    O  
ATOM   1049  CB  CYS A 134     118.507 -16.859  -0.448  1.00 22.92      A    C  
ATOM   1050  SG  CYS A 134     119.627 -16.041   0.704  0.50 23.09      A    S  
ATOM   1051  N   SER A 135     117.388 -14.886  -2.607  1.00 26.66      A    N  
ATOM   1052  CA  SER A 135     117.354 -13.691  -3.431  1.00 30.16      A    C  
ATOM   1053  C   SER A 135     116.780 -14.048  -4.792  1.00 31.80      A    C  
ATOM   1054  O   SER A 135     116.723 -15.226  -5.156  1.00 32.29      A    O  
ATOM   1055  CB  SER A 135     118.766 -13.118  -3.591  1.00 30.36      A    C  
ATOM   1056  OG  SER A 135     119.661 -14.112  -4.063  1.00 32.12      A    O  
ATOM   1057  N   ARG A 136     116.354 -13.034  -5.540  1.00 33.88      A    N  
ATOM   1058  CA  ARG A 136     115.908 -13.235  -6.919  1.00 36.00      A    C  
ATOM   1059  C   ARG A 136     116.993 -13.812  -7.815  1.00 36.89      A    C  
ATOM   1060  O   ARG A 136     118.158 -13.415  -7.735  1.00 37.84      A    O  
ATOM   1061  CB  ARG A 136     115.410 -11.931  -7.527  1.00 35.67      A    C  
ATOM   1062  CG  ARG A 136     113.949 -11.738  -7.331  1.00 36.10      A    C  
ATOM   1063  CD  ARG A 136     113.498 -10.405  -7.845  1.00 37.58      A    C  
ATOM   1064  NE  ARG A 136     112.323  -9.970  -7.104  1.00 39.82      A    N  
ATOM   1065  CZ  ARG A 136     111.677  -8.832  -7.310  1.00 40.09      A    C  
ATOM   1066  NH1 ARG A 136     112.087  -7.994  -8.256  1.00 42.28      A    N1+
ATOM   1067  NH2 ARG A 136     110.616  -8.539  -6.569  1.00 38.12      A    N  
ATOM   1068  N   SER A 137     116.604 -14.755  -8.666  1.00 37.51      A    N  
ATOM   1069  CA  SER A 137     117.498 -15.236  -9.703  1.00 38.10      A    C  
ATOM   1070  C   SER A 137     117.482 -14.252 -10.858  1.00 38.22      A    C  
ATOM   1071  O   SER A 137     116.443 -13.649 -11.164  1.00 38.03      A    O  
ATOM   1072  CB  SER A 137     117.083 -16.620 -10.196  1.00 37.93      A    C  
ATOM   1073  OG  SER A 137     118.018 -17.096 -11.147  1.00 39.93      A    O  
ATOM   1074  N   THR A 138     118.640 -14.092 -11.491  1.00 38.32      A    N  
ATOM   1075  CA  THR A 138     118.755 -13.274 -12.693  1.00 38.36      A    C  
ATOM   1076  C   THR A 138     118.703 -14.143 -13.954  1.00 37.59      A    C  
ATOM   1077  O   THR A 138     118.268 -13.680 -15.013  1.00 38.58      A    O  
ATOM   1078  CB  THR A 138     120.043 -12.394 -12.689  1.00 38.84      A    C  
ATOM   1079  CG2 THR A 138     119.981 -11.345 -11.581  1.00 38.95      A    C  
ATOM   1080  OG1 THR A 138     121.202 -13.218 -12.499  1.00 40.22      A    O  
ATOM   1081  N   SER A 139     119.127 -15.401 -13.832  1.00 35.67      A    N  
ATOM   1082  CA  SER A 139     119.183 -16.314 -14.980  1.00 33.97      A    C  
ATOM   1083  C   SER A 139     117.864 -17.032 -15.294  1.00 31.91      A    C  
ATOM   1084  O   SER A 139     117.513 -17.195 -16.461  1.00 32.68      A    O  
ATOM   1085  CB  SER A 139     120.329 -17.333 -14.827  1.00 34.19      A    C  
ATOM   1086  OG  SER A 139     120.343 -17.931 -13.538  1.00 35.56      A    O  
ATOM   1087  N   GLU A 140     117.138 -17.448 -14.262  1.00 28.59      A    N  
ATOM   1088  CA  GLU A 140     116.020 -18.384 -14.428  1.00 26.56      A    C  
ATOM   1089  C   GLU A 140     114.713 -17.734 -14.895  1.00 23.72      A    C  
ATOM   1090  O   GLU A 140     114.338 -16.662 -14.428  1.00 23.69      A    O  
ATOM   1091  CB  GLU A 140     115.818 -19.181 -13.132  1.00 27.18      A    C  
ATOM   1092  CG  GLU A 140     117.096 -19.925 -12.692  1.00 31.39      A    C  
ATOM   1093  CD  GLU A 140     117.060 -20.448 -11.259  1.00 38.67      A    C  
ATOM   1094  OE1 GLU A 140     116.142 -20.090 -10.480  1.00 42.83      A    O  
ATOM   1095  OE2 GLU A 140     117.966 -21.236 -10.907  1.00 43.06      A    O1-
ATOM   1096  N   SER A 141     114.024 -18.393 -15.820  1.00 20.43      A    N  
ATOM   1097  CA  SER A 141     112.766 -17.879 -16.367  1.00 18.47      A    C  
ATOM   1098  C   SER A 141     111.560 -18.140 -15.459  1.00 16.15      A    C  
ATOM   1099  O   SER A 141     110.547 -17.447 -15.548  1.00 14.69      A    O  
ATOM   1100  CB  SER A 141     112.501 -18.483 -17.747  1.00 18.76      A    C  
ATOM   1101  OG  SER A 141     112.254 -19.876 -17.641  1.00 23.50      A    O  
ATOM   1102  N   THR A 142     111.669 -19.144 -14.598  1.00 14.34      A    N  
ATOM   1103  CA  THR A 142     110.579 -19.487 -13.690  1.00 14.68      A    C  
ATOM   1104  C   THR A 142     110.999 -19.214 -12.252  1.00 13.79      A    C  
ATOM   1105  O   THR A 142     112.139 -19.477 -11.868  1.00 13.56      A    O  
ATOM   1106  CB  THR A 142     110.122 -20.958 -13.884  1.00 14.54      A    C  
ATOM   1107  CG2 THR A 142     109.033 -21.355 -12.883  1.00 16.43      A    C  
ATOM   1108  OG1 THR A 142     109.586 -21.106 -15.205  1.00 16.61      A    O  
ATOM   1109  N   ALA A 143     110.078 -18.652 -11.476  1.00 12.57      A    N  
ATOM   1110  CA  ALA A 143     110.292 -18.452 -10.051  1.00 12.24      A    C  
ATOM   1111  C   ALA A 143     109.286 -19.294  -9.285  1.00 11.68      A    C  
ATOM   1112  O   ALA A 143     108.182 -19.530  -9.766  1.00 12.35      A    O  
ATOM   1113  CB  ALA A 143     110.122 -16.984  -9.694  1.00 11.38      A    C  
ATOM   1114  N   ALA A 144     109.671 -19.726  -8.093  1.00 11.15      A    N  
ATOM   1115  CA  ALA A 144     108.756 -20.385  -7.171  1.00 11.31      A    C  
ATOM   1116  C   ALA A 144     108.583 -19.559  -5.904  1.00 11.31      A    C  
ATOM   1117  O   ALA A 144     109.530 -18.957  -5.390  1.00 10.10      A    O  
ATOM   1118  CB  ALA A 144     109.262 -21.782  -6.816  1.00 10.94      A    C  
ATOM   1119  N   LEU A 145     107.362 -19.551  -5.396  1.00 12.25      A    N  
ATOM   1120  CA  LEU A 145     107.095 -18.990  -4.085  1.00 13.81      A    C  
ATOM   1121  C   LEU A 145     105.972 -19.795  -3.441  1.00 13.57      A    C  
ATOM   1122  O   LEU A 145     105.311 -20.586  -4.111  1.00 13.78      A    O  
ATOM   1123  CB  LEU A 145     106.757 -17.498  -4.194  1.00 14.20      A    C  
ATOM   1124  CG  LEU A 145     105.605 -17.087  -5.103  1.00 17.09      A    C  
ATOM   1125  CD1 LEU A 145     104.366 -16.861  -4.263  1.00 22.88      A    C  
ATOM   1126  CD2 LEU A 145     105.959 -15.818  -5.849  1.00 20.14      A    C  
ATOM   1127  N   GLY A 146     105.776 -19.622  -2.143  1.00 12.85      A    N  
ATOM   1128  CA  GLY A 146     104.691 -20.305  -1.474  1.00 12.19      A    C  
ATOM   1129  C   GLY A 146     104.515 -19.913  -0.025  1.00 13.42      A    C  
ATOM   1130  O   GLY A 146     105.010 -18.867   0.424  1.00 12.31      A    O  
ATOM   1131  N   CYS A 147     103.757 -20.740   0.686  1.00 13.99      A    N  
ATOM   1132  CA ACYS A 147     103.565 -20.609   2.125  0.50 14.72      A    C  
ATOM   1133  CA BCYS A 147     103.660 -20.610   2.121  0.50 15.34      A    C  
ATOM   1134  C   CYS A 147     103.708 -21.952   2.826  1.00 15.43      A    C  
ATOM   1135  O   CYS A 147     103.213 -22.967   2.329  1.00 15.46      A    O  
ATOM   1136  CB ACYS A 147     102.170 -20.094   2.434  0.50 15.05      A    C  
ATOM   1137  CB BCYS A 147     102.463 -19.742   2.562  0.50 15.91      A    C  
ATOM   1138  SG ACYS A 147     101.743 -18.492   1.783  0.50 13.76      A    S  
ATOM   1139  SG BCYS A 147     100.787 -20.254   2.087  0.50 18.50      A    S  
ATOM   1140  N   LEU A 148     104.359 -21.944   3.979  1.00 14.67      A    N  
ATOM   1141  CA  LEU A 148     104.455 -23.100   4.828  1.00 14.70      A    C  
ATOM   1142  C   LEU A 148     103.349 -22.977   5.881  1.00 14.76      A    C  
ATOM   1143  O   LEU A 148     103.287 -21.987   6.616  1.00 13.34      A    O  
ATOM   1144  CB  LEU A 148     105.831 -23.134   5.476  1.00 13.77      A    C  
ATOM   1145  CG  LEU A 148     106.127 -24.237   6.480  1.00 16.33      A    C  
ATOM   1146  CD1 LEU A 148     106.276 -25.597   5.796  1.00 14.03      A    C  
ATOM   1147  CD2 LEU A 148     107.393 -23.857   7.211  1.00 15.92      A    C  
ATOM   1148  N   VAL A 149     102.469 -23.975   5.920  1.00 14.55      A    N  
ATOM   1149  CA  VAL A 149     101.341 -24.003   6.853  1.00 15.14      A    C  
ATOM   1150  C   VAL A 149     101.698 -24.971   7.981  1.00 15.85      A    C  
ATOM   1151  O   VAL A 149     101.477 -26.175   7.864  1.00 16.91      A    O  
ATOM   1152  CB  VAL A 149     100.031 -24.431   6.143  1.00 14.56      A    C  
ATOM   1153  CG1 VAL A 149      98.848 -24.360   7.095  1.00 13.17      A    C  
ATOM   1154  CG2 VAL A 149      99.767 -23.547   4.930  1.00 13.71      A    C  
ATOM   1155  N   LYS A 150     102.258 -24.430   9.063  1.00 15.40      A    N  
ATOM   1156  CA  LYS A 150     102.901 -25.235  10.093  1.00 15.93      A    C  
ATOM   1157  C   LYS A 150     102.132 -25.369  11.418  1.00 16.27      A    C  
ATOM   1158  O   LYS A 150     101.495 -24.412  11.899  1.00 16.53      A    O  
ATOM   1159  CB  LYS A 150     104.314 -24.712  10.358  1.00 16.45      A    C  
ATOM   1160  CG  LYS A 150     105.201 -25.716  11.075  1.00 21.24      A    C  
ATOM   1161  CD  LYS A 150     106.617 -25.230  11.226  1.00 25.58      A    C  
ATOM   1162  CE  LYS A 150     107.302 -25.929  12.392  1.00 29.54      A    C  
ATOM   1163  NZ  LYS A 150     107.543 -27.374  12.132  1.00 32.81      A    N1+
ATOM   1164  N   ASP A 151     102.217 -26.571  11.997  1.00 15.02      A    N  
ATOM   1165  CA  ASP A 151     101.732 -26.873  13.356  1.00 14.42      A    C  
ATOM   1166  C   ASP A 151     100.238 -26.663  13.587  1.00 13.07      A    C  
ATOM   1167  O   ASP A 151      99.835 -25.931  14.491  1.00 12.34      A    O  
ATOM   1168  CB  ASP A 151     102.548 -26.107  14.413  1.00 15.15      A    C  
ATOM   1169  CG  ASP A 151     104.012 -26.508  14.422  1.00 17.11      A    C  
ATOM   1170  OD1 ASP A 151     104.346 -27.595  13.903  1.00 19.19      A    O  
ATOM   1171  OD2 ASP A 151     104.834 -25.728  14.944  1.00 24.09      A    O1-
ATOM   1172  N   TYR A 152      99.412 -27.302  12.772  1.00 11.59      A    N  
ATOM   1173  CA  TYR A 152      97.974 -27.244  12.996  1.00 11.27      A    C  
ATOM   1174  C   TYR A 152      97.426 -28.629  13.327  1.00 11.51      A    C  
ATOM   1175  O   TYR A 152      98.097 -29.644  13.121  1.00 10.73      A    O  
ATOM   1176  CB  TYR A 152      97.245 -26.648  11.796  1.00 11.27      A    C  
ATOM   1177  CG  TYR A 152      97.340 -27.487  10.542  1.00 12.99      A    C  
ATOM   1178  CD1 TYR A 152      98.429 -27.359   9.678  1.00 14.83      A    C  
ATOM   1179  CD2 TYR A 152      96.335 -28.406  10.212  1.00 13.52      A    C  
ATOM   1180  CE1 TYR A 152      98.528 -28.126   8.524  1.00 12.81      A    C  
ATOM   1181  CE2 TYR A 152      96.421 -29.179   9.052  1.00 13.08      A    C  
ATOM   1182  CZ  TYR A 152      97.520 -29.032   8.217  1.00 12.38      A    C  
ATOM   1183  OH  TYR A 152      97.619 -29.781   7.073  1.00 13.88      A    O  
ATOM   1184  N   PHE A 153      96.203 -28.656  13.843  1.00 12.84      A    N  
ATOM   1185  CA  PHE A 153      95.549 -29.900  14.213  1.00 14.06      A    C  
ATOM   1186  C   PHE A 153      94.072 -29.650  14.479  1.00 14.24      A    C  
ATOM   1187  O   PHE A 153      93.723 -28.634  15.077  1.00 13.84      A    O  
ATOM   1188  CB  PHE A 153      96.204 -30.536  15.449  1.00 14.48      A    C  
ATOM   1189  CG  PHE A 153      95.606 -31.861  15.811  1.00 17.46      A    C  
ATOM   1190  CD1 PHE A 153      94.490 -31.930  16.644  1.00 19.52      A    C  
ATOM   1191  CD2 PHE A 153      96.125 -33.034  15.286  1.00 17.07      A    C  
ATOM   1192  CE1 PHE A 153      93.915 -33.156  16.952  1.00 19.78      A    C  
ATOM   1193  CE2 PHE A 153      95.556 -34.259  15.596  1.00 17.78      A    C  
ATOM   1194  CZ  PHE A 153      94.447 -34.315  16.422  1.00 15.66      A    C  
ATOM   1195  N   PRO A 154      93.191 -30.557  14.003  1.00 14.49      A    N  
ATOM   1196  CA  PRO A 154      93.489 -31.688  13.129  1.00 14.98      A    C  
ATOM   1197  C   PRO A 154      93.470 -31.245  11.666  1.00 15.44      A    C  
ATOM   1198  O   PRO A 154      93.357 -30.046  11.388  1.00 14.87      A    O  
ATOM   1199  CB  PRO A 154      92.309 -32.631  13.398  1.00 15.20      A    C  
ATOM   1200  CG  PRO A 154      91.165 -31.697  13.605  1.00 15.30      A    C  
ATOM   1201  CD  PRO A 154      91.761 -30.525  14.374  1.00 14.16      A    C  
ATOM   1202  N   GLU A 155      93.559 -32.206  10.745  1.00 15.32      A    N  
ATOM   1203  CA  GLU A 155      93.231 -31.956   9.342  1.00 15.63      A    C  
ATOM   1204  C   GLU A 155      91.757 -31.555   9.253  1.00 15.96      A    C  
ATOM   1205  O   GLU A 155      90.989 -31.852  10.163  1.00 16.14      A    O  
ATOM   1206  CB  GLU A 155      93.503 -33.206   8.509  1.00 15.71      A    C  
ATOM   1207  CG  GLU A 155      94.980 -33.483   8.285  1.00 16.55      A    C  
ATOM   1208  CD  GLU A 155      95.508 -32.824   7.020  1.00 23.14      A    C  
ATOM   1209  OE1 GLU A 155      95.391 -31.585   6.870  1.00 23.33      A    O  
ATOM   1210  OE2 GLU A 155      96.038 -33.558   6.164  1.00 25.00      A    O1-
ATOM   1211  N   PRO A 156      91.352 -30.853   8.178  1.00 16.66      A    N  
ATOM   1212  CA  PRO A 156      92.143 -30.376   7.052  1.00 17.37      A    C  
ATOM   1213  C   PRO A 156      92.364 -28.855   7.055  1.00 18.15      A    C  
ATOM   1214  O   PRO A 156      91.720 -28.124   7.814  1.00 18.51      A    O  
ATOM   1215  CB  PRO A 156      91.258 -30.752   5.861  1.00 16.35      A    C  
ATOM   1216  CG  PRO A 156      89.857 -30.573   6.387  1.00 16.12      A    C  
ATOM   1217  CD  PRO A 156      89.912 -30.697   7.905  1.00 16.05      A    C  
ATOM   1218  N   VAL A 157      93.280 -28.394   6.210  1.00 19.12      A    N  
ATOM   1219  CA  VAL A 157      93.336 -26.982   5.849  1.00 19.96      A    C  
ATOM   1220  C   VAL A 157      93.060 -26.845   4.359  1.00 20.19      A    C  
ATOM   1221  O   VAL A 157      93.332 -27.767   3.587  1.00 19.37      A    O  
ATOM   1222  CB  VAL A 157      94.701 -26.335   6.161  1.00 20.16      A    C  
ATOM   1223  CG1 VAL A 157      94.896 -26.180   7.649  1.00 18.90      A    C  
ATOM   1224  CG2 VAL A 157      95.832 -27.132   5.546  1.00 19.50      A    C  
ATOM   1225  N   THR A 158      92.515 -25.702   3.960  1.00 20.57      A    N  
ATOM   1226  CA  THR A 158      92.430 -25.366   2.543  1.00 21.39      A    C  
ATOM   1227  C   THR A 158      93.294 -24.149   2.236  1.00 20.59      A    C  
ATOM   1228  O   THR A 158      93.368 -23.196   3.023  1.00 19.57      A    O  
ATOM   1229  CB  THR A 158      90.994 -25.105   2.078  1.00 22.09      A    C  
ATOM   1230  CG2 THR A 158      90.136 -26.373   2.201  1.00 25.27      A    C  
ATOM   1231  OG1 THR A 158      90.431 -24.059   2.868  1.00 24.64      A    O  
ATOM   1232  N   VAL A 159      93.963 -24.207   1.090  1.00 19.63      A    N  
ATOM   1233  CA  VAL A 159      94.802 -23.113   0.631  1.00 18.65      A    C  
ATOM   1234  C   VAL A 159      94.354 -22.688  -0.762  1.00 18.40      A    C  
ATOM   1235  O   VAL A 159      94.196 -23.526  -1.649  1.00 18.63      A    O  
ATOM   1236  CB  VAL A 159      96.302 -23.508   0.589  1.00 18.54      A    C  
ATOM   1237  CG1 VAL A 159      97.166 -22.284   0.308  1.00 17.39      A    C  
ATOM   1238  CG2 VAL A 159      96.730 -24.175   1.892  1.00 15.54      A    C  
ATOM   1239  N   SER A 160      94.126 -21.388  -0.933  1.00 17.58      A    N  
ATOM   1240  CA  SER A 160      94.002 -20.797  -2.254  1.00 16.89      A    C  
ATOM   1241  C   SER A 160      95.027 -19.669  -2.408  1.00 16.87      A    C  
ATOM   1242  O   SER A 160      95.679 -19.265  -1.438  1.00 16.41      A    O  
ATOM   1243  CB  SER A 160      92.569 -20.316  -2.522  1.00 16.99      A    C  
ATOM   1244  OG  SER A 160      92.205 -19.245  -1.676  1.00 16.95      A    O  
ATOM   1245  N   TRP A 161      95.188 -19.195  -3.637  1.00 16.12      A    N  
ATOM   1246  CA  TRP A 161      96.108 -18.113  -3.934  1.00 16.00      A    C  
ATOM   1247  C   TRP A 161      95.343 -16.972  -4.578  1.00 17.17      A    C  
ATOM   1248  O   TRP A 161      94.492 -17.197  -5.456  1.00 17.40      A    O  
ATOM   1249  CB  TRP A 161      97.234 -18.591  -4.844  1.00 14.94      A    C  
ATOM   1250  CG  TRP A 161      98.235 -19.394  -4.111  1.00 14.56      A    C  
ATOM   1251  CD1 TRP A 161      98.203 -20.739  -3.897  1.00 12.86      A    C  
ATOM   1252  CD2 TRP A 161      99.418 -18.910  -3.457  1.00 14.74      A    C  
ATOM   1253  CE2 TRP A 161     100.058 -20.027  -2.876  1.00 14.39      A    C  
ATOM   1254  CE3 TRP A 161     100.000 -17.641  -3.310  1.00 13.93      A    C  
ATOM   1255  NE1 TRP A 161      99.293 -21.127  -3.158  1.00 11.97      A    N  
ATOM   1256  CZ2 TRP A 161     101.256 -19.921  -2.162  1.00 12.96      A    C  
ATOM   1257  CZ3 TRP A 161     101.185 -17.532  -2.598  1.00 13.58      A    C  
ATOM   1258  CH2 TRP A 161     101.804 -18.671  -2.033  1.00 15.99      A    C  
ATOM   1259  N   ASN A 162      95.637 -15.756  -4.115  1.00 17.10      A    N  
ATOM   1260  CA  ASN A 162      94.990 -14.538  -4.603  1.00 18.64      A    C  
ATOM   1261  C   ASN A 162      93.471 -14.669  -4.668  1.00 19.10      A    C  
ATOM   1262  O   ASN A 162      92.851 -14.341  -5.675  1.00 19.53      A    O  
ATOM   1263  CB  ASN A 162      95.594 -14.091  -5.945  1.00 17.79      A    C  
ATOM   1264  CG  ASN A 162      97.029 -13.616  -5.802  1.00 18.64      A    C  
ATOM   1265  ND2 ASN A 162      97.696 -13.378  -6.926  1.00 15.91      A    N  
ATOM   1266  OD1 ASN A 162      97.531 -13.459  -4.688  1.00 19.38      A    O  
ATOM   1267  N   SER A 163      92.899 -15.168  -3.571  1.00 20.00      A    N  
ATOM   1268  CA  SER A 163      91.452 -15.348  -3.404  1.00 21.11      A    C  
ATOM   1269  C   SER A 163      90.808 -16.268  -4.439  1.00 21.91      A    C  
ATOM   1270  O   SER A 163      89.611 -16.164  -4.711  1.00 23.33      A    O  
ATOM   1271  CB  SER A 163      90.733 -13.994  -3.347  1.00 21.48      A    C  
ATOM   1272  OG  SER A 163      91.128 -13.275  -2.191  1.00 21.70      A    O  
ATOM   1273  N   GLY A 164      91.598 -17.182  -4.993  1.00 21.77      A    N  
ATOM   1274  CA  GLY A 164      91.090 -18.147  -5.965  1.00 21.96      A    C  
ATOM   1275  C   GLY A 164      91.334 -17.755  -7.409  1.00 22.19      A    C  
ATOM   1276  O   GLY A 164      91.013 -18.516  -8.314  1.00 23.33      A    O  
ATOM   1277  N   ALA A 165      91.904 -16.572  -7.625  1.00 22.06      A    N  
ATOM   1278  CA  ALA A 165      92.185 -16.074  -8.977  1.00 22.35      A    C  
ATOM   1279  C   ALA A 165      93.439 -16.694  -9.600  1.00 21.72      A    C  
ATOM   1280  O   ALA A 165      93.569 -16.732 -10.824  1.00 22.37      A    O  
ATOM   1281  CB  ALA A 165      92.284 -14.542  -8.979  1.00 22.39      A    C  
ATOM   1282  N   LEU A 166      94.363 -17.164  -8.761  1.00 20.45      A    N  
ATOM   1283  CA  LEU A 166      95.570 -17.841  -9.242  1.00 18.76      A    C  
ATOM   1284  C   LEU A 166      95.477 -19.339  -8.979  1.00 18.22      A    C  
ATOM   1285  O   LEU A 166      95.464 -19.770  -7.828  1.00 18.36      A    O  
ATOM   1286  CB  LEU A 166      96.825 -17.246  -8.580  1.00 17.77      A    C  
ATOM   1287  CG  LEU A 166      98.192 -17.886  -8.851  1.00 17.00      A    C  
ATOM   1288  CD1 LEU A 166      98.533 -17.878 -10.330  1.00 16.18      A    C  
ATOM   1289  CD2 LEU A 166      99.277 -17.171  -8.052  1.00 15.18      A    C  
ATOM   1290  N   THR A 167      95.408 -20.130 -10.044  1.00 17.64      A    N  
ATOM   1291  CA  THR A 167      95.266 -21.588  -9.909  1.00 18.54      A    C  
ATOM   1292  C   THR A 167      96.324 -22.340 -10.718  1.00 17.78      A    C  
ATOM   1293  O   THR A 167      96.757 -23.429 -10.340  1.00 17.38      A    O  
ATOM   1294  CB  THR A 167      93.862 -22.078 -10.339  1.00 18.81      A    C  
ATOM   1295  CG2 THR A 167      92.774 -21.544  -9.396  1.00 20.33      A    C  
ATOM   1296  OG1 THR A 167      93.589 -21.639 -11.673  1.00 21.73      A    O  
ATOM   1297  N   SER A 168      96.743 -21.746 -11.828  1.00 17.23      A    N  
ATOM   1298  CA  SER A 168      97.744 -22.348 -12.689  1.00 17.70      A    C  
ATOM   1299  C   SER A 168      99.110 -22.389 -11.994  1.00 16.45      A    C  
ATOM   1300  O   SER A 168      99.549 -21.398 -11.418  1.00 17.23      A    O  
ATOM   1301  CB  SER A 168      97.817 -21.582 -14.006  1.00 18.28      A    C  
ATOM   1302  OG  SER A 168      98.889 -22.052 -14.790  1.00 26.03      A    O  
ATOM   1303  N   GLY A 169      99.754 -23.551 -12.030  1.00 15.80      A    N  
ATOM   1304  CA  GLY A 169     101.062 -23.747 -11.414  1.00 14.08      A    C  
ATOM   1305  C   GLY A 169     101.060 -23.914  -9.900  1.00 13.82      A    C  
ATOM   1306  O   GLY A 169     102.119 -24.002  -9.294  1.00 13.88      A    O  
ATOM   1307  N   VAL A 170      99.881 -23.950  -9.286  1.00 14.65      A    N  
ATOM   1308  CA  VAL A 170      99.765 -24.133  -7.833  1.00 15.00      A    C  
ATOM   1309  C   VAL A 170      99.883 -25.608  -7.458  1.00 15.68      A    C  
ATOM   1310  O   VAL A 170      99.216 -26.458  -8.053  1.00 16.77      A    O  
ATOM   1311  CB  VAL A 170      98.422 -23.588  -7.286  1.00 15.13      A    C  
ATOM   1312  CG1 VAL A 170      98.239 -23.943  -5.804  1.00 14.18      A    C  
ATOM   1313  CG2 VAL A 170      98.328 -22.077  -7.488  1.00 15.37      A    C  
ATOM   1314  N   HIS A 171     100.733 -25.904  -6.477  1.00 14.94      A    N  
ATOM   1315  CA  HIS A 171     100.754 -27.219  -5.844  1.00 14.40      A    C  
ATOM   1316  C   HIS A 171     100.588 -27.079  -4.331  1.00 14.73      A    C  
ATOM   1317  O   HIS A 171     101.444 -26.500  -3.657  1.00 15.07      A    O  
ATOM   1318  CB  HIS A 171     102.060 -27.960  -6.143  1.00 14.16      A    C  
ATOM   1319  CG  HIS A 171     102.266 -28.284  -7.590  1.00 16.35      A    C  
ATOM   1320  CD2 HIS A 171     103.290 -27.993  -8.429  1.00 16.17      A    C  
ATOM   1321  ND1 HIS A 171     101.368 -29.029  -8.327  1.00 15.63      A    N  
ATOM   1322  CE1 HIS A 171     101.818 -29.160  -9.563  1.00 16.07      A    C  
ATOM   1323  NE2 HIS A 171     102.986 -28.548  -9.650  1.00 15.63      A    N  
ATOM   1324  N   THR A 172      99.485 -27.607  -3.805  1.00 14.64      A    N  
ATOM   1325  CA  THR A 172      99.285 -27.721  -2.364  1.00 14.05      A    C  
ATOM   1326  C   THR A 172      99.551 -29.180  -1.966  1.00 13.43      A    C  
ATOM   1327  O   THR A 172      98.814 -30.081  -2.348  1.00 13.58      A    O  
ATOM   1328  CB  THR A 172      97.870 -27.266  -1.948  1.00 14.42      A    C  
ATOM   1329  CG2 THR A 172      97.666 -27.405  -0.433  1.00 13.91      A    C  
ATOM   1330  OG1 THR A 172      97.683 -25.890  -2.318  1.00 17.16      A    O  
ATOM   1331  N   PHE A 173     100.621 -29.395  -1.213  1.00 12.17      A    N  
ATOM   1332  CA  PHE A 173     101.089 -30.735  -0.885  1.00 12.00      A    C  
ATOM   1333  C   PHE A 173     100.277 -31.390   0.217  1.00 13.18      A    C  
ATOM   1334  O   PHE A 173      99.656 -30.693   1.024  1.00 14.11      A    O  
ATOM   1335  CB  PHE A 173     102.567 -30.695  -0.498  1.00 10.74      A    C  
ATOM   1336  CG  PHE A 173     103.458 -30.387  -1.643  1.00 12.50      A    C  
ATOM   1337  CD1 PHE A 173     103.729 -29.067  -1.995  1.00 12.37      A    C  
ATOM   1338  CD2 PHE A 173     103.996 -31.415  -2.412  1.00 14.59      A    C  
ATOM   1339  CE1 PHE A 173     104.545 -28.777  -3.086  1.00 14.16      A    C  
ATOM   1340  CE2 PHE A 173     104.803 -31.134  -3.498  1.00 13.35      A    C  
ATOM   1341  CZ  PHE A 173     105.080 -29.814  -3.835  1.00 13.70      A    C  
ATOM   1342  N   PRO A 174     100.262 -32.738   0.244  1.00 14.73      A    N  
ATOM   1343  CA  PRO A 174      99.635 -33.461   1.355  1.00 14.79      A    C  
ATOM   1344  C   PRO A 174     100.339 -33.125   2.668  1.00 14.27      A    C  
ATOM   1345  O   PRO A 174     101.563 -33.047   2.705  1.00 14.62      A    O  
ATOM   1346  CB  PRO A 174      99.882 -34.932   0.999  1.00 14.50      A    C  
ATOM   1347  CG  PRO A 174     100.010 -34.945  -0.486  1.00 16.08      A    C  
ATOM   1348  CD  PRO A 174     100.715 -33.655  -0.825  1.00 14.84      A    C  
ATOM   1349  N   ALA A 175      99.572 -32.922   3.732  1.00 15.13      A    N  
ATOM   1350  CA  ALA A 175     100.155 -32.709   5.066  1.00 15.84      A    C  
ATOM   1351  C   ALA A 175     101.061 -33.866   5.478  1.00 15.73      A    C  
ATOM   1352  O   ALA A 175     100.828 -35.015   5.093  1.00 16.22      A    O  
ATOM   1353  CB  ALA A 175      99.056 -32.528   6.092  1.00 15.40      A    C  
ATOM   1354  N   VAL A 176     102.111 -33.547   6.227  1.00 16.39      A    N  
ATOM   1355  CA  VAL A 176     102.868 -34.549   6.965  1.00 18.00      A    C  
ATOM   1356  C   VAL A 176     102.557 -34.384   8.459  1.00 19.08      A    C  
ATOM   1357  O   VAL A 176     102.349 -33.267   8.945  1.00 18.48      A    O  
ATOM   1358  CB  VAL A 176     104.408 -34.493   6.697  1.00 18.27      A    C  
ATOM   1359  CG1 VAL A 176     104.718 -34.709   5.208  1.00 18.75      A    C  
ATOM   1360  CG2 VAL A 176     105.036 -33.180   7.201  1.00 18.71      A    C  
ATOM   1361  N   LEU A 177     102.493 -35.505   9.171  1.00 20.78      A    N  
ATOM   1362  CA  LEU A 177     102.261 -35.501  10.608  1.00 21.04      A    C  
ATOM   1363  C   LEU A 177     103.610 -35.499  11.287  1.00 21.72      A    C  
ATOM   1364  O   LEU A 177     104.410 -36.418  11.104  1.00 21.91      A    O  
ATOM   1365  CB  LEU A 177     101.443 -36.728  11.018  1.00 21.54      A    C  
ATOM   1366  CG  LEU A 177     101.002 -36.908  12.474  1.00 22.28      A    C  
ATOM   1367  CD1 LEU A 177     100.182 -35.717  12.976  1.00 20.61      A    C  
ATOM   1368  CD2 LEU A 177     100.212 -38.209  12.608  1.00 20.74      A    C  
ATOM   1369  N   GLN A 178     103.876 -34.453  12.054  1.00 22.24      A    N  
ATOM   1370  CA  GLN A 178     105.165 -34.322  12.724  1.00 23.75      A    C  
ATOM   1371  C   GLN A 178     105.191 -35.151  14.015  1.00 24.40      A    C  
ATOM   1372  O   GLN A 178     104.138 -35.575  14.507  1.00 23.81      A    O  
ATOM   1373  CB  GLN A 178     105.453 -32.845  12.996  1.00 24.21      A    C  
ATOM   1374  CG  GLN A 178     105.447 -31.993  11.730  1.00 24.96      A    C  
ATOM   1375  CD  GLN A 178     105.338 -30.507  12.014  1.00 28.61      A    C  
ATOM   1376  NE2 GLN A 178     104.131 -30.046  12.336  1.00 24.56      A    N  
ATOM   1377  OE1 GLN A 178     106.329 -29.781  11.942  1.00 29.63      A    O  
ATOM   1378  N   SER A 179     106.388 -35.389  14.554  1.00 25.25      A    N  
ATOM   1379  CA  SER A 179     106.538 -36.162  15.790  1.00 26.36      A    C  
ATOM   1380  C   SER A 179     105.877 -35.464  16.978  1.00 26.49      A    C  
ATOM   1381  O   SER A 179     105.600 -36.089  18.001  1.00 27.75      A    O  
ATOM   1382  CB  SER A 179     108.009 -36.475  16.082  1.00 27.04      A    C  
ATOM   1383  OG  SER A 179     108.760 -35.296  16.326  1.00 29.45      A    O  
ATOM   1384  N   SER A 180     105.602 -34.171  16.823  1.00 25.39      A    N  
ATOM   1385  CA  SER A 180     104.874 -33.404  17.831  1.00 23.60      A    C  
ATOM   1386  C   SER A 180     103.378 -33.733  17.851  1.00 22.16      A    C  
ATOM   1387  O   SER A 180     102.671 -33.353  18.785  1.00 21.78      A    O  
ATOM   1388  CB  SER A 180     105.059 -31.907  17.579  1.00 23.76      A    C  
ATOM   1389  OG  SER A 180     104.405 -31.521  16.379  1.00 26.02      A    O  
ATOM   1390  N   GLY A 181     102.892 -34.415  16.814  1.00 20.55      A    N  
ATOM   1391  CA  GLY A 181     101.464 -34.714  16.695  1.00 18.29      A    C  
ATOM   1392  C   GLY A 181     100.678 -33.658  15.933  1.00 17.36      A    C  
ATOM   1393  O   GLY A 181      99.451 -33.758  15.794  1.00 17.09      A    O  
ATOM   1394  N   LEU A 182     101.384 -32.645  15.438  1.00 16.02      A    N  
ATOM   1395  CA  LEU A 182     100.763 -31.565  14.667  1.00 15.54      A    C  
ATOM   1396  C   LEU A 182     101.064 -31.755  13.184  1.00 14.55      A    C  
ATOM   1397  O   LEU A 182     102.090 -32.335  12.824  1.00 14.77      A    O  
ATOM   1398  CB  LEU A 182     101.267 -30.195  15.152  1.00 15.14      A    C  
ATOM   1399  CG  LEU A 182     101.113 -29.875  16.650  1.00 15.45      A    C  
ATOM   1400  CD1 LEU A 182     101.805 -28.560  17.036  1.00 13.05      A    C  
ATOM   1401  CD2 LEU A 182      99.650 -29.843  17.053  1.00 13.90      A    C  
ATOM   1402  N   TYR A 183     100.169 -31.278  12.329  1.00 13.85      A    N  
ATOM   1403  CA  TYR A 183     100.393 -31.381  10.889  1.00 14.07      A    C  
ATOM   1404  C   TYR A 183     101.143 -30.168  10.355  1.00 14.46      A    C  
ATOM   1405  O   TYR A 183     101.189 -29.116  10.986  1.00 12.66      A    O  
ATOM   1406  CB  TYR A 183      99.085 -31.550  10.126  1.00 13.22      A    C  
ATOM   1407  CG  TYR A 183      98.302 -32.795  10.489  1.00 15.52      A    C  
ATOM   1408  CD1 TYR A 183      97.361 -32.769  11.515  1.00 15.63      A    C  
ATOM   1409  CD2 TYR A 183      98.494 -33.995   9.796  1.00 15.92      A    C  
ATOM   1410  CE1 TYR A 183      96.628 -33.904  11.851  1.00 21.26      A    C  
ATOM   1411  CE2 TYR A 183      97.770 -35.141  10.124  1.00 17.00      A    C  
ATOM   1412  CZ  TYR A 183      96.839 -35.089  11.154  1.00 20.67      A    C  
ATOM   1413  OH  TYR A 183      96.105 -36.207  11.491  1.00 18.93      A    O  
ATOM   1414  N   SER A 184     101.726 -30.339   9.178  1.00 15.11      A    N  
ATOM   1415  CA  SER A 184     102.402 -29.273   8.479  1.00 15.41      A    C  
ATOM   1416  C   SER A 184     102.314 -29.566   6.985  1.00 14.85      A    C  
ATOM   1417  O   SER A 184     102.490 -30.712   6.562  1.00 13.95      A    O  
ATOM   1418  CB  SER A 184     103.861 -29.213   8.932  1.00 15.66      A    C  
ATOM   1419  OG  SER A 184     104.580 -28.238   8.207  1.00 22.63      A    O  
ATOM   1420  N   LEU A 185     102.023 -28.537   6.196  1.00 14.36      A    N  
ATOM   1421  CA  LEU A 185     102.089 -28.651   4.750  1.00 15.28      A    C  
ATOM   1422  C   LEU A 185     102.598 -27.369   4.097  1.00 15.83      A    C  
ATOM   1423  O   LEU A 185     102.591 -26.296   4.703  1.00 15.73      A    O  
ATOM   1424  CB  LEU A 185     100.731 -29.063   4.163  1.00 15.19      A    C  
ATOM   1425  CG  LEU A 185      99.509 -28.142   4.131  1.00 15.74      A    C  
ATOM   1426  CD1 LEU A 185      99.650 -27.045   3.075  1.00 16.55      A    C  
ATOM   1427  CD2 LEU A 185      98.258 -28.958   3.832  1.00 15.46      A    C  
ATOM   1428  N   SER A 186     103.032 -27.491   2.851  1.00 15.53      A    N  
ATOM   1429  CA  SER A 186     103.412 -26.334   2.074  1.00 15.60      A    C  
ATOM   1430  C   SER A 186     102.534 -26.223   0.839  1.00 14.68      A    C  
ATOM   1431  O   SER A 186     102.073 -27.236   0.287  1.00 14.42      A    O  
ATOM   1432  CB  SER A 186     104.876 -26.429   1.685  1.00 16.02      A    C  
ATOM   1433  OG  SER A 186     105.090 -27.611   0.941  1.00 22.82      A    O  
ATOM   1434  N   SER A 187     102.275 -24.984   0.433  1.00 13.01      A    N  
ATOM   1435  CA  SER A 187     101.597 -24.704  -0.823  1.00 11.55      A    C  
ATOM   1436  C   SER A 187     102.496 -23.786  -1.631  1.00 12.07      A    C  
ATOM   1437  O   SER A 187     102.917 -22.735  -1.138  1.00 10.42      A    O  
ATOM   1438  CB  SER A 187     100.246 -24.039  -0.586  1.00 10.43      A    C  
ATOM   1439  OG  SER A 187      99.605 -23.779  -1.820  1.00  9.35      A    O  
ATOM   1440  N   VAL A 188     102.804 -24.202  -2.857  1.00 12.03      A    N  
ATOM   1441  CA  VAL A 188     103.701 -23.450  -3.723  1.00 11.23      A    C  
ATOM   1442  C   VAL A 188     103.024 -23.056  -5.026  1.00 12.42      A    C  
ATOM   1443  O   VAL A 188     102.026 -23.665  -5.431  1.00 12.32      A    O  
ATOM   1444  CB  VAL A 188     104.984 -24.250  -4.069  1.00 11.82      A    C  
ATOM   1445  CG1 VAL A 188     105.744 -24.658  -2.806  1.00  8.30      A    C  
ATOM   1446  CG2 VAL A 188     104.653 -25.459  -4.953  1.00 10.26      A    C  
ATOM   1447  N   VAL A 189     103.576 -22.037  -5.681  1.00 12.10      A    N  
ATOM   1448  CA  VAL A 189     103.180 -21.692  -7.037  1.00 12.21      A    C  
ATOM   1449  C   VAL A 189     104.428 -21.303  -7.811  1.00 12.63      A    C  
ATOM   1450  O   VAL A 189     105.311 -20.632  -7.273  1.00 12.71      A    O  
ATOM   1451  CB  VAL A 189     102.080 -20.577  -7.074  1.00 13.76      A    C  
ATOM   1452  CG1 VAL A 189     102.556 -19.278  -6.411  1.00 13.23      A    C  
ATOM   1453  CG2 VAL A 189     101.585 -20.322  -8.512  1.00 11.34      A    C  
ATOM   1454  N   THR A 190     104.527 -21.764  -9.055  1.00 12.09      A    N  
ATOM   1455  CA  THR A 190     105.590 -21.296  -9.943  1.00 12.72      A    C  
ATOM   1456  C   THR A 190     105.020 -20.214 -10.853  1.00 11.97      A    C  
ATOM   1457  O   THR A 190     103.889 -20.323 -11.324  1.00 11.33      A    O  
ATOM   1458  CB  THR A 190     106.213 -22.422 -10.791  1.00 12.32      A    C  
ATOM   1459  CG2 THR A 190     106.956 -23.417  -9.913  1.00 13.31      A    C  
ATOM   1460  OG1 THR A 190     105.180 -23.098 -11.512  1.00 18.03      A    O  
ATOM   1461  N   VAL A 191     105.810 -19.171 -11.089  1.00 11.44      A    N  
ATOM   1462  CA  VAL A 191     105.365 -18.012 -11.856  1.00 10.03      A    C  
ATOM   1463  C   VAL A 191     106.503 -17.535 -12.769  1.00 10.03      A    C  
ATOM   1464  O   VAL A 191     107.665 -17.868 -12.528  1.00 10.39      A    O  
ATOM   1465  CB  VAL A 191     104.901 -16.849 -10.921  1.00 10.90      A    C  
ATOM   1466  CG1 VAL A 191     103.772 -17.294  -9.983  1.00  8.51      A    C  
ATOM   1467  CG2 VAL A 191     106.071 -16.279 -10.122  1.00  9.25      A    C  
ATOM   1468  N   PRO A 192     106.180 -16.778 -13.838  1.00  9.96      A    N  
ATOM   1469  CA  PRO A 192     107.298 -16.263 -14.633  1.00  9.90      A    C  
ATOM   1470  C   PRO A 192     108.100 -15.307 -13.763  1.00 10.31      A    C  
ATOM   1471  O   PRO A 192     107.521 -14.501 -13.015  1.00  8.60      A    O  
ATOM   1472  CB  PRO A 192     106.609 -15.509 -15.785  1.00  9.82      A    C  
ATOM   1473  CG  PRO A 192     105.217 -16.065 -15.840  1.00 10.81      A    C  
ATOM   1474  CD  PRO A 192     104.873 -16.392 -14.403  1.00  8.13      A    C  
ATOM   1475  N   SER A 193     109.420 -15.426 -13.829  1.00 10.27      A    N  
ATOM   1476  CA  SER A 193     110.276 -14.624 -12.980  1.00 12.86      A    C  
ATOM   1477  C   SER A 193     110.126 -13.122 -13.284  1.00 13.09      A    C  
ATOM   1478  O   SER A 193     110.394 -12.283 -12.426  1.00 13.12      A    O  
ATOM   1479  CB  SER A 193     111.724 -15.085 -13.112  1.00 12.86      A    C  
ATOM   1480  OG  SER A 193     112.183 -14.878 -14.437  1.00 21.20      A    O  
ATOM   1481  N   SER A 194     109.673 -12.796 -14.494  1.00 13.18      A    N  
ATOM   1482  CA  SER A 194     109.445 -11.402 -14.882  1.00 14.41      A    C  
ATOM   1483  C   SER A 194     108.221 -10.794 -14.195  1.00 14.79      A    C  
ATOM   1484  O   SER A 194     108.085  -9.573 -14.156  1.00 15.34      A    O  
ATOM   1485  CB  SER A 194     109.333 -11.256 -16.408  1.00 14.46      A    C  
ATOM   1486  OG  SER A 194     108.248 -12.014 -16.932  1.00 14.82      A    O  
ATOM   1487  N   SER A 195     107.337 -11.645 -13.669  1.00 14.38      A    N  
ATOM   1488  CA  SER A 195     106.177 -11.205 -12.895  1.00 14.99      A    C  
ATOM   1489  C   SER A 195     106.522 -10.705 -11.493  1.00 14.72      A    C  
ATOM   1490  O   SER A 195     105.733  -9.974 -10.890  1.00 14.78      A    O  
ATOM   1491  CB  SER A 195     105.149 -12.337 -12.757  1.00 15.82      A    C  
ATOM   1492  OG  SER A 195     104.368 -12.455 -13.936  1.00 22.62      A    O  
ATOM   1493  N   LEU A 196     107.673 -11.112 -10.963  1.00 14.45      A    N  
ATOM   1494  CA  LEU A 196     108.026 -10.783  -9.577  1.00 15.30      A    C  
ATOM   1495  C   LEU A 196     108.162  -9.283  -9.413  1.00 15.91      A    C  
ATOM   1496  O   LEU A 196     108.800  -8.614 -10.233  1.00 15.10      A    O  
ATOM   1497  CB  LEU A 196     109.314 -11.493  -9.130  1.00 14.69      A    C  
ATOM   1498  CG  LEU A 196     109.320 -13.029  -9.168  1.00 15.05      A    C  
ATOM   1499  CD1 LEU A 196     110.668 -13.573  -8.706  1.00 10.55      A    C  
ATOM   1500  CD2 LEU A 196     108.187 -13.618  -8.336  1.00 13.97      A    C  
ATOM   1501  N   GLY A 197     107.523  -8.766  -8.367  1.00 16.47      A    N  
ATOM   1502  CA  GLY A 197     107.520  -7.340  -8.080  1.00 16.19      A    C  
ATOM   1503  C   GLY A 197     106.522  -6.533  -8.890  1.00 17.23      A    C  
ATOM   1504  O   GLY A 197     106.408  -5.333  -8.681  1.00 17.69      A    O  
ATOM   1505  N   THR A 198     105.797  -7.169  -9.811  1.00 16.37      A    N  
ATOM   1506  CA  THR A 198     104.810  -6.444 -10.629  1.00 17.06      A    C  
ATOM   1507  C   THR A 198     103.390  -6.751 -10.165  1.00 17.33      A    C  
ATOM   1508  O   THR A 198     102.415  -6.170 -10.650  1.00 16.94      A    O  
ATOM   1509  CB  THR A 198     104.916  -6.803 -12.142  1.00 17.39      A    C  
ATOM   1510  CG2 THR A 198     106.350  -6.677 -12.644  1.00 15.67      A    C  
ATOM   1511  OG1 THR A 198     104.451  -8.144 -12.362  1.00 18.87      A    O  
ATOM   1512  N   LYS A 199     103.288  -7.669  -9.213  1.00 17.71      A    N  
ATOM   1513  CA  LYS A 199     102.027  -8.303  -8.865  1.00 18.33      A    C  
ATOM   1514  C   LYS A 199     102.169  -8.841  -7.444  1.00 18.11      A    C  
ATOM   1515  O   LYS A 199     103.263  -9.237  -7.043  1.00 18.50      A    O  
ATOM   1516  CB  LYS A 199     101.776  -9.440  -9.856  1.00 18.33      A    C  
ATOM   1517  CG  LYS A 199     100.477 -10.174  -9.696  1.00 23.36      A    C  
ATOM   1518  CD  LYS A 199     100.404 -11.328 -10.674  1.00 23.67      A    C  
ATOM   1519  CE  LYS A 199      99.136 -12.132 -10.461  1.00 24.70      A    C  
ATOM   1520  NZ  LYS A 199      98.990 -13.201 -11.491  1.00 26.96      A    N1+
ATOM   1521  N   THR A 200     101.085  -8.826  -6.676  1.00 18.03      A    N  
ATOM   1522  CA  THR A 200     101.106  -9.405  -5.335  1.00 18.24      A    C  
ATOM   1523  C   THR A 200     100.653 -10.868  -5.368  1.00 16.86      A    C  
ATOM   1524  O   THR A 200      99.766 -11.244  -6.138  1.00 15.88      A    O  
ATOM   1525  CB  THR A 200     100.228  -8.620  -4.332  1.00 18.13      A    C  
ATOM   1526  CG2 THR A 200     100.725  -7.177  -4.170  1.00 19.60      A    C  
ATOM   1527  OG1 THR A 200      98.875  -8.610  -4.795  1.00 21.77      A    O  
ATOM   1528  N   TYR A 201     101.281 -11.675  -4.524  1.00 15.51      A    N  
ATOM   1529  CA  TYR A 201     100.907 -13.069  -4.346  1.00 15.33      A    C  
ATOM   1530  C   TYR A 201     100.579 -13.303  -2.881  1.00 15.00      A    C  
ATOM   1531  O   TYR A 201     101.425 -13.109  -2.012  1.00 15.34      A    O  
ATOM   1532  CB  TYR A 201     102.050 -13.978  -4.784  1.00 13.68      A    C  
ATOM   1533  CG  TYR A 201     102.369 -13.867  -6.250  1.00 12.99      A    C  
ATOM   1534  CD1 TYR A 201     101.579 -14.510  -7.192  1.00 11.28      A    C  
ATOM   1535  CD2 TYR A 201     103.465 -13.124  -6.699  1.00 12.98      A    C  
ATOM   1536  CE1 TYR A 201     101.858 -14.423  -8.543  1.00 13.49      A    C  
ATOM   1537  CE2 TYR A 201     103.760 -13.032  -8.064  1.00 12.54      A    C  
ATOM   1538  CZ  TYR A 201     102.943 -13.687  -8.973  1.00 13.53      A    C  
ATOM   1539  OH  TYR A 201     103.191 -13.619 -10.319  1.00 15.73      A    O  
ATOM   1540  N   THR A 202      99.340 -13.699  -2.621  1.00 14.64      A    N  
ATOM   1541  CA  THR A 202      98.853 -13.910  -1.266  1.00 15.46      A    C  
ATOM   1542  C   THR A 202      98.258 -15.312  -1.165  1.00 15.73      A    C  
ATOM   1543  O   THR A 202      97.386 -15.677  -1.955  1.00 15.37      A    O  
ATOM   1544  CB  THR A 202      97.768 -12.867  -0.902  1.00 15.73      A    C  
ATOM   1545  CG2 THR A 202      97.367 -12.973   0.561  1.00 14.98      A    C  
ATOM   1546  OG1 THR A 202      98.271 -11.551  -1.152  1.00 16.20      A    O  
ATOM   1547  N   CYS A 203      98.741 -16.110  -0.219  1.00 16.02      A    N  
ATOM   1548  CA  CYS A 203      98.074 -17.381   0.041  1.00 17.06      A    C  
ATOM   1549  C   CYS A 203      96.998 -17.195   1.100  1.00 16.40      A    C  
ATOM   1550  O   CYS A 203      97.194 -16.467   2.078  1.00 16.71      A    O  
ATOM   1551  CB  CYS A 203      99.058 -18.496   0.395  1.00 17.15      A    C  
ATOM   1552  SG  CYS A 203      99.728 -18.487   2.055  1.00 24.80      A    S  
ATOM   1553  N   ASN A 204      95.847 -17.819   0.868  1.00 16.31      A    N  
ATOM   1554  CA  ASN A 204      94.716 -17.744   1.788  1.00 16.44      A    C  
ATOM   1555  C   ASN A 204      94.517 -19.121   2.411  1.00 16.82      A    C  
ATOM   1556  O   ASN A 204      94.210 -20.091   1.715  1.00 17.29      A    O  
ATOM   1557  CB  ASN A 204      93.445 -17.287   1.066  1.00 15.77      A    C  
ATOM   1558  CG  ASN A 204      93.726 -16.271  -0.034  1.00 17.54      A    C  
ATOM   1559  ND2 ASN A 204      94.061 -15.041   0.353  1.00 15.95      A    N  
ATOM   1560  OD1 ASN A 204      93.665 -16.600  -1.219  1.00 18.25      A    O  
ATOM   1561  N   VAL A 205      94.728 -19.193   3.720  1.00 16.93      A    N  
ATOM   1562  CA  VAL A 205      94.703 -20.447   4.458  1.00 17.22      A    C  
ATOM   1563  C   VAL A 205      93.475 -20.491   5.361  1.00 18.71      A    C  
ATOM   1564  O   VAL A 205      93.183 -19.537   6.081  1.00 18.49      A    O  
ATOM   1565  CB  VAL A 205      95.989 -20.638   5.292  1.00 16.77      A    C  
ATOM   1566  CG1 VAL A 205      95.983 -21.988   5.998  1.00 14.17      A    C  
ATOM   1567  CG2 VAL A 205      97.224 -20.498   4.408  1.00 13.17      A    C  
ATOM   1568  N   ASP A 206      92.757 -21.608   5.306  1.00 20.21      A    N  
ATOM   1569  CA  ASP A 206      91.532 -21.774   6.076  1.00 22.09      A    C  
ATOM   1570  C   ASP A 206      91.607 -23.075   6.865  1.00 21.61      A    C  
ATOM   1571  O   ASP A 206      91.855 -24.144   6.297  1.00 22.22      A    O  
ATOM   1572  CB  ASP A 206      90.316 -21.771   5.139  1.00 23.25      A    C  
ATOM   1573  CG  ASP A 206      89.017 -21.468   5.859  1.00 30.44      A    C  
ATOM   1574  OD1 ASP A 206      89.054 -21.130   7.063  1.00 40.01      A    O  
ATOM   1575  OD2 ASP A 206      87.945 -21.564   5.220  1.00 38.91      A    O1-
ATOM   1576  N   HIS A 207      91.427 -22.966   8.177  1.00 20.80      A    N  
ATOM   1577  CA  HIS A 207      91.398 -24.116   9.071  1.00 20.46      A    C  
ATOM   1578  C   HIS A 207      90.111 -24.027   9.894  1.00 20.85      A    C  
ATOM   1579  O   HIS A 207      90.067 -23.369  10.941  1.00 20.13      A    O  
ATOM   1580  CB  HIS A 207      92.641 -24.124   9.965  1.00 19.45      A    C  
ATOM   1581  CG  HIS A 207      92.779 -25.350  10.819  1.00 21.37      A    C  
ATOM   1582  CD2 HIS A 207      92.886 -26.661  10.493  1.00 19.98      A    C  
ATOM   1583  ND1 HIS A 207      92.845 -25.295  12.195  1.00 19.82      A    N  
ATOM   1584  CE1 HIS A 207      92.977 -26.516  12.679  1.00 20.01      A    C  
ATOM   1585  NE2 HIS A 207      93.004 -27.364  11.667  1.00 18.06      A    N  
ATOM   1586  N   LYS A 208      89.059 -24.674   9.394  1.00 21.01      A    N  
ATOM   1587  CA  LYS A 208      87.756 -24.661  10.059  1.00 22.46      A    C  
ATOM   1588  C   LYS A 208      87.772 -25.235  11.486  1.00 22.37      A    C  
ATOM   1589  O   LYS A 208      87.117 -24.679  12.354  1.00 23.93      A    O  
ATOM   1590  CB  LYS A 208      86.678 -25.344   9.204  1.00 22.93      A    C  
ATOM   1591  CG  LYS A 208      86.226 -24.542   7.987  1.00 25.49      A    C  
ATOM   1592  N   PRO A 209      88.524 -26.332  11.739  1.00 22.72      A    N  
ATOM   1593  CA  PRO A 209      88.474 -26.901  13.093  1.00 23.25      A    C  
ATOM   1594  C   PRO A 209      88.860 -25.937  14.213  1.00 24.72      A    C  
ATOM   1595  O   PRO A 209      88.424 -26.123  15.351  1.00 25.89      A    O  
ATOM   1596  CB  PRO A 209      89.477 -28.050  13.025  1.00 23.05      A    C  
ATOM   1597  CG  PRO A 209      89.454 -28.465  11.606  1.00 22.38      A    C  
ATOM   1598  CD  PRO A 209      89.301 -27.196  10.828  1.00 21.81      A    C  
ATOM   1599  N   SER A 210      89.672 -24.928  13.899  1.00 24.36      A    N  
ATOM   1600  CA  SER A 210      90.053 -23.917  14.880  1.00 24.33      A    C  
ATOM   1601  C   SER A 210      89.432 -22.582  14.511  1.00 26.03      A    C  
ATOM   1602  O   SER A 210      89.694 -21.566  15.158  1.00 27.01      A    O  
ATOM   1603  CB  SER A 210      91.574 -23.781  14.961  1.00 23.75      A    C  
ATOM   1604  OG  SER A 210      92.101 -23.289  13.740  1.00 19.33      A    O  
ATOM   1605  N   ASN A 211      88.602 -22.594  13.471  1.00 27.60      A    N  
ATOM   1606  CA  ASN A 211      88.047 -21.372  12.897  1.00 29.77      A    C  
ATOM   1607  C   ASN A 211      89.124 -20.296  12.699  1.00 30.26      A    C  
ATOM   1608  O   ASN A 211      88.997 -19.170  13.182  1.00 30.71      A    O  
ATOM   1609  CB  ASN A 211      86.879 -20.845  13.747  1.00 30.70      A    C  
ATOM   1610  CG  ASN A 211      86.167 -19.670  13.098  1.00 33.18      A    C  
ATOM   1611  ND2 ASN A 211      85.642 -19.878  11.894  1.00 37.37      A    N  
ATOM   1612  OD1 ASN A 211      86.105 -18.583  13.669  1.00 38.74      A    O  
ATOM   1613  N   THR A 212      90.200 -20.660  12.011  1.00 29.97      A    N  
ATOM   1614  CA  THR A 212      91.229 -19.688  11.683  1.00 30.60      A    C  
ATOM   1615  C   THR A 212      91.289 -19.421  10.178  1.00 30.17      A    C  
ATOM   1616  O   THR A 212      91.199 -20.347   9.366  1.00 30.28      A    O  
ATOM   1617  CB  THR A 212      92.629 -20.083  12.218  1.00 30.67      A    C  
ATOM   1618  CG2 THR A 212      92.601 -20.310  13.722  1.00 31.40      A    C  
ATOM   1619  OG1 THR A 212      93.076 -21.271  11.567  1.00 35.49      A    O  
ATOM   1620  N   LYS A 213      91.411 -18.143   9.831  1.00 29.63      A    N  
ATOM   1621  CA  LYS A 213      91.640 -17.689   8.462  1.00 29.35      A    C  
ATOM   1622  C   LYS A 213      92.869 -16.787   8.464  1.00 28.49      A    C  
ATOM   1623  O   LYS A 213      92.984 -15.886   9.296  1.00 28.41      A    O  
ATOM   1624  CB  LYS A 213      90.442 -16.906   7.935  1.00 29.57      A    C  
ATOM   1625  CG  LYS A 213      89.232 -17.741   7.570  1.00 34.38      A    C  
ATOM   1626  CD  LYS A 213      88.037 -16.836   7.277  1.00 40.62      A    C  
ATOM   1627  CE  LYS A 213      86.746 -17.626   7.061  1.00 43.69      A    C  
ATOM   1628  NZ  LYS A 213      86.637 -18.139   5.666  1.00 47.08      A    N1+
ATOM   1629  N   VAL A 214      93.797 -17.051   7.549  1.00 27.62      A    N  
ATOM   1630  CA  VAL A 214      95.053 -16.308   7.477  1.00 26.92      A    C  
ATOM   1631  C   VAL A 214      95.382 -16.000   6.024  1.00 26.55      A    C  
ATOM   1632  O   VAL A 214      95.432 -16.904   5.187  1.00 26.61      A    O  
ATOM   1633  CB  VAL A 214      96.236 -17.107   8.083  1.00 26.62      A    C  
ATOM   1634  CG1 VAL A 214      97.464 -16.220   8.239  1.00 27.91      A    C  
ATOM   1635  CG2 VAL A 214      95.862 -17.710   9.425  1.00 28.31      A    C  
ATOM   1636  N   ASP A 215      95.591 -14.722   5.725  1.00 25.69      A    N  
ATOM   1637  CA  ASP A 215      96.158 -14.329   4.438  1.00 25.15      A    C  
ATOM   1638  C   ASP A 215      97.619 -13.961   4.631  1.00 23.37      A    C  
ATOM   1639  O   ASP A 215      97.952 -13.171   5.504  1.00 23.83      A    O  
ATOM   1640  CB  ASP A 215      95.394 -13.157   3.831  1.00 25.88      A    C  
ATOM   1641  CG  ASP A 215      93.938 -13.481   3.582  1.00 29.17      A    C  
ATOM   1642  OD1 ASP A 215      93.646 -14.538   2.985  1.00 30.00      A    O  
ATOM   1643  OD2 ASP A 215      93.080 -12.672   3.989  1.00 37.56      A    O1-
ATOM   1644  N   LYS A 216      98.490 -14.560   3.833  1.00 21.15      A    N  
ATOM   1645  CA  LYS A 216      99.909 -14.273   3.916  1.00 19.76      A    C  
ATOM   1646  C   LYS A 216     100.402 -13.824   2.548  1.00 19.48      A    C  
ATOM   1647  O   LYS A 216     100.420 -14.607   1.591  1.00 18.15      A    O  
ATOM   1648  CB  LYS A 216     100.675 -15.496   4.429  1.00 19.27      A    C  
ATOM   1649  CG  LYS A 216     102.178 -15.312   4.612  1.00 21.45      A    C  
ATOM   1650  CD  LYS A 216     102.559 -14.225   5.638  1.00 19.34      A    C  
ATOM   1651  CE  LYS A 216     102.060 -14.532   7.034  1.00 20.86      A    C  
ATOM   1652  NZ  LYS A 216     102.658 -13.609   8.039  1.00 23.66      A    N1+
ATOM   1653  N   ARG A 217     100.760 -12.544   2.464  1.00 18.99      A    N  
ATOM   1654  CA  ARG A 217     101.304 -11.955   1.248  1.00 19.38      A    C  
ATOM   1655  C   ARG A 217     102.769 -12.347   1.171  1.00 18.95      A    C  
ATOM   1656  O   ARG A 217     103.518 -12.129   2.119  1.00 19.36      A    O  
ATOM   1657  CB  ARG A 217     101.154 -10.427   1.274  1.00 19.30      A    C  
ATOM   1658  CG  ARG A 217     101.436  -9.749  -0.068  1.00 23.71      A    C  
ATOM   1659  CD  ARG A 217     101.487  -8.219   0.033  1.00 26.06      A    C  
ATOM   1660  NE  ARG A 217     102.581  -7.754   0.887  1.00 28.50      A    N  
ATOM   1661  CZ  ARG A 217     103.864  -7.671   0.523  1.00 29.28      A    C  
ATOM   1662  NH1 ARG A 217     104.267  -8.018  -0.702  1.00 27.98      A    N1+
ATOM   1663  NH2 ARG A 217     104.756  -7.239   1.403  1.00 26.45      A    N  
ATOM   1664  N   VAL A 218     103.176 -12.947   0.057  1.00 18.25      A    N  
ATOM   1665  CA  VAL A 218     104.543 -13.465  -0.066  1.00 18.99      A    C  
ATOM   1666  C   VAL A 218     105.386 -12.534  -0.929  1.00 20.94      A    C  
ATOM   1667  O   VAL A 218     105.037 -12.237  -2.069  1.00 20.94      A    O  
ATOM   1668  CB  VAL A 218     104.563 -14.918  -0.609  1.00 17.99      A    C  
ATOM   1669  CG1 VAL A 218     105.996 -15.439  -0.737  1.00 15.68      A    C  
ATOM   1670  CG2 VAL A 218     103.739 -15.829   0.304  1.00 16.33      A    C  
ATOM   1671  N   GLU A 219     106.488 -12.064  -0.359  1.00 23.84      A    N  
ATOM   1672  CA  GLU A 219     107.335 -11.075  -1.010  1.00 27.36      A    C  
ATOM   1673  C   GLU A 219     108.608 -11.716  -1.551  1.00 28.59      A    C  
ATOM   1674  O   GLU A 219     109.479 -12.134  -0.789  1.00 28.49      A    O  
ATOM   1675  CB  GLU A 219     107.671  -9.936  -0.031  1.00 27.55      A    C  
ATOM   1676  CG  GLU A 219     108.587  -8.845  -0.598  1.00 33.88      A    C  
ATOM   1677  CD  GLU A 219     108.030  -8.151  -1.848  1.00 40.29      A    C  
ATOM   1678  OE1 GLU A 219     106.785  -8.010  -1.988  1.00 40.70      A    O  
ATOM   1679  OE2 GLU A 219     108.857  -7.736  -2.691  1.00 43.76      A    O1-
ATOM   1680  N   SER A 220     108.706 -11.783  -2.874  1.00 30.57      A    N  
ATOM   1681  CA  SER A 220     109.888 -12.334  -3.527  1.00 32.39      A    C  
ATOM   1682  C   SER A 220     110.154 -11.635  -4.854  1.00 32.96      A    C  
ATOM   1683  O   SER A 220     111.295 -11.570  -5.304  1.00 34.08      A    O  
ATOM   1684  CB  SER A 220     109.738 -13.847  -3.735  1.00 32.87      A    C  
ATOM   1685  OG  SER A 220     108.663 -14.162  -4.611  1.00 35.15      A    O  
ATOM   1686  N   ASP B   1      85.119 -64.580   7.654  1.00 29.51      B    N  
ATOM   1687  CA  ASP B   1      84.840 -63.471   6.702  1.00 28.99      B    C  
ATOM   1688  C   ASP B   1      85.512 -63.775   5.369  1.00 27.32      B    C  
ATOM   1689  O   ASP B   1      86.570 -64.407   5.328  1.00 27.09      B    O  
ATOM   1690  CB  ASP B   1      85.331 -62.132   7.266  1.00 29.44      B    C  
ATOM   1691  CG  ASP B   1      84.730 -61.809   8.646  1.00 34.42      B    C  
ATOM   1692  OD1 ASP B   1      84.135 -62.705   9.292  1.00 35.53      B    O  
ATOM   1693  OD2 ASP B   1      84.859 -60.646   9.091  1.00 36.42      B    O1-
ATOM   1694  N   ILE B   2      84.885 -63.337   4.284  1.00 25.30      B    N  
ATOM   1695  CA  ILE B   2      85.418 -63.567   2.944  1.00 24.44      B    C  
ATOM   1696  C   ILE B   2      86.529 -62.552   2.648  1.00 24.03      B    C  
ATOM   1697  O   ILE B   2      86.320 -61.345   2.779  1.00 23.64      B    O  
ATOM   1698  CB  ILE B   2      84.291 -63.503   1.875  1.00 24.32      B    C  
ATOM   1699  CG1 ILE B   2      83.159 -64.479   2.230  1.00 23.07      B    C  
ATOM   1700  CG2 ILE B   2      84.844 -63.789   0.473  1.00 23.37      B    C  
ATOM   1701  CD1 ILE B   2      81.825 -64.222   1.502  1.00 20.96      B    C  
ATOM   1702  N   GLN B   3      87.710 -63.050   2.280  1.00 23.83      B    N  
ATOM   1703  CA  GLN B   3      88.850 -62.196   1.922  1.00 24.77      B    C  
ATOM   1704  C   GLN B   3      88.955 -61.984   0.413  1.00 24.13      B    C  
ATOM   1705  O   GLN B   3      88.669 -62.889  -0.374  1.00 23.90      B    O  
ATOM   1706  CB  GLN B   3      90.169 -62.772   2.450  1.00 24.98      B    C  
ATOM   1707  CG  GLN B   3      90.439 -62.498   3.924  1.00 30.97      B    C  
ATOM   1708  CD  GLN B   3      89.613 -63.376   4.849  1.00 37.87      B    C  
ATOM   1709  NE2 GLN B   3      88.804 -62.746   5.701  1.00 39.00      B    N  
ATOM   1710  OE1 GLN B   3      89.697 -64.607   4.798  1.00 41.08      B    O  
ATOM   1711  N   MET B   4      89.377 -60.784   0.025  1.00 23.35      B    N  
ATOM   1712  CA  MET B   4      89.549 -60.421  -1.379  1.00 22.50      B    C  
ATOM   1713  C   MET B   4      91.015 -60.127  -1.677  1.00 21.70      B    C  
ATOM   1714  O   MET B   4      91.659 -59.376  -0.949  1.00 22.23      B    O  
ATOM   1715  CB  MET B   4      88.693 -59.196  -1.722  1.00 21.99      B    C  
ATOM   1716  CG  MET B   4      87.198 -59.387  -1.514  1.00 24.44      B    C  
ATOM   1717  SD  MET B   4      86.481 -60.665  -2.573  1.00 29.20      B    S  
ATOM   1718  CE  MET B   4      86.792 -60.002  -4.205  1.00 29.89      B    C  
ATOM   1719  N   THR B   5      91.535 -60.728  -2.743  1.00 20.93      B    N  
ATOM   1720  CA  THR B   5      92.885 -60.429  -3.230  1.00 21.42      B    C  
ATOM   1721  C   THR B   5      92.804 -59.694  -4.575  1.00 20.49      B    C  
ATOM   1722  O   THR B   5      92.524 -60.303  -5.612  1.00 21.33      B    O  
ATOM   1723  CB  THR B   5      93.743 -61.711  -3.353  1.00 21.33      B    C  
ATOM   1724  CG2 THR B   5      95.198 -61.378  -3.721  1.00 21.35      B    C  
ATOM   1725  OG1 THR B   5      93.725 -62.407  -2.103  1.00 23.44      B    O  
ATOM   1726  N   GLN B   6      93.030 -58.385  -4.542  1.00 19.24      B    N  
ATOM   1727  CA  GLN B   6      92.960 -57.549  -5.739  1.00 18.29      B    C  
ATOM   1728  C   GLN B   6      94.351 -57.362  -6.320  1.00 18.51      B    C  
ATOM   1729  O   GLN B   6      95.312 -57.186  -5.576  1.00 18.14      B    O  
ATOM   1730  CB  GLN B   6      92.313 -56.190  -5.425  1.00 18.34      B    C  
ATOM   1731  CG  GLN B   6      92.141 -55.293  -6.654  1.00 16.08      B    C  
ATOM   1732  CD  GLN B   6      91.292 -54.073  -6.408  1.00 17.04      B    C  
ATOM   1733  NE2 GLN B   6      91.360 -53.122  -7.335  1.00 13.78      B    N  
ATOM   1734  OE1 GLN B   6      90.569 -53.980  -5.408  1.00 16.39      B    O  
ATOM   1735  N   SER B   7      94.454 -57.404  -7.648  1.00 18.78      B    N  
ATOM   1736  CA  SER B   7      95.748 -57.333  -8.327  1.00 19.94      B    C  
ATOM   1737  C   SER B   7      95.677 -56.583  -9.666  1.00 19.29      B    C  
ATOM   1738  O   SER B   7      94.702 -56.734 -10.404  1.00 18.80      B    O  
ATOM   1739  CB  SER B   7      96.282 -58.746  -8.559  1.00 20.85      B    C  
ATOM   1740  OG  SER B   7      97.659 -58.713  -8.881  1.00 27.64      B    O  
ATOM   1741  N   PRO B   8      96.704 -55.763  -9.986  1.00 18.39      B    N  
ATOM   1742  CA  PRO B   8      97.869 -55.417  -9.178  1.00 18.36      B    C  
ATOM   1743  C   PRO B   8      97.566 -54.228  -8.256  1.00 17.96      B    C  
ATOM   1744  O   PRO B   8      96.522 -53.591  -8.404  1.00 18.72      B    O  
ATOM   1745  CB  PRO B   8      98.904 -55.034 -10.238  1.00 18.43      B    C  
ATOM   1746  CG  PRO B   8      98.086 -54.375 -11.300  1.00 18.51      B    C  
ATOM   1747  CD  PRO B   8      96.755 -55.109 -11.311  1.00 18.54      B    C  
ATOM   1748  N   SER B   9      98.454 -53.934  -7.310  1.00 17.71      B    N  
ATOM   1749  CA  SER B   9      98.236 -52.795  -6.407  1.00 19.25      B    C  
ATOM   1750  C   SER B   9      98.404 -51.451  -7.111  1.00 18.94      B    C  
ATOM   1751  O   SER B   9      97.745 -50.462  -6.767  1.00 18.19      B    O  
ATOM   1752  CB  SER B   9      99.151 -52.869  -5.182  1.00 18.83      B    C  
ATOM   1753  OG  SER B   9     100.444 -53.299  -5.552  1.00 25.62      B    O  
ATOM   1754  N   SER B  10      99.286 -51.424  -8.100  1.00 19.57      B    N  
ATOM   1755  CA  SER B  10      99.535 -50.214  -8.866  1.00 21.28      B    C  
ATOM   1756  C   SER B  10      99.783 -50.546 -10.324  1.00 21.06      B    C  
ATOM   1757  O   SER B  10     100.346 -51.592 -10.655  1.00 20.93      B    O  
ATOM   1758  CB  SER B  10     100.714 -49.430  -8.283  1.00 20.72      B    C  
ATOM   1759  OG  SER B  10     101.905 -50.191  -8.355  1.00 26.68      B    O  
ATOM   1760  N   LEU B  11      99.352 -49.640 -11.189  1.00 21.34      B    N  
ATOM   1761  CA  LEU B  11      99.427 -49.853 -12.617  1.00 21.72      B    C  
ATOM   1762  C   LEU B  11      99.711 -48.530 -13.314  1.00 21.34      B    C  
ATOM   1763  O   LEU B  11      99.018 -47.536 -13.095  1.00 20.68      B    O  
ATOM   1764  CB  LEU B  11      98.106 -50.449 -13.111  1.00 21.92      B    C  
ATOM   1765  CG  LEU B  11      98.013 -51.015 -14.526  1.00 25.04      B    C  
ATOM   1766  CD1 LEU B  11      99.228 -51.876 -14.875  1.00 28.79      B    C  
ATOM   1767  CD2 LEU B  11      96.729 -51.825 -14.628  1.00 29.00      B    C  
ATOM   1768  N   SER B  12     100.747 -48.530 -14.140  1.00 20.54      B    N  
ATOM   1769  CA  SER B  12     101.105 -47.369 -14.929  1.00 20.79      B    C  
ATOM   1770  C   SER B  12     100.826 -47.687 -16.404  1.00 19.77      B    C  
ATOM   1771  O   SER B  12     101.408 -48.615 -16.962  1.00 20.22      B    O  
ATOM   1772  CB  SER B  12     102.579 -47.039 -14.686  1.00 21.20      B    C  
ATOM   1773  OG  SER B  12     103.042 -46.051 -15.582  1.00 27.95      B    O  
ATOM   1774  N   ALA B  13      99.922 -46.933 -17.025  1.00 18.20      B    N  
ATOM   1775  CA  ALA B  13      99.510 -47.208 -18.403  1.00 17.40      B    C  
ATOM   1776  C   ALA B  13      99.337 -45.932 -19.231  1.00 17.01      B    C  
ATOM   1777  O   ALA B  13      99.074 -44.867 -18.675  1.00 16.35      B    O  
ATOM   1778  CB  ALA B  13      98.218 -48.017 -18.412  1.00 16.47      B    C  
ATOM   1779  N   SER B  14      99.462 -46.062 -20.556  1.00 16.59      B    N  
ATOM   1780  CA  SER B  14      99.312 -44.932 -21.480  1.00 17.01      B    C  
ATOM   1781  C   SER B  14      97.860 -44.672 -21.819  1.00 16.79      B    C  
ATOM   1782  O   SER B  14      97.043 -45.597 -21.815  1.00 17.50      B    O  
ATOM   1783  CB  SER B  14     100.056 -45.184 -22.786  1.00 16.45      B    C  
ATOM   1784  OG  SER B  14     101.384 -45.603 -22.565  1.00 20.12      B    O  
ATOM   1785  N   VAL B  15      97.542 -43.413 -22.113  1.00 15.76      B    N  
ATOM   1786  CA  VAL B  15      96.250 -43.068 -22.695  1.00 17.39      B    C  
ATOM   1787  C   VAL B  15      96.090 -43.900 -23.980  1.00 17.08      B    C  
ATOM   1788  O   VAL B  15      97.039 -44.019 -24.761  1.00 16.61      B    O  
ATOM   1789  CB  VAL B  15      96.143 -41.538 -22.973  1.00 17.50      B    C  
ATOM   1790  CG1 VAL B  15      94.951 -41.208 -23.850  1.00 18.40      B    C  
ATOM   1791  CG2 VAL B  15      96.052 -40.763 -21.658  1.00 18.45      B    C  
ATOM   1792  N   GLY B  16      94.919 -44.521 -24.148  1.00 17.34      B    N  
ATOM   1793  CA  GLY B  16      94.633 -45.387 -25.297  1.00 16.47      B    C  
ATOM   1794  C   GLY B  16      94.997 -46.855 -25.111  1.00 17.10      B    C  
ATOM   1795  O   GLY B  16      94.689 -47.688 -25.968  1.00 17.41      B    O  
ATOM   1796  N   ASP B  17      95.659 -47.183 -24.004  1.00 16.49      B    N  
ATOM   1797  CA  ASP B  17      96.019 -48.570 -23.719  1.00 16.73      B    C  
ATOM   1798  C   ASP B  17      94.845 -49.327 -23.083  1.00 16.98      B    C  
ATOM   1799  O   ASP B  17      93.833 -48.728 -22.701  1.00 15.53      B    O  
ATOM   1800  CB  ASP B  17      97.250 -48.632 -22.813  1.00 17.52      B    C  
ATOM   1801  CG  ASP B  17      98.035 -49.936 -22.955  1.00 20.57      B    C  
ATOM   1802  OD1 ASP B  17      97.644 -50.827 -23.746  1.00 24.11      B    O  
ATOM   1803  OD2 ASP B  17      99.062 -50.067 -22.264  1.00 24.49      B    O1-
ATOM   1804  N   ARG B  18      94.983 -50.650 -23.001  1.00 17.07      B    N  
ATOM   1805  CA  ARG B  18      93.978 -51.500 -22.376  1.00 18.51      B    C  
ATOM   1806  C   ARG B  18      94.565 -52.117 -21.113  1.00 17.60      B    C  
ATOM   1807  O   ARG B  18      95.694 -52.606 -21.127  1.00 17.80      B    O  
ATOM   1808  CB  ARG B  18      93.499 -52.594 -23.341  1.00 18.19      B    C  
ATOM   1809  CG  ARG B  18      92.549 -53.609 -22.688  1.00 24.92      B    C  
ATOM   1810  CD  ARG B  18      91.897 -54.560 -23.674  1.00 28.80      B    C  
ATOM   1811  NE  ARG B  18      91.126 -53.845 -24.690  1.00 35.10      B    N  
ATOM   1812  CZ  ARG B  18      90.216 -54.409 -25.478  1.00 38.58      B    C  
ATOM   1813  NH1 ARG B  18      89.942 -55.704 -25.360  1.00 40.74      B    N1+
ATOM   1814  NH2 ARG B  18      89.575 -53.679 -26.384  1.00 38.68      B    N  
ATOM   1815  N   VAL B  19      93.798 -52.086 -20.025  1.00 17.12      B    N  
ATOM   1816  CA  VAL B  19      94.232 -52.696 -18.766  1.00 16.56      B    C  
ATOM   1817  C   VAL B  19      93.175 -53.632 -18.186  1.00 16.49      B    C  
ATOM   1818  O   VAL B  19      91.982 -53.462 -18.413  1.00 15.16      B    O  
ATOM   1819  CB  VAL B  19      94.624 -51.635 -17.695  1.00 17.41      B    C  
ATOM   1820  CG1 VAL B  19      95.855 -50.840 -18.145  1.00 17.22      B    C  
ATOM   1821  CG2 VAL B  19      93.454 -50.701 -17.380  1.00 16.32      B    C  
ATOM   1822  N   THR B  20      93.636 -54.625 -17.438  1.00 17.01      B    N  
ATOM   1823  CA  THR B  20      92.748 -55.500 -16.694  1.00 18.42      B    C  
ATOM   1824  C   THR B  20      93.160 -55.516 -15.221  1.00 17.66      B    C  
ATOM   1825  O   THR B  20      94.350 -55.506 -14.891  1.00 17.76      B    O  
ATOM   1826  CB  THR B  20      92.780 -56.943 -17.234  1.00 18.14      B    C  
ATOM   1827  CG2 THR B  20      92.258 -57.009 -18.671  1.00 19.46      B    C  
ATOM   1828  OG1 THR B  20      94.130 -57.410 -17.207  1.00 22.68      B    O  
ATOM   1829  N   ILE B  21      92.161 -55.528 -14.348  1.00 17.38      B    N  
ATOM   1830  CA  ILE B  21      92.367 -55.662 -12.907  1.00 17.65      B    C  
ATOM   1831  C   ILE B  21      91.609 -56.910 -12.443  1.00 17.16      B    C  
ATOM   1832  O   ILE B  21      90.468 -57.129 -12.845  1.00 15.86      B    O  
ATOM   1833  CB  ILE B  21      91.879 -54.400 -12.162  1.00 17.20      B    C  
ATOM   1834  CG1 ILE B  21      92.717 -53.186 -12.578  1.00 18.24      B    C  
ATOM   1835  CG2 ILE B  21      91.937 -54.598 -10.645  1.00 17.97      B    C  
ATOM   1836  CD1 ILE B  21      91.961 -51.850 -12.513  1.00 22.10      B    C  
ATOM   1837  N   THR B  22      92.254 -57.732 -11.624  1.00 17.98      B    N  
ATOM   1838  CA  THR B  22      91.647 -58.978 -11.160  1.00 19.14      B    C  
ATOM   1839  C   THR B  22      91.368 -58.937  -9.655  1.00 19.90      B    C  
ATOM   1840  O   THR B  22      92.110 -58.312  -8.905  1.00 19.62      B    O  
ATOM   1841  CB  THR B  22      92.535 -60.211 -11.479  1.00 18.62      B    C  
ATOM   1842  CG2 THR B  22      92.778 -60.352 -12.975  1.00 17.89      B    C  
ATOM   1843  OG1 THR B  22      93.796 -60.078 -10.815  1.00 22.58      B    O  
ATOM   1844  N   CYS B  23      90.277 -59.580  -9.238  1.00 20.79      B    N  
ATOM   1845  CA  CYS B  23      90.009 -59.859  -7.823  1.00 21.73      B    C  
ATOM   1846  C   CYS B  23      89.716 -61.346  -7.651  1.00 22.29      B    C  
ATOM   1847  O   CYS B  23      88.970 -61.938  -8.441  1.00 22.25      B    O  
ATOM   1848  CB  CYS B  23      88.854 -59.001  -7.258  1.00 21.10      B    C  
ATOM   1849  SG  CYS B  23      89.392 -57.287  -6.852  0.50 26.04      B    S  
ATOM   1850  N   GLN B  24      90.327 -61.944  -6.632  1.00 21.57      B    N  
ATOM   1851  CA  GLN B  24      90.003 -63.301  -6.235  1.00 21.68      B    C  
ATOM   1852  C   GLN B  24      89.362 -63.322  -4.848  1.00 20.85      B    C  
ATOM   1853  O   GLN B  24      89.870 -62.712  -3.903  1.00 20.58      B    O  
ATOM   1854  CB  GLN B  24      91.237 -64.200  -6.273  1.00 22.36      B    C  
ATOM   1855  CG  GLN B  24      90.894 -65.686  -6.150  1.00 26.79      B    C  
ATOM   1856  CD  GLN B  24      92.103 -66.585  -6.294  1.00 31.33      B    C  
ATOM   1857  NE2 GLN B  24      92.162 -67.328  -7.397  1.00 31.07      B    N  
ATOM   1858  OE1 GLN B  24      92.970 -66.622  -5.422  1.00 33.18      B    O  
ATOM   1859  N   ALA B  25      88.235 -64.014  -4.739  1.00 20.02      B    N  
ATOM   1860  CA  ALA B  25      87.564 -64.193  -3.455  1.00 19.85      B    C  
ATOM   1861  C   ALA B  25      88.019 -65.501  -2.804  1.00 19.50      B    C  
ATOM   1862  O   ALA B  25      88.266 -66.486  -3.501  1.00 19.86      B    O  
ATOM   1863  CB  ALA B  25      86.068 -64.177  -3.648  1.00 18.38      B    C  
ATOM   1864  N   SER B  26      88.125 -65.508  -1.476  1.00 19.56      B    N  
ATOM   1865  CA  SER B  26      88.565 -66.692  -0.727  1.00 19.97      B    C  
ATOM   1866  C   SER B  26      87.549 -67.846  -0.730  1.00 20.91      B    C  
ATOM   1867  O   SER B  26      87.865 -68.955  -0.310  1.00 22.33      B    O  
ATOM   1868  CB  SER B  26      88.923 -66.316   0.713  1.00 20.02      B    C  
ATOM   1869  OG  SER B  26      87.816 -65.737   1.380  1.00 17.48      B    O  
ATOM   1870  N   GLN B  27      86.330 -67.572  -1.181  1.00 21.11      B    N  
ATOM   1871  CA  GLN B  27      85.321 -68.608  -1.383  1.00 22.26      B    C  
ATOM   1872  C   GLN B  27      84.358 -68.119  -2.448  1.00 21.96      B    C  
ATOM   1873  O   GLN B  27      84.391 -66.941  -2.818  1.00 22.01      B    O  
ATOM   1874  CB  GLN B  27      84.582 -68.938  -0.076  1.00 22.21      B    C  
ATOM   1875  CG  GLN B  27      83.721 -67.809   0.465  1.00 23.88      B    C  
ATOM   1876  CD  GLN B  27      83.201 -68.082   1.872  1.00 27.42      B    C  
ATOM   1877  NE2 GLN B  27      84.114 -68.223   2.828  1.00 24.77      B    N  
ATOM   1878  OE1 GLN B  27      81.991 -68.156   2.093  1.00 25.63      B    O  
ATOM   1879  N   ASP B  28      83.506 -69.017  -2.931  1.00 20.93      B    N  
ATOM   1880  CA  ASP B  28      82.562 -68.695  -3.992  1.00 21.04      B    C  
ATOM   1881  C   ASP B  28      81.599 -67.607  -3.568  1.00 19.82      B    C  
ATOM   1882  O   ASP B  28      80.953 -67.712  -2.527  1.00 20.36      B    O  
ATOM   1883  CB  ASP B  28      81.768 -69.935  -4.412  1.00 21.96      B    C  
ATOM   1884  CG  ASP B  28      81.145 -69.787  -5.786  1.00 24.82      B    C  
ATOM   1885  OD1 ASP B  28      80.194 -68.993  -5.950  1.00 28.87      B    O  
ATOM   1886  OD2 ASP B  28      81.607 -70.483  -6.714  1.00 35.14      B    O1-
ATOM   1887  N   ILE B  29      81.499 -66.568  -4.388  1.00 17.21      B    N  
ATOM   1888  CA  ILE B  29      80.592 -65.462  -4.104  1.00 15.57      B    C  
ATOM   1889  C   ILE B  29      79.609 -65.248  -5.248  1.00 15.31      B    C  
ATOM   1890  O   ILE B  29      78.899 -64.247  -5.284  1.00 15.14      B    O  
ATOM   1891  CB  ILE B  29      81.354 -64.143  -3.760  1.00 15.09      B    C  
ATOM   1892  CG1 ILE B  29      82.288 -63.723  -4.903  1.00 14.58      B    C  
ATOM   1893  CG2 ILE B  29      82.139 -64.304  -2.459  1.00 12.60      B    C  
ATOM   1894  CD1 ILE B  29      82.750 -62.238  -4.830  1.00 12.89      B    C  
ATOM   1895  N   GLY B  30      79.569 -66.202  -6.180  1.00 14.93      B    N  
ATOM   1896  CA  GLY B  30      78.652 -66.128  -7.314  1.00 14.88      B    C  
ATOM   1897  C   GLY B  30      79.002 -64.970  -8.230  1.00 14.65      B    C  
ATOM   1898  O   GLY B  30      80.113 -64.908  -8.754  1.00 15.28      B    O  
ATOM   1899  N   ILE B  31      78.052 -64.060  -8.411  1.00 14.22      B    N  
ATOM   1900  CA  ILE B  31      78.259 -62.851  -9.206  1.00 14.76      B    C  
ATOM   1901  C   ILE B  31      78.153 -61.609  -8.314  1.00 14.67      B    C  
ATOM   1902  O   ILE B  31      78.125 -60.483  -8.814  1.00 14.45      B    O  
ATOM   1903  CB  ILE B  31      77.227 -62.721 -10.375  1.00 15.04      B    C  
ATOM   1904  CG1 ILE B  31      75.792 -62.720  -9.835  1.00 14.81      B    C  
ATOM   1905  CG2 ILE B  31      77.441 -63.825 -11.427  1.00 16.41      B    C  
ATOM   1906  CD1 ILE B  31      74.740 -62.250 -10.826  1.00 20.04      B    C  
ATOM   1907  N   SER B  32      78.104 -61.823  -6.998  1.00 13.85      B    N  
ATOM   1908  CA  SER B  32      77.864 -60.745  -6.039  1.00 14.43      B    C  
ATOM   1909  C   SER B  32      79.135 -59.935  -5.726  1.00 14.65      B    C  
ATOM   1910  O   SER B  32      79.601 -59.869  -4.578  1.00 14.35      B    O  
ATOM   1911  CB  SER B  32      77.202 -61.299  -4.778  1.00 13.34      B    C  
ATOM   1912  OG  SER B  32      75.816 -61.490  -5.000  1.00 12.45      B    O  
ATOM   1913  N   LEU B  33      79.687 -59.346  -6.784  1.00 13.95      B    N  
ATOM   1914  CA  LEU B  33      80.880 -58.525  -6.726  1.00 14.67      B    C  
ATOM   1915  C   LEU B  33      80.634 -57.277  -7.559  1.00 14.64      B    C  
ATOM   1916  O   LEU B  33      80.031 -57.346  -8.635  1.00 14.93      B    O  
ATOM   1917  CB  LEU B  33      82.099 -59.294  -7.252  1.00 14.70      B    C  
ATOM   1918  CG  LEU B  33      83.433 -58.539  -7.296  1.00 16.75      B    C  
ATOM   1919  CD1 LEU B  33      84.555 -59.404  -6.806  1.00 15.04      B    C  
ATOM   1920  CD2 LEU B  33      83.735 -57.999  -8.698  1.00 14.49      B    C  
ATOM   1921  N   SER B  34      81.091 -56.139  -7.049  1.00 13.26      B    N  
ATOM   1922  CA  SER B  34      80.962 -54.868  -7.750  1.00 12.45      B    C  
ATOM   1923  C   SER B  34      82.296 -54.130  -7.802  1.00 12.41      B    C  
ATOM   1924  O   SER B  34      83.199 -54.413  -7.012  1.00 12.82      B    O  
ATOM   1925  CB  SER B  34      79.887 -54.012  -7.107  1.00 11.12      B    C  
ATOM   1926  OG  SER B  34      78.620 -54.581  -7.359  1.00 12.81      B    O  
ATOM   1927  N   TRP B  35      82.409 -53.199  -8.745  1.00 11.73      B    N  
ATOM   1928  CA  TRP B  35      83.650 -52.466  -8.993  1.00 10.94      B    C  
ATOM   1929  C   TRP B  35      83.444 -50.977  -8.798  1.00 11.06      B    C  
ATOM   1930  O   TRP B  35      82.485 -50.399  -9.310  1.00 11.57      B    O  
ATOM   1931  CB  TRP B  35      84.138 -52.697 -10.417  1.00 10.15      B    C  
ATOM   1932  CG  TRP B  35      84.663 -54.065 -10.659  1.00  9.13      B    C  
ATOM   1933  CD1 TRP B  35      84.004 -55.103 -11.253  1.00  6.92      B    C  
ATOM   1934  CD2 TRP B  35      85.969 -54.550 -10.329  1.00  8.86      B    C  
ATOM   1935  CE2 TRP B  35      86.034 -55.898 -10.751  1.00  8.70      B    C  
ATOM   1936  CE3 TRP B  35      87.090 -53.979  -9.711  1.00  7.89      B    C  
ATOM   1937  NE1 TRP B  35      84.826 -56.210 -11.318  1.00  8.27      B    N  
ATOM   1938  CZ2 TRP B  35      87.179 -56.683 -10.583  1.00  7.00      B    C  
ATOM   1939  CZ3 TRP B  35      88.237 -54.764  -9.550  1.00  9.50      B    C  
ATOM   1940  CH2 TRP B  35      88.268 -56.097  -9.985  1.00  9.88      B    C  
ATOM   1941  N   TYR B  36      84.370 -50.361  -8.076  1.00 10.03      B    N  
ATOM   1942  CA  TYR B  36      84.259 -48.958  -7.736  1.00 10.48      B    C  
ATOM   1943  C   TYR B  36      85.452 -48.167  -8.248  1.00 10.20      B    C  
ATOM   1944  O   TYR B  36      86.572 -48.664  -8.265  1.00  9.46      B    O  
ATOM   1945  CB  TYR B  36      84.103 -48.791  -6.218  1.00  9.94      B    C  
ATOM   1946  CG  TYR B  36      82.735 -49.234  -5.741  1.00 10.41      B    C  
ATOM   1947  CD1 TYR B  36      82.473 -50.577  -5.462  1.00 10.23      B    C  
ATOM   1948  CD2 TYR B  36      81.694 -48.321  -5.613  1.00  8.03      B    C  
ATOM   1949  CE1 TYR B  36      81.210 -50.993  -5.046  1.00  9.54      B    C  
ATOM   1950  CE2 TYR B  36      80.425 -48.729  -5.200  1.00 11.80      B    C  
ATOM   1951  CZ  TYR B  36      80.201 -50.073  -4.917  1.00 10.42      B    C  
ATOM   1952  OH  TYR B  36      78.965 -50.490  -4.513  1.00  9.90      B    O  
ATOM   1953  N   GLN B  37      85.181 -46.938  -8.677  1.00 11.00      B    N  
ATOM   1954  CA  GLN B  37      86.225 -45.993  -9.068  1.00 11.30      B    C  
ATOM   1955  C   GLN B  37      86.249 -44.852  -8.059  1.00 11.11      B    C  
ATOM   1956  O   GLN B  37      85.206 -44.296  -7.721  1.00 11.21      B    O  
ATOM   1957  CB  GLN B  37      85.931 -45.439 -10.467  1.00 11.37      B    C  
ATOM   1958  CG  GLN B  37      86.970 -44.456 -10.999  1.00 11.38      B    C  
ATOM   1959  CD  GLN B  37      86.513 -43.779 -12.270  1.00 12.27      B    C  
ATOM   1960  NE2 GLN B  37      87.166 -44.104 -13.387  1.00 11.31      B    N  
ATOM   1961  OE1 GLN B  37      85.578 -42.980 -12.254  1.00 13.83      B    O  
ATOM   1962  N   GLN B  38      87.431 -44.498  -7.574  1.00 11.12      B    N  
ATOM   1963  CA  GLN B  38      87.519 -43.362  -6.668  1.00 11.87      B    C  
ATOM   1964  C   GLN B  38      88.574 -42.356  -7.107  1.00 12.54      B    C  
ATOM   1965  O   GLN B  38      89.722 -42.726  -7.362  1.00 11.03      B    O  
ATOM   1966  CB  GLN B  38      87.791 -43.814  -5.234  1.00 11.65      B    C  
ATOM   1967  CG  GLN B  38      87.625 -42.685  -4.220  1.00 10.72      B    C  
ATOM   1968  CD  GLN B  38      87.985 -43.102  -2.820  1.00 12.53      B    C  
ATOM   1969  NE2 GLN B  38      87.323 -42.502  -1.838  1.00 10.71      B    N  
ATOM   1970  OE1 GLN B  38      88.853 -43.953  -2.617  1.00 11.57      B    O  
ATOM   1971  N   LYS B  39      88.164 -41.092  -7.192  1.00 14.36      B    N  
ATOM   1972  CA  LYS B  39      89.077 -39.981  -7.503  1.00 17.30      B    C  
ATOM   1973  C   LYS B  39      89.472 -39.279  -6.211  1.00 18.47      B    C  
ATOM   1974  O   LYS B  39      88.710 -39.312  -5.241  1.00 18.32      B    O  
ATOM   1975  CB  LYS B  39      88.404 -38.951  -8.418  1.00 16.65      B    C  
ATOM   1976  CG  LYS B  39      87.719 -39.511  -9.641  1.00 19.59      B    C  
ATOM   1977  CD  LYS B  39      88.566 -39.419 -10.879  1.00 23.96      B    C  
ATOM   1978  CE  LYS B  39      87.677 -39.489 -12.109  1.00 25.89      B    C  
ATOM   1979  NZ  LYS B  39      88.327 -38.855 -13.282  1.00 33.02      B    N1+
ATOM   1980  N   PRO B  40      90.648 -38.617  -6.195  1.00 21.01      B    N  
ATOM   1981  CA  PRO B  40      91.096 -37.957  -4.966  1.00 21.93      B    C  
ATOM   1982  C   PRO B  40      90.102 -36.926  -4.436  1.00 22.91      B    C  
ATOM   1983  O   PRO B  40      89.557 -36.122  -5.199  1.00 23.30      B    O  
ATOM   1984  CB  PRO B  40      92.419 -37.312  -5.389  1.00 22.71      B    C  
ATOM   1985  CG  PRO B  40      92.937 -38.257  -6.441  1.00 22.67      B    C  
ATOM   1986  CD  PRO B  40      91.694 -38.565  -7.237  1.00 20.88      B    C  
ATOM   1987  N   GLY B  41      89.845 -36.994  -3.133  1.00 23.77      B    N  
ATOM   1988  CA  GLY B  41      88.922 -36.079  -2.467  1.00 23.84      B    C  
ATOM   1989  C   GLY B  41      87.450 -36.371  -2.693  1.00 23.95      B    C  
ATOM   1990  O   GLY B  41      86.596 -35.590  -2.279  1.00 25.59      B    O  
ATOM   1991  N   LYS B  42      87.141 -37.493  -3.335  1.00 22.71      B    N  
ATOM   1992  CA  LYS B  42      85.751 -37.831  -3.641  1.00 21.17      B    C  
ATOM   1993  C   LYS B  42      85.330 -39.185  -3.077  1.00 19.39      B    C  
ATOM   1994  O   LYS B  42      86.169 -40.048  -2.830  1.00 19.32      B    O  
ATOM   1995  CB  LYS B  42      85.519 -37.787  -5.159  1.00 21.70      B    C  
ATOM   1996  CG  LYS B  42      85.352 -36.371  -5.733  1.00 23.90      B    C  
ATOM   1997  N   ALA B  43      84.028 -39.357  -2.865  1.00 17.87      B    N  
ATOM   1998  CA  ALA B  43      83.464 -40.669  -2.551  1.00 17.96      B    C  
ATOM   1999  C   ALA B  43      83.614 -41.620  -3.750  1.00 17.33      B    C  
ATOM   2000  O   ALA B  43      83.641 -41.171  -4.901  1.00 17.70      B    O  
ATOM   2001  CB  ALA B  43      81.991 -40.544  -2.149  1.00 18.15      B    C  
ATOM   2002  N   PRO B  44      83.726 -42.936  -3.486  1.00 16.50      B    N  
ATOM   2003  CA  PRO B  44      83.827 -43.895  -4.587  1.00 15.47      B    C  
ATOM   2004  C   PRO B  44      82.591 -43.884  -5.476  1.00 15.04      B    C  
ATOM   2005  O   PRO B  44      81.496 -43.513  -5.035  1.00 14.52      B    O  
ATOM   2006  CB  PRO B  44      83.968 -45.242  -3.869  1.00 15.28      B    C  
ATOM   2007  CG  PRO B  44      84.532 -44.890  -2.536  1.00 14.79      B    C  
ATOM   2008  CD  PRO B  44      83.873 -43.599  -2.176  1.00 16.17      B    C  
ATOM   2009  N   LYS B  45      82.786 -44.273  -6.728  1.00 14.39      B    N  
ATOM   2010  CA  LYS B  45      81.716 -44.310  -7.706  1.00 15.41      B    C  
ATOM   2011  C   LYS B  45      81.538 -45.736  -8.237  1.00 14.05      B    C  
ATOM   2012  O   LYS B  45      82.512 -46.394  -8.618  1.00 14.69      B    O  
ATOM   2013  CB  LYS B  45      82.051 -43.357  -8.852  1.00 16.40      B    C  
ATOM   2014  CG  LYS B  45      80.918 -43.112  -9.819  1.00 22.56      B    C  
ATOM   2015  CD  LYS B  45      81.466 -42.673 -11.184  1.00 29.08      B    C  
ATOM   2016  CE  LYS B  45      80.354 -42.552 -12.217  1.00 32.67      B    C  
ATOM   2017  NZ  LYS B  45      80.899 -42.267 -13.575  1.00 38.49      B    N1+
ATOM   2018  N   LEU B  46      80.293 -46.200  -8.259  1.00 13.22      B    N  
ATOM   2019  CA  LEU B  46      79.963 -47.518  -8.785  1.00 13.74      B    C  
ATOM   2020  C   LEU B  46      80.122 -47.554 -10.305  1.00 13.91      B    C  
ATOM   2021  O   LEU B  46      79.573 -46.714 -11.006  1.00 14.38      B    O  
ATOM   2022  CB  LEU B  46      78.539 -47.917  -8.381  1.00 13.37      B    C  
ATOM   2023  CG  LEU B  46      78.031 -49.245  -8.958  1.00 12.90      B    C  
ATOM   2024  CD1 LEU B  46      78.719 -50.434  -8.292  1.00 11.83      B    C  
ATOM   2025  CD2 LEU B  46      76.505 -49.324  -8.846  1.00 11.19      B    C  
ATOM   2026  N   LEU B  47      80.900 -48.510 -10.801  1.00 15.16      B    N  
ATOM   2027  CA  LEU B  47      81.086 -48.690 -12.242  1.00 16.49      B    C  
ATOM   2028  C   LEU B  47      80.342 -49.916 -12.757  1.00 16.77      B    C  
ATOM   2029  O   LEU B  47      79.593 -49.830 -13.734  1.00 17.81      B    O  
ATOM   2030  CB  LEU B  47      82.564 -48.855 -12.576  1.00 17.44      B    C  
ATOM   2031  CG  LEU B  47      83.531 -47.696 -12.377  1.00 20.51      B    C  
ATOM   2032  CD1 LEU B  47      84.907 -48.187 -12.741  1.00 23.67      B    C  
ATOM   2033  CD2 LEU B  47      83.147 -46.502 -13.229  1.00 20.67      B    C  
ATOM   2034  N   ILE B  48      80.581 -51.051 -12.102  1.00 15.83      B    N  
ATOM   2035  CA  ILE B  48      80.030 -52.350 -12.486  1.00 15.09      B    C  
ATOM   2036  C   ILE B  48      79.401 -53.023 -11.258  1.00 14.80      B    C  
ATOM   2037  O   ILE B  48      80.062 -53.165 -10.221  1.00 13.42      B    O  
ATOM   2038  CB  ILE B  48      81.142 -53.312 -13.007  1.00 14.73      B    C  
ATOM   2039  CG1 ILE B  48      82.018 -52.683 -14.113  1.00 15.88      B    C  
ATOM   2040  CG2 ILE B  48      80.550 -54.659 -13.430  1.00 14.63      B    C  
ATOM   2041  CD1 ILE B  48      81.325 -52.430 -15.450  1.00 16.55      B    C  
ATOM   2042  N   TYR B  49      78.143 -53.443 -11.379  1.00 14.48      B    N  
ATOM   2043  CA  TYR B  49      77.481 -54.189 -10.311  1.00 15.94      B    C  
ATOM   2044  C   TYR B  49      77.102 -55.615 -10.725  1.00 16.69      B    C  
ATOM   2045  O   TYR B  49      76.836 -55.885 -11.902  1.00 15.50      B    O  
ATOM   2046  CB  TYR B  49      76.260 -53.428  -9.786  1.00 16.43      B    C  
ATOM   2047  CG  TYR B  49      75.096 -53.341 -10.748  1.00 18.37      B    C  
ATOM   2048  CD1 TYR B  49      75.036 -52.327 -11.704  1.00 19.46      B    C  
ATOM   2049  CD2 TYR B  49      74.036 -54.265 -10.689  1.00 19.12      B    C  
ATOM   2050  CE1 TYR B  49      73.966 -52.237 -12.596  1.00 21.33      B    C  
ATOM   2051  CE2 TYR B  49      72.955 -54.182 -11.579  1.00 19.57      B    C  
ATOM   2052  CZ  TYR B  49      72.930 -53.161 -12.526  1.00 21.52      B    C  
ATOM   2053  OH  TYR B  49      71.880 -53.055 -13.410  1.00 26.77      B    O  
ATOM   2054  N   ASN B  50      77.084 -56.517  -9.744  1.00 16.49      B    N  
ATOM   2055  CA  ASN B  50      76.801 -57.933  -9.986  1.00 17.28      B    C  
ATOM   2056  C   ASN B  50      77.659 -58.503 -11.107  1.00 17.53      B    C  
ATOM   2057  O   ASN B  50      77.145 -59.038 -12.086  1.00 18.63      B    O  
ATOM   2058  CB  ASN B  50      75.305 -58.167 -10.262  1.00 16.66      B    C  
ATOM   2059  CG  ASN B  50      74.469 -58.163  -8.997  1.00 17.19      B    C  
ATOM   2060  ND2 ASN B  50      73.157 -58.157  -9.164  1.00 23.01      B    N  
ATOM   2061  OD1 ASN B  50      74.993 -58.170  -7.883  1.00 16.87      B    O  
ATOM   2062  N   ALA B  51      78.969 -58.355 -10.943  1.00 16.85      B    N  
ATOM   2063  CA  ALA B  51      79.992 -58.904 -11.828  1.00 16.76      B    C  
ATOM   2064  C   ALA B  51      80.157 -58.230 -13.206  1.00 17.02      B    C  
ATOM   2065  O   ALA B  51      81.292 -57.996 -13.629  1.00 15.72      B    O  
ATOM   2066  CB  ALA B  51      79.854 -60.427 -11.965  1.00 17.24      B    C  
ATOM   2067  N   ASN B  52      79.053 -57.917 -13.890  1.00 16.47      B    N  
ATOM   2068  CA  ASN B  52      79.124 -57.512 -15.303  1.00 17.50      B    C  
ATOM   2069  C   ASN B  52      78.148 -56.442 -15.771  1.00 17.17      B    C  
ATOM   2070  O   ASN B  52      78.158 -56.077 -16.945  1.00 17.61      B    O  
ATOM   2071  CB  ASN B  52      78.976 -58.737 -16.216  1.00 18.62      B    C  
ATOM   2072  CG  ASN B  52      77.708 -59.530 -15.930  1.00 20.82      B    C  
ATOM   2073  ND2 ASN B  52      77.880 -60.801 -15.613  1.00 29.96      B    N  
ATOM   2074  OD1 ASN B  52      76.595 -59.005 -15.979  1.00 23.15      B    O  
ATOM   2075  N   ASN B  53      77.297 -55.951 -14.883  1.00 17.12      B    N  
ATOM   2076  CA  ASN B  53      76.332 -54.934 -15.270  1.00 18.33      B    C  
ATOM   2077  C   ASN B  53      76.901 -53.531 -15.096  1.00 19.50      B    C  
ATOM   2078  O   ASN B  53      77.308 -53.154 -13.993  1.00 18.60      B    O  
ATOM   2079  CB  ASN B  53      75.039 -55.078 -14.468  1.00 18.28      B    C  
ATOM   2080  CG  ASN B  53      74.436 -56.459 -14.580  1.00 20.64      B    C  
ATOM   2081  ND2 ASN B  53      73.720 -56.702 -15.665  1.00 23.03      B    N  
ATOM   2082  OD1 ASN B  53      74.630 -57.307 -13.706  1.00 24.26      B    O  
ATOM   2083  N   LEU B  54      76.918 -52.764 -16.183  1.00 20.03      B    N  
ATOM   2084  CA  LEU B  54      77.378 -51.381 -16.141  1.00 21.51      B    C  
ATOM   2085  C   LEU B  54      76.377 -50.489 -15.428  1.00 21.42      B    C  
ATOM   2086  O   LEU B  54      75.178 -50.556 -15.698  1.00 21.42      B    O  
ATOM   2087  CB  LEU B  54      77.617 -50.844 -17.554  1.00 22.13      B    C  
ATOM   2088  CG  LEU B  54      79.018 -51.009 -18.128  1.00 24.58      B    C  
ATOM   2089  CD1 LEU B  54      79.261 -52.440 -18.577  1.00 27.99      B    C  
ATOM   2090  CD2 LEU B  54      79.180 -50.065 -19.296  1.00 29.46      B    C  
ATOM   2091  N   ALA B  55      76.877 -49.658 -14.519  1.00 21.52      B    N  
ATOM   2092  CA  ALA B  55      76.051 -48.667 -13.832  1.00 22.92      B    C  
ATOM   2093  C   ALA B  55      75.604 -47.582 -14.812  1.00 24.14      B    C  
ATOM   2094  O   ALA B  55      76.265 -47.353 -15.827  1.00 23.92      B    O  
ATOM   2095  CB  ALA B  55      76.831 -48.047 -12.667  1.00 22.66      B    C  
ATOM   2096  N   ASP B  56      74.490 -46.919 -14.506  1.00 25.57      B    N  
ATOM   2097  CA  ASP B  56      73.980 -45.834 -15.341  1.00 27.71      B    C  
ATOM   2098  C   ASP B  56      75.061 -44.837 -15.717  1.00 27.94      B    C  
ATOM   2099  O   ASP B  56      75.803 -44.362 -14.853  1.00 28.12      B    O  
ATOM   2100  CB  ASP B  56      72.860 -45.084 -14.627  1.00 28.89      B    C  
ATOM   2101  CG  ASP B  56      71.570 -45.865 -14.589  1.00 34.42      B    C  
ATOM   2102  OD1 ASP B  56      71.393 -46.789 -15.417  1.00 38.25      B    O  
ATOM   2103  OD2 ASP B  56      70.724 -45.545 -13.725  1.00 41.71      B    O1-
ATOM   2104  N   GLY B  57      75.147 -44.531 -17.010  1.00 27.57      B    N  
ATOM   2105  CA  GLY B  57      76.038 -43.484 -17.498  1.00 26.70      B    C  
ATOM   2106  C   GLY B  57      77.503 -43.869 -17.566  1.00 26.26      B    C  
ATOM   2107  O   GLY B  57      78.340 -43.052 -17.944  1.00 27.72      B    O  
ATOM   2108  N   VAL B  58      77.821 -45.107 -17.201  1.00 24.63      B    N  
ATOM   2109  CA  VAL B  58      79.196 -45.587 -17.259  1.00 23.28      B    C  
ATOM   2110  C   VAL B  58      79.534 -45.981 -18.704  1.00 23.22      B    C  
ATOM   2111  O   VAL B  58      78.817 -46.785 -19.305  1.00 23.56      B    O  
ATOM   2112  CB  VAL B  58      79.435 -46.750 -16.263  1.00 22.74      B    C  
ATOM   2113  CG1 VAL B  58      80.807 -47.387 -16.462  1.00 21.65      B    C  
ATOM   2114  CG2 VAL B  58      79.279 -46.248 -14.828  1.00 22.46      B    C  
ATOM   2115  N   PRO B  59      80.613 -45.399 -19.268  1.00 22.27      B    N  
ATOM   2116  CA  PRO B  59      81.035 -45.665 -20.645  1.00 21.96      B    C  
ATOM   2117  C   PRO B  59      81.291 -47.153 -20.877  1.00 21.52      B    C  
ATOM   2118  O   PRO B  59      81.750 -47.851 -19.967  1.00 20.95      B    O  
ATOM   2119  CB  PRO B  59      82.351 -44.891 -20.765  1.00 21.52      B    C  
ATOM   2120  CG  PRO B  59      82.266 -43.834 -19.742  1.00 23.45      B    C  
ATOM   2121  CD  PRO B  59      81.513 -44.443 -18.601  1.00 22.60      B    C  
ATOM   2122  N   SER B  60      81.018 -47.625 -22.090  1.00 20.63      B    N  
ATOM   2123  CA  SER B  60      81.108 -49.054 -22.389  1.00 21.25      B    C  
ATOM   2124  C   SER B  60      82.535 -49.583 -22.531  1.00 19.56      B    C  
ATOM   2125  O   SER B  60      82.736 -50.790 -22.676  1.00 19.53      B    O  
ATOM   2126  CB  SER B  60      80.259 -49.419 -23.615  1.00 22.21      B    C  
ATOM   2127  OG  SER B  60      80.624 -48.625 -24.730  1.00 27.72      B    O  
ATOM   2128  N   ARG B  61      83.529 -48.702 -22.465  1.00 18.38      B    N  
ATOM   2129  CA  ARG B  61      84.909 -49.180 -22.404  1.00 17.31      B    C  
ATOM   2130  C   ARG B  61      85.179 -49.937 -21.101  1.00 16.62      B    C  
ATOM   2131  O   ARG B  61      86.133 -50.712 -21.015  1.00 16.74      B    O  
ATOM   2132  CB  ARG B  61      85.927 -48.057 -22.625  1.00 17.72      B    C  
ATOM   2133  CG  ARG B  61      85.953 -46.961 -21.572  1.00 16.83      B    C  
ATOM   2134  CD  ARG B  61      86.936 -45.863 -21.987  1.00 18.48      B    C  
ATOM   2135  NE  ARG B  61      86.927 -44.749 -21.043  1.00 16.15      B    N  
ATOM   2136  CZ  ARG B  61      86.051 -43.750 -21.072  1.00 15.48      B    C  
ATOM   2137  NH1 ARG B  61      85.105 -43.708 -22.001  1.00 16.24      B    N1+
ATOM   2138  NH2 ARG B  61      86.114 -42.793 -20.162  1.00 17.50      B    N  
ATOM   2139  N   PHE B  62      84.332 -49.716 -20.100  1.00 16.73      B    N  
ATOM   2140  CA  PHE B  62      84.391 -50.486 -18.853  1.00 17.71      B    C  
ATOM   2141  C   PHE B  62      83.566 -51.753 -18.999  1.00 18.31      B    C  
ATOM   2142  O   PHE B  62      82.412 -51.701 -19.416  1.00 19.20      B    O  
ATOM   2143  CB  PHE B  62      83.851 -49.673 -17.671  1.00 16.64      B    C  
ATOM   2144  CG  PHE B  62      84.713 -48.504 -17.297  1.00 16.76      B    C  
ATOM   2145  CD1 PHE B  62      85.794 -48.668 -16.438  1.00 15.65      B    C  
ATOM   2146  CD2 PHE B  62      84.444 -47.236 -17.804  1.00 15.78      B    C  
ATOM   2147  CE1 PHE B  62      86.603 -47.588 -16.091  1.00 16.81      B    C  
ATOM   2148  CE2 PHE B  62      85.247 -46.145 -17.459  1.00 19.26      B    C  
ATOM   2149  CZ  PHE B  62      86.331 -46.326 -16.603  1.00 14.89      B    C  
ATOM   2150  N   SER B  63      84.153 -52.889 -18.654  1.00 18.60      B    N  
ATOM   2151  CA  SER B  63      83.404 -54.137 -18.655  1.00 19.26      B    C  
ATOM   2152  C   SER B  63      83.881 -55.054 -17.540  1.00 18.65      B    C  
ATOM   2153  O   SER B  63      85.078 -55.146 -17.263  1.00 17.64      B    O  
ATOM   2154  CB  SER B  63      83.510 -54.843 -20.006  1.00 18.92      B    C  
ATOM   2155  OG  SER B  63      84.810 -55.364 -20.185  1.00 21.95      B    O  
ATOM   2156  N   GLY B  64      82.925 -55.719 -16.902  1.00 18.38      B    N  
ATOM   2157  CA  GLY B  64      83.225 -56.651 -15.834  1.00 19.21      B    C  
ATOM   2158  C   GLY B  64      83.020 -58.081 -16.287  1.00 19.74      B    C  
ATOM   2159  O   GLY B  64      82.150 -58.371 -17.103  1.00 19.67      B    O  
ATOM   2160  N   SER B  65      83.819 -58.980 -15.738  1.00 19.54      B    N  
ATOM   2161  CA  SER B  65      83.740 -60.374 -16.108  1.00 20.75      B    C  
ATOM   2162  C   SER B  65      83.951 -61.285 -14.906  1.00 20.02      B    C  
ATOM   2163  O   SER B  65      84.641 -60.927 -13.949  1.00 19.38      B    O  
ATOM   2164  CB  SER B  65      84.784 -60.679 -17.180  1.00 20.61      B    C  
ATOM   2165  OG  SER B  65      84.866 -62.068 -17.389  1.00 26.30      B    O  
ATOM   2166  N   GLY B  66      83.348 -62.465 -14.963  1.00 20.16      B    N  
ATOM   2167  CA  GLY B  66      83.656 -63.503 -13.996  1.00 20.00      B    C  
ATOM   2168  C   GLY B  66      82.495 -63.942 -13.144  1.00 20.09      B    C  
ATOM   2169  O   GLY B  66      81.436 -63.320 -13.136  1.00 19.31      B    O  
ATOM   2170  N   SER B  67      82.730 -65.031 -12.419  1.00 21.79      B    N  
ATOM   2171  CA  SER B  67      81.728 -65.698 -11.598  1.00 23.33      B    C  
ATOM   2172  C   SER B  67      82.475 -66.658 -10.683  1.00 23.31      B    C  
ATOM   2173  O   SER B  67      83.532 -67.183 -11.055  1.00 23.73      B    O  
ATOM   2174  CB  SER B  67      80.764 -66.490 -12.483  1.00 23.54      B    C  
ATOM   2175  OG  SER B  67      79.476 -66.561 -11.894  1.00 30.24      B    O  
ATOM   2176  N   GLY B  68      81.940 -66.889  -9.488  1.00 22.42      B    N  
ATOM   2177  CA  GLY B  68      82.587 -67.802  -8.551  1.00 21.56      B    C  
ATOM   2178  C   GLY B  68      83.618 -67.121  -7.670  1.00 21.18      B    C  
ATOM   2179  O   GLY B  68      83.259 -66.419  -6.727  1.00 20.60      B    O  
ATOM   2180  N   THR B  69      84.898 -67.328  -7.975  1.00 21.81      B    N  
ATOM   2181  CA  THR B  69      85.988 -66.748  -7.181  1.00 22.50      B    C  
ATOM   2182  C   THR B  69      86.878 -65.748  -7.932  1.00 23.00      B    C  
ATOM   2183  O   THR B  69      87.539 -64.914  -7.305  1.00 23.43      B    O  
ATOM   2184  CB  THR B  69      86.902 -67.843  -6.587  1.00 23.05      B    C  
ATOM   2185  CG2 THR B  69      86.111 -68.785  -5.664  1.00 24.16      B    C  
ATOM   2186  OG1 THR B  69      87.489 -68.603  -7.647  1.00 24.39      B    O  
ATOM   2187  N   ASP B  70      86.912 -65.841  -9.263  1.00 22.34      B    N  
ATOM   2188  CA  ASP B  70      87.834 -65.033 -10.073  1.00 21.15      B    C  
ATOM   2189  C   ASP B  70      87.072 -64.003 -10.903  1.00 19.08      B    C  
ATOM   2190  O   ASP B  70      86.147 -64.345 -11.640  1.00 18.36      B    O  
ATOM   2191  CB  ASP B  70      88.697 -65.927 -10.973  1.00 22.62      B    C  
ATOM   2192  CG  ASP B  70      89.574 -66.903 -10.179  1.00 27.43      B    C  
ATOM   2193  OD1 ASP B  70      90.379 -66.459  -9.333  1.00 33.56      B    O  
ATOM   2194  OD2 ASP B  70      89.475 -68.123 -10.416  1.00 34.22      B    O1-
ATOM   2195  N   PHE B  71      87.453 -62.737 -10.758  1.00 16.54      B    N  
ATOM   2196  CA  PHE B  71      86.757 -61.627 -11.408  1.00 15.01      B    C  
ATOM   2197  C   PHE B  71      87.739 -60.668 -12.073  1.00 14.59      B    C  
ATOM   2198  O   PHE B  71      88.862 -60.502 -11.605  1.00 14.04      B    O  
ATOM   2199  CB  PHE B  71      85.897 -60.866 -10.394  1.00 14.54      B    C  
ATOM   2200  CG  PHE B  71      84.822 -61.709  -9.756  1.00 15.54      B    C  
ATOM   2201  CD1 PHE B  71      85.113 -62.521  -8.660  1.00 12.25      B    C  
ATOM   2202  CD2 PHE B  71      83.522 -61.706 -10.263  1.00 11.53      B    C  
ATOM   2203  CE1 PHE B  71      84.129 -63.308  -8.074  1.00 11.29      B    C  
ATOM   2204  CE2 PHE B  71      82.526 -62.495  -9.675  1.00 13.49      B    C  
ATOM   2205  CZ  PHE B  71      82.836 -63.296  -8.580  1.00  7.47      B    C  
ATOM   2206  N   THR B  72      87.295 -60.018 -13.147  1.00 14.56      B    N  
ATOM   2207  CA  THR B  72      88.155 -59.130 -13.920  1.00 15.07      B    C  
ATOM   2208  C   THR B  72      87.411 -57.851 -14.273  1.00 15.05      B    C  
ATOM   2209  O   THR B  72      86.255 -57.898 -14.694  1.00 14.58      B    O  
ATOM   2210  CB  THR B  72      88.664 -59.825 -15.218  1.00 14.86      B    C  
ATOM   2211  CG2 THR B  72      89.652 -58.935 -15.984  1.00 17.27      B    C  
ATOM   2212  OG1 THR B  72      89.329 -61.047 -14.879  1.00 15.42      B    O  
ATOM   2213  N   LEU B  73      88.076 -56.713 -14.073  1.00 14.81      B    N  
ATOM   2214  CA  LEU B  73      87.630 -55.438 -14.628  1.00 14.52      B    C  
ATOM   2215  C   LEU B  73      88.543 -55.094 -15.797  1.00 15.03      B    C  
ATOM   2216  O   LEU B  73      89.768 -55.056 -15.650  1.00 13.61      B    O  
ATOM   2217  CB  LEU B  73      87.678 -54.313 -13.586  1.00 14.86      B    C  
ATOM   2218  CG  LEU B  73      87.341 -52.886 -14.059  1.00 14.21      B    C  
ATOM   2219  CD1 LEU B  73      85.866 -52.718 -14.422  1.00 13.50      B    C  
ATOM   2220  CD2 LEU B  73      87.745 -51.836 -13.024  1.00 14.79      B    C  
ATOM   2221  N   THR B  74      87.944 -54.859 -16.958  1.00 14.89      B    N  
ATOM   2222  CA  THR B  74      88.708 -54.484 -18.142  1.00 15.56      B    C  
ATOM   2223  C   THR B  74      88.358 -53.056 -18.531  1.00 15.39      B    C  
ATOM   2224  O   THR B  74      87.184 -52.663 -18.520  1.00 13.81      B    O  
ATOM   2225  CB  THR B  74      88.426 -55.450 -19.324  1.00 16.44      B    C  
ATOM   2226  CG2 THR B  74      89.194 -55.036 -20.606  1.00 15.79      B    C  
ATOM   2227  OG1 THR B  74      88.817 -56.772 -18.949  1.00 16.61      B    O  
ATOM   2228  N   ILE B  75      89.384 -52.270 -18.837  1.00 15.44      B    N  
ATOM   2229  CA  ILE B  75      89.153 -50.951 -19.408  1.00 17.12      B    C  
ATOM   2230  C   ILE B  75      89.865 -50.892 -20.752  1.00 17.43      B    C  
ATOM   2231  O   ILE B  75      91.081 -51.068 -20.838  1.00 18.22      B    O  
ATOM   2232  CB  ILE B  75      89.622 -49.785 -18.487  1.00 16.58      B    C  
ATOM   2233  CG1 ILE B  75      89.259 -50.048 -17.023  1.00 18.38      B    C  
ATOM   2234  CG2 ILE B  75      88.988 -48.476 -18.943  1.00 16.90      B    C  
ATOM   2235  CD1 ILE B  75      89.898 -49.062 -16.030  1.00 20.10      B    C  
ATOM   2236  N   SER B  76      89.100 -50.679 -21.808  1.00 18.33      B    N  
ATOM   2237  CA  SER B  76      89.699 -50.573 -23.126  1.00 20.47      B    C  
ATOM   2238  C   SER B  76      89.958 -49.100 -23.437  1.00 19.81      B    C  
ATOM   2239  O   SER B  76      89.225 -48.224 -22.978  1.00 21.07      B    O  
ATOM   2240  CB  SER B  76      88.802 -51.229 -24.175  1.00 19.72      B    C  
ATOM   2241  OG  SER B  76      87.529 -50.616 -24.188  1.00 26.23      B    O  
ATOM   2242  N   SER B  77      91.024 -48.839 -24.184  1.00 19.66      B    N  
ATOM   2243  CA  SER B  77      91.390 -47.483 -24.608  1.00 18.74      B    C  
ATOM   2244  C   SER B  77      91.225 -46.435 -23.493  1.00 17.77      B    C  
ATOM   2245  O   SER B  77      90.302 -45.611 -23.509  1.00 17.37      B    O  
ATOM   2246  CB  SER B  77      90.601 -47.090 -25.854  1.00 18.46      B    C  
ATOM   2247  OG  SER B  77      91.227 -46.024 -26.547  1.00 19.85      B    O  
ATOM   2248  N   LEU B  78      92.129 -46.485 -22.525  1.00 17.26      B    N  
ATOM   2249  CA  LEU B  78      92.133 -45.537 -21.412  1.00 17.26      B    C  
ATOM   2250  C   LEU B  78      92.038 -44.080 -21.873  1.00 16.93      B    C  
ATOM   2251  O   LEU B  78      92.802 -43.646 -22.732  1.00 17.05      B    O  
ATOM   2252  CB  LEU B  78      93.412 -45.727 -20.608  1.00 16.89      B    C  
ATOM   2253  CG  LEU B  78      93.480 -46.399 -19.234  1.00 18.19      B    C  
ATOM   2254  CD1 LEU B  78      92.188 -47.023 -18.769  1.00 17.31      B    C  
ATOM   2255  CD2 LEU B  78      94.612 -47.393 -19.244  1.00 15.65      B    C  
ATOM   2256  N   GLN B  79      91.081 -43.353 -21.308  1.00 16.61      B    N  
ATOM   2257  CA  GLN B  79      90.988 -41.903 -21.440  1.00 18.44      B    C  
ATOM   2258  C   GLN B  79      91.534 -41.228 -20.161  1.00 19.50      B    C  
ATOM   2259  O   GLN B  79      91.564 -41.860 -19.095  1.00 18.18      B    O  
ATOM   2260  CB  GLN B  79      89.537 -41.491 -21.720  1.00 18.79      B    C  
ATOM   2261  CG  GLN B  79      88.982 -42.073 -23.031  1.00 21.25      B    C  
ATOM   2262  CD  GLN B  79      87.584 -41.585 -23.373  1.00 25.95      B    C  
ATOM   2263  NE2 GLN B  79      86.922 -42.298 -24.270  1.00 26.77      B    N  
ATOM   2264  OE1 GLN B  79      87.108 -40.574 -22.851  1.00 28.78      B    O  
ATOM   2265  N   PRO B  80      91.987 -39.954 -20.261  1.00 20.09      B    N  
ATOM   2266  CA  PRO B  80      92.642 -39.289 -19.118  1.00 20.00      B    C  
ATOM   2267  C   PRO B  80      91.805 -39.297 -17.835  1.00 20.28      B    C  
ATOM   2268  O   PRO B  80      92.348 -39.457 -16.748  1.00 20.75      B    O  
ATOM   2269  CB  PRO B  80      92.844 -37.852 -19.616  1.00 19.75      B    C  
ATOM   2270  CG  PRO B  80      92.962 -37.997 -21.100  1.00 20.57      B    C  
ATOM   2271  CD  PRO B  80      91.980 -39.090 -21.461  1.00 20.50      B    C  
ATOM   2272  N   GLU B  81      90.493 -39.150 -17.966  1.00 20.43      B    N  
ATOM   2273  CA  GLU B  81      89.613 -39.152 -16.804  1.00 21.33      B    C  
ATOM   2274  C   GLU B  81      89.457 -40.532 -16.123  1.00 20.83      B    C  
ATOM   2275  O   GLU B  81      88.832 -40.624 -15.068  1.00 21.20      B    O  
ATOM   2276  CB  GLU B  81      88.241 -38.572 -17.171  1.00 21.80      B    C  
ATOM   2277  CG  GLU B  81      87.455 -39.383 -18.204  1.00 27.15      B    C  
ATOM   2278  CD  GLU B  81      87.708 -38.945 -19.650  1.00 33.53      B    C  
ATOM   2279  OE1 GLU B  81      88.806 -38.427 -19.969  1.00 30.90      B    O  
ATOM   2280  OE2 GLU B  81      86.784 -39.124 -20.476  1.00 37.31      B    O1-
ATOM   2281  N   ASP B  82      90.015 -41.589 -16.720  1.00 19.05      B    N  
ATOM   2282  CA  ASP B  82      89.871 -42.947 -16.190  1.00 18.91      B    C  
ATOM   2283  C   ASP B  82      90.972 -43.291 -15.198  1.00 19.63      B    C  
ATOM   2284  O   ASP B  82      90.940 -44.346 -14.556  1.00 18.97      B    O  
ATOM   2285  CB  ASP B  82      89.897 -43.995 -17.312  1.00 19.34      B    C  
ATOM   2286  CG  ASP B  82      88.763 -43.833 -18.311  1.00 18.58      B    C  
ATOM   2287  OD1 ASP B  82      87.710 -43.259 -17.967  1.00 19.60      B    O  
ATOM   2288  OD2 ASP B  82      88.931 -44.309 -19.451  1.00 22.00      B    O1-
ATOM   2289  N   PHE B  83      91.968 -42.421 -15.087  1.00 18.87      B    N  
ATOM   2290  CA  PHE B  83      93.070 -42.707 -14.196  1.00 18.67      B    C  
ATOM   2291  C   PHE B  83      92.699 -42.329 -12.771  1.00 18.63      B    C  
ATOM   2292  O   PHE B  83      92.414 -41.164 -12.469  1.00 18.76      B    O  
ATOM   2293  CB  PHE B  83      94.351 -42.059 -14.702  1.00 18.95      B    C  
ATOM   2294  CG  PHE B  83      94.840 -42.664 -15.987  1.00 19.03      B    C  
ATOM   2295  CD1 PHE B  83      94.326 -42.241 -17.216  1.00 18.86      B    C  
ATOM   2296  CD2 PHE B  83      95.785 -43.682 -15.970  1.00 15.21      B    C  
ATOM   2297  CE1 PHE B  83      94.769 -42.816 -18.410  1.00 18.37      B    C  
ATOM   2298  CE2 PHE B  83      96.237 -44.261 -17.155  1.00 18.60      B    C  
ATOM   2299  CZ  PHE B  83      95.725 -43.831 -18.377  1.00 18.90      B    C  
ATOM   2300  N   ALA B  84      92.663 -43.349 -11.917  1.00 16.95      B    N  
ATOM   2301  CA  ALA B  84      92.089 -43.250 -10.580  1.00 16.05      B    C  
ATOM   2302  C   ALA B  84      92.447 -44.509  -9.796  1.00 15.19      B    C  
ATOM   2303  O   ALA B  84      93.288 -45.304 -10.242  1.00 15.44      B    O  
ATOM   2304  CB  ALA B  84      90.576 -43.081 -10.673  1.00 15.88      B    C  
ATOM   2305  N   THR B  85      91.834 -44.678  -8.623  1.00 14.50      B    N  
ATOM   2306  CA  THR B  85      91.957 -45.929  -7.868  1.00 13.22      B    C  
ATOM   2307  C   THR B  85      90.674 -46.769  -7.984  1.00 12.21      B    C  
ATOM   2308  O   THR B  85      89.549 -46.267  -7.837  1.00 11.22      B    O  
ATOM   2309  CB  THR B  85      92.364 -45.693  -6.392  1.00 13.41      B    C  
ATOM   2310  CG2 THR B  85      92.594 -47.017  -5.660  1.00 11.63      B    C  
ATOM   2311  OG1 THR B  85      93.597 -44.971  -6.362  1.00 15.54      B    O  
ATOM   2312  N   TYR B  86      90.867 -48.049  -8.271  1.00 11.41      B    N  
ATOM   2313  CA  TYR B  86      89.758 -48.967  -8.495  1.00 10.87      B    C  
ATOM   2314  C   TYR B  86      89.692 -49.970  -7.362  1.00 10.06      B    C  
ATOM   2315  O   TYR B  86      90.726 -50.429  -6.882  1.00  9.87      B    O  
ATOM   2316  CB  TYR B  86      89.914 -49.658  -9.861  1.00 10.29      B    C  
ATOM   2317  CG  TYR B  86      89.693 -48.680 -10.993  1.00 11.17      B    C  
ATOM   2318  CD1 TYR B  86      90.737 -47.877 -11.473  1.00 12.28      B    C  
ATOM   2319  CD2 TYR B  86      88.431 -48.510 -11.541  1.00 10.95      B    C  
ATOM   2320  CE1 TYR B  86      90.519 -46.944 -12.503  1.00 10.04      B    C  
ATOM   2321  CE2 TYR B  86      88.205 -47.591 -12.554  1.00 11.90      B    C  
ATOM   2322  CZ  TYR B  86      89.248 -46.815 -13.032  1.00 12.32      B    C  
ATOM   2323  OH  TYR B  86      88.984 -45.909 -14.035  1.00 11.21      B    O  
ATOM   2324  N   TYR B  87      88.477 -50.277  -6.924  1.00  9.95      B    N  
ATOM   2325  CA  TYR B  87      88.256 -51.273  -5.872  1.00 11.05      B    C  
ATOM   2326  C   TYR B  87      87.156 -52.256  -6.260  1.00 10.88      B    C  
ATOM   2327  O   TYR B  87      86.099 -51.850  -6.752  1.00 10.52      B    O  
ATOM   2328  CB  TYR B  87      87.818 -50.598  -4.576  1.00 11.15      B    C  
ATOM   2329  CG  TYR B  87      88.806 -49.629  -3.967  1.00 11.87      B    C  
ATOM   2330  CD1 TYR B  87      88.782 -48.279  -4.307  1.00 13.24      B    C  
ATOM   2331  CD2 TYR B  87      89.731 -50.057  -3.020  1.00 11.02      B    C  
ATOM   2332  CE1 TYR B  87      89.671 -47.379  -3.727  1.00 14.55      B    C  
ATOM   2333  CE2 TYR B  87      90.629 -49.171  -2.437  1.00 13.24      B    C  
ATOM   2334  CZ  TYR B  87      90.594 -47.836  -2.801  1.00 13.65      B    C  
ATOM   2335  OH  TYR B  87      91.475 -46.958  -2.234  1.00 17.79      B    O  
ATOM   2336  N   CYS B  88      87.398 -53.540  -6.021  1.00 11.32      B    N  
ATOM   2337  CA  CYS B  88      86.304 -54.516  -6.012  1.00 12.95      B    C  
ATOM   2338  C   CYS B  88      85.644 -54.585  -4.640  1.00 12.61      B    C  
ATOM   2339  O   CYS B  88      86.291 -54.354  -3.609  1.00 13.73      B    O  
ATOM   2340  CB  CYS B  88      86.785 -55.906  -6.412  1.00 13.30      B    C  
ATOM   2341  SG  CYS B  88      88.132 -56.558  -5.428  1.00 19.64      B    S  
ATOM   2342  N   LEU B  89      84.353 -54.897  -4.644  1.00 10.71      B    N  
ATOM   2343  CA  LEU B  89      83.598 -55.133  -3.430  1.00 10.17      B    C  
ATOM   2344  C   LEU B  89      82.905 -56.502  -3.502  1.00 10.67      B    C  
ATOM   2345  O   LEU B  89      82.129 -56.766  -4.419  1.00 10.89      B    O  
ATOM   2346  CB  LEU B  89      82.555 -54.027  -3.219  1.00  8.25      B    C  
ATOM   2347  CG  LEU B  89      81.539 -54.214  -2.087  1.00  9.08      B    C  
ATOM   2348  CD1 LEU B  89      82.210 -54.117  -0.720  1.00  8.39      B    C  
ATOM   2349  CD2 LEU B  89      80.405 -53.210  -2.205  1.00  3.18      B    C  
ATOM   2350  N   GLN B  90      83.214 -57.355  -2.532  1.00 10.61      B    N  
ATOM   2351  CA  GLN B  90      82.484 -58.595  -2.255  1.00 11.36      B    C  
ATOM   2352  C   GLN B  90      81.215 -58.221  -1.492  1.00 10.76      B    C  
ATOM   2353  O   GLN B  90      81.293 -57.751  -0.355  1.00  8.88      B    O  
ATOM   2354  CB  GLN B  90      83.378 -59.485  -1.376  1.00 12.31      B    C  
ATOM   2355  CG  GLN B  90      82.838 -60.839  -0.958  1.00 14.69      B    C  
ATOM   2356  CD  GLN B  90      81.781 -60.763   0.129  1.00 13.09      B    C  
ATOM   2357  NE2 GLN B  90      82.180 -60.416   1.354  1.00 11.71      B    N  
ATOM   2358  OE1 GLN B  90      80.616 -61.011  -0.140  1.00 14.71      B    O  
ATOM   2359  N   HIS B  91      80.048 -58.417  -2.103  1.00 10.67      B    N  
ATOM   2360  CA  HIS B  91      78.790 -58.142  -1.402  1.00 10.79      B    C  
ATOM   2361  C   HIS B  91      77.840 -59.346  -1.426  1.00 10.99      B    C  
ATOM   2362  O   HIS B  91      76.612 -59.204  -1.507  1.00  9.63      B    O  
ATOM   2363  CB  HIS B  91      78.119 -56.869  -1.926  1.00  9.96      B    C  
ATOM   2364  CG  HIS B  91      77.922 -56.852  -3.411  1.00 12.83      B    C  
ATOM   2365  CD2 HIS B  91      78.748 -56.472  -4.417  1.00 10.73      B    C  
ATOM   2366  ND1 HIS B  91      76.750 -57.262  -4.011  1.00 10.56      B    N  
ATOM   2367  CE1 HIS B  91      76.861 -57.132  -5.322  1.00 13.60      B    C  
ATOM   2368  NE2 HIS B  91      78.064 -56.657  -5.595  1.00 13.34      B    N  
ATOM   2369  N   ASN B  92      78.435 -60.532  -1.357  1.00 10.96      B    N  
ATOM   2370  CA  ASN B  92      77.681 -61.775  -1.264  1.00 12.99      B    C  
ATOM   2371  C   ASN B  92      77.145 -61.957   0.160  1.00 13.44      B    C  
ATOM   2372  O   ASN B  92      75.941 -62.122   0.359  1.00 13.95      B    O  
ATOM   2373  CB  ASN B  92      78.571 -62.957  -1.684  1.00 12.27      B    C  
ATOM   2374  CG  ASN B  92      77.859 -64.316  -1.575  1.00 16.15      B    C  
ATOM   2375  ND2 ASN B  92      77.501 -64.887  -2.717  1.00 13.25      B    N  
ATOM   2376  OD1 ASN B  92      77.661 -64.846  -0.483  1.00 15.63      B    O  
ATOM   2377  N   SER B  93      78.051 -61.899   1.138  1.00 13.12      B    N  
ATOM   2378  CA  SER B  93      77.720 -62.148   2.536  1.00 14.03      B    C  
ATOM   2379  C   SER B  93      78.400 -61.152   3.465  1.00 13.35      B    C  
ATOM   2380  O   SER B  93      79.592 -60.882   3.326  1.00 13.14      B    O  
ATOM   2381  CB  SER B  93      78.155 -63.561   2.922  1.00 13.39      B    C  
ATOM   2382  OG  SER B  93      77.402 -64.505   2.191  1.00 19.45      B    O  
ATOM   2383  N   ALA B  94      77.644 -60.630   4.422  1.00 13.06      B    N  
ATOM   2384  CA  ALA B  94      78.194 -59.710   5.412  1.00 13.71      B    C  
ATOM   2385  C   ALA B  94      79.112 -60.440   6.399  1.00 13.87      B    C  
ATOM   2386  O   ALA B  94      78.921 -61.635   6.652  1.00 14.55      B    O  
ATOM   2387  CB  ALA B  94      77.083 -58.973   6.131  1.00 13.09      B    C  
ATOM   2388  N   PRO B  95      80.165 -59.757   6.896  1.00 14.01      B    N  
ATOM   2389  CA  PRO B  95      80.618 -58.414   6.510  1.00 12.87      B    C  
ATOM   2390  C   PRO B  95      81.129 -58.370   5.072  1.00 11.43      B    C  
ATOM   2391  O   PRO B  95      81.869 -59.256   4.650  1.00 10.29      B    O  
ATOM   2392  CB  PRO B  95      81.780 -58.148   7.469  1.00 12.49      B    C  
ATOM   2393  CG  PRO B  95      82.326 -59.497   7.769  1.00 14.14      B    C  
ATOM   2394  CD  PRO B  95      81.109 -60.395   7.836  1.00 14.71      B    C  
ATOM   2395  N   TYR B  96      80.738 -57.339   4.332  1.00 11.85      B    N  
ATOM   2396  CA  TYR B  96      81.257 -57.141   2.979  1.00 11.30      B    C  
ATOM   2397  C   TYR B  96      82.736 -56.751   3.032  1.00 12.33      B    C  
ATOM   2398  O   TYR B  96      83.223 -56.306   4.077  1.00 11.07      B    O  
ATOM   2399  CB  TYR B  96      80.417 -56.109   2.230  1.00 11.95      B    C  
ATOM   2400  CG  TYR B  96      78.943 -56.462   2.122  1.00  8.72      B    C  
ATOM   2401  CD1 TYR B  96      78.505 -57.799   2.132  1.00  8.63      B    C  
ATOM   2402  CD2 TYR B  96      77.990 -55.468   1.986  1.00  9.35      B    C  
ATOM   2403  CE1 TYR B  96      77.136 -58.119   2.025  1.00  7.12      B    C  
ATOM   2404  CE2 TYR B  96      76.630 -55.778   1.875  1.00 11.00      B    C  
ATOM   2405  CZ  TYR B  96      76.214 -57.109   1.891  1.00  8.99      B    C  
ATOM   2406  OH  TYR B  96      74.866 -57.403   1.795  1.00 12.07      B    O  
ATOM   2407  N   THR B  97      83.448 -56.957   1.923  1.00 12.80      B    N  
ATOM   2408  CA  THR B  97      84.899 -56.757   1.863  1.00 14.02      B    C  
ATOM   2409  C   THR B  97      85.323 -56.052   0.575  1.00 13.84      B    C  
ATOM   2410  O   THR B  97      84.961 -56.489  -0.534  1.00 13.30      B    O  
ATOM   2411  CB  THR B  97      85.661 -58.106   1.883  1.00 14.96      B    C  
ATOM   2412  CG2 THR B  97      87.053 -57.933   2.476  1.00 15.94      B    C  
ATOM   2413  OG1 THR B  97      84.928 -59.072   2.640  1.00 20.57      B    O  
ATOM   2414  N   PHE B  98      86.098 -54.978   0.719  1.00 12.79      B    N  
ATOM   2415  CA  PHE B  98      86.743 -54.338  -0.427  1.00 11.92      B    C  
ATOM   2416  C   PHE B  98      88.089 -54.983  -0.667  1.00 12.11      B    C  
ATOM   2417  O   PHE B  98      88.773 -55.371   0.284  1.00 12.83      B    O  
ATOM   2418  CB  PHE B  98      86.958 -52.837  -0.199  1.00 10.73      B    C  
ATOM   2419  CG  PHE B  98      85.712 -52.032  -0.277  1.00  8.47      B    C  
ATOM   2420  CD1 PHE B  98      85.198 -51.648  -1.506  1.00  9.18      B    C  
ATOM   2421  CD2 PHE B  98      85.042 -51.651   0.880  1.00 10.13      B    C  
ATOM   2422  CE1 PHE B  98      84.030 -50.910  -1.587  1.00  7.90      B    C  
ATOM   2423  CE2 PHE B  98      83.873 -50.908   0.811  1.00  7.53      B    C  
ATOM   2424  CZ  PHE B  98      83.364 -50.535  -0.418  1.00 11.48      B    C  
ATOM   2425  N   GLY B  99      88.472 -55.093  -1.937  1.00 11.71      B    N  
ATOM   2426  CA  GLY B  99      89.860 -55.389  -2.296  1.00 11.70      B    C  
ATOM   2427  C   GLY B  99      90.790 -54.245  -1.897  1.00 12.71      B    C  
ATOM   2428  O   GLY B  99      90.337 -53.142  -1.559  1.00 13.19      B    O  
ATOM   2429  N   GLN B 100      92.090 -54.514  -1.944  1.00 13.32      B    N  
ATOM   2430  CA  GLN B 100      93.125 -53.573  -1.514  1.00 14.55      B    C  
ATOM   2431  C   GLN B 100      93.228 -52.326  -2.399  1.00 15.39      B    C  
ATOM   2432  O   GLN B 100      93.819 -51.318  -1.990  1.00 15.06      B    O  
ATOM   2433  CB  GLN B 100      94.486 -54.269  -1.442  1.00 14.18      B    C  
ATOM   2434  CG  GLN B 100      94.553 -55.437  -0.442  1.00 20.38      B    C  
ATOM   2435  CD  GLN B 100      94.139 -56.802  -1.043  1.00 27.52      B    C  
ATOM   2436  NE2 GLN B 100      94.772 -57.867  -0.546  1.00 27.03      B    N  
ATOM   2437  OE1 GLN B 100      93.265 -56.897  -1.931  1.00 21.21      B    O  
ATOM   2438  N   GLY B 101      92.652 -52.395  -3.599  1.00 14.96      B    N  
ATOM   2439  CA  GLY B 101      92.661 -51.263  -4.526  1.00 14.84      B    C  
ATOM   2440  C   GLY B 101      93.757 -51.331  -5.571  1.00 14.36      B    C  
ATOM   2441  O   GLY B 101      94.826 -51.883  -5.328  1.00 14.57      B    O  
ATOM   2442  N   THR B 102      93.471 -50.777  -6.746  1.00 14.20      B    N  
ATOM   2443  CA  THR B 102      94.463 -50.627  -7.804  1.00 14.01      B    C  
ATOM   2444  C   THR B 102      94.569 -49.159  -8.183  1.00 13.64      B    C  
ATOM   2445  O   THR B 102      93.600 -48.553  -8.651  1.00 12.89      B    O  
ATOM   2446  CB  THR B 102      94.094 -51.455  -9.057  1.00 14.47      B    C  
ATOM   2447  CG2 THR B 102      95.093 -51.191 -10.206  1.00 13.85      B    C  
ATOM   2448  OG1 THR B 102      94.130 -52.846  -8.727  1.00 16.44      B    O  
ATOM   2449  N   LYS B 103      95.748 -48.587  -7.965  1.00 14.31      B    N  
ATOM   2450  CA  LYS B 103      95.996 -47.208  -8.357  1.00 15.12      B    C  
ATOM   2451  C   LYS B 103      96.525 -47.165  -9.787  1.00 14.51      B    C  
ATOM   2452  O   LYS B 103      97.617 -47.659 -10.082  1.00 14.65      B    O  
ATOM   2453  CB  LYS B 103      96.972 -46.527  -7.406  1.00 16.01      B    C  
ATOM   2454  CG  LYS B 103      97.012 -45.024  -7.591  1.00 19.66      B    C  
ATOM   2455  CD  LYS B 103      98.040 -44.409  -6.675  1.00 25.08      B    C  
ATOM   2456  CE  LYS B 103      97.708 -42.970  -6.408  1.00 26.40      B    C  
ATOM   2457  NZ  LYS B 103      98.578 -42.454  -5.317  1.00 34.08      B    N1+
ATOM   2458  N   LEU B 104      95.727 -46.586 -10.670  1.00 14.50      B    N  
ATOM   2459  CA  LEU B 104      96.054 -46.543 -12.088  1.00 16.25      B    C  
ATOM   2460  C   LEU B 104      96.546 -45.144 -12.466  1.00 16.05      B    C  
ATOM   2461  O   LEU B 104      95.810 -44.164 -12.344  1.00 16.24      B    O  
ATOM   2462  CB  LEU B 104      94.826 -46.963 -12.914  1.00 15.65      B    C  
ATOM   2463  CG  LEU B 104      94.851 -46.869 -14.438  1.00 17.62      B    C  
ATOM   2464  CD1 LEU B 104      95.966 -47.711 -15.042  1.00 19.40      B    C  
ATOM   2465  CD2 LEU B 104      93.514 -47.316 -14.960  1.00 18.80      B    C  
ATOM   2466  N   GLU B 105      97.796 -45.056 -12.904  1.00 17.03      B    N  
ATOM   2467  CA  GLU B 105      98.408 -43.763 -13.227  1.00 18.62      B    C  
ATOM   2468  C   GLU B 105      98.887 -43.668 -14.682  1.00 18.57      B    C  
ATOM   2469  O   GLU B 105      99.207 -44.688 -15.303  1.00 17.09      B    O  
ATOM   2470  CB  GLU B 105      99.535 -43.454 -12.242  1.00 18.54      B    C  
ATOM   2471  CG  GLU B 105      99.004 -43.153 -10.825  1.00 24.73      B    C  
ATOM   2472  CD  GLU B 105     100.101 -42.913  -9.798  1.00 31.41      B    C  
ATOM   2473  OE1 GLU B 105     100.957 -43.813  -9.596  1.00 34.47      B    O  
ATOM   2474  OE2 GLU B 105     100.101 -41.820  -9.185  1.00 32.31      B    O1-
ATOM   2475  N   ILE B 106      98.915 -42.442 -15.211  1.00 18.02      B    N  
ATOM   2476  CA  ILE B 106      99.286 -42.190 -16.608  1.00 18.49      B    C  
ATOM   2477  C   ILE B 106     100.790 -42.307 -16.844  1.00 18.29      B    C  
ATOM   2478  O   ILE B 106     101.592 -41.727 -16.114  1.00 17.95      B    O  
ATOM   2479  CB  ILE B 106      98.805 -40.806 -17.103  1.00 18.96      B    C  
ATOM   2480  CG1 ILE B 106      97.300 -40.647 -16.875  1.00 18.89      B    C  
ATOM   2481  CG2 ILE B 106      99.160 -40.604 -18.586  1.00 20.27      B    C  
ATOM   2482  CD1 ILE B 106      96.701 -39.338 -17.391  1.00 23.70      B    C  
ATOM   2483  N   LYS B 107     101.157 -43.069 -17.868  1.00 17.92      B    N  
ATOM   2484  CA  LYS B 107     102.529 -43.126 -18.338  1.00 19.13      B    C  
ATOM   2485  C   LYS B 107     102.782 -41.957 -19.301  1.00 19.17      B    C  
ATOM   2486  O   LYS B 107     102.014 -41.730 -20.236  1.00 20.25      B    O  
ATOM   2487  CB  LYS B 107     102.774 -44.463 -19.035  1.00 20.08      B    C  
ATOM   2488  CG  LYS B 107     104.221 -44.908 -19.059  1.00 23.50      B    C  
ATOM   2489  CD  LYS B 107     104.382 -46.293 -19.677  1.00 27.27      B    C  
ATOM   2490  CE  LYS B 107     103.993 -47.393 -18.701  1.00 29.01      B    C  
ATOM   2491  NZ  LYS B 107     104.443 -48.719 -19.191  1.00 32.00      B    N1+
ATOM   2492  N   ARG B 108     103.842 -41.199 -19.053  1.00 18.83      B    N  
ATOM   2493  CA  ARG B 108     104.228 -40.103 -19.951  1.00 17.77      B    C  
ATOM   2494  C   ARG B 108     105.736 -40.095 -20.126  1.00 17.17      B    C  
ATOM   2495  O   ARG B 108     106.434 -40.919 -19.537  1.00 17.93      B    O  
ATOM   2496  CB  ARG B 108     103.712 -38.742 -19.444  1.00 16.96      B    C  
ATOM   2497  CG  ARG B 108     104.200 -38.328 -18.056  1.00 16.12      B    C  
ATOM   2498  CD  ARG B 108     104.338 -36.809 -17.933  1.00 16.45      B    C  
ATOM   2499  NE  ARG B 108     105.471 -36.308 -18.720  1.00 13.97      B    N  
ATOM   2500  CZ  ARG B 108     105.601 -35.057 -19.155  1.00 11.87      B    C  
ATOM   2501  NH1 ARG B 108     104.667 -34.141 -18.896  1.00  8.76      B    N1+
ATOM   2502  NH2 ARG B 108     106.671 -34.730 -19.865  1.00  8.15      B    N  
ATOM   2503  N   THR B 109     106.239 -39.179 -20.943  1.00 16.82      B    N  
ATOM   2504  CA  THR B 109     107.677 -39.053 -21.142  1.00 16.40      B    C  
ATOM   2505  C   THR B 109     108.342 -38.490 -19.893  1.00 15.87      B    C  
ATOM   2506  O   THR B 109     107.712 -37.799 -19.093  1.00 15.14      B    O  
ATOM   2507  CB  THR B 109     108.012 -38.126 -22.329  1.00 16.44      B    C  
ATOM   2508  CG2 THR B 109     107.410 -38.666 -23.627  1.00 16.45      B    C  
ATOM   2509  OG1 THR B 109     107.474 -36.826 -22.070  1.00 18.11      B    O  
ATOM   2510  N   VAL B 110     109.625 -38.796 -19.755  1.00 16.52      B    N  
ATOM   2511  CA  VAL B 110     110.459 -38.311 -18.668  1.00 17.14      B    C  
ATOM   2512  C   VAL B 110     110.510 -36.779 -18.656  1.00 17.38      B    C  
ATOM   2513  O   VAL B 110     110.677 -36.145 -19.701  1.00 16.96      B    O  
ATOM   2514  CB  VAL B 110     111.883 -38.912 -18.787  1.00 17.70      B    C  
ATOM   2515  CG1 VAL B 110     112.785 -38.427 -17.662  1.00 16.44      B    C  
ATOM   2516  CG2 VAL B 110     111.801 -40.446 -18.783  1.00 17.87      B    C  
ATOM   2517  N   ALA B 111     110.320 -36.200 -17.470  1.00 16.88      B    N  
ATOM   2518  CA  ALA B 111     110.440 -34.761 -17.266  1.00 15.38      B    C  
ATOM   2519  C   ALA B 111     111.274 -34.520 -16.016  1.00 15.75      B    C  
ATOM   2520  O   ALA B 111     110.926 -34.995 -14.936  1.00 15.25      B    O  
ATOM   2521  CB  ALA B 111     109.076 -34.125 -17.132  1.00 14.75      B    C  
ATOM   2522  N   ALA B 112     112.390 -33.810 -16.178  1.00 14.82      B    N  
ATOM   2523  CA  ALA B 112     113.254 -33.467 -15.061  1.00 15.05      B    C  
ATOM   2524  C   ALA B 112     112.550 -32.427 -14.188  1.00 14.00      B    C  
ATOM   2525  O   ALA B 112     111.824 -31.580 -14.703  1.00 14.33      B    O  
ATOM   2526  CB  ALA B 112     114.594 -32.930 -15.566  1.00 15.42      B    C  
ATOM   2527  N   PRO B 113     112.746 -32.496 -12.864  1.00 13.66      B    N  
ATOM   2528  CA  PRO B 113     112.139 -31.480 -11.998  1.00 13.85      B    C  
ATOM   2529  C   PRO B 113     112.846 -30.132 -12.087  1.00 12.97      B    C  
ATOM   2530  O   PRO B 113     114.055 -30.084 -12.298  1.00 11.87      B    O  
ATOM   2531  CB  PRO B 113     112.346 -32.056 -10.594  1.00 13.94      B    C  
ATOM   2532  CG  PRO B 113     113.593 -32.879 -10.712  1.00 14.23      B    C  
ATOM   2533  CD  PRO B 113     113.562 -33.464 -12.102  1.00 13.69      B    C  
ATOM   2534  N   SER B 114     112.087 -29.052 -11.940  1.00 13.39      B    N  
ATOM   2535  CA  SER B 114     112.670 -27.761 -11.558  1.00 14.18      B    C  
ATOM   2536  C   SER B 114     112.869 -27.761 -10.040  1.00 12.96      B    C  
ATOM   2537  O   SER B 114     111.938 -28.071  -9.296  1.00 13.70      B    O  
ATOM   2538  CB  SER B 114     111.739 -26.608 -11.950  1.00 13.65      B    C  
ATOM   2539  OG  SER B 114     111.599 -26.528 -13.356  1.00 19.42      B    O  
ATOM   2540  N   VAL B 115     114.063 -27.390  -9.586  1.00 12.22      B    N  
ATOM   2541  CA  VAL B 115     114.401 -27.428  -8.160  1.00 11.47      B    C  
ATOM   2542  C   VAL B 115     114.537 -26.016  -7.573  1.00 12.05      B    C  
ATOM   2543  O   VAL B 115     115.166 -25.137  -8.174  1.00 11.94      B    O  
ATOM   2544  CB  VAL B 115     115.695 -28.247  -7.905  1.00 12.03      B    C  
ATOM   2545  CG1 VAL B 115     115.926 -28.455  -6.405  1.00 11.52      B    C  
ATOM   2546  CG2 VAL B 115     115.648 -29.610  -8.641  1.00  9.57      B    C  
ATOM   2547  N   PHE B 116     113.923 -25.805  -6.412  1.00 10.96      B    N  
ATOM   2548  CA  PHE B 116     113.983 -24.521  -5.700  1.00 11.44      B    C  
ATOM   2549  C   PHE B 116     114.218 -24.772  -4.214  1.00 11.92      B    C  
ATOM   2550  O   PHE B 116     113.692 -25.741  -3.653  1.00 11.64      B    O  
ATOM   2551  CB  PHE B 116     112.687 -23.709  -5.870  1.00  9.93      B    C  
ATOM   2552  CG  PHE B 116     112.237 -23.547  -7.309  1.00 13.80      B    C  
ATOM   2553  CD1 PHE B 116     111.405 -24.499  -7.908  1.00 12.44      B    C  
ATOM   2554  CD2 PHE B 116     112.628 -22.433  -8.056  1.00 11.68      B    C  
ATOM   2555  CE1 PHE B 116     110.980 -24.348  -9.234  1.00 14.28      B    C  
ATOM   2556  CE2 PHE B 116     112.206 -22.269  -9.381  1.00 13.53      B    C  
ATOM   2557  CZ  PHE B 116     111.381 -23.223  -9.972  1.00 12.78      B    C  
ATOM   2558  N   ILE B 117     115.005 -23.900  -3.585  1.00 11.41      B    N  
ATOM   2559  CA  ILE B 117     115.239 -23.961  -2.143  1.00 10.99      B    C  
ATOM   2560  C   ILE B 117     114.746 -22.673  -1.473  1.00 11.25      B    C  
ATOM   2561  O   ILE B 117     114.930 -21.583  -2.007  1.00 11.80      B    O  
ATOM   2562  CB  ILE B 117     116.732 -24.273  -1.805  1.00 10.31      B    C  
ATOM   2563  CG1 ILE B 117     116.898 -24.628  -0.319  1.00  9.55      B    C  
ATOM   2564  CG2 ILE B 117     117.674 -23.125  -2.248  1.00 11.23      B    C  
ATOM   2565  CD1 ILE B 117     118.213 -25.323   0.013  1.00 11.00      B    C  
ATOM   2566  N   PHE B 118     114.083 -22.813  -0.333  1.00 10.96      B    N  
ATOM   2567  CA  PHE B 118     113.582 -21.671   0.421  1.00 12.85      B    C  
ATOM   2568  C   PHE B 118     114.150 -21.710   1.833  1.00 13.44      B    C  
ATOM   2569  O   PHE B 118     114.018 -22.723   2.524  1.00 13.41      B    O  
ATOM   2570  CB  PHE B 118     112.056 -21.676   0.532  1.00 12.16      B    C  
ATOM   2571  CG  PHE B 118     111.328 -21.875  -0.777  1.00 14.84      B    C  
ATOM   2572  CD1 PHE B 118     111.143 -20.816  -1.659  1.00 15.59      B    C  
ATOM   2573  CD2 PHE B 118     110.787 -23.112  -1.100  1.00 16.72      B    C  
ATOM   2574  CE1 PHE B 118     110.452 -20.998  -2.858  1.00 17.02      B    C  
ATOM   2575  CE2 PHE B 118     110.090 -23.303  -2.300  1.00 18.92      B    C  
ATOM   2576  CZ  PHE B 118     109.922 -22.242  -3.176  1.00 16.96      B    C  
ATOM   2577  N   PRO B 119     114.772 -20.606   2.270  1.00 13.69      B    N  
ATOM   2578  CA  PRO B 119     115.187 -20.477   3.666  1.00 13.19      B    C  
ATOM   2579  C   PRO B 119     113.987 -20.241   4.585  1.00 13.60      B    C  
ATOM   2580  O   PRO B 119     112.909 -19.846   4.107  1.00 12.89      B    O  
ATOM   2581  CB  PRO B 119     116.101 -19.245   3.651  1.00 13.42      B    C  
ATOM   2582  CG  PRO B 119     115.632 -18.438   2.485  1.00 15.57      B    C  
ATOM   2583  CD  PRO B 119     115.131 -19.425   1.462  1.00 14.19      B    C  
ATOM   2584  N   PRO B 120     114.164 -20.474   5.903  1.00 13.30      B    N  
ATOM   2585  CA  PRO B 120     113.108 -20.107   6.836  1.00 14.04      B    C  
ATOM   2586  C   PRO B 120     112.882 -18.594   6.844  1.00 15.44      B    C  
ATOM   2587  O   PRO B 120     113.818 -17.823   6.619  1.00 15.75      B    O  
ATOM   2588  CB  PRO B 120     113.647 -20.575   8.191  1.00 13.26      B    C  
ATOM   2589  CG  PRO B 120     115.098 -20.652   8.032  1.00 13.96      B    C  
ATOM   2590  CD  PRO B 120     115.354 -21.002   6.592  1.00 13.11      B    C  
ATOM   2591  N   SER B 121     111.642 -18.187   7.078  1.00 16.75      B    N  
ATOM   2592  CA  SER B 121     111.286 -16.779   7.165  1.00 18.41      B    C  
ATOM   2593  C   SER B 121     111.792 -16.192   8.482  1.00 20.43      B    C  
ATOM   2594  O   SER B 121     111.977 -16.923   9.463  1.00 19.61      B    O  
ATOM   2595  CB  SER B 121     109.766 -16.629   7.097  1.00 18.39      B    C  
ATOM   2596  OG  SER B 121     109.146 -17.209   8.236  1.00 16.65      B    O  
ATOM   2597  N   ASP B 122     111.998 -14.874   8.507  1.00 22.37      B    N  
ATOM   2598  CA  ASP B 122     112.341 -14.178   9.755  1.00 24.40      B    C  
ATOM   2599  C   ASP B 122     111.219 -14.347  10.786  1.00 23.65      B    C  
ATOM   2600  O   ASP B 122     111.480 -14.491  11.981  1.00 23.43      B    O  
ATOM   2601  CB  ASP B 122     112.638 -12.692   9.498  1.00 25.80      B    C  
ATOM   2602  CG  ASP B 122     113.979 -12.469   8.784  1.00 31.25      B    C  
ATOM   2603  OD1 ASP B 122     114.921 -13.275   8.989  1.00 34.85      B    O  
ATOM   2604  OD2 ASP B 122     114.096 -11.483   8.019  1.00 35.32      B    O1-
ATOM   2605  N   GLU B 123     109.977 -14.363  10.301  1.00 23.02      B    N  
ATOM   2606  CA  GLU B 123     108.814 -14.547  11.156  1.00 23.51      B    C  
ATOM   2607  C   GLU B 123     108.855 -15.895  11.884  1.00 23.36      B    C  
ATOM   2608  O   GLU B 123     108.579 -15.957  13.084  1.00 24.04      B    O  
ATOM   2609  CB  GLU B 123     107.519 -14.399  10.353  1.00 23.46      B    C  
ATOM   2610  CG  GLU B 123     106.267 -14.320  11.221  1.00 27.40      B    C  
ATOM   2611  CD  GLU B 123     104.954 -14.408  10.430  1.00 32.67      B    C  
ATOM   2612  OE1 GLU B 123     104.980 -14.587   9.184  1.00 31.29      B    O  
ATOM   2613  OE2 GLU B 123     103.885 -14.291  11.071  1.00 32.82      B    O1-
ATOM   2614  N   GLN B 124     109.204 -16.967  11.174  1.00 22.41      B    N  
ATOM   2615  CA  GLN B 124     109.315 -18.267  11.827  1.00 22.32      B    C  
ATOM   2616  C   GLN B 124     110.476 -18.264  12.810  1.00 23.06      B    C  
ATOM   2617  O   GLN B 124     110.341 -18.757  13.934  1.00 22.73      B    O  
ATOM   2618  CB  GLN B 124     109.461 -19.433  10.836  1.00 21.81      B    C  
ATOM   2619  CG  GLN B 124     109.516 -20.793  11.555  1.00 19.84      B    C  
ATOM   2620  CD  GLN B 124     109.844 -21.990  10.668  1.00 20.42      B    C  
ATOM   2621  NE2 GLN B 124     109.412 -23.169  11.106  1.00 17.49      B    N  
ATOM   2622  OE1 GLN B 124     110.496 -21.868   9.627  1.00 19.62      B    O  
ATOM   2623  N   LEU B 125     111.605 -17.702  12.385  1.00 23.72      B    N  
ATOM   2624  CA  LEU B 125     112.802 -17.677  13.219  1.00 25.70      B    C  
ATOM   2625  C   LEU B 125     112.556 -17.048  14.595  1.00 26.96      B    C  
ATOM   2626  O   LEU B 125     113.112 -17.510  15.587  1.00 28.22      B    O  
ATOM   2627  CB  LEU B 125     113.972 -17.011  12.488  1.00 25.66      B    C  
ATOM   2628  CG  LEU B 125     114.700 -17.894  11.467  1.00 24.58      B    C  
ATOM   2629  CD1 LEU B 125     115.739 -17.098  10.692  1.00 23.54      B    C  
ATOM   2630  CD2 LEU B 125     115.349 -19.101  12.135  1.00 24.42      B    C  
ATOM   2631  N   LYS B 126     111.701 -16.030  14.659  1.00 28.88      B    N  
ATOM   2632  CA  LYS B 126     111.295 -15.445  15.944  1.00 31.06      B    C  
ATOM   2633  C   LYS B 126     110.825 -16.493  16.962  1.00 32.21      B    C  
ATOM   2634  O   LYS B 126     110.969 -16.285  18.167  1.00 33.94      B    O  
ATOM   2635  CB  LYS B 126     110.186 -14.405  15.756  1.00 31.12      B    C  
ATOM   2636  CG  LYS B 126     110.627 -13.110  15.097  1.00 33.03      B    C  
ATOM   2637  CD  LYS B 126     109.519 -12.067  15.149  1.00 33.81      B    C  
ATOM   2638  N   SER B 127     110.277 -17.610  16.477  1.00 32.17      B    N  
ATOM   2639  CA  SER B 127     109.652 -18.627  17.335  1.00 31.81      B    C  
ATOM   2640  C   SER B 127     110.557 -19.798  17.737  1.00 31.52      B    C  
ATOM   2641  O   SER B 127     110.095 -20.733  18.401  1.00 32.20      B    O  
ATOM   2642  CB  SER B 127     108.382 -19.174  16.674  1.00 32.57      B    C  
ATOM   2643  OG  SER B 127     108.693 -20.140  15.674  1.00 35.85      B    O  
ATOM   2644  N   GLY B 128     111.824 -19.770  17.331  1.00 30.11      B    N  
ATOM   2645  CA  GLY B 128     112.784 -20.786  17.777  1.00 28.76      B    C  
ATOM   2646  C   GLY B 128     112.967 -22.002  16.881  1.00 28.69      B    C  
ATOM   2647  O   GLY B 128     113.806 -22.869  17.163  1.00 28.48      B    O  
ATOM   2648  N   THR B 129     112.192 -22.072  15.800  1.00 27.89      B    N  
ATOM   2649  CA  THR B 129     112.317 -23.167  14.833  1.00 26.50      B    C  
ATOM   2650  C   THR B 129     112.636 -22.638  13.425  1.00 24.72      B    C  
ATOM   2651  O   THR B 129     112.217 -21.536  13.050  1.00 24.63      B    O  
ATOM   2652  CB  THR B 129     111.062 -24.083  14.862  1.00 27.00      B    C  
ATOM   2653  CG2 THR B 129     111.213 -25.285  13.931  1.00 27.66      B    C  
ATOM   2654  OG1 THR B 129     110.880 -24.578  16.194  1.00 27.82      B    O  
ATOM   2655  N   ALA B 130     113.419 -23.415  12.681  1.00 22.02      B    N  
ATOM   2656  CA  ALA B 130     113.770 -23.104  11.301  1.00 20.28      B    C  
ATOM   2657  C   ALA B 130     113.385 -24.258  10.371  1.00 19.38      B    C  
ATOM   2658  O   ALA B 130     113.884 -25.382  10.518  1.00 18.27      B    O  
ATOM   2659  CB  ALA B 130     115.253 -22.829  11.192  1.00 19.91      B    C  
ATOM   2660  N   SER B 131     112.488 -23.976   9.428  1.00 17.75      B    N  
ATOM   2661  CA  SER B 131     112.118 -24.945   8.398  1.00 15.82      B    C  
ATOM   2662  C   SER B 131     112.768 -24.537   7.084  1.00 15.59      B    C  
ATOM   2663  O   SER B 131     112.547 -23.426   6.596  1.00 15.23      B    O  
ATOM   2664  CB  SER B 131     110.602 -24.995   8.216  1.00 15.78      B    C  
ATOM   2665  OG  SER B 131     109.932 -25.294   9.425  1.00 14.51      B    O  
ATOM   2666  N   VAL B 132     113.580 -25.426   6.525  1.00 14.70      B    N  
ATOM   2667  CA  VAL B 132     114.196 -25.202   5.221  1.00 14.47      B    C  
ATOM   2668  C   VAL B 132     113.469 -26.118   4.231  1.00 14.27      B    C  
ATOM   2669  O   VAL B 132     113.373 -27.326   4.454  1.00 14.09      B    O  
ATOM   2670  CB  VAL B 132     115.723 -25.494   5.248  1.00 14.32      B    C  
ATOM   2671  CG1 VAL B 132     116.389 -24.983   3.995  1.00 13.83      B    C  
ATOM   2672  CG2 VAL B 132     116.371 -24.849   6.477  1.00 14.15      B    C  
ATOM   2673  N   VAL B 133     112.936 -25.531   3.162  1.00 13.10      B    N  
ATOM   2674  CA  VAL B 133     112.077 -26.255   2.217  1.00 11.90      B    C  
ATOM   2675  C   VAL B 133     112.740 -26.360   0.840  1.00 13.18      B    C  
ATOM   2676  O   VAL B 133     113.271 -25.369   0.320  1.00 13.16      B    O  
ATOM   2677  CB  VAL B 133     110.671 -25.607   2.118  1.00 11.31      B    C  
ATOM   2678  CG1 VAL B 133     109.801 -26.296   1.061  1.00  8.68      B    C  
ATOM   2679  CG2 VAL B 133     109.970 -25.640   3.467  1.00  8.91      B    C  
ATOM   2680  N   CYS B 134     112.736 -27.573   0.283  1.00 13.66      B    N  
ATOM   2681  CA  CYS B 134     113.195 -27.837  -1.085  1.00 14.73      B    C  
ATOM   2682  C   CYS B 134     112.007 -28.312  -1.918  1.00 14.81      B    C  
ATOM   2683  O   CYS B 134     111.262 -29.209  -1.509  1.00 15.54      B    O  
ATOM   2684  CB  CYS B 134     114.306 -28.888  -1.083  1.00 15.35      B    C  
ATOM   2685  SG  CYS B 134     115.170 -29.189  -2.655  1.00 20.36      B    S  
ATOM   2686  N   LEU B 135     111.818 -27.690  -3.075  1.00 13.66      B    N  
ATOM   2687  CA  LEU B 135     110.713 -28.033  -3.959  1.00 12.74      B    C  
ATOM   2688  C   LEU B 135     111.233 -28.668  -5.241  1.00 11.65      B    C  
ATOM   2689  O   LEU B 135     112.153 -28.143  -5.860  1.00 11.17      B    O  
ATOM   2690  CB  LEU B 135     109.880 -26.781  -4.286  1.00 12.93      B    C  
ATOM   2691  CG  LEU B 135     108.889 -26.871  -5.459  1.00 14.48      B    C  
ATOM   2692  CD1 LEU B 135     107.679 -27.730  -5.086  1.00 10.46      B    C  
ATOM   2693  CD2 LEU B 135     108.443 -25.483  -5.900  1.00 12.49      B    C  
ATOM   2694  N   LEU B 136     110.658 -29.808  -5.622  1.00 11.00      B    N  
ATOM   2695  CA  LEU B 136     110.885 -30.382  -6.954  1.00 11.14      B    C  
ATOM   2696  C   LEU B 136     109.569 -30.300  -7.700  1.00 10.67      B    C  
ATOM   2697  O   LEU B 136     108.580 -30.913  -7.303  1.00  9.25      B    O  
ATOM   2698  CB  LEU B 136     111.378 -31.840  -6.917  1.00 11.68      B    C  
ATOM   2699  CG  LEU B 136     112.185 -32.485  -5.780  1.00 15.43      B    C  
ATOM   2700  CD1 LEU B 136     112.839 -33.768  -6.285  1.00 15.07      B    C  
ATOM   2701  CD2 LEU B 136     113.225 -31.589  -5.147  1.00 15.52      B    C  
ATOM   2702  N   ASN B 137     109.568 -29.520  -8.776  1.00 10.83      B    N  
ATOM   2703  CA  ASN B 137     108.356 -29.134  -9.461  1.00 11.31      B    C  
ATOM   2704  C   ASN B 137     108.205 -29.874 -10.790  1.00 11.84      B    C  
ATOM   2705  O   ASN B 137     109.109 -29.841 -11.639  1.00 11.28      B    O  
ATOM   2706  CB  ASN B 137     108.370 -27.617  -9.697  1.00 12.00      B    C  
ATOM   2707  CG  ASN B 137     107.020 -27.079 -10.114  1.00 16.03      B    C  
ATOM   2708  ND2 ASN B 137     106.910 -26.643 -11.369  1.00 17.11      B    N  
ATOM   2709  OD1 ASN B 137     106.083 -27.057  -9.320  1.00 17.30      B    O  
ATOM   2710  N   ASN B 138     107.061 -30.543 -10.951  1.00 11.27      B    N  
ATOM   2711  CA  ASN B 138     106.628 -31.110 -12.237  1.00 11.46      B    C  
ATOM   2712  C   ASN B 138     107.603 -32.078 -12.905  1.00 11.03      B    C  
ATOM   2713  O   ASN B 138     108.116 -31.815 -13.994  1.00 11.27      B    O  
ATOM   2714  CB  ASN B 138     106.217 -30.002 -13.215  1.00 11.56      B    C  
ATOM   2715  CG  ASN B 138     105.015 -29.217 -12.732  1.00 15.12      B    C  
ATOM   2716  ND2 ASN B 138     104.210 -28.747 -13.667  1.00 21.12      B    N  
ATOM   2717  OD1 ASN B 138     104.809 -29.038 -11.535  1.00 21.85      B    O  
ATOM   2718  N   PHE B 139     107.827 -33.212 -12.263  1.00 11.09      B    N  
ATOM   2719  CA  PHE B 139     108.710 -34.224 -12.817  1.00 11.29      B    C  
ATOM   2720  C   PHE B 139     107.981 -35.546 -13.104  1.00 12.37      B    C  
ATOM   2721  O   PHE B 139     106.874 -35.790 -12.600  1.00 12.08      B    O  
ATOM   2722  CB  PHE B 139     109.910 -34.452 -11.895  1.00 10.33      B    C  
ATOM   2723  CG  PHE B 139     109.539 -34.867 -10.495  1.00 12.77      B    C  
ATOM   2724  CD1 PHE B 139     109.296 -33.911  -9.508  1.00 10.98      B    C  
ATOM   2725  CD2 PHE B 139     109.455 -36.220 -10.155  1.00 12.79      B    C  
ATOM   2726  CE1 PHE B 139     108.959 -34.302  -8.200  1.00 12.55      B    C  
ATOM   2727  CE2 PHE B 139     109.119 -36.617  -8.858  1.00 11.76      B    C  
ATOM   2728  CZ  PHE B 139     108.879 -35.655  -7.877  1.00 11.65      B    C  
ATOM   2729  N   TYR B 140     108.611 -36.382 -13.927  1.00 12.55      B    N  
ATOM   2730  CA  TYR B 140     108.132 -37.733 -14.195  1.00 13.83      B    C  
ATOM   2731  C   TYR B 140     109.341 -38.596 -14.549  1.00 14.43      B    C  
ATOM   2732  O   TYR B 140     110.205 -38.144 -15.296  1.00 15.24      B    O  
ATOM   2733  CB  TYR B 140     107.081 -37.761 -15.322  1.00 13.26      B    C  
ATOM   2734  CG  TYR B 140     106.471 -39.138 -15.486  1.00 14.74      B    C  
ATOM   2735  CD1 TYR B 140     107.083 -40.102 -16.295  1.00 17.27      B    C  
ATOM   2736  CD2 TYR B 140     105.312 -39.499 -14.790  1.00 13.72      B    C  
ATOM   2737  CE1 TYR B 140     106.551 -41.387 -16.411  1.00 15.72      B    C  
ATOM   2738  CE2 TYR B 140     104.772 -40.768 -14.909  1.00 16.16      B    C  
ATOM   2739  CZ  TYR B 140     105.396 -41.704 -15.724  1.00 16.67      B    C  
ATOM   2740  OH  TYR B 140     104.870 -42.964 -15.856  1.00 21.00      B    O  
ATOM   2741  N   PRO B 141     109.424 -39.834 -14.016  1.00 15.09      B    N  
ATOM   2742  CA  PRO B 141     108.523 -40.537 -13.099  1.00 16.25      B    C  
ATOM   2743  C   PRO B 141     108.601 -40.039 -11.654  1.00 17.52      B    C  
ATOM   2744  O   PRO B 141     109.449 -39.197 -11.342  1.00 17.07      B    O  
ATOM   2745  CB  PRO B 141     108.999 -41.994 -13.195  1.00 16.13      B    C  
ATOM   2746  CG  PRO B 141     110.422 -41.895 -13.556  1.00 15.35      B    C  
ATOM   2747  CD  PRO B 141     110.506 -40.720 -14.486  1.00 14.51      B    C  
ATOM   2748  N   ARG B 142     107.719 -40.585 -10.808  1.00 18.93      B    N  
ATOM   2749  CA AARG B 142     107.568 -40.189  -9.402  0.50 19.87      B    C  
ATOM   2750  CA BARG B 142     107.579 -40.163  -9.413  0.50 19.97      B    C  
ATOM   2751  C   ARG B 142     108.848 -40.363  -8.587  1.00 20.67      B    C  
ATOM   2752  O   ARG B 142     109.100 -39.611  -7.645  1.00 21.31      B    O  
ATOM   2753  CB AARG B 142     106.433 -40.996  -8.759  0.50 19.70      B    C  
ATOM   2754  CB BARG B 142     106.399 -40.885  -8.753  0.50 19.91      B    C  
ATOM   2755  CG AARG B 142     105.949 -40.487  -7.400  0.50 20.76      B    C  
ATOM   2756  CG BARG B 142     106.095 -40.434  -7.326  0.50 21.36      B    C  
ATOM   2757  CD AARG B 142     104.943 -41.458  -6.795  0.50 21.58      B    C  
ATOM   2758  CD BARG B 142     104.688 -40.821  -6.921  0.50 23.01      B    C  
ATOM   2759  NE AARG B 142     104.298 -40.957  -5.583  0.50 22.18      B    N  
ATOM   2760  NE BARG B 142     104.393 -42.204  -7.277  0.50 24.86      B    N  
ATOM   2761  CZ AARG B 142     104.758 -41.160  -4.352  0.50 22.19      B    C  
ATOM   2762  CZ BARG B 142     103.168 -42.695  -7.421  0.50 26.51      B    C  
ATOM   2763  NH1AARG B 142     105.881 -41.837  -4.162  0.50 24.05      B    N1+
ATOM   2764  NH1BARG B 142     102.106 -41.917  -7.241  0.50 24.20      B    N1+
ATOM   2765  NH2AARG B 142     104.101 -40.677  -3.310  0.50 21.86      B    N  
ATOM   2766  NH2BARG B 142     103.004 -43.970  -7.750  0.50 28.92      B    N  
ATOM   2767  N   GLU B 143     109.645 -41.364  -8.946  1.00 21.60      B    N  
ATOM   2768  CA  GLU B 143     110.858 -41.699  -8.200  1.00 24.08      B    C  
ATOM   2769  C   GLU B 143     111.919 -40.597  -8.245  1.00 24.13      B    C  
ATOM   2770  O   GLU B 143     112.386 -40.195  -9.314  1.00 24.60      B    O  
ATOM   2771  CB  GLU B 143     111.438 -43.042  -8.673  1.00 24.90      B    C  
ATOM   2772  CG  GLU B 143     110.614 -44.272  -8.228  1.00 29.76      B    C  
ATOM   2773  CD  GLU B 143     109.265 -44.413  -8.954  1.00 34.69      B    C  
ATOM   2774  OE1 GLU B 143     109.216 -44.214 -10.193  1.00 33.06      B    O  
ATOM   2775  OE2 GLU B 143     108.252 -44.728  -8.280  1.00 35.42      B    O1-
ATOM   2776  N   ALA B 144     112.281 -40.114  -7.063  1.00 24.21      B    N  
ATOM   2777  CA  ALA B 144     113.233 -39.023  -6.910  1.00 24.74      B    C  
ATOM   2778  C   ALA B 144     113.872 -39.124  -5.538  1.00 24.99      B    C  
ATOM   2779  O   ALA B 144     113.213 -39.505  -4.568  1.00 24.89      B    O  
ATOM   2780  CB  ALA B 144     112.531 -37.669  -7.072  1.00 24.04      B    C  
ATOM   2781  N   LYS B 145     115.154 -38.789  -5.466  1.00 25.35      B    N  
ATOM   2782  CA  LYS B 145     115.868 -38.753  -4.199  1.00 26.14      B    C  
ATOM   2783  C   LYS B 145     116.277 -37.320  -3.881  1.00 25.63      B    C  
ATOM   2784  O   LYS B 145     116.901 -36.636  -4.706  1.00 24.79      B    O  
ATOM   2785  CB  LYS B 145     117.115 -39.638  -4.248  1.00 26.92      B    C  
ATOM   2786  CG  LYS B 145     117.715 -39.946  -2.869  1.00 31.49      B    C  
ATOM   2787  CD  LYS B 145     119.248 -39.805  -2.843  1.00 36.45      B    C  
ATOM   2788  CE  LYS B 145     119.957 -40.765  -3.798  1.00 40.10      B    C  
ATOM   2789  NZ  LYS B 145     121.445 -40.600  -3.749  1.00 43.92      B    N1+
ATOM   2790  N   VAL B 146     115.916 -36.884  -2.679  1.00 24.96      B    N  
ATOM   2791  CA  VAL B 146     116.335 -35.597  -2.149  1.00 24.97      B    C  
ATOM   2792  C   VAL B 146     117.267 -35.851  -0.968  1.00 25.20      B    C  
ATOM   2793  O   VAL B 146     116.899 -36.554  -0.024  1.00 25.24      B    O  
ATOM   2794  CB  VAL B 146     115.119 -34.776  -1.651  1.00 24.97      B    C  
ATOM   2795  CG1 VAL B 146     115.564 -33.439  -1.088  1.00 23.96      B    C  
ATOM   2796  CG2 VAL B 146     114.115 -34.578  -2.764  1.00 24.08      B    C  
ATOM   2797  N   GLN B 147     118.475 -35.300  -1.011  1.00 25.23      B    N  
ATOM   2798  CA  GLN B 147     119.283 -35.286   0.209  1.00 25.97      B    C  
ATOM   2799  C   GLN B 147     119.762 -33.911   0.628  1.00 24.60      B    C  
ATOM   2800  O   GLN B 147     120.192 -33.106  -0.197  1.00 23.86      B    O  
ATOM   2801  CB  GLN B 147     120.415 -36.325   0.199  1.00 27.24      B    C  
ATOM   2802  CG  GLN B 147     121.429 -36.234  -0.922  1.00 32.75      B    C  
ATOM   2803  CD  GLN B 147     122.386 -37.435  -0.926  1.00 40.68      B    C  
ATOM   2804  NE2 GLN B 147     123.621 -37.207  -1.371  1.00 41.40      B    N  
ATOM   2805  OE1 GLN B 147     122.016 -38.550  -0.531  1.00 41.91      B    O  
ATOM   2806  N   TRP B 148     119.639 -33.654   1.925  1.00 23.55      B    N  
ATOM   2807  CA  TRP B 148     120.021 -32.392   2.536  1.00 23.39      B    C  
ATOM   2808  C   TRP B 148     121.472 -32.376   2.985  1.00 24.69      B    C  
ATOM   2809  O   TRP B 148     121.995 -33.378   3.481  1.00 25.25      B    O  
ATOM   2810  CB  TRP B 148     119.133 -32.121   3.738  1.00 22.42      B    C  
ATOM   2811  CG  TRP B 148     117.755 -31.723   3.373  1.00 19.51      B    C  
ATOM   2812  CD1 TRP B 148     116.647 -32.515   3.362  1.00 19.20      B    C  
ATOM   2813  CD2 TRP B 148     117.327 -30.425   2.965  1.00 18.68      B    C  
ATOM   2814  CE2 TRP B 148     115.935 -30.499   2.728  1.00 17.96      B    C  
ATOM   2815  CE3 TRP B 148     117.983 -29.201   2.778  1.00 18.32      B    C  
ATOM   2816  NE1 TRP B 148     115.544 -31.787   2.979  1.00 16.56      B    N  
ATOM   2817  CZ2 TRP B 148     115.188 -29.399   2.311  1.00 19.04      B    C  
ATOM   2818  CZ3 TRP B 148     117.242 -28.106   2.364  1.00 17.86      B    C  
ATOM   2819  CH2 TRP B 148     115.856 -28.212   2.135  1.00 18.37      B    C  
ATOM   2820  N   LYS B 149     122.117 -31.230   2.798  1.00 25.47      B    N  
ATOM   2821  CA  LYS B 149     123.479 -31.015   3.271  1.00 26.27      B    C  
ATOM   2822  C   LYS B 149     123.580 -29.647   3.932  1.00 26.75      B    C  
ATOM   2823  O   LYS B 149     123.187 -28.630   3.350  1.00 26.10      B    O  
ATOM   2824  CB  LYS B 149     124.484 -31.113   2.124  1.00 26.74      B    C  
ATOM   2825  CG  LYS B 149     124.627 -32.502   1.518  1.00 30.24      B    C  
ATOM   2826  CD  LYS B 149     125.376 -32.433   0.194  1.00 34.06      B    C  
ATOM   2827  CE  LYS B 149     125.370 -33.775  -0.521  1.00 37.38      B    C  
ATOM   2828  NZ  LYS B 149     126.123 -33.723  -1.817  1.00 37.82      B    N1+
ATOM   2829  N   VAL B 150     124.088 -29.640   5.160  1.00 27.00      B    N  
ATOM   2830  CA  VAL B 150     124.339 -28.418   5.898  1.00 27.89      B    C  
ATOM   2831  C   VAL B 150     125.856 -28.286   6.048  1.00 29.19      B    C  
ATOM   2832  O   VAL B 150     126.504 -29.187   6.582  1.00 29.34      B    O  
ATOM   2833  CB  VAL B 150     123.656 -28.445   7.279  1.00 28.08      B    C  
ATOM   2834  CG1 VAL B 150     123.927 -27.163   8.022  1.00 26.05      B    C  
ATOM   2835  CG2 VAL B 150     122.153 -28.660   7.140  1.00 25.65      B    C  
ATOM   2836  N   ASP B 151     126.413 -27.175   5.558  1.00 30.17      B    N  
ATOM   2837  CA  ASP B 151     127.873 -26.981   5.469  1.00 31.49      B    C  
ATOM   2838  C   ASP B 151     128.581 -28.245   4.969  1.00 32.74      B    C  
ATOM   2839  O   ASP B 151     129.652 -28.621   5.459  1.00 32.92      B    O  
ATOM   2840  CB  ASP B 151     128.469 -26.500   6.802  1.00 31.14      B    C  
ATOM   2841  CG  ASP B 151     128.212 -25.021   7.061  1.00 32.40      B    C  
ATOM   2842  OD1 ASP B 151     128.237 -24.216   6.104  1.00 34.31      B    O  
ATOM   2843  OD2 ASP B 151     127.991 -24.658   8.233  1.00 34.86      B    O1-
ATOM   2844  N   ASN B 152     127.945 -28.895   3.997  1.00 33.54      B    N  
ATOM   2845  CA  ASN B 152     128.480 -30.069   3.316  1.00 34.43      B    C  
ATOM   2846  C   ASN B 152     128.310 -31.383   4.082  1.00 33.86      B    C  
ATOM   2847  O   ASN B 152     128.774 -32.427   3.630  1.00 34.02      B    O  
ATOM   2848  CB  ASN B 152     129.940 -29.843   2.918  1.00 35.33      B    C  
ATOM   2849  CG  ASN B 152     130.248 -30.359   1.532  1.00 39.87      B    C  
ATOM   2850  ND2 ASN B 152     131.533 -30.531   1.245  1.00 43.13      B    N  
ATOM   2851  OD1 ASN B 152     129.345 -30.598   0.719  1.00 44.12      B    O  
ATOM   2852  N   ALA B 153     127.628 -31.330   5.225  1.00 33.04      B    N  
ATOM   2853  CA  ALA B 153     127.348 -32.526   6.015  1.00 32.32      B    C  
ATOM   2854  C   ALA B 153     125.970 -33.101   5.693  1.00 32.08      B    C  
ATOM   2855  O   ALA B 153     124.946 -32.424   5.852  1.00 31.47      B    O  
ATOM   2856  CB  ALA B 153     127.469 -32.232   7.505  1.00 31.64      B    C  
ATOM   2857  N   LEU B 154     125.963 -34.356   5.249  1.00 31.60      B    N  
ATOM   2858  CA  LEU B 154     124.738 -35.085   4.935  1.00 31.19      B    C  
ATOM   2859  C   LEU B 154     123.817 -35.179   6.148  1.00 30.26      B    C  
ATOM   2860  O   LEU B 154     124.249 -35.565   7.233  1.00 31.02      B    O  
ATOM   2861  CB  LEU B 154     125.083 -36.498   4.469  1.00 31.98      B    C  
ATOM   2862  CG  LEU B 154     124.470 -37.060   3.187  1.00 33.97      B    C  
ATOM   2863  CD1 LEU B 154     123.001 -36.648   2.985  1.00 35.99      B    C  
ATOM   2864  CD2 LEU B 154     125.335 -36.639   2.000  1.00 36.44      B    C  
ATOM   2865  N   GLN B 155     122.549 -34.830   5.957  1.00 28.70      B    N  
ATOM   2866  CA  GLN B 155     121.567 -34.868   7.038  1.00 27.24      B    C  
ATOM   2867  C   GLN B 155     120.789 -36.171   7.018  1.00 27.08      B    C  
ATOM   2868  O   GLN B 155     120.566 -36.741   5.954  1.00 27.13      B    O  
ATOM   2869  CB  GLN B 155     120.597 -33.693   6.921  1.00 26.77      B    C  
ATOM   2870  CG  GLN B 155     121.272 -32.332   6.928  1.00 25.13      B    C  
ATOM   2871  CD  GLN B 155     122.041 -32.078   8.208  1.00 24.72      B    C  
ATOM   2872  NE2 GLN B 155     123.357 -31.930   8.090  1.00 22.38      B    N  
ATOM   2873  OE1 GLN B 155     121.459 -32.020   9.292  1.00 25.76      B    O  
ATOM   2874  N   SER B 156     120.383 -36.629   8.201  1.00 26.94      B    N  
ATOM   2875  CA  SER B 156     119.560 -37.828   8.352  1.00 26.79      B    C  
ATOM   2876  C   SER B 156     118.593 -37.667   9.510  1.00 25.20      B    C  
ATOM   2877  O   SER B 156     118.954 -37.143  10.561  1.00 24.61      B    O  
ATOM   2878  CB  SER B 156     120.431 -39.064   8.599  1.00 27.84      B    C  
ATOM   2879  OG  SER B 156     121.251 -39.338   7.476  1.00 32.96      B    O  
ATOM   2880  N   GLY B 157     117.361 -38.119   9.307  1.00 24.22      B    N  
ATOM   2881  CA  GLY B 157     116.365 -38.133  10.370  1.00 23.46      B    C  
ATOM   2882  C   GLY B 157     115.683 -36.817  10.695  1.00 23.34      B    C  
ATOM   2883  O   GLY B 157     114.759 -36.801  11.509  1.00 23.65      B    O  
ATOM   2884  N   ASN B 158     116.116 -35.720  10.069  1.00 22.22      B    N  
ATOM   2885  CA  ASN B 158     115.543 -34.391  10.354  1.00 21.79      B    C  
ATOM   2886  C   ASN B 158     114.775 -33.743   9.188  1.00 22.04      B    C  
ATOM   2887  O   ASN B 158     114.609 -32.517   9.144  1.00 21.49      B    O  
ATOM   2888  CB  ASN B 158     116.613 -33.431  10.906  1.00 20.85      B    C  
ATOM   2889  CG  ASN B 158     117.850 -33.356  10.025  1.00 21.76      B    C  
ATOM   2890  ND2 ASN B 158     118.826 -32.553  10.447  1.00 23.30      B    N  
ATOM   2891  OD1 ASN B 158     117.930 -34.005   8.978  1.00 22.55      B    O  
ATOM   2892  N   SER B 159     114.295 -34.572   8.263  1.00 21.41      B    N  
ATOM   2893  CA  SER B 159     113.495 -34.099   7.136  1.00 21.80      B    C  
ATOM   2894  C   SER B 159     112.254 -34.957   6.900  1.00 21.98      B    C  
ATOM   2895  O   SER B 159     112.244 -36.149   7.214  1.00 22.62      B    O  
ATOM   2896  CB  SER B 159     114.342 -34.013   5.859  1.00 21.53      B    C  
ATOM   2897  OG  SER B 159     114.829 -35.285   5.471  1.00 22.41      B    O  
ATOM   2898  N   GLN B 160     111.205 -34.335   6.367  1.00 21.21      B    N  
ATOM   2899  CA  GLN B 160     110.015 -35.053   5.923  1.00 21.26      B    C  
ATOM   2900  C   GLN B 160     109.660 -34.652   4.493  1.00 21.49      B    C  
ATOM   2901  O   GLN B 160     109.940 -33.524   4.061  1.00 21.03      B    O  
ATOM   2902  CB  GLN B 160     108.832 -34.819   6.870  1.00 20.58      B    C  
ATOM   2903  CG  GLN B 160     109.002 -35.459   8.256  1.00 22.99      B    C  
ATOM   2904  CD  GLN B 160     107.772 -35.311   9.139  1.00 25.25      B    C  
ATOM   2905  NE2 GLN B 160     107.559 -34.118   9.678  1.00 25.97      B    N  
ATOM   2906  OE1 GLN B 160     107.019 -36.264   9.330  1.00 31.12      B    O  
ATOM   2907  N   GLU B 161     109.043 -35.590   3.776  1.00 20.42      B    N  
ATOM   2908  CA  GLU B 161     108.703 -35.445   2.368  1.00 20.16      B    C  
ATOM   2909  C   GLU B 161     107.219 -35.626   2.126  1.00 18.45      B    C  
ATOM   2910  O   GLU B 161     106.541 -36.363   2.837  1.00 18.33      B    O  
ATOM   2911  CB  GLU B 161     109.403 -36.521   1.556  1.00 20.98      B    C  
ATOM   2912  CG  GLU B 161     110.692 -36.122   0.933  1.00 25.50      B    C  
ATOM   2913  CD  GLU B 161     111.285 -37.255   0.122  1.00 30.26      B    C  
ATOM   2914  OE1 GLU B 161     110.527 -38.175  -0.261  1.00 34.17      B    O  
ATOM   2915  OE2 GLU B 161     112.507 -37.234  -0.132  1.00 32.39      B    O1-
ATOM   2916  N   SER B 162     106.741 -34.985   1.072  1.00 16.47      B    N  
ATOM   2917  CA  SER B 162     105.353 -35.064   0.661  1.00 15.80      B    C  
ATOM   2918  C   SER B 162     105.327 -34.964  -0.870  1.00 15.45      B    C  
ATOM   2919  O   SER B 162     106.060 -34.153  -1.455  1.00 14.30      B    O  
ATOM   2920  CB  SER B 162     104.597 -33.905   1.300  1.00 15.34      B    C  
ATOM   2921  OG  SER B 162     103.218 -34.016   1.092  1.00 18.02      B    O  
ATOM   2922  N   VAL B 163     104.519 -35.805  -1.517  1.00 14.08      B    N  
ATOM   2923  CA  VAL B 163     104.428 -35.830  -2.983  1.00 13.69      B    C  
ATOM   2924  C   VAL B 163     102.977 -35.651  -3.400  1.00 13.54      B    C  
ATOM   2925  O   VAL B 163     102.092 -36.249  -2.804  1.00 14.89      B    O  
ATOM   2926  CB  VAL B 163     104.994 -37.155  -3.592  1.00 13.65      B    C  
ATOM   2927  CG1 VAL B 163     104.913 -37.136  -5.109  1.00 11.21      B    C  
ATOM   2928  CG2 VAL B 163     106.438 -37.371  -3.172  1.00 14.50      B    C  
ATOM   2929  N   THR B 164     102.728 -34.821  -4.411  1.00 13.63      B    N  
ATOM   2930  CA  THR B 164     101.365 -34.592  -4.893  1.00 13.53      B    C  
ATOM   2931  C   THR B 164     100.860 -35.797  -5.685  1.00 14.46      B    C  
ATOM   2932  O   THR B 164     101.645 -36.647  -6.115  1.00 14.05      B    O  
ATOM   2933  CB  THR B 164     101.278 -33.361  -5.831  1.00 13.52      B    C  
ATOM   2934  CG2 THR B 164     101.579 -32.065  -5.091  1.00 12.37      B    C  
ATOM   2935  OG1 THR B 164     102.203 -33.520  -6.913  1.00 13.06      B    O  
ATOM   2936  N   GLU B 165      99.545 -35.859  -5.878  1.00 15.05      B    N  
ATOM   2937  CA  GLU B 165      98.961 -36.772  -6.850  1.00 17.01      B    C  
ATOM   2938  C   GLU B 165      99.330 -36.303  -8.254  1.00 16.92      B    C  
ATOM   2939  O   GLU B 165      99.569 -35.112  -8.475  1.00 15.74      B    O  
ATOM   2940  CB  GLU B 165      97.439 -36.845  -6.685  1.00 18.20      B    C  
ATOM   2941  CG  GLU B 165      96.986 -37.586  -5.417  1.00 24.29      B    C  
ATOM   2942  CD  GLU B 165      97.650 -38.952  -5.268  1.00 31.50      B    C  
ATOM   2943  OE1 GLU B 165      97.273 -39.889  -6.006  1.00 36.11      B    O  
ATOM   2944  OE2 GLU B 165      98.567 -39.083  -4.431  1.00 35.31      B    O1-
ATOM   2945  N   GLN B 166      99.391 -37.247  -9.191  1.00 16.06      B    N  
ATOM   2946  CA  GLN B 166      99.728 -36.950 -10.575  1.00 15.46      B    C  
ATOM   2947  C   GLN B 166      98.873 -35.791 -11.097  1.00 15.25      B    C  
ATOM   2948  O   GLN B 166      97.658 -35.769 -10.899  1.00 14.37      B    O  
ATOM   2949  CB  GLN B 166      99.544 -38.203 -11.425  1.00 15.28      B    C  
ATOM   2950  CG  GLN B 166      99.988 -38.053 -12.856  1.00 16.70      B    C  
ATOM   2951  CD  GLN B 166     100.135 -39.378 -13.569  1.00 15.49      B    C  
ATOM   2952  NE2 GLN B 166     101.186 -39.500 -14.366  1.00 11.12      B    N  
ATOM   2953  OE1 GLN B 166      99.314 -40.282 -13.405  1.00 17.41      B    O  
ATOM   2954  N   ASP B 167      99.517 -34.817 -11.734  1.00 14.86      B    N  
ATOM   2955  CA  ASP B 167      98.819 -33.620 -12.202  1.00 16.57      B    C  
ATOM   2956  C   ASP B 167      97.808 -33.946 -13.309  1.00 17.35      B    C  
ATOM   2957  O   ASP B 167      98.127 -34.665 -14.251  1.00 17.21      B    O  
ATOM   2958  CB  ASP B 167      99.821 -32.576 -12.702  1.00 16.58      B    C  
ATOM   2959  CG  ASP B 167      99.160 -31.252 -13.020  1.00 19.06      B    C  
ATOM   2960  OD1 ASP B 167      98.875 -30.494 -12.069  1.00 26.85      B    O  
ATOM   2961  OD2 ASP B 167      98.909 -30.972 -14.215  1.00 23.04      B    O1-
ATOM   2962  N   SER B 168      96.600 -33.406 -13.196  1.00 18.87      B    N  
ATOM   2963  CA  SER B 168      95.518 -33.748 -14.122  1.00 21.12      B    C  
ATOM   2964  C   SER B 168      95.708 -33.174 -15.531  1.00 22.04      B    C  
ATOM   2965  O   SER B 168      95.068 -33.630 -16.480  1.00 22.56      B    O  
ATOM   2966  CB  SER B 168      94.159 -33.337 -13.555  1.00 21.24      B    C  
ATOM   2967  OG  SER B 168      94.077 -31.930 -13.411  1.00 25.54      B    O  
ATOM   2968  N   LYS B 169      96.596 -32.192 -15.670  1.00 21.94      B    N  
ATOM   2969  CA  LYS B 169      96.857 -31.611 -16.985  1.00 22.36      B    C  
ATOM   2970  C   LYS B 169      98.140 -32.139 -17.641  1.00 20.93      B    C  
ATOM   2971  O   LYS B 169      98.105 -32.565 -18.792  1.00 20.99      B    O  
ATOM   2972  CB  LYS B 169      96.769 -30.076 -16.941  1.00 23.25      B    C  
ATOM   2973  CG  LYS B 169      95.393 -29.610 -16.427  1.00 27.67      B    C  
ATOM   2974  CD  LYS B 169      94.964 -28.246 -16.938  1.00 35.60      B    C  
ATOM   2975  CE  LYS B 169      95.296 -27.148 -15.944  1.00 38.35      B    C  
ATOM   2976  NZ  LYS B 169      94.651 -25.863 -16.349  1.00 42.09      B    N1+
ATOM   2977  N   ASP B 170      99.252 -32.155 -16.909  1.00 19.16      B    N  
ATOM   2978  CA  ASP B 170     100.532 -32.569 -17.502  1.00 17.24      B    C  
ATOM   2979  C   ASP B 170     101.101 -33.916 -17.014  1.00 15.03      B    C  
ATOM   2980  O   ASP B 170     102.187 -34.325 -17.439  1.00 14.59      B    O  
ATOM   2981  CB  ASP B 170     101.571 -31.445 -17.380  1.00 18.03      B    C  
ATOM   2982  CG  ASP B 170     102.047 -31.222 -15.951  1.00 21.87      B    C  
ATOM   2983  OD1 ASP B 170     101.790 -32.064 -15.062  1.00 22.09      B    O  
ATOM   2984  OD2 ASP B 170     102.718 -30.192 -15.717  1.00 28.98      B    O1-
ATOM   2985  N   SER B 171     100.380 -34.585 -16.113  1.00 13.37      B    N  
ATOM   2986  CA  SER B 171     100.737 -35.949 -15.650  1.00 12.08      B    C  
ATOM   2987  C   SER B 171     102.073 -36.056 -14.917  1.00 11.18      B    C  
ATOM   2988  O   SER B 171     102.705 -37.120 -14.906  1.00 12.42      B    O  
ATOM   2989  CB  SER B 171     100.696 -36.955 -16.811  1.00 11.37      B    C  
ATOM   2990  OG  SER B 171      99.446 -36.895 -17.470  1.00 11.81      B    O  
ATOM   2991  N   THR B 172     102.507 -34.954 -14.315  1.00 10.27      B    N  
ATOM   2992  CA  THR B 172     103.757 -34.941 -13.564  1.00  9.12      B    C  
ATOM   2993  C   THR B 172     103.485 -35.007 -12.061  1.00  8.84      B    C  
ATOM   2994  O   THR B 172     102.330 -34.934 -11.615  1.00  9.09      B    O  
ATOM   2995  CB  THR B 172     104.612 -33.682 -13.879  1.00  9.02      B    C  
ATOM   2996  CG2 THR B 172     104.955 -33.611 -15.368  1.00 10.51      B    C  
ATOM   2997  OG1 THR B 172     103.894 -32.499 -13.492  1.00  9.02      B    O  
ATOM   2998  N   TYR B 173     104.561 -35.153 -11.295  1.00  8.57      B    N  
ATOM   2999  CA  TYR B 173     104.514 -35.094  -9.842  1.00  9.50      B    C  
ATOM   3000  C   TYR B 173     105.343 -33.915  -9.341  1.00 10.25      B    C  
ATOM   3001  O   TYR B 173     106.257 -33.441 -10.032  1.00  8.94      B    O  
ATOM   3002  CB  TYR B 173     105.060 -36.395  -9.237  1.00 10.25      B    C  
ATOM   3003  CG  TYR B 173     104.284 -37.617  -9.675  1.00 11.90      B    C  
ATOM   3004  CD1 TYR B 173     103.175 -38.052  -8.952  1.00 11.15      B    C  
ATOM   3005  CD2 TYR B 173     104.640 -38.317 -10.830  1.00 12.29      B    C  
ATOM   3006  CE1 TYR B 173     102.448 -39.168  -9.352  1.00 12.87      B    C  
ATOM   3007  CE2 TYR B 173     103.912 -39.439 -11.244  1.00 14.67      B    C  
ATOM   3008  CZ  TYR B 173     102.825 -39.855 -10.500  1.00 14.36      B    C  
ATOM   3009  OH  TYR B 173     102.101 -40.948 -10.905  1.00 17.87      B    O  
ATOM   3010  N   SER B 174     105.020 -33.460  -8.133  1.00  9.64      B    N  
ATOM   3011  CA  SER B 174     105.841 -32.496  -7.427  1.00  9.62      B    C  
ATOM   3012  C   SER B 174     106.109 -32.999  -6.017  1.00 10.17      B    C  
ATOM   3013  O   SER B 174     105.281 -33.695  -5.433  1.00 11.35      B    O  
ATOM   3014  CB  SER B 174     105.177 -31.123  -7.419  1.00  9.60      B    C  
ATOM   3015  OG  SER B 174     105.062 -30.639  -8.744  1.00  8.86      B    O  
ATOM   3016  N   LEU B 175     107.287 -32.682  -5.496  1.00 10.46      B    N  
ATOM   3017  CA  LEU B 175     107.697 -33.143  -4.186  1.00 11.86      B    C  
ATOM   3018  C   LEU B 175     108.177 -31.947  -3.363  1.00 13.40      B    C  
ATOM   3019  O   LEU B 175     108.854 -31.049  -3.869  1.00 13.27      B    O  
ATOM   3020  CB  LEU B 175     108.790 -34.216  -4.308  1.00 10.66      B    C  
ATOM   3021  CG  LEU B 175     109.360 -34.921  -3.066  1.00 11.80      B    C  
ATOM   3022  CD1 LEU B 175     109.947 -36.283  -3.436  1.00 12.43      B    C  
ATOM   3023  CD2 LEU B 175     110.422 -34.083  -2.371  1.00 10.90      B    C  
ATOM   3024  N   SER B 176     107.801 -31.954  -2.095  1.00 14.11      B    N  
ATOM   3025  CA  SER B 176     108.209 -30.953  -1.142  1.00 16.54      B    C  
ATOM   3026  C   SER B 176     108.924 -31.654   0.003  1.00 17.15      B    C  
ATOM   3027  O   SER B 176     108.347 -32.529   0.655  1.00 18.04      B    O  
ATOM   3028  CB  SER B 176     106.978 -30.227  -0.616  1.00 17.30      B    C  
ATOM   3029  OG  SER B 176     107.315 -29.363   0.454  1.00 22.50      B    O  
ATOM   3030  N   SER B 177     110.175 -31.266   0.237  1.00 16.51      B    N  
ATOM   3031  CA  SER B 177     110.969 -31.772   1.360  1.00 16.97      B    C  
ATOM   3032  C   SER B 177     111.281 -30.653   2.357  1.00 17.29      B    C  
ATOM   3033  O   SER B 177     111.809 -29.603   1.973  1.00 17.78      B    O  
ATOM   3034  CB  SER B 177     112.265 -32.406   0.852  1.00 16.45      B    C  
ATOM   3035  OG  SER B 177     113.079 -32.837   1.927  1.00 20.27      B    O  
ATOM   3036  N   THR B 178     110.940 -30.883   3.626  1.00 16.54      B    N  
ATOM   3037  CA  THR B 178     111.207 -29.934   4.701  1.00 16.61      B    C  
ATOM   3038  C   THR B 178     112.276 -30.445   5.671  1.00 16.63      B    C  
ATOM   3039  O   THR B 178     112.109 -31.494   6.296  1.00 16.84      B    O  
ATOM   3040  CB  THR B 178     109.923 -29.610   5.496  1.00 16.97      B    C  
ATOM   3041  CG2 THR B 178     110.176 -28.503   6.530  1.00 16.85      B    C  
ATOM   3042  OG1 THR B 178     108.892 -29.189   4.598  1.00 19.93      B    O  
ATOM   3043  N   LEU B 179     113.369 -29.694   5.786  1.00 16.61      B    N  
ATOM   3044  CA  LEU B 179     114.380 -29.904   6.812  1.00 17.01      B    C  
ATOM   3045  C   LEU B 179     114.047 -29.040   8.038  1.00 18.27      B    C  
ATOM   3046  O   LEU B 179     113.827 -27.831   7.919  1.00 17.60      B    O  
ATOM   3047  CB  LEU B 179     115.760 -29.553   6.256  1.00 16.94      B    C  
ATOM   3048  CG  LEU B 179     116.987 -29.601   7.174  1.00 17.77      B    C  
ATOM   3049  CD1 LEU B 179     117.406 -31.032   7.454  1.00 15.64      B    C  
ATOM   3050  CD2 LEU B 179     118.147 -28.834   6.553  1.00 14.02      B    C  
ATOM   3051  N   THR B 180     113.989 -29.665   9.211  1.00 19.36      B    N  
ATOM   3052  CA  THR B 180     113.605 -28.966  10.441  1.00 20.77      B    C  
ATOM   3053  C   THR B 180     114.758 -28.925  11.437  1.00 21.45      B    C  
ATOM   3054  O   THR B 180     115.339 -29.961  11.786  1.00 21.62      B    O  
ATOM   3055  CB  THR B 180     112.347 -29.592  11.096  1.00 21.14      B    C  
ATOM   3056  CG2 THR B 180     111.879 -28.777  12.312  1.00 19.54      B    C  
ATOM   3057  OG1 THR B 180     111.287 -29.636  10.137  1.00 22.86      B    O  
ATOM   3058  N   LEU B 181     115.090 -27.712  11.871  1.00 21.83      B    N  
ATOM   3059  CA  LEU B 181     116.156 -27.489  12.841  1.00 22.42      B    C  
ATOM   3060  C   LEU B 181     115.688 -26.490  13.877  1.00 22.12      B    C  
ATOM   3061  O   LEU B 181     114.811 -25.668  13.598  1.00 22.35      B    O  
ATOM   3062  CB  LEU B 181     117.410 -26.935  12.153  1.00 23.16      B    C  
ATOM   3063  CG  LEU B 181     117.987 -27.669  10.943  1.00 25.35      B    C  
ATOM   3064  CD1 LEU B 181     118.996 -26.798  10.227  1.00 28.37      B    C  
ATOM   3065  CD2 LEU B 181     118.616 -28.989  11.350  1.00 29.84      B    C  
ATOM   3066  N   SER B 182     116.274 -26.554  15.072  1.00 21.87      B    N  
ATOM   3067  CA  SER B 182     116.097 -25.483  16.053  1.00 22.06      B    C  
ATOM   3068  C   SER B 182     116.770 -24.223  15.515  1.00 21.94      B    C  
ATOM   3069  O   SER B 182     117.728 -24.311  14.738  1.00 21.35      B    O  
ATOM   3070  CB  SER B 182     116.700 -25.874  17.409  1.00 21.77      B    C  
ATOM   3071  OG  SER B 182     118.094 -26.108  17.301  1.00 22.89      B    O  
ATOM   3072  N   LYS B 183     116.268 -23.058  15.918  1.00 23.29      B    N  
ATOM   3073  CA  LYS B 183     116.897 -21.793  15.548  1.00 25.20      B    C  
ATOM   3074  C   LYS B 183     118.398 -21.806  15.852  1.00 26.22      B    C  
ATOM   3075  O   LYS B 183     119.202 -21.337  15.038  1.00 26.75      B    O  
ATOM   3076  CB  LYS B 183     116.213 -20.618  16.255  1.00 26.12      B    C  
ATOM   3077  CG  LYS B 183     116.765 -19.244  15.868  1.00 29.76      B    C  
ATOM   3078  CD  LYS B 183     116.194 -18.146  16.750  1.00 35.19      B    C  
ATOM   3079  CE  LYS B 183     116.721 -16.776  16.339  1.00 37.22      B    C  
ATOM   3080  NZ  LYS B 183     116.032 -15.682  17.079  1.00 42.01      B    N1+
ATOM   3081  N   ALA B 184     118.764 -22.367  17.010  1.00 27.04      B    N  
ATOM   3082  CA  ALA B 184     120.159 -22.419  17.464  1.00 28.22      B    C  
ATOM   3083  C   ALA B 184     121.060 -23.209  16.528  1.00 29.02      B    C  
ATOM   3084  O   ALA B 184     122.152 -22.747  16.181  1.00 30.25      B    O  
ATOM   3085  CB  ALA B 184     120.252 -22.975  18.888  1.00 28.02      B    C  
ATOM   3086  N   ASP B 185     120.612 -24.397  16.124  1.00 29.28      B    N  
ATOM   3087  CA  ASP B 185     121.370 -25.210  15.172  1.00 29.77      B    C  
ATOM   3088  C   ASP B 185     121.438 -24.555  13.790  1.00 29.15      B    C  
ATOM   3089  O   ASP B 185     122.454 -24.669  13.100  1.00 28.88      B    O  
ATOM   3090  CB  ASP B 185     120.785 -26.619  15.064  1.00 30.64      B    C  
ATOM   3091  CG  ASP B 185     121.115 -27.485  16.269  1.00 34.92      B    C  
ATOM   3092  OD1 ASP B 185     121.960 -27.076  17.099  1.00 39.74      B    O  
ATOM   3093  OD2 ASP B 185     120.530 -28.584  16.386  1.00 39.13      B    O1-
ATOM   3094  N   TYR B 186     120.356 -23.876  13.402  1.00 28.17      B    N  
ATOM   3095  CA  TYR B 186     120.279 -23.190  12.113  1.00 27.66      B    C  
ATOM   3096  C   TYR B 186     121.346 -22.104  12.009  1.00 28.63      B    C  
ATOM   3097  O   TYR B 186     122.036 -21.994  10.991  1.00 27.86      B    O  
ATOM   3098  CB  TYR B 186     118.879 -22.593  11.870  1.00 25.67      B    C  
ATOM   3099  CG  TYR B 186     118.767 -21.824  10.562  1.00 23.08      B    C  
ATOM   3100  CD1 TYR B 186     118.803 -22.492   9.338  1.00 20.66      B    C  
ATOM   3101  CD2 TYR B 186     118.640 -20.432  10.548  1.00 17.95      B    C  
ATOM   3102  CE1 TYR B 186     118.716 -21.807   8.137  1.00 17.53      B    C  
ATOM   3103  CE2 TYR B 186     118.549 -19.734   9.351  1.00 16.78      B    C  
ATOM   3104  CZ  TYR B 186     118.596 -20.430   8.143  1.00 17.85      B    C  
ATOM   3105  OH  TYR B 186     118.503 -19.763   6.937  1.00 13.90      B    O  
ATOM   3106  N   GLU B 187     121.474 -21.318  13.077  1.00 30.27      B    N  
ATOM   3107  CA  GLU B 187     122.421 -20.205  13.139  1.00 31.61      B    C  
ATOM   3108  C   GLU B 187     123.883 -20.639  13.229  1.00 31.68      B    C  
ATOM   3109  O   GLU B 187     124.777 -19.863  12.900  1.00 33.58      B    O  
ATOM   3110  CB  GLU B 187     122.077 -19.283  14.305  1.00 31.79      B    C  
ATOM   3111  CG  GLU B 187     120.846 -18.435  14.067  1.00 35.74      B    C  
ATOM   3112  CD  GLU B 187     120.411 -17.670  15.303  1.00 42.78      B    C  
ATOM   3113  OE1 GLU B 187     120.798 -18.053  16.434  1.00 44.99      B    O  
ATOM   3114  OE2 GLU B 187     119.673 -16.676  15.142  1.00 47.04      B    O1-
ATOM   3115  N   LYS B 188     124.123 -21.873  13.659  1.00 31.04      B    N  
ATOM   3116  CA  LYS B 188     125.484 -22.408  13.766  1.00 31.17      B    C  
ATOM   3117  C   LYS B 188     126.111 -22.702  12.406  1.00 30.55      B    C  
ATOM   3118  O   LYS B 188     127.287 -23.063  12.323  1.00 31.17      B    O  
ATOM   3119  CB  LYS B 188     125.495 -23.691  14.610  1.00 31.26      B    C  
ATOM   3120  CG  LYS B 188     125.437 -23.462  16.118  1.00 34.29      B    C  
ATOM   3121  N   HIS B 189     125.323 -22.563  11.341  1.00 29.03      B    N  
ATOM   3122  CA  HIS B 189     125.757 -23.003  10.019  1.00 27.33      B    C  
ATOM   3123  C   HIS B 189     125.513 -21.981   8.924  1.00 24.89      B    C  
ATOM   3124  O   HIS B 189     124.701 -21.068   9.080  1.00 24.59      B    O  
ATOM   3125  CB  HIS B 189     125.093 -24.329   9.660  1.00 28.17      B    C  
ATOM   3126  CG  HIS B 189     125.479 -25.456  10.565  1.00 31.59      B    C  
ATOM   3127  CD2 HIS B 189     124.818 -26.042  11.590  1.00 33.51      B    C  
ATOM   3128  ND1 HIS B 189     126.691 -26.108  10.465  1.00 34.39      B    N  
ATOM   3129  CE1 HIS B 189     126.760 -27.044  11.394  1.00 36.02      B    C  
ATOM   3130  NE2 HIS B 189     125.635 -27.027  12.088  1.00 35.98      B    N  
ATOM   3131  N   LYS B 190     126.223 -22.161   7.813  1.00 23.18      B    N  
ATOM   3132  CA  LYS B 190     126.193 -21.223   6.702  1.00 21.29      B    C  
ATOM   3133  C   LYS B 190     125.470 -21.751   5.455  1.00 20.03      B    C  
ATOM   3134  O   LYS B 190     124.492 -21.148   5.005  1.00 18.64      B    O  
ATOM   3135  CB  LYS B 190     127.617 -20.788   6.347  1.00 20.64      B    C  
ATOM   3136  CG  LYS B 190     127.697 -19.787   5.201  1.00 22.61      B    C  
ATOM   3137  CD  LYS B 190     129.143 -19.516   4.804  1.00 24.42      B    C  
ATOM   3138  CE  LYS B 190     129.204 -18.655   3.565  1.00 28.88      B    C  
ATOM   3139  NZ  LYS B 190     130.592 -18.216   3.275  1.00 31.32      B    N1+
ATOM   3140  N   VAL B 191     125.970 -22.853   4.897  1.00 19.30      B    N  
ATOM   3141  CA  VAL B 191     125.512 -23.341   3.593  1.00 19.83      B    C  
ATOM   3142  C   VAL B 191     124.431 -24.416   3.717  1.00 19.94      B    C  
ATOM   3143  O   VAL B 191     124.665 -25.496   4.268  1.00 20.40      B    O  
ATOM   3144  CB  VAL B 191     126.671 -23.896   2.731  1.00 19.95      B    C  
ATOM   3145  CG1 VAL B 191     126.153 -24.303   1.354  1.00 19.88      B    C  
ATOM   3146  CG2 VAL B 191     127.802 -22.866   2.593  1.00 20.79      B    C  
ATOM   3147  N   TYR B 192     123.255 -24.108   3.184  1.00 19.09      B    N  
ATOM   3148  CA  TYR B 192     122.133 -25.035   3.186  1.00 18.55      B    C  
ATOM   3149  C   TYR B 192     121.848 -25.463   1.762  1.00 18.80      B    C  
ATOM   3150  O   TYR B 192     121.644 -24.620   0.888  1.00 18.36      B    O  
ATOM   3151  CB  TYR B 192     120.911 -24.393   3.850  1.00 17.67      B    C  
ATOM   3152  CG  TYR B 192     121.108 -24.265   5.339  1.00 18.23      B    C  
ATOM   3153  CD1 TYR B 192     121.766 -23.154   5.889  1.00 20.34      B    C  
ATOM   3154  CD2 TYR B 192     120.701 -25.282   6.198  1.00 18.39      B    C  
ATOM   3155  CE1 TYR B 192     121.976 -23.054   7.263  1.00 21.36      B    C  
ATOM   3156  CE2 TYR B 192     120.903 -25.193   7.566  1.00 20.51      B    C  
ATOM   3157  CZ  TYR B 192     121.539 -24.082   8.094  1.00 23.14      B    C  
ATOM   3158  OH  TYR B 192     121.735 -24.013   9.451  1.00 24.06      B    O  
ATOM   3159  N   ALA B 193     121.859 -26.776   1.534  1.00 18.50      B    N  
ATOM   3160  CA  ALA B 193     121.782 -27.326   0.184  1.00 18.75      B    C  
ATOM   3161  C   ALA B 193     120.865 -28.535   0.097  1.00 19.56      B    C  
ATOM   3162  O   ALA B 193     120.801 -29.363   1.015  1.00 20.30      B    O  
ATOM   3163  CB  ALA B 193     123.173 -27.694  -0.314  1.00 17.78      B    C  
ATOM   3164  N   CYS B 194     120.152 -28.616  -1.018  1.00 19.61      B    N  
ATOM   3165  CA ACYS B 194     119.315 -29.747  -1.353  0.50 20.26      B    C  
ATOM   3166  CA BCYS B 194     119.375 -29.810  -1.327  0.50 19.51      B    C  
ATOM   3167  C   CYS B 194     119.804 -30.357  -2.676  1.00 20.46      B    C  
ATOM   3168  O   CYS B 194     119.842 -29.656  -3.687  1.00 20.68      B    O  
ATOM   3169  CB ACYS B 194     117.886 -29.237  -1.473  0.50 20.21      B    C  
ATOM   3170  CB BCYS B 194     117.849 -29.610  -1.216  0.50 19.35      B    C  
ATOM   3171  SG ACYS B 194     116.718 -30.376  -2.124  0.50 22.22      B    S  
ATOM   3172  SG BCYS B 194     117.075 -28.466  -2.374  0.50 16.12      B    S  
ATOM   3173  N   GLU B 195     120.179 -31.633  -2.658  1.00 20.92      B    N  
ATOM   3174  CA  GLU B 195     120.679 -32.328  -3.835  1.00 21.62      B    C  
ATOM   3175  C   GLU B 195     119.625 -33.293  -4.347  1.00 20.84      B    C  
ATOM   3176  O   GLU B 195     119.091 -34.108  -3.591  1.00 21.04      B    O  
ATOM   3177  CB  GLU B 195     121.956 -33.092  -3.497  1.00 22.63      B    C  
ATOM   3178  CG  GLU B 195     122.716 -33.625  -4.712  1.00 28.35      B    C  
ATOM   3179  CD  GLU B 195     123.819 -34.608  -4.332  1.00 34.68      B    C  
ATOM   3180  OE1 GLU B 195     123.548 -35.541  -3.541  1.00 36.43      B    O  
ATOM   3181  OE2 GLU B 195     124.956 -34.448  -4.828  1.00 39.58      B    O1-
ATOM   3182  N   VAL B 196     119.330 -33.190  -5.635  1.00 19.76      B    N  
ATOM   3183  CA  VAL B 196     118.231 -33.924  -6.235  1.00 18.75      B    C  
ATOM   3184  C   VAL B 196     118.756 -34.904  -7.282  1.00 19.25      B    C  
ATOM   3185  O   VAL B 196     119.524 -34.531  -8.176  1.00 18.90      B    O  
ATOM   3186  CB  VAL B 196     117.189 -32.957  -6.856  1.00 18.65      B    C  
ATOM   3187  CG1 VAL B 196     116.151 -33.707  -7.676  1.00 16.00      B    C  
ATOM   3188  CG2 VAL B 196     116.518 -32.142  -5.764  1.00 18.49      B    C  
ATOM   3189  N   THR B 197     118.341 -36.159  -7.149  1.00 19.45      B    N  
ATOM   3190  CA  THR B 197     118.669 -37.188  -8.120  1.00 20.28      B    C  
ATOM   3191  C   THR B 197     117.366 -37.643  -8.754  1.00 19.79      B    C  
ATOM   3192  O   THR B 197     116.391 -37.928  -8.053  1.00 19.34      B    O  
ATOM   3193  CB  THR B 197     119.416 -38.372  -7.460  1.00 20.30      B    C  
ATOM   3194  CG2 THR B 197     119.820 -39.418  -8.500  1.00 23.18      B    C  
ATOM   3195  OG1 THR B 197     120.602 -37.887  -6.821  1.00 24.31      B    O  
ATOM   3196  N   HIS B 198     117.350 -37.671 -10.083  1.00 20.40      B    N  
ATOM   3197  CA  HIS B 198     116.167 -38.061 -10.845  1.00 21.09      B    C  
ATOM   3198  C   HIS B 198     116.583 -38.551 -12.222  1.00 22.40      B    C  
ATOM   3199  O   HIS B 198     117.582 -38.086 -12.783  1.00 21.26      B    O  
ATOM   3200  CB  HIS B 198     115.193 -36.885 -10.980  1.00 20.62      B    C  
ATOM   3201  CG  HIS B 198     113.908 -37.237 -11.668  1.00 18.23      B    C  
ATOM   3202  CD2 HIS B 198     112.744 -37.728 -11.185  1.00 13.43      B    C  
ATOM   3203  ND1 HIS B 198     113.729 -37.099 -13.027  1.00 15.70      B    N  
ATOM   3204  CE1 HIS B 198     112.507 -37.480 -13.350  1.00 13.62      B    C  
ATOM   3205  NE2 HIS B 198     111.887 -37.866 -12.250  1.00 15.17      B    N  
ATOM   3206  N   GLN B 199     115.803 -39.488 -12.758  1.00 24.06      B    N  
ATOM   3207  CA  GLN B 199     116.064 -40.091 -14.069  1.00 25.86      B    C  
ATOM   3208  C   GLN B 199     116.217 -39.042 -15.172  1.00 25.92      B    C  
ATOM   3209  O   GLN B 199     117.004 -39.223 -16.096  1.00 26.51      B    O  
ATOM   3210  CB  GLN B 199     114.929 -41.050 -14.420  1.00 26.90      B    C  
ATOM   3211  CG  GLN B 199     115.191 -41.938 -15.618  1.00 31.10      B    C  
ATOM   3212  CD  GLN B 199     113.967 -42.740 -16.014  1.00 33.55      B    C  
ATOM   3213  NE2 GLN B 199     113.799 -42.953 -17.311  1.00 35.92      B    N  
ATOM   3214  OE1 GLN B 199     113.180 -43.163 -15.165  1.00 36.25      B    O  
ATOM   3215  N   GLY B 200     115.465 -37.947 -15.066  1.00 25.67      B    N  
ATOM   3216  CA  GLY B 200     115.545 -36.851 -16.026  1.00 25.57      B    C  
ATOM   3217  C   GLY B 200     116.806 -36.008 -15.946  1.00 26.05      B    C  
ATOM   3218  O   GLY B 200     117.038 -35.155 -16.800  1.00 25.99      B    O  
ATOM   3219  N   LEU B 201     117.623 -36.244 -14.925  1.00 26.39      B    N  
ATOM   3220  CA  LEU B 201     118.846 -35.473 -14.732  1.00 27.78      B    C  
ATOM   3221  C   LEU B 201     120.063 -36.347 -14.993  1.00 29.08      B    C  
ATOM   3222  O   LEU B 201     120.190 -37.435 -14.419  1.00 30.07      B    O  
ATOM   3223  CB  LEU B 201     118.901 -34.878 -13.316  1.00 26.58      B    C  
ATOM   3224  CG  LEU B 201     117.736 -33.970 -12.902  1.00 25.04      B    C  
ATOM   3225  CD1 LEU B 201     117.701 -33.787 -11.393  1.00 24.16      B    C  
ATOM   3226  CD2 LEU B 201     117.789 -32.628 -13.617  1.00 22.18      B    C  
ATOM   3227  N   SER B 202     120.949 -35.873 -15.866  1.00 30.31      B    N  
ATOM   3228  CA  SER B 202     122.158 -36.624 -16.215  1.00 31.87      B    C  
ATOM   3229  C   SER B 202     123.113 -36.709 -15.021  1.00 32.25      B    C  
ATOM   3230  O   SER B 202     123.771 -37.733 -14.815  1.00 32.73      B    O  
ATOM   3231  CB  SER B 202     122.848 -36.014 -17.435  1.00 31.79      B    C  
ATOM   3232  OG  SER B 202     123.178 -34.661 -17.197  1.00 34.90      B    O  
ATOM   3233  N   SER B 203     123.166 -35.636 -14.233  1.00 31.90      B    N  
ATOM   3234  CA  SER B 203     123.874 -35.639 -12.951  1.00 31.75      B    C  
ATOM   3235  C   SER B 203     123.027 -34.918 -11.895  1.00 30.59      B    C  
ATOM   3236  O   SER B 203     122.183 -34.092 -12.250  1.00 30.48      B    O  
ATOM   3237  CB  SER B 203     125.254 -34.989 -13.093  1.00 31.74      B    C  
ATOM   3238  OG  SER B 203     125.165 -33.752 -13.785  1.00 36.40      B    O  
ATOM   3239  N   PRO B 204     123.241 -35.231 -10.598  1.00 29.44      B    N  
ATOM   3240  CA  PRO B 204     122.440 -34.618  -9.531  1.00 28.53      B    C  
ATOM   3241  C   PRO B 204     122.504 -33.092  -9.542  1.00 27.51      B    C  
ATOM   3242  O   PRO B 204     123.553 -32.521  -9.825  1.00 27.38      B    O  
ATOM   3243  CB  PRO B 204     123.078 -35.171  -8.252  1.00 28.78      B    C  
ATOM   3244  CG  PRO B 204     123.711 -36.456  -8.678  1.00 29.44      B    C  
ATOM   3245  CD  PRO B 204     124.238 -36.170 -10.051  1.00 29.43      B    C  
ATOM   3246  N   VAL B 205     121.374 -32.451  -9.261  1.00 26.04      B    N  
ATOM   3247  CA  VAL B 205     121.286 -30.997  -9.239  1.00 25.60      B    C  
ATOM   3248  C   VAL B 205     121.207 -30.521  -7.794  1.00 24.44      B    C  
ATOM   3249  O   VAL B 205     120.376 -30.997  -7.026  1.00 23.60      B    O  
ATOM   3250  CB  VAL B 205     120.062 -30.496 -10.043  1.00 25.73      B    C  
ATOM   3251  CG1 VAL B 205     119.769 -29.026  -9.763  1.00 26.32      B    C  
ATOM   3252  CG2 VAL B 205     120.289 -30.708 -11.531  1.00 27.15      B    C  
ATOM   3253  N   THR B 206     122.092 -29.596  -7.429  1.00 24.11      B    N  
ATOM   3254  CA  THR B 206     122.105 -29.014  -6.083  1.00 23.50      B    C  
ATOM   3255  C   THR B 206     121.613 -27.568  -6.094  1.00 21.98      B    C  
ATOM   3256  O   THR B 206     122.076 -26.755  -6.895  1.00 22.42      B    O  
ATOM   3257  CB  THR B 206     123.513 -29.065  -5.461  1.00 23.51      B    C  
ATOM   3258  CG2 THR B 206     123.493 -28.538  -4.026  1.00 24.37      B    C  
ATOM   3259  OG1 THR B 206     123.966 -30.423  -5.440  1.00 27.40      B    O  
ATOM   3260  N   LYS B 207     120.661 -27.263  -5.219  1.00 20.25      B    N  
ATOM   3261  CA  LYS B 207     120.275 -25.881  -4.963  1.00 19.51      B    C  
ATOM   3262  C   LYS B 207     120.642 -25.514  -3.536  1.00 19.15      B    C  
ATOM   3263  O   LYS B 207     120.349 -26.267  -2.603  1.00 18.45      B    O  
ATOM   3264  CB  LYS B 207     118.781 -25.658  -5.209  1.00 18.86      B    C  
ATOM   3265  CG  LYS B 207     118.355 -25.851  -6.656  1.00 20.24      B    C  
ATOM   3266  CD  LYS B 207     118.939 -24.794  -7.582  1.00 22.21      B    C  
ATOM   3267  CE  LYS B 207     118.584 -25.098  -9.028  1.00 25.06      B    C  
ATOM   3268  NZ  LYS B 207     119.027 -24.015  -9.945  1.00 31.21      B    N1+
ATOM   3269  N   SER B 208     121.289 -24.363  -3.372  1.00 18.17      B    N  
ATOM   3270  CA  SER B 208     121.713 -23.919  -2.054  1.00 18.72      B    C  
ATOM   3271  C   SER B 208     121.545 -22.426  -1.825  1.00 18.73      B    C  
ATOM   3272  O   SER B 208     121.307 -21.661  -2.765  1.00 18.47      B    O  
ATOM   3273  CB  SER B 208     123.165 -24.327  -1.794  1.00 19.00      B    C  
ATOM   3274  OG  SER B 208     124.030 -23.760  -2.751  1.00 22.14      B    O  
ATOM   3275  N   PHE B 209     121.654 -22.033  -0.556  1.00 18.77      B    N  
ATOM   3276  CA  PHE B 209     121.775 -20.632  -0.154  1.00 19.19      B    C  
ATOM   3277  C   PHE B 209     122.758 -20.501   1.024  1.00 20.19      B    C  
ATOM   3278  O   PHE B 209     123.074 -21.489   1.701  1.00 20.01      B    O  
ATOM   3279  CB  PHE B 209     120.397 -20.025   0.189  1.00 18.14      B    C  
ATOM   3280  CG  PHE B 209     119.759 -20.602   1.436  1.00 17.45      B    C  
ATOM   3281  CD1 PHE B 209     120.045 -20.066   2.695  1.00 12.49      B    C  
ATOM   3282  CD2 PHE B 209     118.862 -21.675   1.349  1.00 12.84      B    C  
ATOM   3283  CE1 PHE B 209     119.461 -20.593   3.848  1.00 14.54      B    C  
ATOM   3284  CE2 PHE B 209     118.268 -22.214   2.503  1.00 13.42      B    C  
ATOM   3285  CZ  PHE B 209     118.573 -21.675   3.755  1.00 12.81      B    C  
ATOM   3286  N   ASN B 210     123.244 -19.283   1.243  1.00 20.63      B    N  
ATOM   3287  CA  ASN B 210     124.051 -18.953   2.415  1.00 21.87      B    C  
ATOM   3288  C   ASN B 210     123.216 -18.170   3.417  1.00 21.85      B    C  
ATOM   3289  O   ASN B 210     122.656 -17.125   3.083  1.00 21.32      B    O  
ATOM   3290  CB  ASN B 210     125.272 -18.133   2.009  1.00 22.22      B    C  
ATOM   3291  CG  ASN B 210     126.192 -18.885   1.071  1.00 25.25      B    C  
ATOM   3292  ND2 ASN B 210     126.630 -18.212   0.016  1.00 27.97      B    N  
ATOM   3293  OD1 ASN B 210     126.511 -20.053   1.292  1.00 26.31      B    O  
ATOM   3294  N   ARG B 211     123.144 -18.678   4.643  1.00 23.50      B    N  
ATOM   3295  CA  ARG B 211     122.267 -18.132   5.691  1.00 25.55      B    C  
ATOM   3296  C   ARG B 211     122.311 -16.602   5.874  1.00 27.18      B    C  
ATOM   3297  O   ARG B 211     121.268 -15.956   6.068  1.00 27.77      B    O  
ATOM   3298  CB  ARG B 211     122.548 -18.834   7.024  1.00 25.65      B    C  
ATOM   3299  CG  ARG B 211     121.662 -18.381   8.177  1.00 25.42      B    C  
ATOM   3300  CD  ARG B 211     122.036 -19.077   9.476  1.00 29.67      B    C  
ATOM   3301  NE  ARG B 211     123.346 -18.673   9.984  1.00 34.11      B    N  
ATOM   3302  CZ  ARG B 211     123.588 -17.514  10.594  1.00 36.17      B    C  
ATOM   3303  NH1 ARG B 211     122.615 -16.627  10.763  1.00 35.40      B    N1+
ATOM   3304  NH2 ARG B 211     124.810 -17.238  11.030  1.00 37.98      B    N  
ATOM   3305  N   GLY B 212     123.508 -16.030   5.818  1.00 28.38      B    N  
ATOM   3306  CA  GLY B 212     123.676 -14.595   6.051  1.00 30.76      B    C  
ATOM   3307  C   GLY B 212     123.346 -13.690   4.877  1.00 32.27      B    C  
ATOM   3308  O   GLY B 212     123.352 -12.466   5.017  1.00 32.76      B    O  
ATOM   3309  N   GLU B 213     123.052 -14.289   3.724  1.00 33.09      B    N  
ATOM   3310  CA  GLU B 213     122.772 -13.536   2.500  1.00 33.86      B    C  
ATOM   3311  C   GLU B 213     121.280 -13.374   2.223  1.00 34.52      B    C  
ATOM   3312  O   GLU B 213     120.884 -12.743   1.241  1.00 35.26      B    O  
ATOM   3313  CB  GLU B 213     123.454 -14.200   1.309  1.00 33.81      B    C  
ATOM   3314  CG  GLU B 213     124.961 -14.267   1.440  1.00 35.34      B    C  
ATOM   3315  CD  GLU B 213     125.637 -14.913   0.246  1.00 38.30      B    C  
ATOM   3316  OE1 GLU B 213     124.971 -15.159  -0.790  1.00 36.91      B    O  
ATOM   3317  OE2 GLU B 213     126.852 -15.174   0.352  1.00 41.94      B    O1-
ATOM   3318  N   CYS B 214     120.454 -13.948   3.088  1.00 35.47      B    N  
ATOM   3319  CA  CYS B 214     119.007 -13.871   2.932  1.00 35.92      B    C  
ATOM   3320  C   CYS B 214     118.460 -12.699   3.733  1.00 37.55      B    C  
ATOM   3321  O   CYS B 214     117.492 -12.047   3.328  1.00 38.33      B    O  
ATOM   3322  CB  CYS B 214     118.346 -15.186   3.371  1.00 35.29      B    C  
ATOM   3323  SG  CYS B 214     118.996 -16.669   2.551  0.50 29.79      B    S  
ATOM   3324  OXT CYS B 214     118.982 -12.381   4.807  1.00 38.57      B    O1-
ATOM   3325  N   PRO C  14      59.988  65.018 -46.834  1.00 48.31      C    N  
ATOM   3326  CA  PRO C  14      60.115  66.445 -46.528  1.00 48.05      C    C  
ATOM   3327  C   PRO C  14      61.325  67.081 -47.217  1.00 47.59      C    C  
ATOM   3328  O   PRO C  14      62.444  66.570 -47.105  1.00 48.35      C    O  
ATOM   3329  CB  PRO C  14      60.290  66.470 -45.000  1.00 47.99      C    C  
ATOM   3330  CG  PRO C  14      59.769  65.154 -44.520  1.00 48.46      C    C  
ATOM   3331  CD  PRO C  14      60.056  64.181 -45.623  1.00 48.70      C    C  
ATOM   3332  N   HIS C  15      61.091  68.184 -47.929  1.00 46.56      C    N  
ATOM   3333  CA  HIS C  15      62.162  68.957 -48.566  1.00 45.09      C    C  
ATOM   3334  C   HIS C  15      63.043  69.671 -47.527  1.00 44.10      C    C  
ATOM   3335  O   HIS C  15      62.612  69.906 -46.390  1.00 43.10      C    O  
ATOM   3336  CB  HIS C  15      61.573  69.982 -49.548  1.00 45.02      C    C  
ATOM   3337  CG  HIS C  15      60.769  69.372 -50.655  1.00 45.57      C    C  
ATOM   3338  N   ARG C  16      64.280  69.987 -47.919  1.00 42.80      C    N  
ATOM   3339  CA  ARG C  16      65.168  70.845 -47.119  1.00 41.60      C    C  
ATOM   3340  C   ARG C  16      66.322  71.431 -47.938  1.00 39.85      C    C  
ATOM   3341  O   ARG C  16      66.600  70.981 -49.052  1.00 40.11      C    O  
ATOM   3342  CB  ARG C  16      65.695  70.120 -45.867  1.00 42.20      C    C  
ATOM   3343  CG  ARG C  16      66.779  69.076 -46.102  1.00 44.06      C    C  
ATOM   3344  CD  ARG C  16      67.696  68.992 -44.881  1.00 48.68      C    C  
ATOM   3345  NE  ARG C  16      68.608  70.141 -44.797  1.00 52.28      C    N  
ATOM   3346  CZ  ARG C  16      69.286  70.505 -43.707  1.00 53.20      C    C  
ATOM   3347  NH1 ARG C  16      69.165  69.824 -42.573  1.00 53.34      C    N1+
ATOM   3348  NH2 ARG C  16      70.090  71.560 -43.747  1.00 51.22      C    N  
ATOM   3349  N   GLN C  17      66.979  72.444 -47.376  1.00 37.19      C    N  
ATOM   3350  CA  GLN C  17      68.132  73.086 -48.009  1.00 34.78      C    C  
ATOM   3351  C   GLN C  17      69.308  72.111 -48.101  1.00 33.25      C    C  
ATOM   3352  O   GLN C  17      69.398  71.169 -47.304  1.00 32.63      C    O  
ATOM   3353  CB  GLN C  17      68.550  74.348 -47.227  1.00 34.36      C    C  
ATOM   3354  CG  GLN C  17      69.127  74.072 -45.831  1.00 31.16      C    C  
ATOM   3355  CD  GLN C  17      69.113  75.295 -44.921  1.00 30.87      C    C  
ATOM   3356  NE2 GLN C  17      70.293  75.775 -44.555  1.00 29.59      C    N  
ATOM   3357  OE1 GLN C  17      68.054  75.790 -44.547  1.00 27.22      C    O  
ATOM   3358  N   PRO C  18      70.215  72.332 -49.070  1.00 32.22      C    N  
ATOM   3359  CA  PRO C  18      71.428  71.515 -49.128  1.00 31.16      C    C  
ATOM   3360  C   PRO C  18      72.163  71.467 -47.783  1.00 29.39      C    C  
ATOM   3361  O   PRO C  18      72.208  72.464 -47.052  1.00 28.52      C    O  
ATOM   3362  CB  PRO C  18      72.297  72.230 -50.181  1.00 31.38      C    C  
ATOM   3363  CG  PRO C  18      71.582  73.525 -50.508  1.00 32.38      C    C  
ATOM   3364  CD  PRO C  18      70.142  73.280 -50.196  1.00 32.26      C    C  
ATOM   3365  N   LEU C  19      72.709  70.300 -47.463  1.00 27.54      C    N  
ATOM   3366  CA  LEU C  19      73.559  70.126 -46.294  1.00 25.54      C    C  
ATOM   3367  C   LEU C  19      74.907  70.774 -46.552  1.00 23.52      C    C  
ATOM   3368  O   LEU C  19      75.404  70.753 -47.674  1.00 23.32      C    O  
ATOM   3369  CB  LEU C  19      73.745  68.636 -46.010  1.00 26.02      C    C  
ATOM   3370  CG  LEU C  19      72.797  67.889 -45.067  1.00 29.41      C    C  
ATOM   3371  CD1 LEU C  19      71.335  68.085 -45.400  1.00 32.32      C    C  
ATOM   3372  CD2 LEU C  19      73.139  66.403 -45.090  1.00 29.85      C    C  
ATOM   3373  N   THR C  20      75.502  71.355 -45.518  1.00 22.07      C    N  
ATOM   3374  CA  THR C  20      76.884  71.836 -45.613  1.00 21.67      C    C  
ATOM   3375  C   THR C  20      77.847  70.635 -45.623  1.00 20.89      C    C  
ATOM   3376  O   THR C  20      77.439  69.503 -45.368  1.00 18.98      C    O  
ATOM   3377  CB  THR C  20      77.256  72.769 -44.434  1.00 21.96      C    C  
ATOM   3378  CG2 THR C  20      76.365  74.014 -44.417  1.00 21.83      C    C  
ATOM   3379  OG1 THR C  20      77.103  72.063 -43.195  1.00 22.51      C    O  
ATOM   3380  N   SER C  21      79.114  70.889 -45.927  1.00 21.36      C    N  
ATOM   3381  CA  SER C  21      80.149  69.855 -45.866  1.00 22.40      C    C  
ATOM   3382  C   SER C  21      80.142  69.156 -44.504  1.00 21.71      C    C  
ATOM   3383  O   SER C  21      80.019  67.930 -44.421  1.00 21.98      C    O  
ATOM   3384  CB  SER C  21      81.520  70.474 -46.119  1.00 22.12      C    C  
ATOM   3385  OG  SER C  21      81.644  70.862 -47.472  1.00 26.93      C    O  
ATOM   3386  N   SER C  22      80.245  69.954 -43.444  1.00 20.91      C    N  
ATOM   3387  CA  SER C  22      80.272  69.444 -42.076  1.00 20.14      C    C  
ATOM   3388  C   SER C  22      79.021  68.668 -41.723  1.00 19.08      C    C  
ATOM   3389  O   SER C  22      79.097  67.672 -41.004  1.00 19.15      C    O  
ATOM   3390  CB  SER C  22      80.455  70.591 -41.091  1.00 20.34      C    C  
ATOM   3391  OG  SER C  22      81.694  71.228 -41.317  1.00 21.80      C    O  
ATOM   3392  N   GLU C  23      77.872  69.118 -42.225  1.00 18.24      C    N  
ATOM   3393  CA  GLU C  23      76.609  68.453 -41.920  1.00 17.71      C    C  
ATOM   3394  C   GLU C  23      76.524  67.072 -42.565  1.00 16.41      C    C  
ATOM   3395  O   GLU C  23      76.045  66.127 -41.948  1.00 16.16      C    O  
ATOM   3396  CB  GLU C  23      75.411  69.308 -42.325  1.00 17.97      C    C  
ATOM   3397  CG  GLU C  23      75.027  70.385 -41.310  1.00 22.21      C    C  
ATOM   3398  CD  GLU C  23      74.023  71.407 -41.871  1.00 25.39      C    C  
ATOM   3399  OE1 GLU C  23      73.876  71.503 -43.111  1.00 22.17      C    O  
ATOM   3400  OE2 GLU C  23      73.386  72.118 -41.065  1.00 24.90      C    O1-
ATOM   3401  N   ARG C  24      76.993  66.940 -43.797  1.00 14.92      C    N  
ATOM   3402  CA  ARG C  24      76.937  65.626 -44.412  1.00 16.08      C    C  
ATOM   3403  C   ARG C  24      77.963  64.654 -43.811  1.00 13.83      C    C  
ATOM   3404  O   ARG C  24      77.687  63.470 -43.718  1.00 14.28      C    O  
ATOM   3405  CB  ARG C  24      76.968  65.683 -45.950  1.00 16.76      C    C  
ATOM   3406  CG  ARG C  24      78.257  66.113 -46.573  1.00 20.78      C    C  
ATOM   3407  CD  ARG C  24      78.282  65.654 -48.032  1.00 28.76      C    C  
ATOM   3408  NE  ARG C  24      77.257  66.305 -48.851  1.00 31.42      C    N  
ATOM   3409  N   ILE C  25      79.110  65.170 -43.379  1.00 13.28      C    N  
ATOM   3410  CA  ILE C  25      80.075  64.393 -42.597  1.00 14.46      C    C  
ATOM   3411  C   ILE C  25      79.421  63.894 -41.304  1.00 15.27      C    C  
ATOM   3412  O   ILE C  25      79.439  62.696 -41.012  1.00 16.17      C    O  
ATOM   3413  CB  ILE C  25      81.353  65.216 -42.292  1.00 14.36      C    C  
ATOM   3414  CG1 ILE C  25      82.242  65.281 -43.533  1.00 13.03      C    C  
ATOM   3415  CG2 ILE C  25      82.143  64.613 -41.125  1.00 15.21      C    C  
ATOM   3416  CD1 ILE C  25      83.258  66.417 -43.515  1.00 13.34      C    C  
ATOM   3417  N   ASP C  26      78.807  64.814 -40.558  1.00 15.69      C    N  
ATOM   3418  CA  ASP C  26      78.094  64.478 -39.328  1.00 15.45      C    C  
ATOM   3419  C   ASP C  26      77.051  63.393 -39.577  1.00 16.07      C    C  
ATOM   3420  O   ASP C  26      76.965  62.413 -38.829  1.00 16.06      C    O  
ATOM   3421  CB  ASP C  26      77.425  65.732 -38.757  1.00 16.15      C    C  
ATOM   3422  CG  ASP C  26      77.004  65.565 -37.319  1.00 17.13      C    C  
ATOM   3423  OD1 ASP C  26      75.991  64.875 -37.051  1.00 17.88      C    O  
ATOM   3424  OD2 ASP C  26      77.697  66.129 -36.452  1.00 22.82      C    O1-
ATOM   3425  N   LYS C  27      76.264  63.561 -40.637  1.00 15.81      C    N  
ATOM   3426  CA  LYS C  27      75.223  62.593 -40.975  1.00 16.14      C    C  
ATOM   3427  C   LYS C  27      75.805  61.232 -41.378  1.00 15.48      C    C  
ATOM   3428  O   LYS C  27      75.221  60.179 -41.081  1.00 16.11      C    O  
ATOM   3429  CB  LYS C  27      74.334  63.131 -42.102  1.00 16.26      C    C  
ATOM   3430  CG  LYS C  27      73.070  62.309 -42.325  1.00 20.56      C    C  
ATOM   3431  CD  LYS C  27      72.268  62.799 -43.530  1.00 29.58      C    C  
ATOM   3432  CE  LYS C  27      70.904  62.117 -43.579  1.00 32.69      C    C  
ATOM   3433  NZ  LYS C  27      70.192  62.371 -44.860  1.00 37.41      C    N1+
ATOM   3434  N   GLN C  28      76.931  61.269 -42.082  1.00 14.75      C    N  
ATOM   3435  CA  GLN C  28      77.599  60.065 -42.554  1.00 14.47      C    C  
ATOM   3436  C   GLN C  28      78.069  59.238 -41.344  1.00 13.61      C    C  
ATOM   3437  O   GLN C  28      77.762  58.049 -41.246  1.00 13.08      C    O  
ATOM   3438  CB  GLN C  28      78.772  60.441 -43.471  1.00 13.81      C    C  
ATOM   3439  CG  GLN C  28      79.341  59.297 -44.313  1.00 16.01      C    C  
ATOM   3440  CD  GLN C  28      78.424  58.845 -45.447  1.00 19.67      C    C  
ATOM   3441  NE2 GLN C  28      78.776  57.731 -46.070  1.00 17.12      C    N  
ATOM   3442  OE1 GLN C  28      77.418  59.486 -45.757  1.00 18.50      C    O  
ATOM   3443  N   ILE C  29      78.770  59.883 -40.412  1.00 13.76      C    N  
ATOM   3444  CA  ILE C  29      79.210  59.211 -39.183  1.00 13.64      C    C  
ATOM   3445  C   ILE C  29      78.048  58.554 -38.443  1.00 14.87      C    C  
ATOM   3446  O   ILE C  29      78.157  57.391 -38.045  1.00 14.78      C    O  
ATOM   3447  CB  ILE C  29      80.006  60.134 -38.254  1.00 13.81      C    C  
ATOM   3448  CG1 ILE C  29      81.302  60.566 -38.942  1.00 10.89      C    C  
ATOM   3449  CG2 ILE C  29      80.335  59.411 -36.924  1.00 14.67      C    C  
ATOM   3450  CD1 ILE C  29      82.020  61.714 -38.261  1.00  9.82      C    C  
ATOM   3451  N   ARG C  30      76.928  59.271 -38.303  1.00 15.26      C    N  
ATOM   3452  CA  ARG C  30      75.754  58.731 -37.609  1.00 15.91      C    C  
ATOM   3453  C   ARG C  30      75.148  57.550 -38.343  1.00 16.02      C    C  
ATOM   3454  O   ARG C  30      74.649  56.609 -37.722  1.00 16.29      C    O  
ATOM   3455  CB  ARG C  30      74.690  59.818 -37.384  1.00 16.78      C    C  
ATOM   3456  CG  ARG C  30      74.975  60.695 -36.170  1.00 20.67      C    C  
ATOM   3457  CD  ARG C  30      73.887  61.723 -35.928  1.00 24.21      C    C  
ATOM   3458  NE  ARG C  30      74.069  62.906 -36.768  1.00 28.84      C    N  
ATOM   3459  CZ  ARG C  30      73.236  63.284 -37.736  1.00 29.18      C    C  
ATOM   3460  NH1 ARG C  30      72.139  62.578 -37.995  1.00 28.28      C    N1+
ATOM   3461  NH2 ARG C  30      73.500  64.376 -38.443  1.00 27.29      C    N  
ATOM   3462  N   TYR C  31      75.178  57.605 -39.670  1.00 15.69      C    N  
ATOM   3463  CA  TYR C  31      74.705  56.495 -40.480  1.00 16.27      C    C  
ATOM   3464  C   TYR C  31      75.545  55.233 -40.221  1.00 14.87      C    C  
ATOM   3465  O   TYR C  31      74.998  54.157 -40.016  1.00 15.61      C    O  
ATOM   3466  CB  TYR C  31      74.697  56.880 -41.963  1.00 17.03      C    C  
ATOM   3467  CG  TYR C  31      74.165  55.805 -42.876  1.00 22.30      C    C  
ATOM   3468  CD1 TYR C  31      72.790  55.562 -42.978  1.00 25.88      C    C  
ATOM   3469  CD2 TYR C  31      75.033  55.030 -43.651  1.00 23.83      C    C  
ATOM   3470  CE1 TYR C  31      72.296  54.561 -43.827  1.00 27.77      C    C  
ATOM   3471  CE2 TYR C  31      74.548  54.033 -44.500  1.00 25.19      C    C  
ATOM   3472  CZ  TYR C  31      73.185  53.806 -44.580  1.00 27.00      C    C  
ATOM   3473  OH  TYR C  31      72.715  52.824 -45.417  1.00 32.65      C    O  
ATOM   3474  N   ILE C  32      76.865  55.378 -40.203  1.00 14.77      C    N  
ATOM   3475  CA  ILE C  32      77.767  54.248 -39.932  1.00 14.92      C    C  
ATOM   3476  C   ILE C  32      77.548  53.689 -38.516  1.00 15.63      C    C  
ATOM   3477  O   ILE C  32      77.440  52.473 -38.338  1.00 15.21      C    O  
ATOM   3478  CB  ILE C  32      79.234  54.650 -40.129  1.00 14.73      C    C  
ATOM   3479  CG1 ILE C  32      79.448  55.177 -41.557  1.00 14.16      C    C  
ATOM   3480  CG2 ILE C  32      80.162  53.471 -39.826  1.00 15.26      C    C  
ATOM   3481  CD1 ILE C  32      80.740  55.930 -41.755  1.00  7.54      C    C  
ATOM   3482  N   LEU C  33      77.447  54.585 -37.528  1.00 16.13      C    N  
ATOM   3483  CA  LEU C  33      77.191  54.200 -36.134  1.00 16.89      C    C  
ATOM   3484  C   LEU C  33      75.910  53.386 -35.998  1.00 18.18      C    C  
ATOM   3485  O   LEU C  33      75.877  52.415 -35.246  1.00 17.74      C    O  
ATOM   3486  CB  LEU C  33      77.162  55.422 -35.198  1.00 15.33      C    C  
ATOM   3487  CG  LEU C  33      78.496  56.075 -34.804  1.00 15.01      C    C  
ATOM   3488  CD1 LEU C  33      78.266  57.425 -34.142  1.00 12.23      C    C  
ATOM   3489  CD2 LEU C  33      79.329  55.185 -33.880  1.00 13.03      C    C  
ATOM   3490  N   ASP C  34      74.871  53.766 -36.744  1.00 19.63      C    N  
ATOM   3491  CA  ASP C  34      73.622  52.996 -36.772  1.00 21.42      C    C  
ATOM   3492  C   ASP C  34      73.850  51.588 -37.317  1.00 20.79      C    C  
ATOM   3493  O   ASP C  34      73.248  50.622 -36.842  1.00 21.04      C    O  
ATOM   3494  CB  ASP C  34      72.554  53.702 -37.620  1.00 22.60      C    C  
ATOM   3495  CG  ASP C  34      71.926  54.906 -36.915  1.00 27.77      C    C  
ATOM   3496  OD1 ASP C  34      72.351  55.274 -35.795  1.00 33.01      C    O  
ATOM   3497  OD2 ASP C  34      70.995  55.497 -37.502  1.00 34.32      C    O1-
ATOM   3498  N   GLY C  35      74.710  51.491 -38.329  1.00 19.92      C    N  
ATOM   3499  CA  GLY C  35      75.032  50.219 -38.950  1.00 18.80      C    C  
ATOM   3500  C   GLY C  35      75.834  49.337 -38.011  1.00 18.21      C    C  
ATOM   3501  O   GLY C  35      75.531  48.154 -37.864  1.00 17.15      C    O  
ATOM   3502  N   ILE C  36      76.857  49.917 -37.383  1.00 17.86      C    N  
ATOM   3503  CA  ILE C  36      77.663  49.204 -36.390  1.00 18.95      C    C  
ATOM   3504  C   ILE C  36      76.790  48.655 -35.264  1.00 20.58      C    C  
ATOM   3505  O   ILE C  36      76.969  47.513 -34.832  1.00 21.33      C    O  
ATOM   3506  CB  ILE C  36      78.763  50.103 -35.797  1.00 18.59      C    C  
ATOM   3507  CG1 ILE C  36      79.771  50.483 -36.873  1.00 16.53      C    C  
ATOM   3508  CG2 ILE C  36      79.490  49.397 -34.661  1.00 17.31      C    C  
ATOM   3509  CD1 ILE C  36      80.639  51.635 -36.459  1.00 21.45      C    C  
ATOM   3510  N   SER C  37      75.837  49.469 -34.809  1.00 21.06      C    N  
ATOM   3511  CA  SER C  37      74.896  49.069 -33.771  1.00 22.03      C    C  
ATOM   3512  C   SER C  37      74.071  47.847 -34.187  1.00 22.03      C    C  
ATOM   3513  O   SER C  37      73.880  46.922 -33.389  1.00 22.11      C    O  
ATOM   3514  CB  SER C  37      73.989  50.245 -33.399  1.00 21.93      C    C  
ATOM   3515  OG  SER C  37      73.017  49.849 -32.457  1.00 26.23      C    O  
ATOM   3516  N   ALA C  38      73.592  47.849 -35.432  1.00 21.75      C    N  
ATOM   3517  CA  ALA C  38      72.892  46.701 -36.007  1.00 22.20      C    C  
ATOM   3518  C   ALA C  38      73.788  45.457 -36.071  1.00 22.76      C    C  
ATOM   3519  O   ALA C  38      73.338  44.344 -35.804  1.00 23.01      C    O  
ATOM   3520  CB  ALA C  38      72.363  47.043 -37.394  1.00 22.32      C    C  
ATOM   3521  N   LEU C  39      75.054  45.653 -36.428  1.00 23.69      C    N  
ATOM   3522  CA  LEU C  39      76.021  44.562 -36.461  1.00 24.80      C    C  
ATOM   3523  C   LEU C  39      76.293  44.023 -35.051  1.00 25.90      C    C  
ATOM   3524  O   LEU C  39      76.243  42.813 -34.825  1.00 24.80      C    O  
ATOM   3525  CB  LEU C  39      77.313  45.020 -37.139  1.00 24.29      C    C  
ATOM   3526  CG  LEU C  39      77.573  44.734 -38.627  1.00 25.44      C    C  
ATOM   3527  CD1 LEU C  39      76.331  44.444 -39.443  1.00 21.42      C    C  
ATOM   3528  CD2 LEU C  39      78.373  45.856 -39.246  1.00 22.49      C    C  
ATOM   3529  N   ARG C  40      76.552  44.928 -34.110  1.00 27.84      C    N  
ATOM   3530  CA  ARG C  40      76.777  44.557 -32.712  1.00 31.32      C    C  
ATOM   3531  C   ARG C  40      75.600  43.764 -32.136  1.00 32.42      C    C  
ATOM   3532  O   ARG C  40      75.805  42.770 -31.447  1.00 33.04      C    O  
ATOM   3533  CB  ARG C  40      77.062  45.793 -31.855  1.00 31.53      C    C  
ATOM   3534  CG  ARG C  40      77.793  45.487 -30.550  1.00 36.48      C    C  
ATOM   3535  CD  ARG C  40      77.661  46.619 -29.532  1.00 43.42      C    C  
ATOM   3536  NE  ARG C  40      76.291  46.747 -29.035  1.00 48.28      C    N  
ATOM   3537  CZ  ARG C  40      75.796  46.092 -27.987  1.00 50.26      C    C  
ATOM   3538  NH1 ARG C  40      76.555  45.252 -27.292  1.00 52.16      C    N1+
ATOM   3539  NH2 ARG C  40      74.533  46.281 -27.630  1.00 50.89      C    N  
ATOM   3540  N   LYS C  41      74.379  44.192 -32.445  1.00 34.56      C    N  
ATOM   3541  CA  LYS C  41      73.164  43.503 -31.998  1.00 37.01      C    C  
ATOM   3542  C   LYS C  41      73.093  42.044 -32.476  1.00 38.12      C    C  
ATOM   3543  O   LYS C  41      72.590  41.178 -31.757  1.00 38.12      C    O  
ATOM   3544  CB  LYS C  41      71.917  44.270 -32.451  1.00 37.08      C    C  
ATOM   3545  CG  LYS C  41      70.611  43.797 -31.816  1.00 40.68      C    C  
ATOM   3546  CD  LYS C  41      69.392  44.413 -32.506  1.00 44.64      C    C  
ATOM   3547  CE  LYS C  41      68.085  44.004 -31.827  1.00 45.81      C    C  
ATOM   3548  NZ  LYS C  41      67.918  44.644 -30.487  1.00 47.94      C    N1+
ATOM   3549  N   GLU C  42      73.584  41.778 -33.686  1.00 39.25      C    N  
ATOM   3550  CA  GLU C  42      73.624  40.412 -34.208  1.00 40.92      C    C  
ATOM   3551  C   GLU C  42      74.739  39.587 -33.559  1.00 41.65      C    C  
ATOM   3552  O   GLU C  42      74.512  38.439 -33.179  1.00 41.52      C    O  
ATOM   3553  CB  GLU C  42      73.755  40.405 -35.736  1.00 41.03      C    C  
ATOM   3554  CG  GLU C  42      73.754  39.005 -36.357  1.00 44.12      C    C  
ATOM   3555  CD  GLU C  42      73.629  39.017 -37.877  1.00 48.12      C    C  
ATOM   3556  OE1 GLU C  42      72.899  39.880 -38.407  1.00 50.56      C    O  
ATOM   3557  OE2 GLU C  42      74.255  38.158 -38.542  1.00 48.31      C    O1-
ATOM   3558  N   THR C  43      75.929  40.176 -33.436  1.00 43.09      C    N  
ATOM   3559  CA  THR C  43      77.086  39.520 -32.811  1.00 45.38      C    C  
ATOM   3560  C   THR C  43      76.809  39.078 -31.368  1.00 46.60      C    C  
ATOM   3561  O   THR C  43      77.124  37.948 -30.988  1.00 46.62      C    O  
ATOM   3562  CB  THR C  43      78.336  40.439 -32.826  1.00 45.27      C    C  
ATOM   3563  CG2 THR C  43      79.568  39.715 -32.280  1.00 46.64      C    C  
ATOM   3564  OG1 THR C  43      78.605  40.864 -34.165  1.00 46.55      C    O  
ATOM   3565  N   CYS C  44      76.207  39.967 -30.582  1.00 48.31      C    N  
ATOM   3566  CA  CYS C  44      76.028  39.744 -29.148  1.00 50.43      C    C  
ATOM   3567  C   CYS C  44      74.786  38.927 -28.784  1.00 51.06      C    C  
ATOM   3568  O   CYS C  44      74.586  38.587 -27.617  1.00 51.18      C    O  
ATOM   3569  CB  CYS C  44      76.040  41.079 -28.392  1.00 50.63      C    C  
ATOM   3570  SG  CYS C  44      77.544  42.094 -28.634  1.00 55.01      C    S  
ATOM   3571  N   ASN C  45      73.961  38.608 -29.776  1.00 52.40      C    N  
ATOM   3572  CA  ASN C  45      72.815  37.721 -29.561  1.00 53.90      C    C  
ATOM   3573  C   ASN C  45      73.114  36.254 -29.870  1.00 54.54      C    C  
ATOM   3574  O   ASN C  45      72.365  35.362 -29.465  1.00 54.45      C    O  
ATOM   3575  CB  ASN C  45      71.595  38.193 -30.357  1.00 54.06      C    C  
ATOM   3576  CG  ASN C  45      70.773  39.228 -29.610  1.00 55.80      C    C  
ATOM   3577  ND2 ASN C  45      69.608  39.557 -30.158  1.00 58.07      C    N  
ATOM   3578  OD1 ASN C  45      71.177  39.727 -28.556  1.00 56.12      C    O  
ATOM   3579  N   LYS C  46      74.210  36.010 -30.581  1.00 55.48      C    N  
ATOM   3580  CA  LYS C  46      74.578  34.652 -30.966  1.00 56.70      C    C  
ATOM   3581  C   LYS C  46      75.901  34.188 -30.345  1.00 57.65      C    C  
ATOM   3582  O   LYS C  46      76.742  35.005 -29.946  1.00 57.48      C    O  
ATOM   3583  CB  LYS C  46      74.590  34.493 -32.501  1.00 56.53      C    C  
ATOM   3584  CG  LYS C  46      75.688  35.262 -33.237  1.00 56.22      C    C  
ATOM   3585  N   SER C  47      76.043  32.866 -30.249  1.00 58.73      C    N  
ATOM   3586  CA  SER C  47      77.294  32.184 -29.886  1.00 59.74      C    C  
ATOM   3587  C   SER C  47      77.962  32.668 -28.588  1.00 59.82      C    C  
ATOM   3588  O   SER C  47      77.636  32.189 -27.497  1.00 60.16      C    O  
ATOM   3589  CB  SER C  47      78.285  32.222 -31.060  1.00 59.82      C    C  
ATOM   3590  OG  SER C  47      79.290  31.239 -30.897  1.00 61.32      C    O  
ATOM   3591  N   ASN C  48      78.891  33.614 -28.720  1.00 59.58      C    N  
ATOM   3592  CA  ASN C  48      79.684  34.106 -27.595  1.00 59.15      C    C  
ATOM   3593  C   ASN C  48      78.880  34.959 -26.615  1.00 58.61      C    C  
ATOM   3594  O   ASN C  48      79.196  35.017 -25.421  1.00 58.11      C    O  
ATOM   3595  CB  ASN C  48      80.889  34.902 -28.112  1.00 59.09      C    C  
ATOM   3596  CG  ASN C  48      82.016  34.989 -27.096  1.00 59.73      C    C  
ATOM   3597  ND2 ASN C  48      82.894  35.968 -27.275  1.00 59.90      C    N  
ATOM   3598  OD1 ASN C  48      82.101  34.182 -26.167  1.00 60.53      C    O  
ATOM   3599  N   MET C  49      77.841  35.613 -27.138  1.00 58.07      C    N  
ATOM   3600  CA  MET C  49      77.028  36.573 -26.385  1.00 57.88      C    C  
ATOM   3601  C   MET C  49      77.848  37.802 -25.954  1.00 56.91      C    C  
ATOM   3602  O   MET C  49      77.441  38.545 -25.058  1.00 57.07      C    O  
ATOM   3603  CB  MET C  49      76.335  35.909 -25.177  1.00 58.43      C    C  
ATOM   3604  CG  MET C  49      75.421  34.723 -25.516  1.00 59.56      C    C  
ATOM   3605  SD  MET C  49      73.959  35.147 -26.492  1.00 63.14      C    S  
ATOM   3606  CE  MET C  49      73.016  36.139 -25.327  1.00 62.04      C    C  
ATOM   3607  N   CYS C  50      78.994  38.000 -26.611  1.00 55.73      C    N  
ATOM   3608  CA  CYS C  50      79.914  39.124 -26.357  1.00 54.71      C    C  
ATOM   3609  C   CYS C  50      80.528  39.153 -24.947  1.00 53.84      C    C  
ATOM   3610  O   CYS C  50      80.866  40.225 -24.430  1.00 53.63      C    O  
ATOM   3611  CB  CYS C  50      79.264  40.473 -26.712  1.00 54.92      C    C  
ATOM   3612  SG  CYS C  50      79.105  40.784 -28.494  1.00 55.34      C    S  
ATOM   3613  N   GLU C  51      80.679  37.970 -24.344  1.00 52.58      C    N  
ATOM   3614  CA  GLU C  51      81.361  37.813 -23.056  1.00 50.97      C    C  
ATOM   3615  C   GLU C  51      82.863  38.069 -23.242  1.00 49.78      C    C  
ATOM   3616  O   GLU C  51      83.566  37.276 -23.873  1.00 50.21      C    O  
ATOM   3617  CB  GLU C  51      81.099  36.420 -22.479  1.00 50.95      C    C  
ATOM   3618  N   SER C  52      83.345  39.178 -22.688  1.00 47.82      C    N  
ATOM   3619  CA  SER C  52      84.626  39.751 -23.112  1.00 45.96      C    C  
ATOM   3620  C   SER C  52      85.818  39.526 -22.172  1.00 44.69      C    C  
ATOM   3621  O   SER C  52      86.866  40.159 -22.330  1.00 43.78      C    O  
ATOM   3622  CB  SER C  52      84.449  41.250 -23.399  1.00 45.67      C    C  
ATOM   3623  OG  SER C  52      84.104  41.961 -22.226  1.00 45.05      C    O  
ATOM   3624  N   SER C  53      85.667  38.616 -21.216  1.00 43.60      C    N  
ATOM   3625  CA  SER C  53      86.684  38.418 -20.177  1.00 42.71      C    C  
ATOM   3626  C   SER C  53      88.065  38.035 -20.724  1.00 41.97      C    C  
ATOM   3627  O   SER C  53      89.088  38.521 -20.237  1.00 41.14      C    O  
ATOM   3628  CB  SER C  53      86.204  37.397 -19.145  1.00 42.97      C    C  
ATOM   3629  OG  SER C  53      84.975  37.810 -18.559  1.00 44.24      C    O  
ATOM   3630  N   LYS C  54      88.085  37.184 -21.748  1.00 41.32      C    N  
ATOM   3631  CA  LYS C  54      89.338  36.727 -22.345  1.00 40.58      C    C  
ATOM   3632  C   LYS C  54      89.729  37.464 -23.642  1.00 39.57      C    C  
ATOM   3633  O   LYS C  54      90.653  37.042 -24.348  1.00 38.90      C    O  
ATOM   3634  CB  LYS C  54      89.293  35.209 -22.548  1.00 41.17      C    C  
ATOM   3635  CG  LYS C  54      89.728  34.421 -21.308  1.00 42.46      C    C  
ATOM   3636  CD  LYS C  54      89.391  32.941 -21.422  1.00 43.90      C    C  
ATOM   3637  CE  LYS C  54      88.038  32.621 -20.791  1.00 45.81      C    C  
ATOM   3638  NZ  LYS C  54      88.120  32.510 -19.302  1.00 42.62      C    N1+
ATOM   3639  N   GLU C  55      89.053  38.580 -23.923  1.00 38.21      C    N  
ATOM   3640  CA  GLU C  55      89.239  39.308 -25.187  1.00 37.56      C    C  
ATOM   3641  C   GLU C  55      90.660  39.774 -25.481  1.00 36.37      C    C  
ATOM   3642  O   GLU C  55      91.029  39.922 -26.647  1.00 36.08      C    O  
ATOM   3643  CB  GLU C  55      88.238  40.456 -25.330  1.00 37.76      C    C  
ATOM   3644  CG  GLU C  55      86.920  39.988 -25.931  1.00 40.10      C    C  
ATOM   3645  CD  GLU C  55      85.978  41.121 -26.317  1.00 43.07      C    C  
ATOM   3646  OE1 GLU C  55      86.283  42.301 -26.028  1.00 42.59      C    O  
ATOM   3647  OE2 GLU C  55      84.915  40.815 -26.904  1.00 41.14      C    O1-
ATOM   3648  N   ALA C  56      91.450  40.002 -24.434  1.00 35.60      C    N  
ATOM   3649  CA  ALA C  56      92.852  40.399 -24.585  1.00 35.39      C    C  
ATOM   3650  C   ALA C  56      93.676  39.419 -25.442  1.00 35.47      C    C  
ATOM   3651  O   ALA C  56      94.682  39.808 -26.042  1.00 35.00      C    O  
ATOM   3652  CB  ALA C  56      93.497  40.597 -23.222  1.00 35.59      C    C  
ATOM   3653  N   LEU C  57      93.243  38.157 -25.498  1.00 35.49      C    N  
ATOM   3654  CA  LEU C  57      93.875  37.160 -26.367  1.00 36.00      C    C  
ATOM   3655  C   LEU C  57      93.703  37.496 -27.852  1.00 36.81      C    C  
ATOM   3656  O   LEU C  57      94.651  37.369 -28.635  1.00 36.98      C    O  
ATOM   3657  CB  LEU C  57      93.344  35.757 -26.067  1.00 35.61      C    C  
ATOM   3658  CG  LEU C  57      93.678  35.189 -24.684  1.00 35.14      C    C  
ATOM   3659  CD1 LEU C  57      92.827  33.961 -24.412  1.00 33.14      C    C  
ATOM   3660  CD2 LEU C  57      95.169  34.871 -24.550  1.00 31.11      C    C  
ATOM   3661  N   ALA C  58      92.500  37.932 -28.226  1.00 37.17      C    N  
ATOM   3662  CA  ALA C  58      92.223  38.372 -29.591  1.00 38.09      C    C  
ATOM   3663  C   ALA C  58      92.895  39.714 -29.899  1.00 39.23      C    C  
ATOM   3664  O   ALA C  58      93.329  39.949 -31.029  1.00 39.37      C    O  
ATOM   3665  CB  ALA C  58      90.722  38.447 -29.833  1.00 37.63      C    C  
ATOM   3666  N   GLU C  59      92.982  40.574 -28.882  1.00 40.80      C    N  
ATOM   3667  CA  GLU C  59      93.596  41.909 -28.977  1.00 42.36      C    C  
ATOM   3668  C   GLU C  59      95.045  41.901 -29.455  1.00 42.36      C    C  
ATOM   3669  O   GLU C  59      95.480  42.813 -30.167  1.00 42.19      C    O  
ATOM   3670  CB  GLU C  59      93.524  42.619 -27.619  1.00 42.86      C    C  
ATOM   3671  CG  GLU C  59      92.532  43.773 -27.541  1.00 47.50      C    C  
ATOM   3672  CD  GLU C  59      93.128  45.114 -27.979  1.00 53.31      C    C  
ATOM   3673  OE1 GLU C  59      94.258  45.137 -28.527  1.00 55.33      C    O  
ATOM   3674  OE2 GLU C  59      92.461  46.153 -27.770  1.00 54.86      C    O1-
ATOM   3675  N   ASN C  60      95.783  40.870 -29.053  1.00 42.74      C    N  
ATOM   3676  CA  ASN C  60      97.202  40.734 -29.371  1.00 43.09      C    C  
ATOM   3677  C   ASN C  60      97.525  40.886 -30.861  1.00 42.59      C    C  
ATOM   3678  O   ASN C  60      98.526  41.507 -31.228  1.00 42.79      C    O  
ATOM   3679  CB  ASN C  60      97.720  39.391 -28.852  1.00 44.20      C    C  
ATOM   3680  CG  ASN C  60      99.217  39.399 -28.604  1.00 45.96      C    C  
ATOM   3681  ND2 ASN C  60      99.949  38.588 -29.365  1.00 48.04      C    N  
ATOM   3682  OD1 ASN C  60      99.710  40.122 -27.733  1.00 46.33      C    O  
ATOM   3683  N   ASN C  61      96.666  40.327 -31.711  1.00 41.86      C    N  
ATOM   3684  CA  ASN C  61      96.813  40.433 -33.167  1.00 41.38      C    C  
ATOM   3685  C   ASN C  61      96.457  41.799 -33.769  1.00 39.98      C    C  
ATOM   3686  O   ASN C  61      96.737  42.049 -34.948  1.00 40.36      C    O  
ATOM   3687  CB  ASN C  61      95.970  39.357 -33.863  1.00 41.59      C    C  
ATOM   3688  CG  ASN C  61      96.669  38.010 -33.925  1.00 44.12      C    C  
ATOM   3689  ND2 ASN C  61      95.883  36.954 -34.092  1.00 45.26      C    N  
ATOM   3690  OD1 ASN C  61      97.897  37.918 -33.836  1.00 45.29      C    O  
ATOM   3691  N   LEU C  62      95.845  42.673 -32.971  1.00 37.72      C    N  
ATOM   3692  CA  LEU C  62      95.185  43.862 -33.513  1.00 35.17      C    C  
ATOM   3693  C   LEU C  62      95.833  45.184 -33.130  1.00 33.73      C    C  
ATOM   3694  O   LEU C  62      96.191  45.410 -31.976  1.00 34.52      C    O  
ATOM   3695  CB  LEU C  62      93.711  43.887 -33.096  1.00 34.26      C    C  
ATOM   3696  CG  LEU C  62      92.869  42.624 -33.275  1.00 32.35      C    C  
ATOM   3697  CD1 LEU C  62      91.482  42.844 -32.704  1.00 28.87      C    C  
ATOM   3698  CD2 LEU C  62      92.780  42.227 -34.729  1.00 31.43      C    C  
ATOM   3699  N   ASN C  63      95.978  46.053 -34.122  1.00 32.32      C    N  
ATOM   3700  CA AASN C  63      96.402  47.429 -33.882  0.50 31.17      C    C  
ATOM   3701  CA BASN C  63      96.402  47.421 -33.888  0.50 31.19      C    C  
ATOM   3702  C   ASN C  63      95.243  48.372 -34.198  1.00 30.00      C    C  
ATOM   3703  O   ASN C  63      95.281  49.136 -35.168  1.00 30.49      C    O  
ATOM   3704  CB AASN C  63      97.651  47.784 -34.698  0.50 31.44      C    C  
ATOM   3705  CB BASN C  63      97.654  47.734 -34.711  0.50 31.48      C    C  
ATOM   3706  CG AASN C  63      98.332  49.057 -34.206  0.50 31.59      C    C  
ATOM   3707  CG BASN C  63      98.850  46.894 -34.290  0.50 31.62      C    C  
ATOM   3708  ND2AASN C  63      99.226  49.605 -35.020  0.50 30.62      C    N  
ATOM   3709  ND2BASN C  63      99.461  46.207 -35.247  0.50 31.52      C    N  
ATOM   3710  OD1AASN C  63      98.056  49.536 -33.105  0.50 32.94      C    O  
ATOM   3711  OD1BASN C  63      99.216  46.864 -33.115  0.50 32.85      C    O  
ATOM   3712  N   LEU C  64      94.202  48.292 -33.377  1.00 27.36      C    N  
ATOM   3713  CA  LEU C  64      92.998  49.095 -33.569  1.00 24.91      C    C  
ATOM   3714  C   LEU C  64      93.244  50.549 -33.171  1.00 23.29      C    C  
ATOM   3715  O   LEU C  64      93.675  50.831 -32.046  1.00 22.69      C    O  
ATOM   3716  CB  LEU C  64      91.819  48.502 -32.799  1.00 24.38      C    C  
ATOM   3717  CG  LEU C  64      91.391  47.076 -33.173  1.00 24.36      C    C  
ATOM   3718  CD1 LEU C  64      90.415  46.511 -32.154  1.00 22.72      C    C  
ATOM   3719  CD2 LEU C  64      90.791  47.011 -34.564  1.00 23.59      C    C  
ATOM   3720  N   PRO C  65      93.003  51.481 -34.109  1.00 21.82      C    N  
ATOM   3721  CA  PRO C  65      93.250  52.891 -33.822  1.00 20.82      C    C  
ATOM   3722  C   PRO C  65      92.350  53.415 -32.702  1.00 20.14      C    C  
ATOM   3723  O   PRO C  65      91.207  52.969 -32.552  1.00 19.13      C    O  
ATOM   3724  CB  PRO C  65      92.927  53.586 -35.151  1.00 21.23      C    C  
ATOM   3725  CG  PRO C  65      93.017  52.514 -36.184  1.00 20.80      C    C  
ATOM   3726  CD  PRO C  65      92.562  51.269 -35.499  1.00 21.21      C    C  
ATOM   3727  N   LYS C  66      92.878  54.346 -31.918  1.00 19.51      C    N  
ATOM   3728  CA  LYS C  66      92.127  54.952 -30.826  1.00 20.52      C    C  
ATOM   3729  C   LYS C  66      92.609  56.374 -30.617  1.00 20.23      C    C  
ATOM   3730  O   LYS C  66      93.726  56.716 -30.997  1.00 20.25      C    O  
ATOM   3731  CB  LYS C  66      92.279  54.137 -29.531  1.00 20.12      C    C  
ATOM   3732  CG  LYS C  66      93.716  53.951 -29.089  1.00 21.99      C    C  
ATOM   3733  CD  LYS C  66      93.830  52.961 -27.941  1.00 29.88      C    C  
ATOM   3734  CE  LYS C  66      95.294  52.661 -27.622  1.00 32.65      C    C  
ATOM   3735  NZ  LYS C  66      96.025  53.882 -27.170  1.00 34.32      C    N1+
ATOM   3736  N   MET C  67      91.765  57.197 -30.009  1.00 21.20      C    N  
ATOM   3737  CA  MET C  67      92.139  58.576 -29.713  1.00 22.73      C    C  
ATOM   3738  C   MET C  67      93.031  58.655 -28.485  1.00 23.12      C    C  
ATOM   3739  O   MET C  67      92.809  57.952 -27.498  1.00 22.89      C    O  
ATOM   3740  CB  MET C  67      90.901  59.447 -29.492  1.00 22.26      C    C  
ATOM   3741  CG  MET C  67      90.036  59.612 -30.718  1.00 23.43      C    C  
ATOM   3742  SD  MET C  67      90.839  60.519 -32.048  1.00 24.88      C    S  
ATOM   3743  CE  MET C  67      89.521  60.477 -33.257  1.00 17.60      C    C  
ATOM   3744  N   ALA C  68      94.042  59.511 -28.575  1.00 23.94      C    N  
ATOM   3745  CA  ALA C  68      94.869  59.889 -27.441  1.00 25.33      C    C  
ATOM   3746  C   ALA C  68      94.869  61.414 -27.350  1.00 26.20      C    C  
ATOM   3747  O   ALA C  68      94.562  62.099 -28.330  1.00 25.82      C    O  
ATOM   3748  CB  ALA C  68      96.297  59.358 -27.615  1.00 24.96      C    C  
ATOM   3749  N   GLU C  69      95.226  61.935 -26.182  1.00 27.50      C    N  
ATOM   3750  CA  GLU C  69      95.270  63.377 -25.943  1.00 29.42      C    C  
ATOM   3751  C   GLU C  69      96.109  64.128 -26.976  1.00 29.46      C    C  
ATOM   3752  O   GLU C  69      95.682  65.171 -27.486  1.00 29.67      C    O  
ATOM   3753  CB  GLU C  69      95.804  63.654 -24.542  1.00 30.34      C    C  
ATOM   3754  CG  GLU C  69      95.284  64.928 -23.922  1.00 36.08      C    C  
ATOM   3755  CD  GLU C  69      95.326  64.881 -22.403  1.00 42.76      C    C  
ATOM   3756  OE1 GLU C  69      96.392  64.541 -21.841  1.00 45.53      C    O  
ATOM   3757  OE2 GLU C  69      94.287  65.169 -21.770  1.00 44.98      C    O1-
ATOM   3758  N   LYS C  70      97.288  63.583 -27.285  1.00 29.02      C    N  
ATOM   3759  CA  LYS C  70      98.220  64.174 -28.250  1.00 28.74      C    C  
ATOM   3760  C   LYS C  70      97.621  64.376 -29.653  1.00 27.64      C    C  
ATOM   3761  O   LYS C  70      98.152  65.147 -30.450  1.00 27.79      C    O  
ATOM   3762  CB  LYS C  70      99.498  63.321 -28.347  1.00 29.54      C    C  
ATOM   3763  CG  LYS C  70      99.390  62.134 -29.308  1.00 32.47      C    C  
ATOM   3764  CD  LYS C  70     100.368  61.018 -28.985  1.00 37.14      C    C  
ATOM   3765  CE  LYS C  70     100.155  59.846 -29.938  1.00 40.63      C    C  
ATOM   3766  NZ  LYS C  70     100.880  58.610 -29.526  1.00 43.98      C    N1+
ATOM   3767  N   ASP C  71      96.529  63.675 -29.955  1.00 25.98      C    N  
ATOM   3768  CA  ASP C  71      95.909  63.772 -31.276  1.00 25.04      C    C  
ATOM   3769  C   ASP C  71      95.127  65.067 -31.478  1.00 24.12      C    C  
ATOM   3770  O   ASP C  71      94.813  65.437 -32.609  1.00 24.02      C    O  
ATOM   3771  CB  ASP C  71      95.041  62.548 -31.555  1.00 24.49      C    C  
ATOM   3772  CG  ASP C  71      95.842  61.257 -31.510  1.00 26.73      C    C  
ATOM   3773  OD1 ASP C  71      96.996  61.248 -32.007  1.00 25.51      C    O  
ATOM   3774  OD2 ASP C  71      95.326  60.259 -30.965  1.00 25.10      C    O1-
ATOM   3775  N   GLY C  72      94.833  65.756 -30.379  1.00 23.19      C    N  
ATOM   3776  CA  GLY C  72      94.168  67.050 -30.425  1.00 22.11      C    C  
ATOM   3777  C   GLY C  72      92.690  66.963 -30.750  1.00 21.70      C    C  
ATOM   3778  O   GLY C  72      92.112  67.936 -31.232  1.00 22.09      C    O  
ATOM   3779  N   CYS C  73      92.076  65.809 -30.489  1.00 20.09      C    N  
ATOM   3780  CA  CYS C  73      90.650  65.625 -30.783  1.00 20.11      C    C  
ATOM   3781  C   CYS C  73      89.726  65.849 -29.582  1.00 20.77      C    C  
ATOM   3782  O   CYS C  73      88.503  65.902 -29.740  1.00 20.86      C    O  
ATOM   3783  CB  CYS C  73      90.380  64.252 -31.416  1.00 19.58      C    C  
ATOM   3784  SG  CYS C  73      90.984  64.047 -33.119  0.50 16.30      C    S  
ATOM   3785  N   PHE C  74      90.300  65.973 -28.388  1.00 21.15      C    N  
ATOM   3786  CA  PHE C  74      89.500  66.281 -27.204  1.00 22.72      C    C  
ATOM   3787  C   PHE C  74      89.481  67.786 -26.983  1.00 23.97      C    C  
ATOM   3788  O   PHE C  74      90.422  68.486 -27.373  1.00 23.33      C    O  
ATOM   3789  CB  PHE C  74      90.045  65.582 -25.951  1.00 22.39      C    C  
ATOM   3790  CG  PHE C  74      90.305  64.101 -26.127  1.00 21.05      C    C  
ATOM   3791  CD1 PHE C  74      89.350  63.264 -26.710  1.00 18.90      C    C  
ATOM   3792  CD2 PHE C  74      91.499  63.543 -25.675  1.00 19.70      C    C  
ATOM   3793  CE1 PHE C  74      89.596  61.901 -26.858  1.00 18.86      C    C  
ATOM   3794  CE2 PHE C  74      91.753  62.177 -25.817  1.00 19.98      C    C  
ATOM   3795  CZ  PHE C  74      90.804  61.359 -26.407  1.00 19.12      C    C  
ATOM   3796  N   GLN C  75      88.420  68.273 -26.343  1.00 25.68      C    N  
ATOM   3797  CA  GLN C  75      88.229  69.708 -26.116  1.00 28.26      C    C  
ATOM   3798  C   GLN C  75      89.440  70.358 -25.470  1.00 28.73      C    C  
ATOM   3799  O   GLN C  75      89.889  71.416 -25.911  1.00 29.16      C    O  
ATOM   3800  CB  GLN C  75      86.971  69.972 -25.288  1.00 29.21      C    C  
ATOM   3801  CG  GLN C  75      85.695  69.477 -25.959  1.00 33.21      C    C  
ATOM   3802  CD  GLN C  75      84.446  70.104 -25.372  1.00 41.07      C    C  
ATOM   3803  NE2 GLN C  75      84.311  71.416 -25.532  1.00 41.11      C    N  
ATOM   3804  OE1 GLN C  75      83.611  69.416 -24.775  1.00 44.71      C    O  
ATOM   3805  N   SER C  76      89.978  69.714 -24.440  1.00 29.82      C    N  
ATOM   3806  CA  SER C  76      91.230  70.159 -23.845  1.00 30.79      C    C  
ATOM   3807  C   SER C  76      92.383  69.722 -24.741  1.00 30.61      C    C  
ATOM   3808  O   SER C  76      92.506  68.546 -25.068  1.00 31.23      C    O  
ATOM   3809  CB  SER C  76      91.382  69.607 -22.423  1.00 31.28      C    C  
ATOM   3810  OG  SER C  76      92.737  69.641 -21.994  1.00 35.05      C    O  
ATOM   3811  N   GLY C  77      93.210  70.682 -25.147  1.00 30.53      C    N  
ATOM   3812  CA  GLY C  77      94.292  70.437 -26.102  1.00 29.91      C    C  
ATOM   3813  C   GLY C  77      93.825  70.328 -27.550  1.00 29.50      C    C  
ATOM   3814  O   GLY C  77      94.560  69.827 -28.403  1.00 29.80      C    O  
ATOM   3815  N   PHE C  78      92.610  70.798 -27.834  1.00 28.81      C    N  
ATOM   3816  CA  PHE C  78      92.038  70.681 -29.180  1.00 28.28      C    C  
ATOM   3817  C   PHE C  78      92.930  71.320 -30.238  1.00 28.31      C    C  
ATOM   3818  O   PHE C  78      93.385  72.455 -30.079  1.00 28.99      C    O  
ATOM   3819  CB  PHE C  78      90.620  71.260 -29.250  1.00 27.56      C    C  
ATOM   3820  CG  PHE C  78      89.910  70.958 -30.548  1.00 29.01      C    C  
ATOM   3821  CD1 PHE C  78      89.333  69.706 -30.769  1.00 26.54      C    C  
ATOM   3822  CD2 PHE C  78      89.831  71.920 -31.559  1.00 27.39      C    C  
ATOM   3823  CE1 PHE C  78      88.685  69.418 -31.975  1.00 29.04      C    C  
ATOM   3824  CE2 PHE C  78      89.183  71.640 -32.770  1.00 28.73      C    C  
ATOM   3825  CZ  PHE C  78      88.610  70.388 -32.978  1.00 27.02      C    C  
ATOM   3826  N   ASN C  79      93.193  70.569 -31.302  1.00 27.63      C    N  
ATOM   3827  CA  ASN C  79      93.976  71.048 -32.431  1.00 27.23      C    C  
ATOM   3828  C   ASN C  79      93.362  70.511 -33.720  1.00 27.16      C    C  
ATOM   3829  O   ASN C  79      93.489  69.322 -34.032  1.00 26.09      C    O  
ATOM   3830  CB  ASN C  79      95.441  70.621 -32.292  1.00 27.88      C    C  
ATOM   3831  CG  ASN C  79      96.331  71.172 -33.400  1.00 28.08      C    C  
ATOM   3832  ND2 ASN C  79      97.544  71.560 -33.034  1.00 30.45      C    N  
ATOM   3833  OD1 ASN C  79      95.942  71.230 -34.567  1.00 31.26      C    O  
ATOM   3834  N   GLU C  80      92.698  71.404 -34.450  1.00 26.88      C    N  
ATOM   3835  CA  GLU C  80      91.955  71.066 -35.667  1.00 27.77      C    C  
ATOM   3836  C   GLU C  80      92.766  70.257 -36.691  1.00 26.52      C    C  
ATOM   3837  O   GLU C  80      92.319  69.205 -37.141  1.00 25.88      C    O  
ATOM   3838  CB  GLU C  80      91.402  72.341 -36.316  1.00 28.26      C    C  
ATOM   3839  CG  GLU C  80      90.092  72.137 -37.045  1.00 34.56      C    C  
ATOM   3840  CD  GLU C  80      89.699  73.316 -37.925  1.00 39.85      C    C  
ATOM   3841  OE1 GLU C  80      89.924  74.478 -37.521  1.00 41.54      C    O  
ATOM   3842  OE2 GLU C  80      89.156  73.073 -39.025  1.00 42.63      C    O1-
ATOM   3843  N   GLU C  81      93.955  70.747 -37.040  1.00 26.11      C    N  
ATOM   3844  CA  GLU C  81      94.792  70.106 -38.064  1.00 26.06      C    C  
ATOM   3845  C   GLU C  81      95.251  68.701 -37.667  1.00 24.85      C    C  
ATOM   3846  O   GLU C  81      95.067  67.751 -38.421  1.00 24.65      C    O  
ATOM   3847  CB  GLU C  81      96.003  70.977 -38.416  1.00 26.31      C    C  
ATOM   3848  CG  GLU C  81      95.643  72.327 -39.033  1.00 30.03      C    C  
ATOM   3849  CD  GLU C  81      96.835  73.040 -39.656  0.50 31.49      C    C  
ATOM   3850  OE1 GLU C  81      97.970  72.516 -39.581  0.50 31.84      C    O  
ATOM   3851  OE2 GLU C  81      96.630  74.131 -40.230  0.50 33.02      C    O1-
ATOM   3852  N   THR C  82      95.844  68.582 -36.483  1.00 23.72      C    N  
ATOM   3853  CA  THR C  82      96.301  67.297 -35.956  1.00 22.41      C    C  
ATOM   3854  C   THR C  82      95.145  66.304 -35.832  1.00 20.54      C    C  
ATOM   3855  O   THR C  82      95.289  65.129 -36.166  1.00 20.54      C    O  
ATOM   3856  CB  THR C  82      96.969  67.479 -34.579  1.00 22.79      C    C  
ATOM   3857  CG2 THR C  82      97.707  66.212 -34.156  1.00 25.12      C    C  
ATOM   3858  OG1 THR C  82      97.907  68.557 -34.652  1.00 26.58      C    O  
ATOM   3859  N   CYS C  83      94.001  66.783 -35.355  1.00 18.98      C    N  
ATOM   3860  CA  CYS C  83      92.838  65.927 -35.149  1.00 18.98      C    C  
ATOM   3861  C   CYS C  83      92.301  65.350 -36.457  1.00 18.71      C    C  
ATOM   3862  O   CYS C  83      92.044  64.156 -36.550  1.00 18.58      C    O  
ATOM   3863  CB  CYS C  83      91.729  66.676 -34.413  1.00 18.67      C    C  
ATOM   3864  SG  CYS C  83      90.278  65.675 -34.163  1.00 19.75      C    S  
ATOM   3865  N   LEU C  84      92.131  66.207 -37.461  1.00 18.75      C    N  
ATOM   3866  CA  LEU C  84      91.660  65.774 -38.777  1.00 18.03      C    C  
ATOM   3867  C   LEU C  84      92.588  64.728 -39.408  1.00 16.91      C    C  
ATOM   3868  O   LEU C  84      92.115  63.746 -39.958  1.00 16.87      C    O  
ATOM   3869  CB  LEU C  84      91.494  66.980 -39.705  1.00 18.36      C    C  
ATOM   3870  CG  LEU C  84      90.880  66.749 -41.085  1.00 19.30      C    C  
ATOM   3871  CD1 LEU C  84      89.511  66.096 -40.977  1.00 19.28      C    C  
ATOM   3872  CD2 LEU C  84      90.783  68.081 -41.814  1.00 21.18      C    C  
ATOM   3873  N   VAL C  85      93.900  64.944 -39.317  1.00 16.31      C    N  
ATOM   3874  CA  VAL C  85      94.875  63.966 -39.804  1.00 17.18      C    C  
ATOM   3875  C   VAL C  85      94.699  62.623 -39.082  1.00 16.71      C    C  
ATOM   3876  O   VAL C  85      94.661  61.569 -39.725  1.00 15.56      C    O  
ATOM   3877  CB  VAL C  85      96.340  64.475 -39.671  1.00 17.84      C    C  
ATOM   3878  CG1 VAL C  85      97.334  63.387 -40.085  1.00 19.32      C    C  
ATOM   3879  CG2 VAL C  85      96.553  65.726 -40.518  1.00 17.87      C    C  
ATOM   3880  N   LYS C  86      94.559  62.677 -37.756  1.00 16.20      C    N  
ATOM   3881  CA  LYS C  86      94.324  61.481 -36.955  1.00 16.05      C    C  
ATOM   3882  C   LYS C  86      93.052  60.765 -37.382  1.00 15.33      C    C  
ATOM   3883  O   LYS C  86      93.053  59.546 -37.543  1.00 15.88      C    O  
ATOM   3884  CB  LYS C  86      94.278  61.810 -35.456  1.00 16.57      C    C  
ATOM   3885  CG  LYS C  86      93.895  60.631 -34.554  1.00 19.00      C    C  
ATOM   3886  CD  LYS C  86      94.916  59.493 -34.636  1.00 22.46      C    C  
ATOM   3887  CE  LYS C  86      94.595  58.385 -33.635  1.00 24.12      C    C  
ATOM   3888  NZ  LYS C  86      95.674  57.364 -33.597  1.00 23.23      C    N1+
ATOM   3889  N   ILE C  87      91.968  61.512 -37.570  1.00 14.85      C    N  
ATOM   3890  CA  ILE C  87      90.706  60.890 -37.974  1.00 14.61      C    C  
ATOM   3891  C   ILE C  87      90.859  60.141 -39.313  1.00 15.07      C    C  
ATOM   3892  O   ILE C  87      90.424  59.001 -39.441  1.00 15.35      C    O  
ATOM   3893  CB  ILE C  87      89.534  61.900 -38.032  1.00 13.78      C    C  
ATOM   3894  CG1 ILE C  87      89.253  62.462 -36.631  1.00 13.78      C    C  
ATOM   3895  CG2 ILE C  87      88.278  61.231 -38.600  1.00  9.69      C    C  
ATOM   3896  CD1 ILE C  87      88.221  63.578 -36.589  1.00 12.63      C    C  
ATOM   3897  N   ILE C  88      91.499  60.779 -40.289  1.00 15.59      C    N  
ATOM   3898  CA  ILE C  88      91.644  60.182 -41.616  1.00 16.42      C    C  
ATOM   3899  C   ILE C  88      92.561  58.961 -41.567  1.00 16.04      C    C  
ATOM   3900  O   ILE C  88      92.203  57.903 -42.083  1.00 16.27      C    O  
ATOM   3901  CB  ILE C  88      92.120  61.214 -42.676  1.00 16.14      C    C  
ATOM   3902  CG1 ILE C  88      91.062  62.318 -42.832  1.00 18.46      C    C  
ATOM   3903  CG2 ILE C  88      92.382  60.523 -44.026  1.00 13.38      C    C  
ATOM   3904  CD1 ILE C  88      91.586  63.624 -43.411  1.00 15.96      C    C  
ATOM   3905  N   THR C  89      93.724  59.118 -40.932  1.00 16.46      C    N  
ATOM   3906  CA  THR C  89      94.699  58.036 -40.785  1.00 18.13      C    C  
ATOM   3907  C   THR C  89      94.056  56.834 -40.114  1.00 17.47      C    C  
ATOM   3908  O   THR C  89      94.172  55.706 -40.606  1.00 18.53      C    O  
ATOM   3909  CB  THR C  89      95.929  58.490 -39.976  1.00 18.92      C    C  
ATOM   3910  CG2 THR C  89      96.962  57.375 -39.880  1.00 19.50      C    C  
ATOM   3911  OG1 THR C  89      96.526  59.620 -40.622  1.00 21.78      C    O  
ATOM   3912  N   GLY C  90      93.349  57.093 -39.014  1.00 16.18      C    N  
ATOM   3913  CA  GLY C  90      92.659  56.052 -38.266  1.00 14.96      C    C  
ATOM   3914  C   GLY C  90      91.619  55.333 -39.094  1.00 14.49      C    C  
ATOM   3915  O   GLY C  90      91.538  54.103 -39.059  1.00 14.38      C    O  
ATOM   3916  N   LEU C  91      90.814  56.095 -39.838  1.00 13.67      C    N  
ATOM   3917  CA  LEU C  91      89.789  55.494 -40.694  1.00 13.38      C    C  
ATOM   3918  C   LEU C  91      90.412  54.615 -41.789  1.00 13.35      C    C  
ATOM   3919  O   LEU C  91      89.922  53.525 -42.061  1.00 13.04      C    O  
ATOM   3920  CB  LEU C  91      88.878  56.565 -41.307  1.00 13.53      C    C  
ATOM   3921  CG  LEU C  91      87.931  57.318 -40.363  1.00 13.10      C    C  
ATOM   3922  CD1 LEU C  91      87.196  58.404 -41.131  1.00 14.69      C    C  
ATOM   3923  CD2 LEU C  91      86.944  56.380 -39.682  1.00  9.16      C    C  
ATOM   3924  N   LEU C  92      91.494  55.094 -42.397  1.00 13.42      C    N  
ATOM   3925  CA  LEU C  92      92.224  54.318 -43.405  1.00 15.33      C    C  
ATOM   3926  C   LEU C  92      92.757  53.014 -42.821  1.00 16.66      C    C  
ATOM   3927  O   LEU C  92      92.656  51.967 -43.454  1.00 17.36      C    O  
ATOM   3928  CB  LEU C  92      93.361  55.142 -44.022  1.00 14.28      C    C  
ATOM   3929  CG  LEU C  92      92.937  56.287 -44.955  1.00 14.17      C    C  
ATOM   3930  CD1 LEU C  92      94.135  57.172 -45.306  1.00 15.49      C    C  
ATOM   3931  CD2 LEU C  92      92.267  55.752 -46.217  1.00 14.06      C    C  
ATOM   3932  N   GLU C  93      93.292  53.089 -41.602  1.00 17.56      C    N  
ATOM   3933  CA  GLU C  93      93.763  51.911 -40.866  1.00 18.70      C    C  
ATOM   3934  C   GLU C  93      92.646  50.917 -40.536  1.00 18.31      C    C  
ATOM   3935  O   GLU C  93      92.877  49.701 -40.524  1.00 18.80      C    O  
ATOM   3936  CB  GLU C  93      94.497  52.338 -39.586  1.00 19.55      C    C  
ATOM   3937  CG  GLU C  93      95.895  52.909 -39.834  1.00 23.59      C    C  
ATOM   3938  CD  GLU C  93      96.472  53.683 -38.646  1.00 31.33      C    C  
ATOM   3939  OE1 GLU C  93      95.810  53.790 -37.587  1.00 34.84      C    O  
ATOM   3940  OE2 GLU C  93      97.603  54.199 -38.778  1.00 33.67      C    O1-
ATOM   3941  N   PHE C  94      91.441  51.429 -40.276  1.00 16.95      C    N  
ATOM   3942  CA  PHE C  94      90.292  50.588 -39.921  1.00 15.23      C    C  
ATOM   3943  C   PHE C  94      89.751  49.765 -41.079  1.00 14.92      C    C  
ATOM   3944  O   PHE C  94      89.027  48.780 -40.870  1.00 15.10      C    O  
ATOM   3945  CB  PHE C  94      89.144  51.432 -39.341  1.00 14.71      C    C  
ATOM   3946  CG  PHE C  94      89.079  51.427 -37.833  1.00 13.64      C    C  
ATOM   3947  CD1 PHE C  94      88.782  50.256 -37.137  1.00 12.60      C    C  
ATOM   3948  CD2 PHE C  94      89.307  52.592 -37.112  1.00 13.14      C    C  
ATOM   3949  CE1 PHE C  94      88.720  50.240 -35.738  1.00 12.06      C    C  
ATOM   3950  CE2 PHE C  94      89.241  52.592 -35.709  1.00 14.91      C    C  
ATOM   3951  CZ  PHE C  94      88.948  51.406 -35.024  1.00 11.99      C    C  
ATOM   3952  N   GLU C  95      90.078  50.177 -42.298  1.00 14.56      C    N  
ATOM   3953  CA  GLU C  95      89.477  49.574 -43.489  1.00 14.56      C    C  
ATOM   3954  C   GLU C  95      89.706  48.067 -43.644  1.00 13.77      C    C  
ATOM   3955  O   GLU C  95      88.768  47.337 -43.977  1.00 15.00      C    O  
ATOM   3956  CB  GLU C  95      89.887  50.334 -44.745  1.00 14.86      C    C  
ATOM   3957  CG  GLU C  95      89.238  51.709 -44.828  1.00 15.96      C    C  
ATOM   3958  CD  GLU C  95      89.134  52.184 -46.249  1.00 21.88      C    C  
ATOM   3959  OE1 GLU C  95      90.121  52.754 -46.770  1.00 22.86      C    O  
ATOM   3960  OE2 GLU C  95      88.066  51.958 -46.852  1.00 22.47      C    O1-
ATOM   3961  N   VAL C  96      90.924  47.598 -43.386  1.00 13.43      C    N  
ATOM   3962  CA  VAL C  96      91.208  46.145 -43.430  1.00 13.59      C    C  
ATOM   3963  C   VAL C  96      90.278  45.375 -42.486  1.00 13.32      C    C  
ATOM   3964  O   VAL C  96      89.751  44.313 -42.846  1.00 13.13      C    O  
ATOM   3965  CB  VAL C  96      92.708  45.819 -43.151  1.00 14.53      C    C  
ATOM   3966  CG1 VAL C  96      93.117  46.213 -41.727  1.00 13.84      C    C  
ATOM   3967  CG2 VAL C  96      93.014  44.331 -43.420  1.00 14.55      C    C  
ATOM   3968  N   TYR C  97      90.032  45.950 -41.308  1.00 11.98      C    N  
ATOM   3969  CA  TYR C  97      89.164  45.329 -40.306  1.00 12.05      C    C  
ATOM   3970  C   TYR C  97      87.700  45.285 -40.726  1.00 12.67      C    C  
ATOM   3971  O   TYR C  97      86.994  44.317 -40.421  1.00 12.96      C    O  
ATOM   3972  CB  TYR C  97      89.331  46.023 -38.947  1.00 11.54      C    C  
ATOM   3973  CG  TYR C  97      90.760  45.990 -38.461  1.00 13.64      C    C  
ATOM   3974  CD1 TYR C  97      91.313  44.812 -37.949  1.00 15.32      C    C  
ATOM   3975  CD2 TYR C  97      91.567  47.115 -38.537  1.00 13.36      C    C  
ATOM   3976  CE1 TYR C  97      92.630  44.769 -37.508  1.00 15.89      C    C  
ATOM   3977  CE2 TYR C  97      92.886  47.083 -38.101  1.00 16.40      C    C  
ATOM   3978  CZ  TYR C  97      93.407  45.898 -37.585  1.00 18.42      C    C  
ATOM   3979  OH  TYR C  97      94.708  45.842 -37.149  1.00 18.35      C    O  
ATOM   3980  N   LEU C  98      87.248  46.329 -41.426  1.00 12.52      C    N  
ATOM   3981  CA  LEU C  98      85.916  46.333 -42.032  1.00 12.50      C    C  
ATOM   3982  C   LEU C  98      85.793  45.312 -43.172  1.00 13.00      C    C  
ATOM   3983  O   LEU C  98      84.718  44.760 -43.403  1.00 12.83      C    O  
ATOM   3984  CB  LEU C  98      85.553  47.734 -42.541  1.00 12.51      C    C  
ATOM   3985  CG  LEU C  98      85.563  48.898 -41.541  1.00 12.64      C    C  
ATOM   3986  CD1 LEU C  98      85.024  50.153 -42.213  1.00 12.62      C    C  
ATOM   3987  CD2 LEU C  98      84.749  48.558 -40.279  1.00 12.30      C    C  
ATOM   3988  N   GLU C  99      86.884  45.075 -43.892  1.00 13.99      C    N  
ATOM   3989  CA  GLU C  99      86.893  44.014 -44.904  1.00 16.67      C    C  
ATOM   3990  C   GLU C  99      86.781  42.656 -44.208  1.00 16.22      C    C  
ATOM   3991  O   GLU C  99      85.994  41.801 -44.624  1.00 16.42      C    O  
ATOM   3992  CB  GLU C  99      88.138  44.101 -45.798  1.00 17.67      C    C  
ATOM   3993  CG  GLU C  99      88.245  42.996 -46.867  1.00 25.35      C    C  
ATOM   3994  CD  GLU C  99      87.008  42.882 -47.772  1.00 34.54      C    C  
ATOM   3995  OE1 GLU C  99      86.534  43.916 -48.307  1.00 33.56      C    O  
ATOM   3996  OE2 GLU C  99      86.519  41.741 -47.960  1.00 37.21      C    O1-
ATOM   3997  N   TYR C 100      87.533  42.481 -43.121  1.00 15.85      C    N  
ATOM   3998  CA  TYR C 100      87.389  41.292 -42.277  1.00 15.29      C    C  
ATOM   3999  C   TYR C 100      85.944  41.019 -41.884  1.00 15.77      C    C  
ATOM   4000  O   TYR C 100      85.518  39.864 -41.882  1.00 16.45      C    O  
ATOM   4001  CB  TYR C 100      88.246  41.382 -41.007  1.00 14.68      C    C  
ATOM   4002  CG  TYR C 100      87.956  40.246 -40.054  1.00 15.45      C    C  
ATOM   4003  CD1 TYR C 100      88.469  38.965 -40.284  1.00 14.10      C    C  
ATOM   4004  CD2 TYR C 100      87.144  40.442 -38.936  1.00 13.57      C    C  
ATOM   4005  CE1 TYR C 100      88.181  37.908 -39.411  1.00 16.32      C    C  
ATOM   4006  CE2 TYR C 100      86.861  39.406 -38.057  1.00 15.10      C    C  
ATOM   4007  CZ  TYR C 100      87.379  38.142 -38.301  1.00 15.62      C    C  
ATOM   4008  OH  TYR C 100      87.085  37.123 -37.430  1.00 16.32      C    O  
ATOM   4009  N   LEU C 101      85.196  42.074 -41.548  1.00 15.16      C    N  
ATOM   4010  CA  LEU C 101      83.812  41.921 -41.080  1.00 15.44      C    C  
ATOM   4011  C   LEU C 101      82.857  41.375 -42.128  1.00 16.43      C    C  
ATOM   4012  O   LEU C 101      81.840  40.768 -41.778  1.00 16.63      C    O  
ATOM   4013  CB  LEU C 101      83.248  43.243 -40.519  1.00 14.85      C    C  
ATOM   4014  CG  LEU C 101      83.827  43.800 -39.209  1.00 16.10      C    C  
ATOM   4015  CD1 LEU C 101      83.147  45.108 -38.862  1.00 12.77      C    C  
ATOM   4016  CD2 LEU C 101      83.680  42.791 -38.054  1.00 10.70      C    C  
ATOM   4017  N   GLN C 102      83.180  41.588 -43.403  1.00 18.12      C    N  
ATOM   4018  CA  GLN C 102      82.270  41.237 -44.507  1.00 20.38      C    C  
ATOM   4019  C   GLN C 102      81.796  39.782 -44.516  1.00 22.76      C    C  
ATOM   4020  O   GLN C 102      80.640  39.503 -44.820  1.00 23.73      C    O  
ATOM   4021  CB  GLN C 102      82.871  41.625 -45.866  1.00 19.45      C    C  
ATOM   4022  CG  GLN C 102      83.113  43.136 -46.024  1.00 19.38      C    C  
ATOM   4023  CD  GLN C 102      81.928  43.966 -45.544  1.00 17.69      C    C  
ATOM   4024  NE2 GLN C 102      82.170  44.834 -44.572  1.00 13.95      C    N  
ATOM   4025  OE1 GLN C 102      80.806  43.810 -46.028  1.00 17.48      C    O  
ATOM   4026  N   ASN C 103      82.674  38.848 -44.177  1.00 25.39      C    N  
ATOM   4027  CA  ASN C 103      82.261  37.445 -44.182  1.00 28.36      C    C  
ATOM   4028  C   ASN C 103      81.577  36.996 -42.891  1.00 29.01      C    C  
ATOM   4029  O   ASN C 103      80.852  35.996 -42.878  1.00 29.25      C    O  
ATOM   4030  CB  ASN C 103      83.436  36.540 -44.549  1.00 28.78      C    C  
ATOM   4031  CG  ASN C 103      83.909  36.763 -45.979  1.00 32.22      C    C  
ATOM   4032  ND2 ASN C 103      82.961  36.974 -46.895  1.00 30.79      C    N  
ATOM   4033  OD1 ASN C 103      85.114  36.773 -46.253  1.00 34.13      C    O  
ATOM   4034  N   ARG C 104      81.783  37.764 -41.823  1.00 29.83      C    N  
ATOM   4035  CA  ARG C 104      81.297  37.400 -40.498  1.00 30.58      C    C  
ATOM   4036  C   ARG C 104      79.782  37.577 -40.285  1.00 31.63      C    C  
ATOM   4037  O   ARG C 104      79.250  37.146 -39.261  1.00 31.88      C    O  
ATOM   4038  CB  ARG C 104      82.106  38.123 -39.404  1.00 30.74      C    C  
ATOM   4039  CG  ARG C 104      83.543  37.589 -39.158  1.00 30.53      C    C  
ATOM   4040  CD  ARG C 104      83.577  36.209 -38.459  1.00 33.61      C    C  
ATOM   4041  NE  ARG C 104      83.089  35.160 -39.355  1.00 35.69      C    N  
ATOM   4042  CZ  ARG C 104      82.006  34.406 -39.152  1.00 37.01      C    C  
ATOM   4043  NH1 ARG C 104      81.278  34.532 -38.046  1.00 36.31      C    N1+
ATOM   4044  NH2 ARG C 104      81.657  33.508 -40.067  1.00 34.17      C    N  
ATOM   4045  N   PHE C 105      79.084  38.187 -41.242  1.00 33.03      C    N  
ATOM   4046  CA  PHE C 105      77.643  38.437 -41.082  1.00 34.81      C    C  
ATOM   4047  C   PHE C 105      76.810  37.827 -42.202  1.00 38.27      C    C  
ATOM   4048  O   PHE C 105      76.707  38.386 -43.303  1.00 38.68      C    O  
ATOM   4049  CB  PHE C 105      77.352  39.936 -40.917  1.00 33.03      C    C  
ATOM   4050  CG  PHE C 105      77.956  40.525 -39.681  1.00 27.83      C    C  
ATOM   4051  CD1 PHE C 105      77.264  40.493 -38.472  1.00 23.86      C    C  
ATOM   4052  CD2 PHE C 105      79.233  41.082 -39.712  1.00 22.35      C    C  
ATOM   4053  CE1 PHE C 105      77.829  41.019 -37.315  1.00 21.58      C    C  
ATOM   4054  CE2 PHE C 105      79.807  41.608 -38.558  1.00 22.38      C    C  
ATOM   4055  CZ  PHE C 105      79.103  41.576 -37.359  1.00 21.78      C    C  
ATOM   4056  N   GLU C 106      76.222  36.672 -41.896  1.00 41.42      C    N  
ATOM   4057  CA  GLU C 106      75.469  35.886 -42.871  1.00 44.23      C    C  
ATOM   4058  C   GLU C 106      74.190  36.605 -43.300  1.00 45.48      C    C  
ATOM   4059  O   GLU C 106      74.082  37.029 -44.456  1.00 46.30      C    O  
ATOM   4060  CB  GLU C 106      75.163  34.485 -42.322  1.00 44.32      C    C  
ATOM   4061  N   SER C 107      73.239  36.753 -42.374  1.00 46.31      C    N  
ATOM   4062  CA  SER C 107      71.999  37.476 -42.672  1.00 47.22      C    C  
ATOM   4063  C   SER C 107      72.287  38.950 -42.982  1.00 47.09      C    C  
ATOM   4064  O   SER C 107      71.984  39.419 -44.085  1.00 48.08      C    O  
ATOM   4065  CB  SER C 107      70.959  37.330 -41.544  1.00 47.61      C    C  
ATOM   4066  OG  SER C 107      71.028  38.392 -40.603  1.00 47.98      C    O  
ATOM   4067  N   SER C 108      72.900  39.653 -42.026  1.00 45.87      C    N  
ATOM   4068  CA  SER C 108      73.156  41.097 -42.131  1.00 44.53      C    C  
ATOM   4069  C   SER C 108      74.214  41.494 -43.168  1.00 42.74      C    C  
ATOM   4070  O   SER C 108      74.952  42.464 -42.966  1.00 42.67      C    O  
ATOM   4071  CB  SER C 108      73.536  41.677 -40.765  1.00 45.12      C    C  
ATOM   4072  OG  SER C 108      72.395  41.912 -39.963  1.00 47.62      C    O  
ATOM   4073  N   GLU C 109      74.272  40.757 -44.274  1.00 40.67      C    N  
ATOM   4074  CA  GLU C 109      75.215  41.034 -45.353  1.00 39.07      C    C  
ATOM   4075  C   GLU C 109      75.103  42.481 -45.855  1.00 37.66      C    C  
ATOM   4076  O   GLU C 109      76.118  43.175 -45.978  1.00 37.30      C    O  
ATOM   4077  CB  GLU C 109      75.009  40.036 -46.499  1.00 39.54      C    C  
ATOM   4078  CG  GLU C 109      75.816  40.319 -47.772  1.00 40.76      C    C  
ATOM   4079  CD  GLU C 109      75.519  39.332 -48.898  0.50 41.20      C    C  
ATOM   4080  OE1 GLU C 109      74.606  38.492 -48.744  0.50 41.34      C    O  
ATOM   4081  OE2 GLU C 109      76.204  39.395 -49.942  0.50 40.86      C    O1-
ATOM   4082  N   GLU C 110      73.870  42.922 -46.127  1.00 35.62      C    N  
ATOM   4083  CA  GLU C 110      73.598  44.270 -46.639  1.00 33.51      C    C  
ATOM   4084  C   GLU C 110      74.101  45.333 -45.664  1.00 30.97      C    C  
ATOM   4085  O   GLU C 110      74.722  46.322 -46.068  1.00 30.06      C    O  
ATOM   4086  CB  GLU C 110      72.096  44.454 -46.933  1.00 34.33      C    C  
ATOM   4087  CG  GLU C 110      71.740  45.786 -47.622  1.00 36.48      C    C  
ATOM   4088  CD  GLU C 110      70.300  45.850 -48.127  0.50 37.22      C    C  
ATOM   4089  OE1 GLU C 110      69.366  45.518 -47.363  0.50 37.59      C    O  
ATOM   4090  OE2 GLU C 110      70.103  46.251 -49.293  0.50 37.37      C    O1-
ATOM   4091  N   GLN C 111      73.852  45.097 -44.381  1.00 28.24      C    N  
ATOM   4092  CA  GLN C 111      74.285  45.997 -43.322  1.00 26.22      C    C  
ATOM   4093  C   GLN C 111      75.816  46.111 -43.198  1.00 23.97      C    C  
ATOM   4094  O   GLN C 111      76.350  47.211 -43.035  1.00 23.00      C    O  
ATOM   4095  CB  GLN C 111      73.657  45.566 -41.992  1.00 27.52      C    C  
ATOM   4096  CG  GLN C 111      73.843  46.557 -40.861  1.00 29.08      C    C  
ATOM   4097  CD  GLN C 111      73.277  47.919 -41.182  1.00 33.41      C    C  
ATOM   4098  NE2 GLN C 111      74.051  48.732 -41.900  1.00 33.20      C    N  
ATOM   4099  OE1 GLN C 111      72.150  48.239 -40.798  1.00 36.25      C    O  
ATOM   4100  N   ALA C 112      76.509  44.977 -43.290  1.00 21.84      C    N  
ATOM   4101  CA  ALA C 112      77.978  44.943 -43.263  1.00 20.05      C    C  
ATOM   4102  C   ALA C 112      78.629  45.659 -44.458  1.00 18.52      C    C  
ATOM   4103  O   ALA C 112      79.620  46.383 -44.292  1.00 17.32      C    O  
ATOM   4104  CB  ALA C 112      78.469  43.495 -43.173  1.00 20.31      C    C  
ATOM   4105  N   ARG C 113      78.082  45.443 -45.656  1.00 17.55      C    N  
ATOM   4106  CA  ARG C 113      78.553  46.138 -46.859  1.00 18.45      C    C  
ATOM   4107  C   ARG C 113      78.298  47.641 -46.746  1.00 17.97      C    C  
ATOM   4108  O   ARG C 113      79.139  48.450 -47.149  1.00 18.59      C    O  
ATOM   4109  CB  ARG C 113      77.894  45.572 -48.136  1.00 19.47      C    C  
ATOM   4110  CG  ARG C 113      78.389  44.178 -48.570  1.00 23.64      C    C  
ATOM   4111  CD  ARG C 113      79.788  44.234 -49.220  1.00 33.00      C    C  
ATOM   4112  NE  ARG C 113      80.484  42.938 -49.239  1.00 36.69      C    N  
ATOM   4113  CZ  ARG C 113      81.798  42.779 -49.446  1.00 40.65      C    C  
ATOM   4114  NH1 ARG C 113      82.591  43.827 -49.656  1.00 38.04      C    N1+
ATOM   4115  NH2 ARG C 113      82.332  41.560 -49.442  1.00 42.07      C    N  
ATOM   4116  N   ALA C 114      77.146  48.001 -46.176  1.00 16.76      C    N  
ATOM   4117  CA  ALA C 114      76.776  49.398 -45.981  1.00 17.26      C    C  
ATOM   4118  C   ALA C 114      77.782  50.122 -45.083  1.00 16.82      C    C  
ATOM   4119  O   ALA C 114      78.212  51.235 -45.405  1.00 17.32      C    O  
ATOM   4120  CB  ALA C 114      75.352  49.507 -45.425  1.00 16.88      C    C  
ATOM   4121  N   VAL C 115      78.176  49.476 -43.982  1.00 15.59      C    N  
ATOM   4122  CA  VAL C 115      79.176  50.039 -43.069  1.00 14.04      C    C  
ATOM   4123  C   VAL C 115      80.506  50.280 -43.786  1.00 13.23      C    C  
ATOM   4124  O   VAL C 115      81.126  51.336 -43.628  1.00 13.42      C    O  
ATOM   4125  CB  VAL C 115      79.387  49.155 -41.792  1.00 13.87      C    C  
ATOM   4126  CG1 VAL C 115      80.613  49.620 -40.998  1.00 13.49      C    C  
ATOM   4127  CG2 VAL C 115      78.163  49.199 -40.894  1.00 14.41      C    C  
ATOM   4128  N   GLN C 116      80.934  49.301 -44.578  1.00 11.75      C    N  
ATOM   4129  CA  GLN C 116      82.207  49.392 -45.285  1.00 11.60      C    C  
ATOM   4130  C   GLN C 116      82.173  50.475 -46.364  1.00 11.91      C    C  
ATOM   4131  O   GLN C 116      83.105  51.275 -46.489  1.00 11.44      C    O  
ATOM   4132  CB  GLN C 116      82.562  48.035 -45.901  1.00 10.46      C    C  
ATOM   4133  CG  GLN C 116      83.669  48.084 -46.926  1.00  8.99      C    C  
ATOM   4134  CD  GLN C 116      84.008  46.713 -47.462  1.00 11.26      C    C  
ATOM   4135  NE2 GLN C 116      85.273  46.335 -47.356  1.00  8.10      C    N  
ATOM   4136  OE1 GLN C 116      83.139  45.994 -47.940  1.00 10.62      C    O  
ATOM   4137  N   MET C 117      81.102  50.466 -47.147  1.00 12.81      C    N  
ATOM   4138  CA  MET C 117      80.878  51.462 -48.201  1.00 15.58      C    C  
ATOM   4139  C   MET C 117      80.814  52.896 -47.634  1.00 14.63      C    C  
ATOM   4140  O   MET C 117      81.508  53.793 -48.116  1.00 15.70      C    O  
ATOM   4141  CB  MET C 117      79.599  51.098 -48.981  1.00 15.14      C    C  
ATOM   4142  CG  MET C 117      79.150  52.083 -50.060  1.00 23.23      C    C  
ATOM   4143  SD  MET C 117      78.281  53.555 -49.453  1.00 34.18      C    S  
ATOM   4144  CE  MET C 117      76.720  52.865 -48.886  1.00 30.78      C    C  
ATOM   4145  N   SER C 118      79.997  53.107 -46.605  1.00 13.78      C    N  
ATOM   4146  CA  SER C 118      79.816  54.460 -46.042  1.00 13.25      C    C  
ATOM   4147  C   SER C 118      81.080  55.038 -45.428  1.00 12.23      C    C  
ATOM   4148  O   SER C 118      81.283  56.255 -45.436  1.00 11.85      C    O  
ATOM   4149  CB  SER C 118      78.698  54.459 -45.015  1.00 12.99      C    C  
ATOM   4150  OG  SER C 118      77.505  54.001 -45.617  1.00 18.13      C    O  
ATOM   4151  N   THR C 119      81.933  54.164 -44.894  1.00 11.53      C    N  
ATOM   4152  CA  THR C 119      83.208  54.598 -44.341  1.00 11.66      C    C  
ATOM   4153  C   THR C 119      84.119  55.129 -45.443  1.00 11.26      C    C  
ATOM   4154  O   THR C 119      84.780  56.153 -45.265  1.00 11.66      C    O  
ATOM   4155  CB  THR C 119      83.898  53.460 -43.542  1.00 11.85      C    C  
ATOM   4156  CG2 THR C 119      85.213  53.935 -42.938  1.00  9.95      C    C  
ATOM   4157  OG1 THR C 119      83.023  53.037 -42.491  1.00 12.48      C    O  
ATOM   4158  N   LYS C 120      84.147  54.439 -46.581  1.00 11.51      C    N  
ATOM   4159  CA  LYS C 120      84.921  54.911 -47.745  1.00 11.98      C    C  
ATOM   4160  C   LYS C 120      84.436  56.285 -48.225  1.00 10.70      C    C  
ATOM   4161  O   LYS C 120      85.240  57.170 -48.514  1.00 10.33      C    O  
ATOM   4162  CB  LYS C 120      84.864  53.894 -48.888  1.00 12.99      C    C  
ATOM   4163  CG  LYS C 120      85.582  52.580 -48.569  1.00 13.18      C    C  
ATOM   4164  CD  LYS C 120      85.676  51.671 -49.778  1.00 18.47      C    C  
ATOM   4165  CE  LYS C 120      86.425  50.376 -49.439  1.00 18.76      C    C  
ATOM   4166  NZ  LYS C 120      87.867  50.634 -49.195  1.00 18.60      C    N1+
ATOM   4167  N   VAL C 121      83.119  56.459 -48.285  1.00 10.30      C    N  
ATOM   4168  CA  VAL C 121      82.525  57.762 -48.629  1.00 11.35      C    C  
ATOM   4169  C   VAL C 121      82.946  58.852 -47.624  1.00 11.71      C    C  
ATOM   4170  O   VAL C 121      83.361  59.943 -48.018  1.00 12.59      C    O  
ATOM   4171  CB  VAL C 121      80.984  57.637 -48.779  1.00 11.60      C    C  
ATOM   4172  CG1 VAL C 121      80.323  58.995 -48.934  1.00 11.66      C    C  
ATOM   4173  CG2 VAL C 121      80.655  56.742 -49.981  1.00  7.34      C    C  
ATOM   4174  N   LEU C 122      82.898  58.527 -46.332  1.00 11.00      C    N  
ATOM   4175  CA  LEU C 122      83.342  59.449 -45.289  1.00 10.50      C    C  
ATOM   4176  C   LEU C 122      84.811  59.815 -45.456  1.00 10.82      C    C  
ATOM   4177  O   LEU C 122      85.193  60.987 -45.336  1.00 10.02      C    O  
ATOM   4178  CB  LEU C 122      83.089  58.848 -43.894  1.00 10.62      C    C  
ATOM   4179  CG  LEU C 122      83.582  59.600 -42.648  1.00 11.05      C    C  
ATOM   4180  CD1 LEU C 122      82.853  60.938 -42.451  1.00  9.34      C    C  
ATOM   4181  CD2 LEU C 122      83.403  58.713 -41.432  1.00 11.75      C    C  
ATOM   4182  N   ILE C 123      85.644  58.818 -45.738  1.00 11.14      C    N  
ATOM   4183  CA  ILE C 123      87.060  59.092 -45.933  1.00 11.95      C    C  
ATOM   4184  C   ILE C 123      87.247  60.152 -47.025  1.00 12.80      C    C  
ATOM   4185  O   ILE C 123      88.028  61.098 -46.857  1.00 12.87      C    O  
ATOM   4186  CB  ILE C 123      87.877  57.804 -46.237  1.00 13.21      C    C  
ATOM   4187  CG1 ILE C 123      87.939  56.907 -44.989  1.00 15.21      C    C  
ATOM   4188  CG2 ILE C 123      89.299  58.166 -46.700  1.00  9.74      C    C  
ATOM   4189  CD1 ILE C 123      88.352  55.437 -45.264  1.00 13.24      C    C  
ATOM   4190  N   GLN C 124      86.525  60.005 -48.133  1.00 13.33      C    N  
ATOM   4191  CA  GLN C 124      86.623  60.985 -49.215  1.00 14.36      C    C  
ATOM   4192  C   GLN C 124      86.083  62.363 -48.784  1.00 15.02      C    C  
ATOM   4193  O   GLN C 124      86.692  63.388 -49.102  1.00 14.81      C    O  
ATOM   4194  CB  GLN C 124      85.942  60.479 -50.499  1.00 14.92      C    C  
ATOM   4195  CG  GLN C 124      86.622  59.250 -51.165  1.00 15.10      C    C  
ATOM   4196  CD  GLN C 124      88.118  59.409 -51.347  1.00 17.50      C    C  
ATOM   4197  NE2 GLN C 124      88.870  58.402 -50.920  1.00 22.45      C    N  
ATOM   4198  OE1 GLN C 124      88.597  60.424 -51.851  1.00 20.83      C    O  
ATOM   4199  N   PHE C 125      84.970  62.393 -48.043  1.00 14.68      C    N  
ATOM   4200  CA  PHE C 125      84.501  63.666 -47.462  1.00 15.13      C    C  
ATOM   4201  C   PHE C 125      85.623  64.367 -46.708  1.00 14.98      C    C  
ATOM   4202  O   PHE C 125      85.875  65.546 -46.917  1.00 15.84      C    O  
ATOM   4203  CB  PHE C 125      83.317  63.479 -46.501  1.00 13.80      C    C  
ATOM   4204  CG  PHE C 125      82.023  63.102 -47.165  1.00 12.59      C    C  
ATOM   4205  CD1 PHE C 125      81.837  63.258 -48.537  1.00  9.79      C    C  
ATOM   4206  CD2 PHE C 125      80.974  62.607 -46.401  1.00  9.42      C    C  
ATOM   4207  CE1 PHE C 125      80.633  62.894 -49.139  1.00  9.65      C    C  
ATOM   4208  CE2 PHE C 125      79.762  62.247 -46.991  1.00 12.53      C    C  
ATOM   4209  CZ  PHE C 125      79.594  62.390 -48.367  1.00  8.28      C    C  
ATOM   4210  N   LEU C 126      86.304  63.628 -45.838  1.00 15.70      C    N  
ATOM   4211  CA  LEU C 126      87.299  64.219 -44.943  1.00 15.52      C    C  
ATOM   4212  C   LEU C 126      88.589  64.594 -45.651  1.00 16.22      C    C  
ATOM   4213  O   LEU C 126      89.276  65.529 -45.251  1.00 15.51      C    O  
ATOM   4214  CB  LEU C 126      87.585  63.279 -43.764  1.00 15.28      C    C  
ATOM   4215  CG  LEU C 126      86.385  63.041 -42.841  1.00 15.66      C    C  
ATOM   4216  CD1 LEU C 126      86.627  61.867 -41.910  1.00 12.26      C    C  
ATOM   4217  CD2 LEU C 126      86.089  64.307 -42.054  1.00 11.19      C    C  
ATOM   4218  N   GLN C 127      88.938  63.864 -46.700  1.00 17.96      C    N  
ATOM   4219  CA  GLN C 127      90.113  64.255 -47.463  1.00 20.55      C    C  
ATOM   4220  C   GLN C 127      89.871  65.514 -48.295  1.00 21.52      C    C  
ATOM   4221  O   GLN C 127      90.804  66.265 -48.549  1.00 21.57      C    O  
ATOM   4222  CB  GLN C 127      90.659  63.104 -48.292  1.00 20.61      C    C  
ATOM   4223  CG  GLN C 127      91.769  62.376 -47.546  1.00 26.11      C    C  
ATOM   4224  CD  GLN C 127      92.029  61.004 -48.092  1.00 30.11      C    C  
ATOM   4225  NE2 GLN C 127      93.196  60.465 -47.789  1.00 31.39      C    N  
ATOM   4226  OE1 GLN C 127      91.186  60.423 -48.777  1.00 34.85      C    O  
ATOM   4227  N   LYS C 128      88.617  65.748 -48.692  1.00 23.51      C    N  
ATOM   4228  CA  LYS C 128      88.236  67.025 -49.295  1.00 25.54      C    C  
ATOM   4229  C   LYS C 128      88.406  68.136 -48.251  1.00 26.72      C    C  
ATOM   4230  O   LYS C 128      88.999  69.176 -48.537  1.00 26.40      C    O  
ATOM   4231  CB  LYS C 128      86.801  66.983 -49.830  1.00 25.79      C    C  
ATOM   4232  CG  LYS C 128      86.459  68.115 -50.810  1.00 28.20      C    C  
ATOM   4233  N   LYS C 129      87.913  67.891 -47.035  1.00 28.20      C    N  
ATOM   4234  CA  LYS C 129      88.086  68.822 -45.918  1.00 29.84      C    C  
ATOM   4235  C   LYS C 129      89.562  69.102 -45.618  1.00 31.50      C    C  
ATOM   4236  O   LYS C 129      89.933  70.229 -45.302  1.00 31.59      C    O  
ATOM   4237  CB  LYS C 129      87.367  68.305 -44.667  1.00 29.45      C    C  
ATOM   4238  CG  LYS C 129      87.296  69.314 -43.524  1.00 29.68      C    C  
ATOM   4239  CD  LYS C 129      86.453  68.797 -42.362  1.00 30.83      C    C  
ATOM   4240  CE  LYS C 129      86.490  69.750 -41.170  1.00 29.81      C    C  
ATOM   4241  NZ  LYS C 129      85.781  71.039 -41.426  1.00 28.61      C    N1+
ATOM   4242  N   ALA C 130      90.403  68.081 -45.739  1.00 34.38      C    N  
ATOM   4243  CA  ALA C 130      91.835  68.231 -45.491  1.00 37.60      C    C  
ATOM   4244  C   ALA C 130      92.618  68.750 -46.706  1.00 40.36      C    C  
ATOM   4245  O   ALA C 130      93.848  68.803 -46.668  1.00 40.97      C    O  
ATOM   4246  CB  ALA C 130      92.422  66.916 -44.995  1.00 37.40      C    C  
ATOM   4247  N   LYS C 131      91.900  69.120 -47.770  1.00 43.52      C    N  
ATOM   4248  CA  LYS C 131      92.466  69.727 -48.989  1.00 46.53      C    C  
ATOM   4249  C   LYS C 131      93.877  70.302 -48.850  1.00 48.17      C    C  
ATOM   4250  O   LYS C 131      94.811  69.846 -49.511  1.00 48.08      C    O  
ATOM   4251  CB  LYS C 131      91.544  70.852 -49.481  1.00 47.15      C    C  
ATOM   4252  CG  LYS C 131      90.737  70.549 -50.733  1.00 48.47      C    C  
ATOM   4253  CD  LYS C 131      89.566  71.533 -50.891  1.00 51.75      C    C  
ATOM   4254  CE  LYS C 131      90.018  72.978 -51.147  1.00 52.20      C    C  
ATOM   4255  NZ  LYS C 131      90.612  73.175 -52.503  1.00 52.72      C    N1+
ATOM   4256  N   ASN C 132      94.009  71.302 -47.978  1.00 50.30      C    N  
ATOM   4257  CA  ASN C 132      95.204  72.145 -47.897  1.00 52.39      C    C  
ATOM   4258  C   ASN C 132      96.311  71.602 -46.994  1.00 53.36      C    C  
ATOM   4259  O   ASN C 132      97.381  72.209 -46.878  1.00 53.73      C    O  
ATOM   4260  CB  ASN C 132      94.811  73.564 -47.460  1.00 52.56      C    C  
ATOM   4261  CG  ASN C 132      93.818  74.215 -48.410  1.00 54.06      C    C  
ATOM   4262  ND2 ASN C 132      92.577  74.369 -47.957  1.00 54.43      C    N  
ATOM   4263  OD1 ASN C 132      94.162  74.575 -49.537  1.00 55.84      C    O  
ATOM   4264  N   LEU C 133      96.050  70.464 -46.358  1.00 54.23      C    N  
ATOM   4265  CA  LEU C 133      97.031  69.829 -45.484  1.00 55.31      C    C  
ATOM   4266  C   LEU C 133      97.925  68.874 -46.276  1.00 55.86      C    C  
ATOM   4267  O   LEU C 133      97.657  68.587 -47.445  1.00 55.77      C    O  
ATOM   4268  CB  LEU C 133      96.337  69.101 -44.321  1.00 55.26      C    C  
ATOM   4269  CG  LEU C 133      95.470  69.920 -43.352  1.00 55.14      C    C  
ATOM   4270  CD1 LEU C 133      94.739  69.003 -42.383  1.00 54.50      C    C  
ATOM   4271  CD2 LEU C 133      96.285  70.963 -42.585  1.00 56.47      C    C  
ATOM   4272  N   ASP C 134      98.988  68.396 -45.631  1.00 56.52      C    N  
ATOM   4273  CA  ASP C 134      99.933  67.461 -46.245  1.00 57.47      C    C  
ATOM   4274  C   ASP C 134      99.293  66.111 -46.567  1.00 57.47      C    C  
ATOM   4275  O   ASP C 134      98.273  65.738 -45.981  1.00 57.60      C    O  
ATOM   4276  CB  ASP C 134     101.144  67.252 -45.331  1.00 57.90      C    C  
ATOM   4277  CG  ASP C 134     101.890  68.542 -45.045  1.00 59.65      C    C  
ATOM   4278  OD1 ASP C 134     102.611  69.030 -45.945  1.00 60.13      C    O  
ATOM   4279  OD2 ASP C 134     101.757  69.063 -43.916  1.00 60.78      C    O1-
ATOM   4280  N   ALA C 135      99.898  65.390 -47.508  1.00 57.57      C    N  
ATOM   4281  CA  ALA C 135      99.466  64.040 -47.853  1.00 57.66      C    C  
ATOM   4282  C   ALA C 135      99.562  63.133 -46.624  1.00 57.50      C    C  
ATOM   4283  O   ALA C 135     100.548  63.182 -45.878  1.00 57.51      C    O  
ATOM   4284  CB  ALA C 135     100.304  63.488 -49.003  1.00 57.75      C    C  
ATOM   4285  N   ILE C 136      98.525  62.325 -46.418  1.00 56.94      C    N  
ATOM   4286  CA  ILE C 136      98.408  61.468 -45.232  1.00 56.41      C    C  
ATOM   4287  C   ILE C 136      99.066  60.100 -45.443  1.00 56.09      C    C  
ATOM   4288  O   ILE C 136      99.026  59.544 -46.547  1.00 56.01      C    O  
ATOM   4289  CB  ILE C 136      96.920  61.335 -44.794  1.00 56.19      C    C  
ATOM   4290  CG1 ILE C 136      96.485  62.612 -44.073  1.00 55.73      C    C  
ATOM   4291  CG2 ILE C 136      96.695  60.119 -43.898  1.00 55.08      C    C  
ATOM   4292  CD1 ILE C 136      95.060  63.009 -44.331  1.00 55.38      C    C  
ATOM   4293  N   THR C 137      99.677  59.575 -44.380  1.00 55.37      C    N  
ATOM   4294  CA  THR C 137     100.335  58.264 -44.419  1.00 54.78      C    C  
ATOM   4295  C   THR C 137      99.340  57.100 -44.592  1.00 53.33      C    C  
ATOM   4296  O   THR C 137      98.465  56.860 -43.748  1.00 52.78      C    O  
ATOM   4297  CB  THR C 137     101.261  58.034 -43.191  1.00 55.31      C    C  
ATOM   4298  CG2 THR C 137     102.374  59.095 -43.138  1.00 55.98      C    C  
ATOM   4299  OG1 THR C 137     100.492  58.081 -41.981  1.00 56.46      C    O  
ATOM   4300  N   THR C 138      99.494  56.403 -45.715  1.00 51.72      C    N  
ATOM   4301  CA  THR C 138      98.654  55.277 -46.107  1.00 50.14      C    C  
ATOM   4302  C   THR C 138      99.220  53.962 -45.549  1.00 48.80      C    C  
ATOM   4303  O   THR C 138     100.422  53.712 -45.664  1.00 48.79      C    O  
ATOM   4304  CB  THR C 138      98.559  55.219 -47.654  1.00 49.93      C    C  
ATOM   4305  CG2 THR C 138      97.943  53.925 -48.143  1.00 50.28      C    C  
ATOM   4306  OG1 THR C 138      97.762  56.314 -48.118  1.00 51.47      C    O  
ATOM   4307  N   PRO C 139      98.356  53.122 -44.937  1.00 47.39      C    N  
ATOM   4308  CA  PRO C 139      98.774  51.799 -44.449  1.00 46.09      C    C  
ATOM   4309  C   PRO C 139      99.294  50.898 -45.575  1.00 45.01      C    C  
ATOM   4310  O   PRO C 139      98.868  51.040 -46.725  1.00 44.88      C    O  
ATOM   4311  CB  PRO C 139      97.481  51.215 -43.864  1.00 46.21      C    C  
ATOM   4312  CG  PRO C 139      96.374  52.009 -44.481  1.00 45.95      C    C  
ATOM   4313  CD  PRO C 139      96.933  53.382 -44.648  1.00 47.07      C    C  
ATOM   4314  N   ASP C 140     100.207  49.984 -45.245  1.00 43.43      C    N  
ATOM   4315  CA  ASP C 140     100.784  49.082 -46.245  1.00 42.35      C    C  
ATOM   4316  C   ASP C 140      99.803  47.978 -46.670  1.00 40.81      C    C  
ATOM   4317  O   ASP C 140      99.321  47.218 -45.824  1.00 40.67      C    O  
ATOM   4318  CB  ASP C 140     102.102  48.476 -45.743  1.00 43.01      C    C  
ATOM   4319  CG  ASP C 140     102.679  47.440 -46.708  1.00 44.76      C    C  
ATOM   4320  OD1 ASP C 140     102.909  47.761 -47.894  1.00 46.01      C    O  
ATOM   4321  OD2 ASP C 140     102.890  46.289 -46.279  1.00 49.86      C    O1-
ATOM   4322  N   PRO C 141      99.511  47.889 -47.985  1.00 39.60      C    N  
ATOM   4323  CA  PRO C 141      98.600  46.878 -48.540  1.00 38.88      C    C  
ATOM   4324  C   PRO C 141      99.038  45.431 -48.269  1.00 38.25      C    C  
ATOM   4325  O   PRO C 141      98.189  44.573 -47.999  1.00 37.72      C    O  
ATOM   4326  CB  PRO C 141      98.629  47.169 -50.047  1.00 39.12      C    C  
ATOM   4327  CG  PRO C 141      99.011  48.600 -50.146  1.00 38.65      C    C  
ATOM   4328  CD  PRO C 141      99.971  48.833 -49.023  1.00 39.13      C    C  
ATOM   4329  N   THR C 142     100.345  45.175 -48.344  1.00 36.94      C    N  
ATOM   4330  CA  THR C 142     100.910  43.846 -48.099  1.00 35.77      C    C  
ATOM   4331  C   THR C 142     100.741  43.451 -46.630  1.00 34.61      C    C  
ATOM   4332  O   THR C 142     100.264  42.353 -46.328  1.00 34.23      C    O  
ATOM   4333  CB  THR C 142     102.402  43.774 -48.524  1.00 35.92      C    C  
ATOM   4334  CG2 THR C 142     102.968  42.360 -48.356  1.00 36.43      C    C  
ATOM   4335  OG1 THR C 142     102.518  44.152 -49.899  1.00 36.93      C    O  
ATOM   4336  N   THR C 143     101.120  44.353 -45.726  1.00 33.21      C    N  
ATOM   4337  CA  THR C 143     100.882  44.167 -44.298  1.00 32.61      C    C  
ATOM   4338  C   THR C 143      99.392  43.915 -44.034  1.00 31.22      C    C  
ATOM   4339  O   THR C 143      99.047  43.048 -43.226  1.00 30.84      C    O  
ATOM   4340  CB  THR C 143     101.418  45.365 -43.472  1.00 32.88      C    C  
ATOM   4341  CG2 THR C 143     101.178  45.171 -41.987  1.00 34.51      C    C  
ATOM   4342  OG1 THR C 143     102.829  45.478 -43.677  1.00 35.35      C    O  
ATOM   4343  N   ASN C 144      98.526  44.647 -44.742  1.00 28.83      C    N  
ATOM   4344  CA  ASN C 144      97.074  44.495 -44.614  1.00 27.10      C    C  
ATOM   4345  C   ASN C 144      96.530  43.162 -45.119  1.00 25.93      C    C  
ATOM   4346  O   ASN C 144      95.654  42.572 -44.489  1.00 25.91      C    O  
ATOM   4347  CB  ASN C 144      96.333  45.650 -45.296  1.00 26.74      C    C  
ATOM   4348  CG  ASN C 144      96.110  46.832 -44.367  1.00 27.62      C    C  
ATOM   4349  ND2 ASN C 144      95.542  47.904 -44.901  1.00 25.13      C    N  
ATOM   4350  OD1 ASN C 144      96.438  46.778 -43.183  1.00 26.19      C    O  
ATOM   4351  N   ALA C 145      97.039  42.695 -46.255  1.00 24.36      C    N  
ATOM   4352  CA  ALA C 145      96.621  41.403 -46.790  1.00 23.55      C    C  
ATOM   4353  C   ALA C 145      97.026  40.259 -45.846  1.00 22.82      C    C  
ATOM   4354  O   ALA C 145      96.220  39.368 -45.584  1.00 22.85      C    O  
ATOM   4355  CB  ALA C 145      97.185  41.188 -48.194  1.00 23.12      C    C  
ATOM   4356  N   SER C 146      98.257  40.306 -45.330  1.00 21.94      C    N  
ATOM   4357  CA  SER C 146      98.768  39.298 -44.393  1.00 22.59      C    C  
ATOM   4358  C   SER C 146      97.943  39.257 -43.119  1.00 22.07      C    C  
ATOM   4359  O   SER C 146      97.580  38.178 -42.639  1.00 22.51      C    O  
ATOM   4360  CB  SER C 146     100.228  39.579 -44.024  1.00 23.01      C    C  
ATOM   4361  OG  SER C 146     101.051  39.567 -45.176  1.00 28.45      C    O  
ATOM   4362  N   LEU C 147      97.650  40.441 -42.582  1.00 20.51      C    N  
ATOM   4363  CA  LEU C 147      96.828  40.584 -41.388  1.00 19.90      C    C  
ATOM   4364  C   LEU C 147      95.448  39.955 -41.575  1.00 19.07      C    C  
ATOM   4365  O   LEU C 147      94.958  39.247 -40.702  1.00 19.24      C    O  
ATOM   4366  CB  LEU C 147      96.696  42.069 -41.032  1.00 21.20      C    C  
ATOM   4367  CG  LEU C 147      95.767  42.545 -39.912  1.00 22.25      C    C  
ATOM   4368  CD1 LEU C 147      96.043  41.830 -38.590  1.00 24.36      C    C  
ATOM   4369  CD2 LEU C 147      95.955  44.043 -39.753  1.00 23.96      C    C  
ATOM   4370  N   LEU C 148      94.830  40.220 -42.720  1.00 17.83      C    N  
ATOM   4371  CA  LEU C 148      93.492  39.735 -42.999  1.00 16.69      C    C  
ATOM   4372  C   LEU C 148      93.466  38.202 -43.052  1.00 16.55      C    C  
ATOM   4373  O   LEU C 148      92.602  37.572 -42.447  1.00 16.86      C    O  
ATOM   4374  CB  LEU C 148      92.978  40.355 -44.304  1.00 15.97      C    C  
ATOM   4375  CG  LEU C 148      91.548  40.013 -44.710  1.00 16.84      C    C  
ATOM   4376  CD1 LEU C 148      90.556  40.406 -43.625  1.00 17.58      C    C  
ATOM   4377  CD2 LEU C 148      91.190  40.672 -46.042  1.00 19.27      C    C  
ATOM   4378  N   THR C 149      94.420  37.628 -43.784  1.00 15.76      C    N  
ATOM   4379  CA  THR C 149      94.668  36.188 -43.829  1.00 16.15      C    C  
ATOM   4380  C   THR C 149      94.798  35.611 -42.417  1.00 15.42      C    C  
ATOM   4381  O   THR C 149      94.124  34.630 -42.072  1.00 14.90      C    O  
ATOM   4382  CB  THR C 149      95.974  35.895 -44.623  1.00 16.18      C    C  
ATOM   4383  CG2 THR C 149      96.301  34.417 -44.632  1.00 17.16      C    C  
ATOM   4384  OG1 THR C 149      95.815  36.331 -45.977  1.00 20.72      C    O  
ATOM   4385  N   LYS C 150      95.660  36.239 -41.617  1.00 14.88      C    N  
ATOM   4386  CA  LYS C 150      95.919  35.837 -40.231  1.00 15.47      C    C  
ATOM   4387  C   LYS C 150      94.633  35.758 -39.405  1.00 14.99      C    C  
ATOM   4388  O   LYS C 150      94.396  34.769 -38.703  1.00 14.30      C    O  
ATOM   4389  CB  LYS C 150      96.931  36.797 -39.590  1.00 15.58      C    C  
ATOM   4390  CG  LYS C 150      97.499  36.356 -38.246  1.00 20.44      C    C  
ATOM   4391  N   LEU C 151      93.794  36.788 -39.512  1.00 13.90      C    N  
ATOM   4392  CA  LEU C 151      92.561  36.858 -38.739  1.00 13.09      C    C  
ATOM   4393  C   LEU C 151      91.567  35.781 -39.147  1.00 12.79      C    C  
ATOM   4394  O   LEU C 151      90.878  35.195 -38.303  1.00 12.09      C    O  
ATOM   4395  CB  LEU C 151      91.926  38.247 -38.868  1.00 14.30      C    C  
ATOM   4396  CG  LEU C 151      92.711  39.418 -38.262  1.00 15.89      C    C  
ATOM   4397  CD1 LEU C 151      91.906  40.701 -38.417  1.00 16.77      C    C  
ATOM   4398  CD2 LEU C 151      93.028  39.148 -36.792  1.00 12.63      C    C  
ATOM   4399  N   GLN C 152      91.509  35.518 -40.447  1.00 11.94      C    N  
ATOM   4400  CA  GLN C 152      90.564  34.560 -41.001  1.00 11.63      C    C  
ATOM   4401  C   GLN C 152      90.934  33.103 -40.709  1.00 10.37      C    C  
ATOM   4402  O   GLN C 152      90.060  32.239 -40.710  1.00 11.38      C    O  
ATOM   4403  CB  GLN C 152      90.393  34.796 -42.508  1.00 12.31      C    C  
ATOM   4404  CG  GLN C 152      89.656  36.095 -42.823  1.00 15.09      C    C  
ATOM   4405  CD  GLN C 152      89.627  36.435 -44.304  1.00 18.97      C    C  
ATOM   4406  NE2 GLN C 152      88.540  37.056 -44.737  1.00 16.50      C    N  
ATOM   4407  OE1 GLN C 152      90.569  36.150 -45.047  1.00 20.03      C    O  
ATOM   4408  N   ALA C 153      92.212  32.838 -40.450  1.00  9.31      C    N  
ATOM   4409  CA  ALA C 153      92.673  31.481 -40.124  1.00 11.34      C    C  
ATOM   4410  C   ALA C 153      92.279  31.017 -38.703  1.00 12.21      C    C  
ATOM   4411  O   ALA C 153      92.244  29.814 -38.427  1.00 13.30      C    O  
ATOM   4412  CB  ALA C 153      94.183  31.366 -40.323  1.00  9.70      C    C  
ATOM   4413  N   GLN C 154      91.959  31.973 -37.826  1.00 11.91      C    N  
ATOM   4414  CA  GLN C 154      91.665  31.703 -36.410  1.00 11.09      C    C  
ATOM   4415  C   GLN C 154      90.442  30.836 -36.183  1.00 11.00      C    C  
ATOM   4416  O   GLN C 154      89.539  30.793 -37.020  1.00 10.85      C    O  
ATOM   4417  CB  GLN C 154      91.462  33.011 -35.654  1.00 11.05      C    C  
ATOM   4418  CG  GLN C 154      92.684  33.869 -35.531  1.00 11.94      C    C  
ATOM   4419  CD  GLN C 154      92.375  35.167 -34.813  1.00 21.20      C    C  
ATOM   4420  NE2 GLN C 154      91.361  35.905 -35.295  1.00 20.21      C    N  
ATOM   4421  OE1 GLN C 154      93.018  35.494 -33.824  1.00 23.99      C    O  
ATOM   4422  N   ASN C 155      90.413  30.155 -35.036  1.00 10.43      C    N  
ATOM   4423  CA  ASN C 155      89.252  29.361 -34.633  1.00  9.43      C    C  
ATOM   4424  C   ASN C 155      88.027  30.241 -34.368  1.00  9.74      C    C  
ATOM   4425  O   ASN C 155      88.160  31.459 -34.213  1.00  9.53      C    O  
ATOM   4426  CB  ASN C 155      89.588  28.505 -33.404  1.00 10.01      C    C  
ATOM   4427  CG  ASN C 155      89.845  29.338 -32.154  1.00 10.21      C    C  
ATOM   4428  ND2 ASN C 155      91.037  29.195 -31.578  1.00  7.37      C    N  
ATOM   4429  OD1 ASN C 155      88.978  30.093 -31.709  1.00 12.07      C    O  
ATOM   4430  N   GLN C 156      86.849  29.623 -34.302  1.00  8.83      C    N  
ATOM   4431  CA  GLN C 156      85.584  30.355 -34.207  1.00 10.81      C    C  
ATOM   4432  C   GLN C 156      85.496  31.296 -33.004  1.00 12.23      C    C  
ATOM   4433  O   GLN C 156      85.006  32.425 -33.125  1.00 12.82      C    O  
ATOM   4434  CB  GLN C 156      84.406  29.383 -34.184  1.00 11.04      C    C  
ATOM   4435  CG  GLN C 156      84.218  28.618 -35.473  1.00 12.46      C    C  
ATOM   4436  CD  GLN C 156      83.340  27.409 -35.290  1.00 16.36      C    C  
ATOM   4437  NE2 GLN C 156      83.953  26.226 -35.191  1.00 13.68      C    N  
ATOM   4438  OE1 GLN C 156      82.124  27.530 -35.231  1.00 18.86      C    O  
ATOM   4439  N   TRP C 157      85.963  30.823 -31.852  1.00 12.07      C    N  
ATOM   4440  CA  TRP C 157      85.961  31.606 -30.626  1.00 13.62      C    C  
ATOM   4441  C   TRP C 157      86.768  32.887 -30.771  1.00 13.48      C    C  
ATOM   4442  O   TRP C 157      86.283  33.970 -30.451  1.00 12.90      C    O  
ATOM   4443  CB  TRP C 157      86.519  30.775 -29.465  1.00 13.99      C    C  
ATOM   4444  CG  TRP C 157      86.588  31.501 -28.162  1.00 15.97      C    C  
ATOM   4445  CD1 TRP C 157      85.589  32.230 -27.572  1.00 19.17      C    C  
ATOM   4446  CD2 TRP C 157      87.699  31.541 -27.259  1.00 15.89      C    C  
ATOM   4447  CE2 TRP C 157      87.306  32.325 -26.150  1.00 18.51      C    C  
ATOM   4448  CE3 TRP C 157      88.989  30.999 -27.282  1.00 15.46      C    C  
ATOM   4449  NE1 TRP C 157      86.017  32.732 -26.370  1.00 19.24      C    N  
ATOM   4450  CZ2 TRP C 157      88.157  32.580 -25.071  1.00 18.55      C    C  
ATOM   4451  CZ3 TRP C 157      89.836  31.250 -26.210  1.00 20.03      C    C  
ATOM   4452  CH2 TRP C 157      89.413  32.033 -25.116  1.00 21.03      C    C  
ATOM   4453  N   LEU C 158      88.004  32.754 -31.237  1.00 12.94      C    N  
ATOM   4454  CA  LEU C 158      88.866  33.902 -31.439  1.00 13.46      C    C  
ATOM   4455  C   LEU C 158      88.282  34.864 -32.487  1.00 14.55      C    C  
ATOM   4456  O   LEU C 158      88.414  36.091 -32.360  1.00 14.16      C    O  
ATOM   4457  CB  LEU C 158      90.275  33.456 -31.829  1.00 13.04      C    C  
ATOM   4458  CG  LEU C 158      91.081  32.684 -30.784  1.00 15.91      C    C  
ATOM   4459  CD1 LEU C 158      92.485  32.399 -31.320  1.00 14.73      C    C  
ATOM   4460  CD2 LEU C 158      91.158  33.471 -29.482  1.00 14.73      C    C  
ATOM   4461  N   GLN C 159      87.625  34.307 -33.503  1.00 13.11      C    N  
ATOM   4462  CA  GLN C 159      86.989  35.131 -34.525  1.00 14.24      C    C  
ATOM   4463  C   GLN C 159      85.803  35.938 -33.975  1.00 14.30      C    C  
ATOM   4464  O   GLN C 159      85.655  37.111 -34.309  1.00 13.45      C    O  
ATOM   4465  CB  GLN C 159      86.613  34.309 -35.763  1.00 13.21      C    C  
ATOM   4466  CG  GLN C 159      87.851  33.786 -36.497  1.00 13.42      C    C  
ATOM   4467  CD  GLN C 159      87.700  33.754 -38.008  1.00 17.86      C    C  
ATOM   4468  NE2 GLN C 159      88.183  32.676 -38.628  1.00 15.04      C    N  
ATOM   4469  OE1 GLN C 159      87.171  34.692 -38.615  1.00 16.83      C    O  
ATOM   4470  N   ASP C 160      84.987  35.315 -33.126  1.00 14.76      C    N  
ATOM   4471  CA  ASP C 160      83.905  36.020 -32.442  1.00 15.55      C    C  
ATOM   4472  C   ASP C 160      84.437  37.182 -31.604  1.00 15.98      C    C  
ATOM   4473  O   ASP C 160      83.884  38.282 -31.642  1.00 16.70      C    O  
ATOM   4474  CB  ASP C 160      83.083  35.073 -31.566  1.00 15.62      C    C  
ATOM   4475  CG  ASP C 160      82.085  34.251 -32.362  1.00 18.60      C    C  
ATOM   4476  OD1 ASP C 160      81.939  34.487 -33.582  1.00 21.02      C    O  
ATOM   4477  OD2 ASP C 160      81.436  33.362 -31.765  1.00 23.50      C    O1-
ATOM   4478  N   MET C 161      85.520  36.944 -30.871  1.00 15.23      C    N  
ATOM   4479  CA  MET C 161      86.118  37.984 -30.043  1.00 15.93      C    C  
ATOM   4480  C   MET C 161      86.753  39.095 -30.875  1.00 15.63      C    C  
ATOM   4481  O   MET C 161      86.679  40.271 -30.508  1.00 15.97      C    O  
ATOM   4482  CB  MET C 161      87.128  37.391 -29.063  1.00 15.38      C    C  
ATOM   4483  CG  MET C 161      86.480  36.417 -28.072  1.00 18.80      C    C  
ATOM   4484  SD  MET C 161      87.405  36.220 -26.539  1.00 24.01      C    S  
ATOM   4485  CE  MET C 161      88.954  35.544 -27.145  1.00 19.53      C    C  
ATOM   4486  N   THR C 162      87.370  38.718 -31.990  1.00 14.18      C    N  
ATOM   4487  CA  THR C 162      87.938  39.674 -32.928  1.00 13.70      C    C  
ATOM   4488  C   THR C 162      86.838  40.598 -33.484  1.00 13.14      C    C  
ATOM   4489  O   THR C 162      87.018  41.805 -33.563  1.00 12.76      C    O  
ATOM   4490  CB  THR C 162      88.701  38.949 -34.071  1.00 14.33      C    C  
ATOM   4491  CG2 THR C 162      89.353  39.955 -35.027  1.00 10.91      C    C  
ATOM   4492  OG1 THR C 162      89.726  38.119 -33.499  1.00 12.95      C    O  
ATOM   4493  N   THR C 163      85.698  40.014 -33.816  1.00 13.33      C    N  
ATOM   4494  CA  THR C 163      84.572  40.737 -34.372  1.00 15.10      C    C  
ATOM   4495  C   THR C 163      84.046  41.776 -33.383  1.00 16.46      C    C  
ATOM   4496  O   THR C 163      83.931  42.956 -33.730  1.00 15.91      C    O  
ATOM   4497  CB  THR C 163      83.464  39.765 -34.776  1.00 15.06      C    C  
ATOM   4498  CG2 THR C 163      82.268  40.504 -35.374  1.00 15.50      C    C  
ATOM   4499  OG1 THR C 163      83.990  38.855 -35.748  1.00 17.65      C    O  
ATOM   4500  N   HIS C 164      83.759  41.336 -32.156  1.00 16.45      C    N  
ATOM   4501  CA  HIS C 164      83.301  42.231 -31.106  1.00 17.52      C    C  
ATOM   4502  C   HIS C 164      84.289  43.370 -30.844  1.00 16.89      C    C  
ATOM   4503  O   HIS C 164      83.881  44.524 -30.736  1.00 17.41      C    O  
ATOM   4504  CB  HIS C 164      82.987  41.461 -29.815  1.00 18.54      C    C  
ATOM   4505  CG  HIS C 164      82.410  42.318 -28.727  1.00 25.30      C    C  
ATOM   4506  CD2 HIS C 164      81.542  43.360 -28.775  1.00 28.14      C    C  
ATOM   4507  ND1 HIS C 164      82.729  42.150 -27.394  1.00 29.72      C    N  
ATOM   4508  CE1 HIS C 164      82.074  43.039 -26.670  1.00 29.36      C    C  
ATOM   4509  NE2 HIS C 164      81.349  43.788 -27.483  1.00 30.27      C    N  
ATOM   4510  N   LEU C 165      85.580  43.051 -30.768  1.00 15.53      C    N  
ATOM   4511  CA  LEU C 165      86.610  44.062 -30.566  1.00 15.75      C    C  
ATOM   4512  C   LEU C 165      86.624  45.132 -31.660  1.00 15.42      C    C  
ATOM   4513  O   LEU C 165      86.726  46.325 -31.357  1.00 14.73      C    O  
ATOM   4514  CB  LEU C 165      87.997  43.426 -30.458  1.00 17.02      C    C  
ATOM   4515  CG  LEU C 165      88.395  42.754 -29.135  1.00 21.80      C    C  
ATOM   4516  CD1 LEU C 165      89.714  42.015 -29.301  1.00 24.08      C    C  
ATOM   4517  CD2 LEU C 165      88.485  43.773 -27.991  1.00 22.76      C    C  
ATOM   4518  N   ILE C 166      86.534  44.698 -32.920  1.00 13.78      C    N  
ATOM   4519  CA  ILE C 166      86.541  45.614 -34.060  1.00 12.82      C    C  
ATOM   4520  C   ILE C 166      85.334  46.548 -33.999  1.00 12.20      C    C  
ATOM   4521  O   ILE C 166      85.493  47.761 -34.097  1.00 12.13      C    O  
ATOM   4522  CB  ILE C 166      86.562  44.867 -35.421  1.00 12.66      C    C  
ATOM   4523  CG1 ILE C 166      87.883  44.104 -35.591  1.00 11.32      C    C  
ATOM   4524  CG2 ILE C 166      86.337  45.864 -36.595  1.00 10.34      C    C  
ATOM   4525  CD1 ILE C 166      87.858  43.060 -36.715  1.00  9.53      C    C  
ATOM   4526  N   LEU C 167      84.146  45.969 -33.826  1.00 11.97      C    N  
ATOM   4527  CA  LEU C 167      82.906  46.724 -33.708  1.00 13.26      C    C  
ATOM   4528  C   LEU C 167      82.935  47.764 -32.586  1.00 14.46      C    C  
ATOM   4529  O   LEU C 167      82.539  48.921 -32.795  1.00 15.83      C    O  
ATOM   4530  CB  LEU C 167      81.715  45.781 -33.518  1.00 12.79      C    C  
ATOM   4531  CG  LEU C 167      81.366  44.885 -34.714  1.00 13.67      C    C  
ATOM   4532  CD1 LEU C 167      80.208  43.968 -34.346  1.00 14.57      C    C  
ATOM   4533  CD2 LEU C 167      81.034  45.703 -35.962  1.00 12.35      C    C  
ATOM   4534  N   ARG C 168      83.404  47.365 -31.403  1.00 13.41      C    N  
ATOM   4535  CA  ARG C 168      83.434  48.288 -30.272  1.00 13.75      C    C  
ATOM   4536  C   ARG C 168      84.450  49.399 -30.496  1.00 12.76      C    C  
ATOM   4537  O   ARG C 168      84.150  50.575 -30.292  1.00 12.61      C    O  
ATOM   4538  CB  ARG C 168      83.682  47.574 -28.933  1.00 13.58      C    C  
ATOM   4539  CG  ARG C 168      83.700  48.552 -27.742  1.00 16.91      C    C  
ATOM   4540  CD  ARG C 168      83.726  47.875 -26.365  1.00 18.29      C    C  
ATOM   4541  NE  ARG C 168      84.816  46.915 -26.226  1.00 19.33      C    N  
ATOM   4542  CZ  ARG C 168      86.095  47.239 -26.068  1.00 23.51      C    C  
ATOM   4543  NH1 ARG C 168      86.463  48.514 -26.028  1.00 25.34      C    N1+
ATOM   4544  NH2 ARG C 168      87.010  46.286 -25.946  1.00 21.54      C    N  
ATOM   4545  N   SER C 169      85.641  49.015 -30.937  1.00 12.41      C    N  
ATOM   4546  CA  SER C 169      86.727  49.946 -31.161  1.00 12.37      C    C  
ATOM   4547  C   SER C 169      86.430  50.947 -32.290  1.00 12.60      C    C  
ATOM   4548  O   SER C 169      86.846  52.114 -32.219  1.00 12.09      C    O  
ATOM   4549  CB  SER C 169      88.002  49.164 -31.462  1.00 13.47      C    C  
ATOM   4550  OG  SER C 169      89.052  50.018 -31.862  1.00 17.83      C    O  
ATOM   4551  N   PHE C 170      85.721  50.484 -33.323  1.00 11.70      C    N  
ATOM   4552  CA  PHE C 170      85.336  51.341 -34.447  1.00 11.31      C    C  
ATOM   4553  C   PHE C 170      84.266  52.353 -34.015  1.00 12.01      C    C  
ATOM   4554  O   PHE C 170      84.371  53.545 -34.317  1.00 10.10      C    O  
ATOM   4555  CB  PHE C 170      84.843  50.501 -35.629  1.00  9.35      C    C  
ATOM   4556  CG  PHE C 170      84.702  51.276 -36.910  1.00  9.00      C    C  
ATOM   4557  CD1 PHE C 170      85.684  52.173 -37.308  1.00  9.04      C    C  
ATOM   4558  CD2 PHE C 170      83.590  51.101 -37.724  1.00  8.79      C    C  
ATOM   4559  CE1 PHE C 170      85.557  52.893 -38.499  1.00 12.17      C    C  
ATOM   4560  CE2 PHE C 170      83.455  51.813 -38.921  1.00  8.41      C    C  
ATOM   4561  CZ  PHE C 170      84.440  52.711 -39.301  1.00  6.68      C    C  
ATOM   4562  N   LYS C 171      83.256  51.862 -33.300  1.00 13.23      C    N  
ATOM   4563  CA  LYS C 171      82.225  52.708 -32.708  1.00 14.75      C    C  
ATOM   4564  C   LYS C 171      82.855  53.811 -31.861  1.00 14.95      C    C  
ATOM   4565  O   LYS C 171      82.551  55.001 -32.036  1.00 14.52      C    O  
ATOM   4566  CB  LYS C 171      81.267  51.872 -31.853  1.00 14.47      C    C  
ATOM   4567  CG  LYS C 171      80.231  52.701 -31.080  1.00 17.31      C    C  
ATOM   4568  CD  LYS C 171      79.741  51.979 -29.822  1.00 21.03      C    C  
ATOM   4569  CE  LYS C 171      80.776  52.062 -28.697  1.00 23.92      C    C  
ATOM   4570  NZ  LYS C 171      80.471  51.159 -27.542  1.00 26.51      C    N1+
ATOM   4571  N   GLU C 172      83.748  53.409 -30.959  1.00 14.52      C    N  
ATOM   4572  CA  GLU C 172      84.412  54.354 -30.064  1.00 14.31      C    C  
ATOM   4573  C   GLU C 172      85.144  55.435 -30.850  1.00 13.89      C    C  
ATOM   4574  O   GLU C 172      85.062  56.620 -30.515  1.00 14.63      C    O  
ATOM   4575  CB  GLU C 172      85.368  53.622 -29.105  1.00 13.64      C    C  
ATOM   4576  CG  GLU C 172      84.649  52.678 -28.137  1.00 16.36      C    C  
ATOM   4577  CD  GLU C 172      85.585  51.790 -27.303  1.00 21.69      C    C  
ATOM   4578  OE1 GLU C 172      86.809  51.722 -27.583  1.00 18.24      C    O  
ATOM   4579  OE2 GLU C 172      85.077  51.152 -26.352  1.00 23.00      C    O1-
ATOM   4580  N   PHE C 173      85.859  55.027 -31.897  1.00 13.30      C    N  
ATOM   4581  CA  PHE C 173      86.630  55.964 -32.712  1.00 12.55      C    C  
ATOM   4582  C   PHE C 173      85.704  56.950 -33.437  1.00 11.79      C    C  
ATOM   4583  O   PHE C 173      85.991  58.144 -33.507  1.00 11.62      C    O  
ATOM   4584  CB  PHE C 173      87.488  55.201 -33.723  1.00 13.50      C    C  
ATOM   4585  CG  PHE C 173      88.522  56.047 -34.409  1.00 12.70      C    C  
ATOM   4586  CD1 PHE C 173      89.693  56.396 -33.757  1.00 13.15      C    C  
ATOM   4587  CD2 PHE C 173      88.330  56.476 -35.715  1.00 12.47      C    C  
ATOM   4588  CE1 PHE C 173      90.659  57.183 -34.390  1.00 15.91      C    C  
ATOM   4589  CE2 PHE C 173      89.285  57.251 -36.359  1.00 12.46      C    C  
ATOM   4590  CZ  PHE C 173      90.454  57.607 -35.696  1.00 12.47      C    C  
ATOM   4591  N   LEU C 174      84.599  56.435 -33.965  1.00 11.40      C    N  
ATOM   4592  CA  LEU C 174      83.620  57.253 -34.675  1.00 12.55      C    C  
ATOM   4593  C   LEU C 174      82.904  58.247 -33.751  1.00 13.45      C    C  
ATOM   4594  O   LEU C 174      82.676  59.393 -34.143  1.00 13.79      C    O  
ATOM   4595  CB  LEU C 174      82.606  56.376 -35.403  1.00 10.83      C    C  
ATOM   4596  CG  LEU C 174      83.108  55.644 -36.656  1.00 12.57      C    C  
ATOM   4597  CD1 LEU C 174      82.050  54.672 -37.120  1.00 10.57      C    C  
ATOM   4598  CD2 LEU C 174      83.473  56.594 -37.777  1.00 10.85      C    C  
ATOM   4599  N   GLN C 175      82.573  57.805 -32.535  1.00 13.66      C    N  
ATOM   4600  CA  GLN C 175      81.959  58.665 -31.520  1.00 14.15      C    C  
ATOM   4601  C   GLN C 175      82.846  59.848 -31.173  1.00 14.33      C    C  
ATOM   4602  O   GLN C 175      82.381  60.986 -31.163  1.00 14.23      C    O  
ATOM   4603  CB  GLN C 175      81.607  57.875 -30.258  1.00 14.00      C    C  
ATOM   4604  CG  GLN C 175      80.346  57.043 -30.414  1.00 15.51      C    C  
ATOM   4605  CD  GLN C 175      80.126  56.055 -29.273  1.00 20.39      C    C  
ATOM   4606  NE2 GLN C 175      78.889  55.601 -29.119  1.00 18.19      C    N  
ATOM   4607  OE1 GLN C 175      81.058  55.696 -28.551  1.00 23.00      C    O  
ATOM   4608  N   SER C 176      84.123  59.581 -30.912  1.00 14.41      C    N  
ATOM   4609  CA  SER C 176      85.084  60.650 -30.636  1.00 14.58      C    C  
ATOM   4610  C   SER C 176      85.346  61.521 -31.858  1.00 15.34      C    C  
ATOM   4611  O   SER C 176      85.587  62.727 -31.722  1.00 16.12      C    O  
ATOM   4612  CB  SER C 176      86.404  60.079 -30.116  1.00 15.02      C    C  
ATOM   4613  OG  SER C 176      86.242  59.571 -28.799  1.00 19.09      C    O  
ATOM   4614  N   SER C 177      85.320  60.904 -33.043  1.00 14.88      C    N  
ATOM   4615  CA  SER C 177      85.461  61.627 -34.298  1.00 14.94      C    C  
ATOM   4616  C   SER C 177      84.295  62.604 -34.492  1.00 15.29      C    C  
ATOM   4617  O   SER C 177      84.510  63.774 -34.812  1.00 14.42      C    O  
ATOM   4618  CB  SER C 177      85.549  60.647 -35.477  1.00 14.98      C    C  
ATOM   4619  OG  SER C 177      86.823  60.015 -35.514  1.00 14.61      C    O  
ATOM   4620  N   LEU C 178      83.074  62.109 -34.287  1.00 15.48      C    N  
ATOM   4621  CA  LEU C 178      81.868  62.916 -34.381  1.00 17.64      C    C  
ATOM   4622  C   LEU C 178      81.950  64.152 -33.478  1.00 18.84      C    C  
ATOM   4623  O   LEU C 178      81.710  65.267 -33.938  1.00 19.67      C    O  
ATOM   4624  CB  LEU C 178      80.633  62.077 -34.044  1.00 16.54      C    C  
ATOM   4625  CG  LEU C 178      79.262  62.758 -34.137  1.00 20.62      C    C  
ATOM   4626  CD1 LEU C 178      78.831  62.965 -35.582  1.00 20.82      C    C  
ATOM   4627  CD2 LEU C 178      78.219  61.951 -33.405  1.00 19.56      C    C  
ATOM   4628  N   ARG C 179      82.318  63.945 -32.211  1.00 19.90      C    N  
ATOM   4629  CA  ARG C 179      82.485  65.035 -31.243  1.00 20.49      C    C  
ATOM   4630  C   ARG C 179      83.493  66.084 -31.706  1.00 20.37      C    C  
ATOM   4631  O   ARG C 179      83.235  67.279 -31.593  1.00 21.20      C    O  
ATOM   4632  CB  ARG C 179      82.932  64.502 -29.874  1.00 20.64      C    C  
ATOM   4633  CG  ARG C 179      81.882  63.740 -29.096  1.00 24.72      C    C  
ATOM   4634  CD  ARG C 179      82.440  63.231 -27.751  1.00 28.72      C    C  
ATOM   4635  NE  ARG C 179      81.665  62.084 -27.276  1.00 33.11      C    N  
ATOM   4636  CZ  ARG C 179      82.124  60.835 -27.164  1.00 36.81      C    C  
ATOM   4637  NH1 ARG C 179      83.390  60.524 -27.452  1.00 31.40      C    N1+
ATOM   4638  NH2 ARG C 179      81.304  59.885 -26.730  1.00 41.35      C    N  
ATOM   4639  N   ALA C 180      84.645  65.638 -32.203  1.00 19.63      C    N  
ATOM   4640  CA  ALA C 180      85.710  66.556 -32.604  1.00 19.62      C    C  
ATOM   4641  C   ALA C 180      85.341  67.350 -33.853  1.00 20.37      C    C  
ATOM   4642  O   ALA C 180      85.674  68.529 -33.968  1.00 20.01      C    O  
ATOM   4643  CB  ALA C 180      87.013  65.808 -32.820  1.00 19.01      C    C  
ATOM   4644  N   LEU C 181      84.656  66.694 -34.784  1.00 21.28      C    N  
ATOM   4645  CA  LEU C 181      84.283  67.318 -36.050  1.00 23.03      C    C  
ATOM   4646  C   LEU C 181      83.180  68.366 -35.885  1.00 24.58      C    C  
ATOM   4647  O   LEU C 181      83.034  69.249 -36.726  1.00 25.10      C    O  
ATOM   4648  CB  LEU C 181      83.895  66.259 -37.088  1.00 21.82      C    C  
ATOM   4649  CG  LEU C 181      85.095  65.537 -37.708  1.00 19.86      C    C  
ATOM   4650  CD1 LEU C 181      84.702  64.156 -38.207  1.00 17.87      C    C  
ATOM   4651  CD2 LEU C 181      85.725  66.365 -38.819  1.00 18.38      C    C  
ATOM   4652  N   ARG C 182      82.429  68.272 -34.793  1.00 26.47      C    N  
ATOM   4653  CA  ARG C 182      81.445  69.292 -34.441  1.00 28.90      C    C  
ATOM   4654  C   ARG C 182      82.087  70.610 -33.989  1.00 31.42      C    C  
ATOM   4655  O   ARG C 182      81.402  71.630 -33.875  1.00 32.57      C    O  
ATOM   4656  CB  ARG C 182      80.464  68.754 -33.402  1.00 28.12      C    C  
ATOM   4657  CG  ARG C 182      79.555  67.711 -34.001  1.00 26.77      C    C  
ATOM   4658  CD  ARG C 182      78.526  67.189 -33.045  1.00 26.48      C    C  
ATOM   4659  NE  ARG C 182      77.516  66.430 -33.782  1.00 25.37      C    N  
ATOM   4660  CZ  ARG C 182      76.637  65.606 -33.224  1.00 27.67      C    C  
ATOM   4661  NH1 ARG C 182      76.634  65.427 -31.906  1.00 28.26      C    N1+
ATOM   4662  NH2 ARG C 182      75.758  64.962 -33.984  1.00 23.61      C    N  
ATOM   4663  N   GLN C 183      83.400  70.583 -33.756  1.00 33.55      C    N  
ATOM   4664  CA  GLN C 183      84.176  71.785 -33.439  1.00 35.66      C    C  
ATOM   4665  C   GLN C 183      84.945  72.330 -34.646  1.00 36.91      C    C  
ATOM   4666  O   GLN C 183      85.671  73.321 -34.526  1.00 37.73      C    O  
ATOM   4667  CB  GLN C 183      85.178  71.500 -32.320  1.00 35.79      C    C  
ATOM   4668  CG  GLN C 183      84.598  71.336 -30.934  1.00 38.13      C    C  
ATOM   4669  CD  GLN C 183      85.689  71.272 -29.875  1.00 40.76      C    C  
ATOM   4670  NE2 GLN C 183      86.378  72.392 -29.656  1.00 41.81      C    N  
ATOM   4671  OE1 GLN C 183      85.920  70.224 -29.272  1.00 44.04      C    O  
ATOM   4672  N   MET C 184      84.803  71.679 -35.797  1.00 38.48      C    N  
ATOM   4673  CA  MET C 184      85.520  72.087 -37.008  1.00 39.89      C    C  
ATOM   4674  C   MET C 184      84.576  72.693 -38.051  1.00 40.91      C    C  
ATOM   4675  O   MET C 184      84.842  72.642 -39.260  1.00 41.56      C    O  
ATOM   4676  CB  MET C 184      86.267  70.901 -37.622  1.00 40.29      C    C  
ATOM   4677  CG  MET C 184      87.159  70.139 -36.670  1.00 40.18      C    C  
ATOM   4678  SD  MET C 184      88.202  68.982 -37.573  1.00 42.87      C    S  
ATOM   4679  CE  MET C 184      88.500  67.743 -36.314  1.00 38.13      C    C  
ATOM   4680  N   PRO D  14      30.394 -82.371  13.324  1.00 51.55      D    N  
ATOM   4681  CA  PRO D  14      30.179 -83.708  12.765  1.00 50.98      D    C  
ATOM   4682  C   PRO D  14      31.163 -84.739  13.323  1.00 50.30      D    C  
ATOM   4683  O   PRO D  14      32.376 -84.516  13.306  1.00 50.60      D    O  
ATOM   4684  CB  PRO D  14      30.392 -83.506  11.257  1.00 51.21      D    C  
ATOM   4685  CG  PRO D  14      31.137 -82.206  11.128  1.00 52.19      D    C  
ATOM   4686  CD  PRO D  14      30.695 -81.370  12.285  1.00 51.95      D    C  
ATOM   4687  N   HIS D  15      30.629 -85.855  13.813  1.00 49.17      D    N  
ATOM   4688  CA  HIS D  15      31.433 -86.912  14.433  1.00 48.13      D    C  
ATOM   4689  C   HIS D  15      32.069 -87.848  13.401  1.00 46.27      D    C  
ATOM   4690  O   HIS D  15      31.590 -87.956  12.268  1.00 45.48      D    O  
ATOM   4691  CB  HIS D  15      30.581 -87.724  15.415  1.00 48.66      D    C  
ATOM   4692  CG  HIS D  15      29.960 -86.902  16.500  1.00 52.70      D    C  
ATOM   4693  CD2 HIS D  15      28.890 -86.071  16.490  1.00 55.32      D    C  
ATOM   4694  ND1 HIS D  15      30.451 -86.877  17.789  1.00 56.13      D    N  
ATOM   4695  CE1 HIS D  15      29.709 -86.069  18.526  1.00 56.57      D    C  
ATOM   4696  NE2 HIS D  15      28.755 -85.566  17.761  1.00 57.52      D    N  
ATOM   4697  N   ARG D  16      33.150 -88.516  13.809  1.00 44.14      D    N  
ATOM   4698  CA  ARG D  16      33.826 -89.536  12.993  1.00 42.12      D    C  
ATOM   4699  C   ARG D  16      34.556 -90.539  13.883  1.00 40.25      D    C  
ATOM   4700  O   ARG D  16      34.836 -90.249  15.050  1.00 40.44      D    O  
ATOM   4701  CB  ARG D  16      34.802 -88.899  11.984  1.00 42.24      D    C  
ATOM   4702  CG  ARG D  16      35.682 -87.783  12.542  1.00 42.54      D    C  
ATOM   4703  N   GLN D  17      34.867 -91.713  13.336  1.00 37.19      D    N  
ATOM   4704  CA  GLN D  17      35.677 -92.698  14.059  1.00 34.01      D    C  
ATOM   4705  C   GLN D  17      37.123 -92.184  14.221  1.00 31.98      D    C  
ATOM   4706  O   GLN D  17      37.525 -91.243  13.530  1.00 31.15      D    O  
ATOM   4707  CB  GLN D  17      35.642 -94.056  13.342  1.00 33.98      D    C  
ATOM   4708  CG  GLN D  17      36.341 -94.082  11.985  1.00 31.00      D    C  
ATOM   4709  CD  GLN D  17      35.893 -95.242  11.117  1.00 31.34      D    C  
ATOM   4710  NE2 GLN D  17      36.812 -96.159  10.832  1.00 29.21      D    N  
ATOM   4711  OE1 GLN D  17      34.735 -95.307  10.698  1.00 29.71      D    O  
ATOM   4712  N   PRO D  18      37.904 -92.787  15.140  1.00 30.31      D    N  
ATOM   4713  CA  PRO D  18      39.307 -92.379  15.261  1.00 28.97      D    C  
ATOM   4714  C   PRO D  18      40.100 -92.568  13.956  1.00 26.69      D    C  
ATOM   4715  O   PRO D  18      39.946 -93.584  13.271  1.00 26.04      D    O  
ATOM   4716  CB  PRO D  18      39.856 -93.307  16.357  1.00 29.17      D    C  
ATOM   4717  CG  PRO D  18      38.860 -94.424  16.471  1.00 30.93      D    C  
ATOM   4718  CD  PRO D  18      37.544 -93.809  16.139  1.00 30.37      D    C  
ATOM   4719  N   LEU D  19      40.917 -91.575  13.617  1.00 24.25      D    N  
ATOM   4720  CA  LEU D  19      41.863 -91.676  12.503  1.00 22.71      D    C  
ATOM   4721  C   LEU D  19      42.871 -92.788  12.761  1.00 20.99      D    C  
ATOM   4722  O   LEU D  19      43.330 -92.960  13.888  1.00 20.86      D    O  
ATOM   4723  CB  LEU D  19      42.600 -90.346  12.329  1.00 22.37      D    C  
ATOM   4724  CG  LEU D  19      42.140 -89.266  11.339  1.00 24.20      D    C  
ATOM   4725  CD1 LEU D  19      40.633 -89.215  11.106  1.00 24.83      D    C  
ATOM   4726  CD2 LEU D  19      42.659 -87.913  11.793  1.00 24.80      D    C  
ATOM   4727  N   THR D  20      43.200 -93.560  11.730  1.00 20.06      D    N  
ATOM   4728  CA  THR D  20      44.346 -94.471  11.807  1.00 19.36      D    C  
ATOM   4729  C   THR D  20      45.653 -93.660  11.751  1.00 18.41      D    C  
ATOM   4730  O   THR D  20      45.649 -92.479  11.399  1.00 16.33      D    O  
ATOM   4731  CB  THR D  20      44.371 -95.495  10.646  1.00 20.24      D    C  
ATOM   4732  CG2 THR D  20      43.061 -96.281  10.556  1.00 20.98      D    C  
ATOM   4733  OG1 THR D  20      44.608 -94.813   9.409  1.00 21.36      D    O  
ATOM   4734  N   SER D  21      46.762 -94.307  12.094  1.00 18.36      D    N  
ATOM   4735  CA  SER D  21      48.083 -93.689  12.033  1.00 18.17      D    C  
ATOM   4736  C   SER D  21      48.371 -93.107  10.659  1.00 17.47      D    C  
ATOM   4737  O   SER D  21      48.849 -91.973  10.548  1.00 17.29      D    O  
ATOM   4738  CB  SER D  21      49.155 -94.713  12.388  1.00 18.46      D    C  
ATOM   4739  OG  SER D  21      49.041 -95.057  13.755  1.00 22.24      D    O  
ATOM   4740  N   SER D  22      48.059 -93.882   9.622  1.00 15.90      D    N  
ATOM   4741  CA  SER D  22      48.282 -93.467   8.244  1.00 15.27      D    C  
ATOM   4742  C   SER D  22      47.434 -92.273   7.837  1.00 14.29      D    C  
ATOM   4743  O   SER D  22      47.912 -91.396   7.117  1.00 14.34      D    O  
ATOM   4744  CB  SER D  22      48.044 -94.636   7.293  1.00 15.32      D    C  
ATOM   4745  OG  SER D  22      49.038 -95.611   7.513  1.00 17.25      D    O  
ATOM   4746  N   GLU D  23      46.182 -92.245   8.292  1.00 13.09      D    N  
ATOM   4747  CA  GLU D  23      45.278 -91.139   7.991  1.00 13.40      D    C  
ATOM   4748  C   GLU D  23      45.730 -89.877   8.708  1.00 12.59      D    C  
ATOM   4749  O   GLU D  23      45.627 -88.770   8.179  1.00 11.36      D    O  
ATOM   4750  CB  GLU D  23      43.836 -91.477   8.389  1.00 14.00      D    C  
ATOM   4751  CG  GLU D  23      43.154 -92.514   7.489  1.00 17.33      D    C  
ATOM   4752  CD  GLU D  23      41.811 -93.002   8.052  1.00 23.22      D    C  
ATOM   4753  OE1 GLU D  23      41.635 -93.029   9.292  1.00 23.13      D    O  
ATOM   4754  OE2 GLU D  23      40.932 -93.373   7.248  1.00 26.77      D    O1-
ATOM   4755  N   ARG D  24      46.221 -90.063   9.925  1.00 12.32      D    N  
ATOM   4756  CA  ARG D  24      46.761 -88.978  10.724  1.00 13.61      D    C  
ATOM   4757  C   ARG D  24      48.000 -88.366  10.033  1.00 12.09      D    C  
ATOM   4758  O   ARG D  24      48.112 -87.141   9.905  1.00 12.24      D    O  
ATOM   4759  CB  ARG D  24      47.121 -89.524  12.099  1.00 13.65      D    C  
ATOM   4760  CG  ARG D  24      47.066 -88.523  13.203  1.00 21.89      D    C  
ATOM   4761  CD  ARG D  24      48.058 -88.936  14.254  1.00 33.00      D    C  
ATOM   4762  NE  ARG D  24      47.471 -89.549  15.442  1.00 41.05      D    N  
ATOM   4763  CZ  ARG D  24      48.122 -90.394  16.240  1.00 43.98      D    C  
ATOM   4764  NH1 ARG D  24      49.373 -90.767  15.960  1.00 42.31      D    N1+
ATOM   4765  NH2 ARG D  24      47.513 -90.886  17.310  1.00 44.76      D    N  
ATOM   4766  N   ILE D  25      48.905 -89.233   9.580  1.00 11.02      D    N  
ATOM   4767  CA  ILE D  25      50.071 -88.836   8.781  1.00 12.06      D    C  
ATOM   4768  C   ILE D  25      49.667 -88.084   7.499  1.00 12.17      D    C  
ATOM   4769  O   ILE D  25      50.194 -87.004   7.213  1.00 12.94      D    O  
ATOM   4770  CB  ILE D  25      50.958 -90.061   8.465  1.00 11.47      D    C  
ATOM   4771  CG1 ILE D  25      51.723 -90.475   9.719  1.00 10.69      D    C  
ATOM   4772  CG2 ILE D  25      51.954 -89.773   7.337  1.00  9.90      D    C  
ATOM   4773  CD1 ILE D  25      52.275 -91.880   9.636  1.00  8.86      D    C  
ATOM   4774  N   ASP D  26      48.709 -88.642   6.759  1.00 12.88      D    N  
ATOM   4775  CA  ASP D  26      48.202 -88.026   5.527  1.00 13.38      D    C  
ATOM   4776  C   ASP D  26      47.688 -86.605   5.791  1.00 13.26      D    C  
ATOM   4777  O   ASP D  26      48.042 -85.654   5.082  1.00 12.35      D    O  
ATOM   4778  CB  ASP D  26      47.094 -88.906   4.928  1.00 15.06      D    C  
ATOM   4779  CG  ASP D  26      46.735 -88.518   3.505  1.00 15.90      D    C  
ATOM   4780  OD1 ASP D  26      46.003 -87.527   3.305  1.00 18.49      D    O  
ATOM   4781  OD2 ASP D  26      47.192 -89.206   2.580  1.00 23.74      D    O1-
ATOM   4782  N   LYS D  27      46.865 -86.472   6.828  1.00 13.09      D    N  
ATOM   4783  CA  LYS D  27      46.303 -85.189   7.233  1.00 13.54      D    C  
ATOM   4784  C   LYS D  27      47.396 -84.204   7.669  1.00 12.52      D    C  
ATOM   4785  O   LYS D  27      47.309 -83.008   7.391  1.00 11.79      D    O  
ATOM   4786  CB  LYS D  27      45.312 -85.399   8.381  1.00 14.63      D    C  
ATOM   4787  CG  LYS D  27      44.436 -84.193   8.695  1.00 18.18      D    C  
ATOM   4788  CD  LYS D  27      43.365 -84.589   9.709  1.00 28.08      D    C  
ATOM   4789  CE  LYS D  27      42.232 -83.578   9.772  1.00 32.53      D    C  
ATOM   4790  NZ  LYS D  27      42.631 -82.349  10.506  1.00 38.70      D    N1+
ATOM   4791  N   GLN D  28      48.412 -84.712   8.359  1.00 11.33      D    N  
ATOM   4792  CA  GLN D  28      49.518 -83.876   8.806  1.00 10.84      D    C  
ATOM   4793  C   GLN D  28      50.288 -83.295   7.610  1.00 10.64      D    C  
ATOM   4794  O   GLN D  28      50.548 -82.089   7.561  1.00 10.75      D    O  
ATOM   4795  CB  GLN D  28      50.447 -84.668   9.727  1.00 10.37      D    C  
ATOM   4796  CG  GLN D  28      51.423 -83.804  10.543  1.00 10.89      D    C  
ATOM   4797  CD  GLN D  28      50.750 -83.028  11.677  1.00 14.84      D    C  
ATOM   4798  NE2 GLN D  28      51.477 -82.079  12.235  1.00 11.48      D    N  
ATOM   4799  OE1 GLN D  28      49.592 -83.278  12.041  1.00 12.94      D    O  
ATOM   4800  N   ILE D  29      50.623 -84.141   6.637  1.00 10.29      D    N  
ATOM   4801  CA  ILE D  29      51.314 -83.665   5.431  1.00  9.86      D    C  
ATOM   4802  C   ILE D  29      50.509 -82.589   4.689  1.00 10.90      D    C  
ATOM   4803  O   ILE D  29      51.051 -81.537   4.333  1.00  9.43      D    O  
ATOM   4804  CB  ILE D  29      51.700 -84.818   4.485  1.00 10.29      D    C  
ATOM   4805  CG1 ILE D  29      52.764 -85.705   5.155  1.00  8.29      D    C  
ATOM   4806  CG2 ILE D  29      52.201 -84.255   3.129  1.00  9.06      D    C  
ATOM   4807  CD1 ILE D  29      52.954 -87.073   4.496  1.00  7.98      D    C  
ATOM   4808  N   ARG D  30      49.216 -82.841   4.486  1.00 10.93      D    N  
ATOM   4809  CA  ARG D  30      48.352 -81.875   3.796  1.00 13.00      D    C  
ATOM   4810  C   ARG D  30      48.251 -80.533   4.530  1.00 13.01      D    C  
ATOM   4811  O   ARG D  30      48.202 -79.476   3.901  1.00 13.31      D    O  
ATOM   4812  CB  ARG D  30      46.959 -82.472   3.516  1.00 12.62      D    C  
ATOM   4813  CG  ARG D  30      46.961 -83.416   2.308  1.00 16.75      D    C  
ATOM   4814  CD  ARG D  30      45.577 -84.002   1.996  1.00 18.39      D    C  
ATOM   4815  NE  ARG D  30      45.201 -85.051   2.939  1.00 22.80      D    N  
ATOM   4816  CZ  ARG D  30      44.262 -84.936   3.880  1.00 24.80      D    C  
ATOM   4817  NH1 ARG D  30      43.579 -83.802   4.017  1.00 24.75      D    N1+
ATOM   4818  NH2 ARG D  30      43.999 -85.964   4.688  1.00 19.46      D    N  
ATOM   4819  N   TYR D  31      48.236 -80.580   5.857  1.00 12.68      D    N  
ATOM   4820  CA  TYR D  31      48.224 -79.365   6.661  1.00 13.70      D    C  
ATOM   4821  C   TYR D  31      49.507 -78.536   6.424  1.00 12.97      D    C  
ATOM   4822  O   TYR D  31      49.450 -77.316   6.254  1.00 13.91      D    O  
ATOM   4823  CB  TYR D  31      48.046 -79.728   8.145  1.00 14.87      D    C  
ATOM   4824  CG  TYR D  31      47.947 -78.542   9.077  1.00 19.46      D    C  
ATOM   4825  CD1 TYR D  31      46.755 -77.822   9.198  1.00 22.72      D    C  
ATOM   4826  CD2 TYR D  31      49.042 -78.148   9.855  1.00 22.52      D    C  
ATOM   4827  CE1 TYR D  31      46.658 -76.726  10.056  1.00 25.77      D    C  
ATOM   4828  CE2 TYR D  31      48.957 -77.053  10.717  1.00 25.29      D    C  
ATOM   4829  CZ  TYR D  31      47.760 -76.352  10.810  1.00 28.56      D    C  
ATOM   4830  OH  TYR D  31      47.663 -75.275  11.656  1.00 33.28      D    O  
ATOM   4831  N   ILE D  32      50.653 -79.210   6.396  1.00 12.28      D    N  
ATOM   4832  CA  ILE D  32      51.942 -78.556   6.159  1.00 12.20      D    C  
ATOM   4833  C   ILE D  32      52.003 -77.947   4.748  1.00 12.46      D    C  
ATOM   4834  O   ILE D  32      52.468 -76.822   4.575  1.00 12.56      D    O  
ATOM   4835  CB  ILE D  32      53.122 -79.537   6.372  1.00 11.19      D    C  
ATOM   4836  CG1 ILE D  32      53.113 -80.080   7.805  1.00  9.28      D    C  
ATOM   4837  CG2 ILE D  32      54.454 -78.853   6.066  1.00 14.01      D    C  
ATOM   4838  CD1 ILE D  32      54.028 -81.274   8.025  1.00  6.61      D    C  
ATOM   4839  N   LEU D  33      51.525 -78.695   3.757  1.00 12.72      D    N  
ATOM   4840  CA  LEU D  33      51.459 -78.216   2.369  1.00 13.44      D    C  
ATOM   4841  C   LEU D  33      50.610 -76.960   2.223  1.00 14.39      D    C  
ATOM   4842  O   LEU D  33      50.970 -76.049   1.474  1.00 14.40      D    O  
ATOM   4843  CB  LEU D  33      50.950 -79.319   1.430  1.00 12.38      D    C  
ATOM   4844  CG  LEU D  33      51.943 -80.431   1.077  1.00 11.51      D    C  
ATOM   4845  CD1 LEU D  33      51.223 -81.595   0.371  1.00 14.12      D    C  
ATOM   4846  CD2 LEU D  33      53.105 -79.899   0.212  1.00 10.33      D    C  
ATOM   4847  N   ASP D  34      49.492 -76.913   2.950  1.00 15.53      D    N  
ATOM   4848  CA  ASP D  34      48.625 -75.746   2.953  1.00 17.32      D    C  
ATOM   4849  C   ASP D  34      49.361 -74.536   3.517  1.00 16.97      D    C  
ATOM   4850  O   ASP D  34      49.264 -73.441   2.975  1.00 16.60      D    O  
ATOM   4851  CB  ASP D  34      47.356 -76.017   3.768  1.00 18.58      D    C  
ATOM   4852  CG  ASP D  34      46.373 -76.935   3.051  1.00 24.82      D    C  
ATOM   4853  OD1 ASP D  34      46.579 -77.259   1.852  1.00 27.06      D    O  
ATOM   4854  OD2 ASP D  34      45.383 -77.339   3.704  1.00 31.16      D    O1-
ATOM   4855  N   GLY D  35      50.096 -74.749   4.608  1.00 16.73      D    N  
ATOM   4856  CA  GLY D  35      50.937 -73.709   5.192  1.00 15.44      D    C  
ATOM   4857  C   GLY D  35      52.063 -73.261   4.266  1.00 15.79      D    C  
ATOM   4858  O   GLY D  35      52.328 -72.064   4.146  1.00 14.83      D    O  
ATOM   4859  N   ILE D  36      52.728 -74.214   3.613  1.00 14.85      D    N  
ATOM   4860  CA  ILE D  36      53.797 -73.885   2.663  1.00 15.86      D    C  
ATOM   4861  C   ILE D  36      53.245 -73.035   1.527  1.00 16.57      D    C  
ATOM   4862  O   ILE D  36      53.904 -72.101   1.057  1.00 16.19      D    O  
ATOM   4863  CB  ILE D  36      54.467 -75.146   2.087  1.00 15.80      D    C  
ATOM   4864  CG1 ILE D  36      55.316 -75.824   3.160  1.00 16.53      D    C  
ATOM   4865  CG2 ILE D  36      55.353 -74.800   0.886  1.00 15.04      D    C  
ATOM   4866  CD1 ILE D  36      55.654 -77.235   2.807  1.00 19.69      D    C  
ATOM   4867  N   SER D  37      52.018 -73.351   1.115  1.00 17.30      D    N  
ATOM   4868  CA  SER D  37      51.358 -72.627   0.042  1.00 18.52      D    C  
ATOM   4869  C   SER D  37      51.136 -71.153   0.398  1.00 18.73      D    C  
ATOM   4870  O   SER D  37      51.382 -70.272  -0.426  1.00 19.01      D    O  
ATOM   4871  CB  SER D  37      50.042 -73.301  -0.319  1.00 18.07      D    C  
ATOM   4872  OG  SER D  37      49.540 -72.769  -1.523  1.00 25.05      D    O  
ATOM   4873  N   ALA D  38      50.690 -70.892   1.625  1.00 19.17      D    N  
ATOM   4874  CA  ALA D  38      50.485 -69.516   2.111  1.00 19.93      D    C  
ATOM   4875  C   ALA D  38      51.797 -68.725   2.167  1.00 20.60      D    C  
ATOM   4876  O   ALA D  38      51.842 -67.548   1.803  1.00 20.85      D    O  
ATOM   4877  CB  ALA D  38      49.810 -69.523   3.478  1.00 18.95      D    C  
ATOM   4878  N   LEU D  39      52.855 -69.382   2.632  1.00 20.77      D    N  
ATOM   4879  CA  LEU D  39      54.197 -68.802   2.650  1.00 21.31      D    C  
ATOM   4880  C   LEU D  39      54.681 -68.466   1.235  1.00 22.85      D    C  
ATOM   4881  O   LEU D  39      55.157 -67.355   0.986  1.00 22.37      D    O  
ATOM   4882  CB  LEU D  39      55.167 -69.763   3.340  1.00 20.23      D    C  
ATOM   4883  CG  LEU D  39      55.510 -69.613   4.832  1.00 20.74      D    C  
ATOM   4884  CD1 LEU D  39      54.507 -68.783   5.646  1.00 15.90      D    C  
ATOM   4885  CD2 LEU D  39      55.755 -70.956   5.470  1.00 16.00      D    C  
ATOM   4886  N   ARG D  40      54.544 -69.420   0.314  1.00 24.93      D    N  
ATOM   4887  CA  ARG D  40      54.913 -69.201  -1.084  1.00 27.40      D    C  
ATOM   4888  C   ARG D  40      54.191 -67.979  -1.656  1.00 28.01      D    C  
ATOM   4889  O   ARG D  40      54.814 -67.123  -2.284  1.00 27.70      D    O  
ATOM   4890  CB  ARG D  40      54.622 -70.443  -1.940  1.00 27.51      D    C  
ATOM   4891  CG  ARG D  40      55.385 -70.470  -3.278  1.00 32.83      D    C  
ATOM   4892  CD  ARG D  40      54.688 -71.313  -4.358  1.00 38.11      D    C  
ATOM   4893  NE  ARG D  40      53.428 -70.704  -4.782  1.00 43.02      D    N  
ATOM   4894  CZ  ARG D  40      53.302 -69.814  -5.767  1.00 43.60      D    C  
ATOM   4895  NH1 ARG D  40      54.359 -69.422  -6.467  1.00 44.28      D    N1+
ATOM   4896  NH2 ARG D  40      52.106 -69.317  -6.055  1.00 42.46      D    N  
ATOM   4897  N   LYS D  41      52.886 -67.898  -1.416  1.00 29.60      D    N  
ATOM   4898  CA  LYS D  41      52.064 -66.804  -1.930  1.00 32.01      D    C  
ATOM   4899  C   LYS D  41      52.605 -65.445  -1.490  1.00 33.22      D    C  
ATOM   4900  O   LYS D  41      52.671 -64.516  -2.289  1.00 32.71      D    O  
ATOM   4901  CB  LYS D  41      50.605 -66.980  -1.493  1.00 32.28      D    C  
ATOM   4902  CG  LYS D  41      49.627 -65.990  -2.110  1.00 34.39      D    C  
ATOM   4903  CD  LYS D  41      48.195 -66.513  -2.011  1.00 40.18      D    C  
ATOM   4904  CE  LYS D  41      47.183 -65.506  -2.550  1.00 41.54      D    C  
ATOM   4905  NZ  LYS D  41      46.905 -64.425  -1.565  1.00 42.21      D    N1+
ATOM   4906  N   GLU D  42      53.001 -65.343  -0.225  1.00 35.36      D    N  
ATOM   4907  CA  GLU D  42      53.557 -64.102   0.304  1.00 37.93      D    C  
ATOM   4908  C   GLU D  42      54.920 -63.761  -0.316  1.00 39.17      D    C  
ATOM   4909  O   GLU D  42      55.142 -62.618  -0.716  1.00 39.70      D    O  
ATOM   4910  CB  GLU D  42      53.646 -64.149   1.830  1.00 37.90      D    C  
ATOM   4911  CG  GLU D  42      54.054 -62.823   2.465  1.00 41.95      D    C  
ATOM   4912  CD  GLU D  42      54.161 -62.896   3.977  1.00 44.93      D    C  
ATOM   4913  OE1 GLU D  42      54.042 -64.006   4.527  1.00 46.72      D    O  
ATOM   4914  OE2 GLU D  42      54.364 -61.842   4.618  1.00 47.79      D    O1-
ATOM   4915  N   THR D  43      55.810 -64.750  -0.402  1.00 40.66      D    N  
ATOM   4916  CA  THR D  43      57.137 -64.569  -0.995  1.00 43.09      D    C  
ATOM   4917  C   THR D  43      57.067 -64.089  -2.449  1.00 44.85      D    C  
ATOM   4918  O   THR D  43      57.801 -63.180  -2.846  1.00 44.94      D    O  
ATOM   4919  CB  THR D  43      57.967 -65.878  -0.943  1.00 42.86      D    C  
ATOM   4920  CG2 THR D  43      59.427 -65.626  -1.315  1.00 44.16      D    C  
ATOM   4921  OG1 THR D  43      57.914 -66.429   0.374  1.00 44.41      D    O  
ATOM   4922  N   CYS D  44      56.174 -64.695  -3.229  1.00 47.10      D    N  
ATOM   4923  CA  CYS D  44      56.101 -64.442  -4.670  1.00 49.64      D    C  
ATOM   4924  C   CYS D  44      55.302 -63.194  -5.052  1.00 50.65      D    C  
ATOM   4925  O   CYS D  44      55.273 -62.808  -6.225  1.00 51.29      D    O  
ATOM   4926  CB  CYS D  44      55.569 -65.676  -5.409  1.00 49.79      D    C  
ATOM   4927  SG  CYS D  44      56.573 -67.187  -5.188  1.00 53.96      D    S  
ATOM   4928  N   ASN D  45      54.664 -62.569  -4.065  1.00 51.55      D    N  
ATOM   4929  CA  ASN D  45      53.931 -61.322  -4.283  1.00 52.57      D    C  
ATOM   4930  C   ASN D  45      54.747 -60.080  -3.931  1.00 52.81      D    C  
ATOM   4931  O   ASN D  45      54.256 -58.955  -4.045  1.00 52.98      D    O  
ATOM   4932  CB  ASN D  45      52.605 -61.331  -3.514  1.00 52.74      D    C  
ATOM   4933  CG  ASN D  45      51.566 -62.255  -4.140  1.00 55.01      D    C  
ATOM   4934  ND2 ASN D  45      50.306 -62.071  -3.752  1.00 57.37      D    N  
ATOM   4935  OD1 ASN D  45      51.890 -63.127  -4.954  1.00 55.20      D    O  
ATOM   4936  N   LYS D  46      55.989 -60.291  -3.502  1.00 53.19      D    N  
ATOM   4937  CA  LYS D  46      56.894 -59.189  -3.174  1.00 53.68      D    C  
ATOM   4938  C   LYS D  46      58.321 -59.433  -3.671  1.00 54.10      D    C
[truncated: 361,117 more chars]
