# Supplementary material for: Exploring the Critical Components and Therapeutic Mechanisms of Perilla frutescens L. in the Treatment of Chronic Kidney Disease via Network Pharmacology
Source: Front Pharmacol. 2021 Nov 26;12:717744. doi: 10.3389/fphar.2021.717744 (PMC8662752; doi:10.3389/fphar.2021.717744)
Supplement: Supplementary file 2 [file DataSheet3.zip › Network analysis material/JUN-ligand.pdb]

HETATM    1  PA  ANP A1001      22.296  14.584  31.143  1.00 17.54      D    P  
HETATM    2  PB  ANP A1001      23.032  17.172  31.015  1.00 39.76      D    P  
HETATM    3  PG  ANP A1001      23.808  17.953  28.350  1.00 52.23      D    P  
HETATM    4  C5' ANP A1001      24.321  13.045  30.557  1.00 14.83      D    C  
HETATM    5  O5' ANP A1001      23.117  13.303  31.321  1.00 21.24      D    O  
HETATM    6  C4' ANP A1001      24.418  11.539  30.279  1.00 21.05      D    C  
HETATM    7  O4' ANP A1001      24.090  10.783  31.464  1.00 17.30      D    O  
HETATM    8  C3' ANP A1001      23.399  11.109  29.180  1.00 20.17      D    C  
HETATM    9  O3' ANP A1001      23.998  11.137  27.874  1.00 25.52      D    O  
HETATM   10  C2' ANP A1001      23.135   9.632  29.537  1.00 17.59      D    C  
HETATM   11  O2' ANP A1001      24.224   8.802  29.063  1.00 18.00      D    O  
HETATM   12  C1' ANP A1001      23.206   9.747  31.079  1.00  9.52      D    C  
HETATM   13  N1  ANP A1001      19.588   6.517  32.777  1.00  8.84      D    N  
HETATM   14  O1A ANP A1001      20.969  14.466  31.823  1.00 21.14      D    O1-
HETATM   15  O1B ANP A1001      23.984  18.046  31.864  1.00 33.22      D    O  
HETATM   16  O1G ANP A1001      25.321  17.822  27.960  1.00 48.89      D    O  
HETATM   17  C2  ANP A1001      20.786   6.187  32.301  1.00  8.60      D    C  
HETATM   18  O2A ANP A1001      21.754  14.739  29.743  1.00 33.84      D    O  
HETATM   19  O2B ANP A1001      21.558  17.654  31.095  1.00 39.03      D    O  
HETATM   20  O2G ANP A1001      22.835  17.587  27.198  1.00 52.11      D    O  
HETATM   21  N3  ANP A1001      21.713   7.062  31.949  1.00  6.38      D    N  
HETATM   22  N3B ANP A1001      23.510  16.996  29.534  1.00 46.06      D    N  
HETATM   23  O3A ANP A1001      23.208  15.751  31.649  1.00 31.78      D    O  
HETATM   24  O3G ANP A1001      23.638  19.469  28.750  1.00 52.21      D    O  
HETATM   25  C4  ANP A1001      21.347   8.407  32.100  1.00  9.95      D    C  
HETATM   26  C5  ANP A1001      20.047   8.848  32.606  1.00  7.00      D    C  
HETATM   27  C6  ANP A1001      19.189   7.795  32.949  1.00 11.21      D    C  
HETATM   28  N6  ANP A1001      17.932   8.033  33.518  1.00 12.86      D    N  
HETATM   29  N7  ANP A1001      20.024  10.235  32.613  1.00  8.52      D    N  
HETATM   30  C8  ANP A1001      21.217  10.687  32.155  1.00  2.78      D    C  
HETATM   31  N9  ANP A1001      22.007   9.611  31.844  1.00  9.28      D    N  
CONECT    1    5   14   18   23
CONECT    2   15   19   22   23
CONECT    3   16   20   22   24
CONECT    4    6    5
CONECT    5    1    4
CONECT    6    4    7    8
CONECT    7    6   12
CONECT    8    6    9   10
CONECT    9    8
CONECT   10    8   11   12
CONECT   11   10
CONECT   12    7   10   31
CONECT   13   17   27
CONECT   14    1
CONECT   15    2
CONECT   16    3
CONECT   17   13   21
CONECT   18    1
CONECT   19    2
CONECT   20    3
CONECT   21   17   25
CONECT   22    2    3
CONECT   23    1    2
CONECT   24    3
CONECT   25   21   26   31
CONECT   26   25   27   29
CONECT   27   26   13   28
CONECT   28   27
CONECT   29   26   30
CONECT   30   29   31
CONECT   31   12   25   30
END
