# Supplementary material for: Exploring the Critical Components and Therapeutic Mechanisms of Perilla frutescens L. in the Treatment of Chronic Kidney Disease via Network Pharmacology
Source: Front Pharmacol. 2021 Nov 26;12:717744. doi: 10.3389/fphar.2021.717744 (PMC8662752; doi:10.3389/fphar.2021.717744)
Supplement: Supplementary file 2 [file DataSheet3.zip › Network analysis material/JUN.pdb]

ATOM      1  N   ASP A  45      22.176   9.526  62.871  1.00 58.74      A    N  
ATOM      2  CA  ASP A  45      20.734   9.398  62.511  1.00 57.25      A    C  
ATOM      3  C   ASP A  45      20.366  10.309  61.336  1.00 54.84      A    C  
ATOM      4  O   ASP A  45      19.187  10.519  61.046  1.00 56.31      A    O  
ATOM      5  CB  ASP A  45      19.855   9.724  63.725  1.00 59.68      A    C  
ATOM      6  CG  ASP A  45      18.571   8.907  63.752  1.00 61.53      A    C  
ATOM      7  OD1 ASP A  45      18.663   7.663  63.664  1.00 61.74      A    O  
ATOM      8  OD2 ASP A  45      17.474   9.503  63.865  1.00 62.02      A    O1-
ATOM      9  N   ASN A  46      21.384  10.834  60.657  1.00 49.39      A    N  
ATOM     10  CA  ASN A  46      21.183  11.715  59.508  1.00 43.84      A    C  
ATOM     11  C   ASN A  46      20.578  10.932  58.340  1.00 39.71      A    C  
ATOM     12  O   ASN A  46      20.974   9.795  58.083  1.00 44.80      A    O  
ATOM     13  CB  ASN A  46      22.526  12.303  59.078  1.00 43.66      A    C  
ATOM     14  CG  ASN A  46      22.376  13.518  58.173  1.00 43.79      A    C  
ATOM     15  ND2 ASN A  46      23.429  14.318  58.098  1.00 43.95      A    N  
ATOM     16  OD1 ASN A  46      21.327  13.742  57.563  1.00 41.55      A    O  
ATOM     17  N   GLN A  47      19.618  11.532  57.638  1.00 32.92      A    N  
ATOM     18  CA  GLN A  47      18.983  10.871  56.491  1.00 27.87      A    C  
ATOM     19  C   GLN A  47      19.887  10.794  55.263  1.00 23.85      A    C  
ATOM     20  O   GLN A  47      19.618  10.019  54.351  1.00 26.05      A    O  
ATOM     21  CB  GLN A  47      17.702  11.598  56.079  1.00 24.65      A    C  
ATOM     22  CG  GLN A  47      16.592  11.570  57.103  1.00 31.78      A    C  
ATOM     23  CD  GLN A  47      15.324  12.233  56.601  1.00 35.86      A    C  
ATOM     24  NE2 GLN A  47      15.458  13.439  56.055  1.00 41.45      A    N  
ATOM     25  OE1 GLN A  47      14.234  11.667  56.700  1.00 42.77      A    O  
ATOM     26  N   PHE A  48      20.962  11.576  55.248  1.00 16.65      A    N  
ATOM     27  CA  PHE A  48      21.856  11.617  54.098  1.00 14.45      A    C  
ATOM     28  C   PHE A  48      23.239  11.121  54.417  1.00 16.43      A    C  
ATOM     29  O   PHE A  48      23.562  10.879  55.577  1.00 18.81      A    O  
ATOM     30  CB  PHE A  48      21.966  13.055  53.561  1.00 12.62      A    C  
ATOM     31  CG  PHE A  48      20.635  13.677  53.220  1.00 10.62      A    C  
ATOM     32  CD1 PHE A  48      19.868  14.284  54.210  1.00 10.89      A    C  
ATOM     33  CD2 PHE A  48      20.131  13.615  51.926  1.00  5.14      A    C  
ATOM     34  CE1 PHE A  48      18.609  14.813  53.927  1.00 10.54      A    C  
ATOM     35  CE2 PHE A  48      18.869  14.138  51.617  1.00  3.36      A    C  
ATOM     36  CZ  PHE A  48      18.102  14.737  52.622  1.00  9.23      A    C  
ATOM     37  N   TYR A  49      24.036  10.929  53.367  1.00 17.90      A    N  
ATOM     38  CA  TYR A  49      25.428  10.511  53.496  1.00 18.71      A    C  
ATOM     39  C   TYR A  49      26.216  11.060  52.310  1.00 20.43      A    C  
ATOM     40  O   TYR A  49      25.629  11.493  51.325  1.00 22.19      A    O  
ATOM     41  CB  TYR A  49      25.567   8.988  53.656  1.00 20.34      A    C  
ATOM     42  CG  TYR A  49      25.513   8.147  52.407  1.00 16.91      A    C  
ATOM     43  CD1 TYR A  49      24.305   7.678  51.912  1.00 18.79      A    C  
ATOM     44  CD2 TYR A  49      26.678   7.769  51.758  1.00 15.47      A    C  
ATOM     45  CE1 TYR A  49      24.261   6.853  50.804  1.00 19.84      A    C  
ATOM     46  CE2 TYR A  49      26.640   6.941  50.654  1.00 16.30      A    C  
ATOM     47  CZ  TYR A  49      25.433   6.495  50.183  1.00 18.33      A    C  
ATOM     48  OH  TYR A  49      25.404   5.695  49.083  1.00 25.93      A    O  
ATOM     49  N   SER A  50      27.537  11.090  52.420  1.00 23.90      A    N  
ATOM     50  CA  SER A  50      28.367  11.639  51.362  1.00 26.18      A    C  
ATOM     51  C   SER A  50      29.504  10.768  50.878  1.00 32.00      A    C  
ATOM     52  O   SER A  50      30.376  10.360  51.648  1.00 37.97      A    O  
ATOM     53  CB  SER A  50      28.947  12.982  51.801  1.00 28.95      A    C  
ATOM     54  OG  SER A  50      27.919  13.900  52.087  1.00 32.44      A    O  
ATOM     55  N   VAL A  51      29.510  10.540  49.571  1.00 33.98      A    N  
ATOM     56  CA  VAL A  51      30.545   9.752  48.911  1.00 34.16      A    C  
ATOM     57  C   VAL A  51      31.199  10.589  47.822  1.00 34.80      A    C  
ATOM     58  O   VAL A  51      30.571  11.476  47.245  1.00 32.49      A    O  
ATOM     59  CB  VAL A  51      29.987   8.434  48.301  1.00 32.24      A    C  
ATOM     60  CG1 VAL A  51      29.974   7.342  49.356  1.00 35.18      A    C  
ATOM     61  CG2 VAL A  51      28.587   8.642  47.749  1.00 30.52      A    C  
ATOM     62  N   GLU A  52      32.484  10.361  47.593  1.00 37.36      A    N  
ATOM     63  CA  GLU A  52      33.193  11.105  46.565  1.00 44.38      A    C  
ATOM     64  C   GLU A  52      33.119  10.361  45.240  1.00 47.86      A    C  
ATOM     65  O   GLU A  52      33.677   9.273  45.092  1.00 50.27      A    O  
ATOM     66  CB  GLU A  52      34.655  11.337  46.955  1.00 52.03      A    C  
ATOM     67  CG  GLU A  52      34.869  12.349  48.069  1.00 62.48      A    C  
ATOM     68  CD  GLU A  52      34.480  11.811  49.429  1.00 68.97      A    C  
ATOM     69  OE1 GLU A  52      35.057  10.780  49.845  1.00 74.13      A    O  
ATOM     70  OE2 GLU A  52      33.591  12.410  50.074  1.00 69.68      A    O1-
ATOM     71  N   VAL A  53      32.405  10.949  44.286  1.00 49.87      A    N  
ATOM     72  CA  VAL A  53      32.247  10.372  42.955  1.00 47.53      A    C  
ATOM     73  C   VAL A  53      32.978  11.227  41.922  1.00 46.71      A    C  
ATOM     74  O   VAL A  53      32.661  12.403  41.740  1.00 43.42      A    O  
ATOM     75  CB  VAL A  53      30.753  10.268  42.552  1.00 44.14      A    C  
ATOM     76  CG1 VAL A  53      30.624   9.624  41.191  1.00 45.06      A    C  
ATOM     77  CG2 VAL A  53      29.975   9.465  43.583  1.00 43.80      A    C  
ATOM     78  N   GLY A  54      33.976  10.633  41.273  1.00 50.31      A    N  
ATOM     79  CA  GLY A  54      34.744  11.328  40.250  1.00 57.02      A    C  
ATOM     80  C   GLY A  54      35.661  12.434  40.742  1.00 60.53      A    C  
ATOM     81  O   GLY A  54      36.883  12.261  40.806  1.00 64.18      A    O  
ATOM     82  N   ASP A  55      35.072  13.589  41.041  1.00 58.56      A    N  
ATOM     83  CA  ASP A  55      35.810  14.750  41.526  1.00 55.60      A    C  
ATOM     84  C   ASP A  55      34.907  15.517  42.474  1.00 51.89      A    C  
ATOM     85  O   ASP A  55      35.362  16.362  43.238  1.00 51.55      A    O  
ATOM     86  CB  ASP A  55      36.186  15.667  40.356  1.00 59.27      A    C  
ATOM     87  CG  ASP A  55      37.681  15.919  40.258  1.00 61.84      A    C  
ATOM     88  OD1 ASP A  55      38.333  16.134  41.303  1.00 63.50      A    O  
ATOM     89  OD2 ASP A  55      38.202  15.908  39.123  1.00 63.95      A    O1-
ATOM     90  N   SER A  56      33.615  15.223  42.394  1.00 47.71      A    N  
ATOM     91  CA  SER A  56      32.614  15.877  43.220  1.00 45.23      A    C  
ATOM     92  C   SER A  56      32.205  15.011  44.405  1.00 42.41      A    C  
ATOM     93  O   SER A  56      32.593  13.846  44.513  1.00 42.21      A    O  
ATOM     94  CB  SER A  56      31.376  16.200  42.376  1.00 44.53      A    C  
ATOM     95  OG  SER A  56      30.852  15.025  41.780  1.00 40.81      A    O  
ATOM     96  N   THR A  57      31.410  15.598  45.289  1.00 37.21      A    N  
ATOM     97  CA  THR A  57      30.915  14.902  46.460  1.00 32.81      A    C  
ATOM     98  C   THR A  57      29.400  14.798  46.352  1.00 29.88      A    C  
ATOM     99  O   THR A  57      28.698  15.806  46.262  1.00 29.02      A    O  
ATOM    100  CB  THR A  57      31.310  15.633  47.774  1.00 30.55      A    C  
ATOM    101  CG2 THR A  57      30.636  14.997  48.974  1.00 29.35      A    C  
ATOM    102  OG1 THR A  57      32.732  15.563  47.953  1.00 29.57      A    O  
ATOM    103  N   PHE A  58      28.918  13.563  46.302  1.00 25.51      A    N  
ATOM    104  CA  PHE A  58      27.495  13.287  46.221  1.00 21.72      A    C  
ATOM    105  C   PHE A  58      26.942  13.060  47.618  1.00 22.96      A    C  
ATOM    106  O   PHE A  58      27.443  12.206  48.351  1.00 21.76      A    O  
ATOM    107  CB  PHE A  58      27.248  12.031  45.391  1.00 17.66      A    C  
ATOM    108  CG  PHE A  58      26.769  12.310  43.996  1.00  9.82      A    C  
ATOM    109  CD1 PHE A  58      27.637  12.820  43.038  1.00  3.78      A    C  
ATOM    110  CD2 PHE A  58      25.451  12.055  43.648  1.00  8.40      A    C  
ATOM    111  CE1 PHE A  58      27.206  13.065  41.747  1.00  7.61      A    C  
ATOM    112  CE2 PHE A  58      24.996  12.294  42.362  1.00  5.47      A    C  
ATOM    113  CZ  PHE A  58      25.872  12.805  41.404  1.00  5.92      A    C  
ATOM    114  N   THR A  59      25.968  13.874  48.009  1.00 23.15      A    N  
ATOM    115  CA  THR A  59      25.327  13.719  49.305  1.00 19.82      A    C  
ATOM    116  C   THR A  59      23.909  13.285  49.018  1.00 19.29      A    C  
ATOM    117  O   THR A  59      23.045  14.098  48.702  1.00 20.81      A    O  
ATOM    118  CB  THR A  59      25.303  15.012  50.131  1.00 18.35      A    C  
ATOM    119  CG2 THR A  59      24.596  14.763  51.434  1.00 13.77      A    C  
ATOM    120  OG1 THR A  59      26.643  15.432  50.403  1.00 18.16      A    O  
ATOM    121  N   VAL A  60      23.687  11.979  49.082  1.00 20.45      A    N  
ATOM    122  CA  VAL A  60      22.375  11.409  48.810  1.00 13.63      A    C  
ATOM    123  C   VAL A  60      21.712  10.746  50.016  1.00 15.53      A    C  
ATOM    124  O   VAL A  60      22.346  10.497  51.048  1.00 13.21      A    O  
ATOM    125  CB  VAL A  60      22.464  10.393  47.654  1.00  8.69      A    C  
ATOM    126  CG1 VAL A  60      22.999  11.069  46.416  1.00 11.26      A    C  
ATOM    127  CG2 VAL A  60      23.369   9.232  48.022  1.00  7.60      A    C  
ATOM    128  N   LEU A  61      20.415  10.488  49.869  1.00 12.54      A    N  
ATOM    129  CA  LEU A  61      19.632   9.833  50.903  1.00 11.17      A    C  
ATOM    130  C   LEU A  61      20.216   8.434  51.104  1.00 18.95      A    C  
ATOM    131  O   LEU A  61      20.764   7.845  50.173  1.00 22.04      A    O  
ATOM    132  CB  LEU A  61      18.165   9.722  50.468  1.00  4.25      A    C  
ATOM    133  CG  LEU A  61      17.225  10.931  50.544  1.00  5.48      A    C  
ATOM    134  CD1 LEU A  61      15.897  10.609  49.858  1.00  2.00      A    C  
ATOM    135  CD2 LEU A  61      16.979  11.310  52.002  1.00  9.02      A    C  
ATOM    136  N   LYS A  62      20.090   7.913  52.322  1.00 22.69      A    N  
ATOM    137  CA  LYS A  62      20.605   6.595  52.693  1.00 23.07      A    C  
ATOM    138  C   LYS A  62      20.060   5.423  51.863  1.00 22.06      A    C  
ATOM    139  O   LYS A  62      20.718   4.383  51.756  1.00 20.43      A    O  
ATOM    140  CB  LYS A  62      20.334   6.338  54.181  1.00 24.86      A    C  
ATOM    141  CG  LYS A  62      21.017   7.287  55.142  1.00 17.47      A    C  
ATOM    142  CD  LYS A  62      22.507   7.034  55.229  1.00 20.53      A    C  
ATOM    143  CE  LYS A  62      23.118   7.776  56.412  1.00 28.67      A    C  
ATOM    144  NZ  LYS A  62      22.500   7.369  57.721  1.00 32.57      A    N1+
ATOM    145  N   ARG A  63      18.861   5.584  51.298  1.00 18.56      A    N  
ATOM    146  CA  ARG A  63      18.244   4.538  50.480  1.00 14.06      A    C  
ATOM    147  C   ARG A  63      19.030   4.317  49.191  1.00 17.87      A    C  
ATOM    148  O   ARG A  63      18.973   3.235  48.610  1.00 22.92      A    O  
ATOM    149  CB  ARG A  63      16.792   4.899  50.141  1.00  8.17      A    C  
ATOM    150  CG  ARG A  63      16.627   6.191  49.361  1.00  2.60      A    C  
ATOM    151  CD  ARG A  63      15.168   6.597  49.201  1.00  5.10      A    C  
ATOM    152  NE  ARG A  63      14.416   5.718  48.307  1.00  2.00      A    N  
ATOM    153  CZ  ARG A  63      13.127   5.871  48.014  1.00  7.33      A    C  
ATOM    154  NH1 ARG A  63      12.429   6.861  48.546  1.00  5.57      A    N1+
ATOM    155  NH2 ARG A  63      12.537   5.058  47.150  1.00  7.75      A    N  
ATOM    156  N   TYR A  64      19.770   5.335  48.753  1.00 19.66      A    N  
ATOM    157  CA  TYR A  64      20.562   5.230  47.532  1.00 17.19      A    C  
ATOM    158  C   TYR A  64      21.965   4.699  47.789  1.00 21.14      A    C  
ATOM    159  O   TYR A  64      22.834   5.406  48.299  1.00 21.24      A    O  
ATOM    160  CB  TYR A  64      20.575   6.569  46.796  1.00  6.78      A    C  
ATOM    161  CG  TYR A  64      19.183   7.009  46.447  1.00  2.11      A    C  
ATOM    162  CD1 TYR A  64      18.307   6.145  45.791  1.00  2.00      A    C  
ATOM    163  CD2 TYR A  64      18.701   8.252  46.842  1.00  2.00      A    C  
ATOM    164  CE1 TYR A  64      16.988   6.501  45.550  1.00  2.00      A    C  
ATOM    165  CE2 TYR A  64      17.376   8.618  46.593  1.00  2.00      A    C  
ATOM    166  CZ  TYR A  64      16.524   7.731  45.952  1.00  2.00      A    C  
ATOM    167  OH  TYR A  64      15.202   8.076  45.737  1.00  8.54      A    O  
ATOM    168  N   GLN A  65      22.159   3.430  47.431  1.00 27.22      A    N  
ATOM    169  CA  GLN A  65      23.421   2.722  47.636  1.00 27.45      A    C  
ATOM    170  C   GLN A  65      24.278   2.495  46.395  1.00 26.46      A    C  
ATOM    171  O   GLN A  65      23.772   2.354  45.291  1.00 29.57      A    O  
ATOM    172  CB  GLN A  65      23.134   1.360  48.276  1.00 29.61      A    C  
ATOM    173  CG  GLN A  65      22.391   1.448  49.596  1.00 35.96      A    C  
ATOM    174  CD  GLN A  65      21.547   0.222  49.878  1.00 43.45      A    C  
ATOM    175  NE2 GLN A  65      21.893  -0.902  49.255  1.00 46.71      A    N  
ATOM    176  OE1 GLN A  65      20.587   0.286  50.640  1.00 47.74      A    O  
ATOM    177  N   ASN A  66      25.585   2.414  46.619  1.00 25.84      A    N  
ATOM    178  CA  ASN A  66      26.573   2.171  45.584  1.00 28.21      A    C  
ATOM    179  C   ASN A  66      26.413   3.059  44.362  1.00 28.62      A    C  
ATOM    180  O   ASN A  66      25.693   2.714  43.431  1.00 29.80      A    O  
ATOM    181  CB  ASN A  66      26.535   0.701  45.170  1.00 30.35      A    C  
ATOM    182  CG  ASN A  66      27.845   0.225  44.552  1.00 37.13      A    C  
ATOM    183  ND2 ASN A  66      28.895   1.025  44.674  1.00 36.89      A    N  
ATOM    184  OD1 ASN A  66      27.908  -0.864  43.983  1.00 39.88      A    O  
ATOM    185  N   LEU A  67      27.121   4.183  44.352  1.00 29.79      A    N  
ATOM    186  CA  LEU A  67      27.036   5.116  43.234  1.00 28.16      A    C  
ATOM    187  C   LEU A  67      28.126   4.872  42.204  1.00 27.71      A    C  
ATOM    188  O   LEU A  67      29.307   4.791  42.543  1.00 27.19      A    O  
ATOM    189  CB  LEU A  67      27.111   6.569  43.712  1.00 23.90      A    C  
ATOM    190  CG  LEU A  67      26.120   7.092  44.751  1.00 24.89      A    C  
ATOM    191  CD1 LEU A  67      26.164   8.607  44.738  1.00 24.81      A    C  
ATOM    192  CD2 LEU A  67      24.721   6.610  44.464  1.00 21.68      A    C  
ATOM    193  N   LYS A  68      27.722   4.737  40.949  1.00 26.71      A    N  
ATOM    194  CA  LYS A  68      28.675   4.531  39.871  1.00 24.93      A    C  
ATOM    195  C   LYS A  68      28.451   5.645  38.865  1.00 21.36      A    C  
ATOM    196  O   LYS A  68      27.330   5.853  38.404  1.00 19.41      A    O  
ATOM    197  CB  LYS A  68      28.454   3.160  39.210  1.00 26.13      A    C  
ATOM    198  CG  LYS A  68      29.375   2.894  38.023  1.00 39.51      A    C  
ATOM    199  CD  LYS A  68      29.032   1.587  37.314  1.00 44.51      A    C  
ATOM    200  CE  LYS A  68      30.089   1.240  36.274  1.00 49.00      A    C  
ATOM    201  NZ  LYS A  68      29.914  -0.144  35.735  1.00 51.87      A    N1+
ATOM    202  N   PRO A  69      29.496   6.428  38.570  1.00 19.98      A    N  
ATOM    203  CA  PRO A  69      29.356   7.521  37.603  1.00 22.42      A    C  
ATOM    204  C   PRO A  69      29.063   6.972  36.199  1.00 26.23      A    C  
ATOM    205  O   PRO A  69      29.854   6.199  35.639  1.00 28.01      A    O  
ATOM    206  CB  PRO A  69      30.717   8.215  37.680  1.00 17.86      A    C  
ATOM    207  CG  PRO A  69      31.650   7.092  38.032  1.00 19.98      A    C  
ATOM    208  CD  PRO A  69      30.873   6.339  39.078  1.00 17.93      A    C  
ATOM    209  N   ILE A  70      27.888   7.310  35.667  1.00 22.90      A    N  
ATOM    210  CA  ILE A  70      27.491   6.837  34.351  1.00 26.23      A    C  
ATOM    211  C   ILE A  70      27.456   7.922  33.284  1.00 30.56      A    C  
ATOM    212  O   ILE A  70      27.708   7.654  32.108  1.00 33.33      A    O  
ATOM    213  CB  ILE A  70      26.114   6.156  34.390  1.00 22.92      A    C  
ATOM    214  CG1 ILE A  70      25.060   7.112  34.935  1.00 18.94      A    C  
ATOM    215  CG2 ILE A  70      26.198   4.885  35.210  1.00 28.36      A    C  
ATOM    216  CD1 ILE A  70      23.646   6.586  34.850  1.00 18.68      A    C  
ATOM    217  N   GLY A  71      27.145   9.146  33.696  1.00 33.40      A    N  
ATOM    218  CA  GLY A  71      27.071  10.251  32.757  1.00 32.37      A    C  
ATOM    219  C   GLY A  71      27.497  11.575  33.354  1.00 34.96      A    C  
ATOM    220  O   GLY A  71      27.702  11.693  34.567  1.00 37.67      A    O  
ATOM    221  N   SER A  72      27.667  12.564  32.485  1.00 35.42      A    N  
ATOM    222  CA  SER A  72      28.073  13.905  32.889  1.00 36.39      A    C  
ATOM    223  C   SER A  72      27.575  14.875  31.836  1.00 37.52      A    C  
ATOM    224  O   SER A  72      27.582  14.569  30.645  1.00 41.66      A    O  
ATOM    225  CB  SER A  72      29.601  14.008  32.987  1.00 35.92      A    C  
ATOM    226  OG  SER A  72      30.003  15.287  33.445  1.00 40.15      A    O  
ATOM    227  N   GLY A  73      27.156  16.054  32.271  1.00 38.17      A    N  
ATOM    228  CA  GLY A  73      26.662  17.038  31.329  1.00 37.55      A    C  
ATOM    229  C   GLY A  73      27.150  18.439  31.622  1.00 36.51      A    C  
ATOM    230  O   GLY A  73      28.273  18.638  32.079  1.00 38.35      A    O  
ATOM    231  N   ALA A  74      26.300  19.412  31.326  1.00 34.72      A    N  
ATOM    232  CA  ALA A  74      26.622  20.806  31.551  1.00 32.45      A    C  
ATOM    233  C   ALA A  74      25.976  21.242  32.848  1.00 31.28      A    C  
ATOM    234  O   ALA A  74      26.533  22.045  33.590  1.00 29.81      A    O  
ATOM    235  CB  ALA A  74      26.113  21.657  30.384  1.00 29.14      A    C  
ATOM    236  N   GLN A  75      24.793  20.703  33.115  1.00 31.98      A    N  
ATOM    237  CA  GLN A  75      24.082  21.058  34.329  1.00 37.42      A    C  
ATOM    238  C   GLN A  75      24.267  20.098  35.507  1.00 37.77      A    C  
ATOM    239  O   GLN A  75      23.865  20.416  36.630  1.00 39.87      A    O  
ATOM    240  CB  GLN A  75      22.597  21.269  34.035  1.00 41.42      A    C  
ATOM    241  CG  GLN A  75      21.848  20.038  33.584  1.00 47.83      A    C  
ATOM    242  CD  GLN A  75      20.357  20.292  33.469  1.00 52.31      A    C  
ATOM    243  NE2 GLN A  75      19.738  20.682  34.576  1.00 51.30      A    N  
ATOM    244  OE1 GLN A  75      19.773  20.169  32.392  1.00 59.59      A    O  
ATOM    245  N   GLY A  76      24.888  18.945  35.270  1.00 33.92      A    N  
ATOM    246  CA  GLY A  76      25.078  18.009  36.361  1.00 31.74      A    C  
ATOM    247  C   GLY A  76      25.698  16.667  36.036  1.00 27.60      A    C  
ATOM    248  O   GLY A  76      25.777  16.257  34.880  1.00 26.55      A    O  
ATOM    249  N   ILE A  77      26.159  15.992  37.086  1.00 25.52      A    N  
ATOM    250  CA  ILE A  77      26.776  14.675  36.976  1.00 24.04      A    C  
ATOM    251  C   ILE A  77      25.744  13.606  37.297  1.00 21.59      A    C  
ATOM    252  O   ILE A  77      24.981  13.728  38.259  1.00 24.81      A    O  
ATOM    253  CB  ILE A  77      27.985  14.555  37.913  1.00 22.44      A    C  
ATOM    254  CG1 ILE A  77      28.971  15.685  37.604  1.00 29.00      A    C  
ATOM    255  CG2 ILE A  77      28.656  13.199  37.733  1.00 20.17      A    C  
ATOM    256  CD1 ILE A  77      29.931  16.017  38.717  1.00 34.72      A    C  
ATOM    257  N   VAL A  78      25.685  12.577  36.457  1.00 18.79      A    N  
ATOM    258  CA  VAL A  78      24.713  11.502  36.641  1.00 16.12      A    C  
ATOM    259  C   VAL A  78      25.368  10.210  37.130  1.00 15.52      A    C  
ATOM    260  O   VAL A  78      26.348   9.733  36.548  1.00 14.58      A    O  
ATOM    261  CB  VAL A  78      23.923  11.218  35.333  1.00 11.25      A    C  
ATOM    262  CG1 VAL A  78      22.695  10.376  35.628  1.00  6.59      A    C  
ATOM    263  CG2 VAL A  78      23.514  12.521  34.652  1.00  8.30      A    C  
ATOM    264  N   CYS A  79      24.837   9.680  38.231  1.00 12.77      A    N  
ATOM    265  CA  CYS A  79      25.325   8.446  38.833  1.00 11.16      A    C  
ATOM    266  C   CYS A  79      24.225   7.403  38.814  1.00  6.57      A    C  
ATOM    267  O   CYS A  79      23.048   7.740  38.835  1.00  5.80      A    O  
ATOM    268  CB  CYS A  79      25.748   8.671  40.290  1.00  2.26      A    C  
ATOM    269  SG  CYS A  79      27.507   9.003  40.534  1.00 23.87      A    S  
ATOM    270  N   ALA A  80      24.613   6.141  38.687  1.00  9.09      A    N  
ATOM    271  CA  ALA A  80      23.661   5.032  38.726  1.00 11.89      A    C  
ATOM    272  C   ALA A  80      23.711   4.562  40.182  1.00 14.64      A    C  
ATOM    273  O   ALA A  80      24.778   4.620  40.812  1.00 12.69      A    O  
ATOM    274  CB  ALA A  80      24.111   3.919  37.811  1.00 11.41      A    C  
ATOM    275  N   ALA A  81      22.581   4.110  40.724  1.00 10.97      A    N  
ATOM    276  CA  ALA A  81      22.567   3.643  42.110  1.00 16.09      A    C  
ATOM    277  C   ALA A  81      21.462   2.641  42.393  1.00 17.84      A    C  
ATOM    278  O   ALA A  81      20.537   2.476  41.588  1.00 20.95      A    O  
ATOM    279  CB  ALA A  81      22.428   4.817  43.047  1.00 15.42      A    C  
ATOM    280  N   TYR A  82      21.575   1.972  43.543  1.00 18.54      A    N  
ATOM    281  CA  TYR A  82      20.585   0.998  43.999  1.00 16.92      A    C  
ATOM    282  C   TYR A  82      19.673   1.696  45.000  1.00 14.40      A    C  
ATOM    283  O   TYR A  82      20.141   2.444  45.849  1.00 17.63      A    O  
ATOM    284  CB  TYR A  82      21.273  -0.212  44.667  1.00 19.00      A    C  
ATOM    285  CG  TYR A  82      20.303  -1.209  45.271  1.00 17.27      A    C  
ATOM    286  CD1 TYR A  82      19.296  -1.782  44.504  1.00 15.48      A    C  
ATOM    287  CD2 TYR A  82      20.355  -1.534  46.624  1.00 19.01      A    C  
ATOM    288  CE1 TYR A  82      18.362  -2.639  45.064  1.00 17.07      A    C  
ATOM    289  CE2 TYR A  82      19.422  -2.396  47.194  1.00 12.98      A    C  
ATOM    290  CZ  TYR A  82      18.427  -2.939  46.408  1.00 18.14      A    C  
ATOM    291  OH  TYR A  82      17.462  -3.745  46.966  1.00 20.11      A    O  
ATOM    292  N   ASP A  83      18.373   1.478  44.875  1.00 10.34      A    N  
ATOM    293  CA  ASP A  83      17.416   2.079  45.782  1.00 12.26      A    C  
ATOM    294  C   ASP A  83      16.841   0.965  46.652  1.00 15.94      A    C  
ATOM    295  O   ASP A  83      15.918   0.244  46.237  1.00 15.40      A    O  
ATOM    296  CB  ASP A  83      16.301   2.779  44.990  1.00 14.10      A    C  
ATOM    297  CG  ASP A  83      15.215   3.392  45.880  1.00 19.22      A    C  
ATOM    298  OD1 ASP A  83      15.332   3.357  47.118  1.00 20.02      A    O  
ATOM    299  OD2 ASP A  83      14.223   3.921  45.326  1.00 26.80      A    O1-
ATOM    300  N   ALA A  84      17.337   0.886  47.889  1.00 15.60      A    N  
ATOM    301  CA  ALA A  84      16.896  -0.115  48.859  1.00  9.42      A    C  
ATOM    302  C   ALA A  84      15.383  -0.135  49.081  1.00  5.20      A    C  
ATOM    303  O   ALA A  84      14.766  -1.184  49.020  1.00 14.84      A    O  
ATOM    304  CB  ALA A  84      17.626   0.099  50.175  1.00  7.63      A    C  
ATOM    305  N   VAL A  85      14.775   1.026  49.272  1.00  7.36      A    N  
ATOM    306  CA  VAL A  85      13.340   1.111  49.509  1.00  9.77      A    C  
ATOM    307  C   VAL A  85      12.507   0.529  48.372  1.00 14.78      A    C  
ATOM    308  O   VAL A  85      11.641  -0.309  48.596  1.00 15.67      A    O  
ATOM    309  CB  VAL A  85      12.902   2.600  49.776  1.00 10.21      A    C  
ATOM    310  CG1 VAL A  85      11.377   2.720  49.961  1.00  3.58      A    C  
ATOM    311  CG2 VAL A  85      13.624   3.140  50.996  1.00  8.96      A    C  
ATOM    312  N   LEU A  86      12.783   0.962  47.146  1.00 19.36      A    N  
ATOM    313  CA  LEU A  86      12.020   0.496  45.996  1.00 21.40      A    C  
ATOM    314  C   LEU A  86      12.494  -0.854  45.474  1.00 22.48      A    C  
ATOM    315  O   LEU A  86      11.791  -1.516  44.705  1.00 25.35      A    O  
ATOM    316  CB  LEU A  86      12.074   1.545  44.894  1.00 23.52      A    C  
ATOM    317  CG  LEU A  86      10.735   2.206  44.576  1.00 27.04      A    C  
ATOM    318  CD1 LEU A  86      10.115   2.801  45.823  1.00 23.18      A    C  
ATOM    319  CD2 LEU A  86      10.939   3.260  43.516  1.00 27.53      A    C  
ATOM    320  N   ASP A  87      13.678  -1.257  45.914  1.00 21.80      A    N  
ATOM    321  CA  ASP A  87      14.274  -2.516  45.515  1.00 26.40      A    C  
ATOM    322  C   ASP A  87      14.469  -2.556  44.011  1.00 26.83      A    C  
ATOM    323  O   ASP A  87      13.893  -3.404  43.319  1.00 29.65      A    O  
ATOM    324  CB  ASP A  87      13.415  -3.704  45.979  1.00 27.11      A    C  
ATOM    325  CG  ASP A  87      14.087  -5.045  45.731  1.00 28.62      A    C  
ATOM    326  OD1 ASP A  87      15.337  -5.119  45.783  1.00 26.23      A    O  
ATOM    327  OD2 ASP A  87      13.361  -6.030  45.480  1.00 29.07      A    O1-
ATOM    328  N   ARG A  88      15.257  -1.605  43.516  1.00 27.20      A    N  
ATOM    329  CA  ARG A  88      15.584  -1.486  42.094  1.00 26.19      A    C  
ATOM    330  C   ARG A  88      16.651  -0.425  41.903  1.00 25.29      A    C  
ATOM    331  O   ARG A  88      16.915   0.370  42.801  1.00 23.48      A    O  
ATOM    332  CB  ARG A  88      14.348  -1.119  41.267  1.00 24.80      A    C  
ATOM    333  CG  ARG A  88      13.721   0.205  41.628  1.00 23.72      A    C  
ATOM    334  CD  ARG A  88      12.338   0.327  41.035  1.00 22.66      A    C  
ATOM    335  NE  ARG A  88      12.340   1.060  39.779  1.00 24.38      A    N  
ATOM    336  CZ  ARG A  88      11.301   1.756  39.318  1.00 29.43      A    C  
ATOM    337  NH1 ARG A  88      10.168   1.813  40.011  1.00 26.79      A    N1+
ATOM    338  NH2 ARG A  88      11.401   2.421  38.169  1.00 27.96      A    N  
ATOM    339  N   ASN A  89      17.267  -0.418  40.728  1.00 25.06      A    N  
ATOM    340  CA  ASN A  89      18.286   0.567  40.429  1.00 18.99      A    C  
ATOM    341  C   ASN A  89      17.670   1.824  39.833  1.00 15.61      A    C  
ATOM    342  O   ASN A  89      16.615   1.785  39.189  1.00  7.33      A    O  
ATOM    343  CB  ASN A  89      19.336  -0.012  39.499  1.00 25.01      A    C  
ATOM    344  CG  ASN A  89      20.377  -0.809  40.241  1.00 28.48      A    C  
ATOM    345  ND2 ASN A  89      20.103  -2.090  40.467  1.00 29.90      A    N  
ATOM    346  OD1 ASN A  89      21.419  -0.275  40.622  1.00 32.62      A    O  
ATOM    347  N   VAL A  90      18.322   2.950  40.121  1.00 17.22      A    N  
ATOM    348  CA  VAL A  90      17.911   4.273  39.659  1.00 12.47      A    C  
ATOM    349  C   VAL A  90      19.114   5.086  39.199  1.00  8.85      A    C  
ATOM    350  O   VAL A  90      20.266   4.686  39.372  1.00 11.47      A    O  
ATOM    351  CB  VAL A  90      17.196   5.091  40.776  1.00 10.69      A    C  
ATOM    352  CG1 VAL A  90      15.835   4.505  41.081  1.00  8.43      A    C  
ATOM    353  CG2 VAL A  90      18.057   5.141  42.032  1.00  8.83      A    C  
ATOM    354  N   ALA A  91      18.820   6.217  38.571  1.00  5.44      A    N  
ATOM    355  CA  ALA A  91      19.837   7.141  38.087  1.00  7.90      A    C  
ATOM    356  C   ALA A  91      19.610   8.428  38.888  1.00  6.95      A    C  
ATOM    357  O   ALA A  91      18.465   8.872  39.045  1.00  2.00      A    O  
ATOM    358  CB  ALA A  91      19.661   7.402  36.590  1.00  2.56      A    C  
ATOM    359  N   ILE A  92      20.685   8.932  39.492  1.00  6.14      A    N  
ATOM    360  CA  ILE A  92      20.665  10.162  40.288  1.00  9.92      A    C  
ATOM    361  C   ILE A  92      21.507  11.227  39.600  1.00  7.67      A    C  
ATOM    362  O   ILE A  92      22.714  11.054  39.427  1.00  5.86      A    O  
ATOM    363  CB  ILE A  92      21.292   9.961  41.705  1.00  8.33      A    C  
ATOM    364  CG1 ILE A  92      20.580   8.855  42.471  1.00  9.79      A    C  
ATOM    365  CG2 ILE A  92      21.191  11.252  42.506  1.00  2.00      A    C  
ATOM    366  CD1 ILE A  92      21.344   8.415  43.698  1.00 15.47      A    C  
ATOM    367  N   LYS A  93      20.880  12.341  39.249  1.00  7.85      A    N  
ATOM    368  CA  LYS A  93      21.589  13.438  38.608  1.00 13.90      A    C  
ATOM    369  C   LYS A  93      21.700  14.594  39.611  1.00 10.74      A    C  
ATOM    370  O   LYS A  93      20.707  14.998  40.223  1.00 11.60      A    O  
ATOM    371  CB  LYS A  93      20.824  13.881  37.354  1.00 11.99      A    C  
ATOM    372  CG  LYS A  93      21.483  14.996  36.565  1.00 12.48      A    C  
ATOM    373  CD  LYS A  93      20.522  15.493  35.505  1.00 17.28      A    C  
ATOM    374  CE  LYS A  93      21.153  16.492  34.567  1.00 17.95      A    C  
ATOM    375  NZ  LYS A  93      20.095  17.017  33.649  1.00 17.45      A    N1+
ATOM    376  N   LYS A  94      22.910  15.103  39.804  1.00 13.09      A    N  
ATOM    377  CA  LYS A  94      23.122  16.201  40.738  1.00 15.19      A    C  
ATOM    378  C   LYS A  94      23.249  17.578  40.079  1.00 20.95      A    C  
ATOM    379  O   LYS A  94      24.202  17.844  39.338  1.00 16.41      A    O  
ATOM    380  CB  LYS A  94      24.376  15.946  41.565  1.00 13.73      A    C  
ATOM    381  CG  LYS A  94      24.659  17.007  42.620  1.00  2.95      A    C  
ATOM    382  CD  LYS A  94      26.093  16.906  43.062  1.00  3.67      A    C  
ATOM    383  CE  LYS A  94      26.451  17.966  44.076  1.00  3.86      A    C  
ATOM    384  NZ  LYS A  94      27.925  17.937  44.262  1.00  3.92      A    N1+
ATOM    385  N   LEU A  95      22.290  18.454  40.355  1.00 20.67      A    N  
ATOM    386  CA  LEU A  95      22.341  19.808  39.832  1.00 19.27      A    C  
ATOM    387  C   LEU A  95      23.102  20.655  40.847  1.00 20.29      A    C  
ATOM    388  O   LEU A  95      22.570  21.055  41.880  1.00 16.99      A    O  
ATOM    389  CB  LEU A  95      20.935  20.370  39.633  1.00 17.32      A    C  
ATOM    390  CG  LEU A  95      20.195  20.051  38.339  1.00 15.46      A    C  
ATOM    391  CD1 LEU A  95      20.506  18.661  37.829  1.00 18.95      A    C  
ATOM    392  CD2 LEU A  95      18.701  20.215  38.592  1.00 19.13      A    C  
ATOM    393  N   SER A  96      24.381  20.855  40.582  1.00 22.55      A    N  
ATOM    394  CA  SER A  96      25.208  21.650  41.462  1.00 27.78      A    C  
ATOM    395  C   SER A  96      24.892  23.134  41.291  1.00 28.53      A    C  
ATOM    396  O   SER A  96      25.143  23.702  40.231  1.00 29.08      A    O  
ATOM    397  CB  SER A  96      26.678  21.376  41.158  1.00 32.32      A    C  
ATOM    398  OG  SER A  96      27.525  22.091  42.035  1.00 44.45      A    O  
ATOM    399  N   ARG A  97      24.282  23.744  42.310  1.00 31.71      A    N  
ATOM    400  CA  ARG A  97      23.963  25.176  42.279  1.00 32.49      A    C  
ATOM    401  C   ARG A  97      23.247  25.597  40.994  1.00 30.21      A    C  
ATOM    402  O   ARG A  97      23.742  26.441  40.258  1.00 30.65      A    O  
ATOM    403  CB  ARG A  97      25.264  25.974  42.415  1.00 37.97      A    C  
ATOM    404  CG  ARG A  97      25.753  26.177  43.816  1.00 41.24      A    C  
ATOM    405  CD  ARG A  97      25.254  27.493  44.346  1.00 45.78      A    C  
ATOM    406  NE  ARG A  97      25.677  27.690  45.722  1.00 55.70      A    N  
ATOM    407  CZ  ARG A  97      25.500  28.806  46.419  1.00 57.73      A    C  
ATOM    408  NH1 ARG A  97      24.900  29.858  45.873  1.00 54.33      A    N1+
ATOM    409  NH2 ARG A  97      25.934  28.862  47.669  1.00 61.83      A    N  
ATOM    410  N   PRO A  98      22.053  25.042  40.737  1.00 31.21      A    N  
ATOM    411  CA  PRO A  98      21.236  25.325  39.545  1.00 31.16      A    C  
ATOM    412  C   PRO A  98      20.851  26.793  39.338  1.00 29.03      A    C  
ATOM    413  O   PRO A  98      20.734  27.263  38.196  1.00 25.00      A    O  
ATOM    414  CB  PRO A  98      19.990  24.461  39.774  1.00 32.17      A    C  
ATOM    415  CG  PRO A  98      19.868  24.423  41.266  1.00 30.31      A    C  
ATOM    416  CD  PRO A  98      21.306  24.196  41.684  1.00 31.34      A    C  
ATOM    417  N   PHE A  99      20.666  27.504  40.445  1.00 27.73      A    N  
ATOM    418  CA  PHE A  99      20.270  28.910  40.438  1.00 23.81      A    C  
ATOM    419  C   PHE A  99      21.421  29.888  40.196  1.00 22.67      A    C  
ATOM    420  O   PHE A  99      21.197  31.100  40.157  1.00 19.68      A    O  
ATOM    421  CB  PHE A  99      19.569  29.257  41.757  1.00 24.93      A    C  
ATOM    422  CG  PHE A  99      20.317  28.786  42.977  1.00 28.86      A    C  
ATOM    423  CD1 PHE A  99      21.322  29.570  43.541  1.00 32.28      A    C  
ATOM    424  CD2 PHE A  99      20.022  27.551  43.549  1.00 28.62      A    C  
ATOM    425  CE1 PHE A  99      22.029  29.128  44.658  1.00 33.11      A    C  
ATOM    426  CE2 PHE A  99      20.717  27.094  44.662  1.00 26.79      A    C  
ATOM    427  CZ  PHE A  99      21.725  27.881  45.221  1.00 29.32      A    C  
ATOM    428  N   GLN A 100      22.632  29.383  39.981  1.00 21.49      A    N  
ATOM    429  CA  GLN A 100      23.764  30.267  39.759  1.00 22.41      A    C  
ATOM    430  C   GLN A 100      23.610  31.204  38.557  1.00 25.62      A    C  
ATOM    431  O   GLN A 100      24.258  32.256  38.511  1.00 27.19      A    O  
ATOM    432  CB  GLN A 100      25.071  29.488  39.687  1.00 25.88      A    C  
ATOM    433  CG  GLN A 100      25.235  28.646  38.462  1.00 31.78      A    C  
ATOM    434  CD  GLN A 100      26.621  28.078  38.379  1.00 36.79      A    C  
ATOM    435  NE2 GLN A 100      26.719  26.761  38.466  1.00 44.23      A    N  
ATOM    436  OE1 GLN A 100      27.606  28.816  38.271  1.00 39.50      A    O  
ATOM    437  N   ASN A 101      22.802  30.817  37.572  1.00 23.78      A    N  
ATOM    438  CA  ASN A 101      22.549  31.681  36.427  1.00 22.70      A    C  
ATOM    439  C   ASN A 101      21.164  31.428  35.844  1.00 24.49      A    C  
ATOM    440  O   ASN A 101      20.608  30.345  36.001  1.00 27.14      A    O  
ATOM    441  CB  ASN A 101      23.675  31.650  35.374  1.00 19.75      A    C  
ATOM    442  CG  ASN A 101      23.936  30.275  34.795  1.00 22.36      A    C  
ATOM    443  ND2 ASN A 101      25.165  29.788  34.968  1.00 26.20      A    N  
ATOM    444  OD1 ASN A 101      23.072  29.683  34.139  1.00 28.52      A    O  
ATOM    445  N   GLN A 102      20.586  32.455  35.231  1.00 28.37      A    N  
ATOM    446  CA  GLN A 102      19.240  32.358  34.667  1.00 32.20      A    C  
ATOM    447  C   GLN A 102      18.988  31.262  33.632  1.00 29.06      A    C  
ATOM    448  O   GLN A 102      17.861  30.790  33.505  1.00 29.64      A    O  
ATOM    449  CB  GLN A 102      18.805  33.708  34.097  1.00 38.21      A    C  
ATOM    450  CG  GLN A 102      18.677  34.810  35.127  1.00 46.24      A    C  
ATOM    451  CD  GLN A 102      18.370  36.155  34.499  1.00 53.54      A    C  
ATOM    452  NE2 GLN A 102      19.020  37.198  34.995  1.00 56.50      A    N  
ATOM    453  OE1 GLN A 102      17.557  36.256  33.576  1.00 57.22      A    O  
ATOM    454  N   THR A 103      20.013  30.867  32.882  1.00 30.36      A    N  
ATOM    455  CA  THR A 103      19.837  29.822  31.872  1.00 25.82      A    C  
ATOM    456  C   THR A 103      19.664  28.502  32.612  1.00 21.35      A    C  
ATOM    457  O   THR A 103      18.625  27.849  32.515  1.00 21.08      A    O  
ATOM    458  CB  THR A 103      21.054  29.725  30.920  1.00 27.64      A    C  
ATOM    459  CG2 THR A 103      20.714  28.852  29.727  1.00 27.03      A    C  
ATOM    460  OG1 THR A 103      21.422  31.033  30.460  1.00 27.46      A    O  
ATOM    461  N   HIS A 104      20.667  28.158  33.409  1.00 18.46      A    N  
ATOM    462  CA  HIS A 104      20.649  26.939  34.204  1.00 20.81      A    C  
ATOM    463  C   HIS A 104      19.475  26.892  35.179  1.00 20.80      A    C  
ATOM    464  O   HIS A 104      18.954  25.819  35.475  1.00 24.70      A    O  
ATOM    465  CB  HIS A 104      21.962  26.803  34.964  1.00 19.92      A    C  
ATOM    466  CG  HIS A 104      23.006  26.042  34.216  1.00 20.28      A    C  
ATOM    467  CD2 HIS A 104      22.920  25.237  33.137  1.00 22.34      A    C  
ATOM    468  ND1 HIS A 104      24.330  26.013  34.612  1.00 26.15      A    N  
ATOM    469  CE1 HIS A 104      25.008  25.216  33.804  1.00 31.72      A    C  
ATOM    470  NE2 HIS A 104      24.174  24.731  32.901  1.00 28.63      A    N  
ATOM    471  N   ALA A 105      19.025  28.067  35.607  1.00 18.31      A    N  
ATOM    472  CA  ALA A 105      17.919  28.194  36.548  1.00 17.66      A    C  
ATOM    473  C   ALA A 105      16.591  27.939  35.870  1.00 14.51      A    C  
ATOM    474  O   ALA A 105      15.733  27.239  36.411  1.00 17.60      A    O  
ATOM    475  CB  ALA A 105      17.927  29.575  37.183  1.00 14.86      A    C  
ATOM    476  N   LYS A 106      16.430  28.499  34.677  1.00 16.85      A    N  
ATOM    477  CA  LYS A 106      15.213  28.339  33.898  1.00 18.12      A    C  
ATOM    478  C   LYS A 106      15.089  26.873  33.495  1.00 17.85      A    C  
ATOM    479  O   LYS A 106      14.003  26.290  33.564  1.00 17.04      A    O  
ATOM    480  CB  LYS A 106      15.279  29.232  32.658  1.00 24.32      A    C  
ATOM    481  CG  LYS A 106      14.080  29.115  31.737  1.00 34.17      A    C  
ATOM    482  CD  LYS A 106      12.798  29.489  32.450  1.00 40.94      A    C  
ATOM    483  CE  LYS A 106      11.571  28.936  31.735  1.00 50.20      A    C  
ATOM    484  NZ  LYS A 106      10.333  29.575  32.255  1.00 57.20      A    N1+
ATOM    485  N   ARG A 107      16.227  26.284  33.128  1.00 17.13      A    N  
ATOM    486  CA  ARG A 107      16.321  24.886  32.716  1.00 22.93      A    C  
ATOM    487  C   ARG A 107      15.892  23.950  33.834  1.00 23.51      A    C  
ATOM    488  O   ARG A 107      14.971  23.144  33.656  1.00 24.03      A    O  
ATOM    489  CB  ARG A 107      17.763  24.548  32.315  1.00 26.21      A    C  
ATOM    490  CG  ARG A 107      17.945  23.136  31.769  1.00 35.27      A    C  
ATOM    491  CD  ARG A 107      18.494  23.158  30.352  1.00 44.47      A    C  
ATOM    492  NE  ARG A 107      18.104  21.972  29.589  1.00 48.78      A    N  
ATOM    493  CZ  ARG A 107      18.037  21.919  28.259  1.00 52.31      A    C  
ATOM    494  NH1 ARG A 107      18.339  22.980  27.521  1.00 57.96      A    N1+
ATOM    495  NH2 ARG A 107      17.630  20.808  27.658  1.00 51.77      A    N  
ATOM    496  N   ALA A 108      16.562  24.068  34.982  1.00 21.43      A    N  
ATOM    497  CA  ALA A 108      16.291  23.241  36.155  1.00 17.28      A    C  
ATOM    498  C   ALA A 108      14.840  23.329  36.601  1.00 15.02      A    C  
ATOM    499  O   ALA A 108      14.176  22.315  36.782  1.00 17.29      A    O  
ATOM    500  CB  ALA A 108      17.198  23.651  37.295  1.00 14.49      A    C  
ATOM    501  N   TYR A 109      14.339  24.550  36.730  1.00 18.02      A    N  
ATOM    502  CA  TYR A 109      12.980  24.789  37.178  1.00 16.48      A    C  
ATOM    503  C   TYR A 109      11.947  24.185  36.242  1.00 16.14      A    C  
ATOM    504  O   TYR A 109      10.962  23.613  36.694  1.00 18.04      A    O  
ATOM    505  CB  TYR A 109      12.740  26.297  37.363  1.00 16.97      A    C  
ATOM    506  CG  TYR A 109      11.356  26.633  37.861  1.00 18.32      A    C  
ATOM    507  CD1 TYR A 109      10.973  26.339  39.166  1.00 17.84      A    C  
ATOM    508  CD2 TYR A 109      10.411  27.203  37.016  1.00 17.80      A    C  
ATOM    509  CE1 TYR A 109       9.687  26.597  39.612  1.00 19.35      A    C  
ATOM    510  CE2 TYR A 109       9.124  27.463  37.464  1.00 20.38      A    C  
ATOM    511  CZ  TYR A 109       8.772  27.155  38.758  1.00 17.34      A    C  
ATOM    512  OH  TYR A 109       7.494  27.402  39.187  1.00 27.48      A    O  
ATOM    513  N   ARG A 110      12.176  24.317  34.939  1.00 23.44      A    N  
ATOM    514  CA  ARG A 110      11.267  23.795  33.919  1.00 24.04      A    C  
ATOM    515  C   ARG A 110      11.234  22.266  33.837  1.00 21.17      A    C  
ATOM    516  O   ARG A 110      10.164  21.673  33.710  1.00 22.40      A    O  
ATOM    517  CB  ARG A 110      11.612  24.402  32.558  1.00 23.89      A    C  
ATOM    518  CG  ARG A 110      10.638  24.054  31.452  1.00 28.47      A    C  
ATOM    519  CD  ARG A 110      10.740  25.035  30.285  1.00 36.55      A    C  
ATOM    520  NE  ARG A 110      10.185  24.464  29.063  1.00 33.27      A    N  
ATOM    521  CZ  ARG A 110      10.917  23.917  28.099  1.00 31.44      A    C  
ATOM    522  NH1 ARG A 110      12.238  23.882  28.197  1.00 27.27      A    N1+
ATOM    523  NH2 ARG A 110      10.323  23.343  27.067  1.00 35.05      A    N  
ATOM    524  N   GLU A 111      12.400  21.629  33.875  1.00 21.81      A    N  
ATOM    525  CA  GLU A 111      12.478  20.167  33.832  1.00 31.14      A    C  
ATOM    526  C   GLU A 111      11.791  19.556  35.049  1.00 32.80      A    C  
ATOM    527  O   GLU A 111      11.070  18.562  34.946  1.00 33.10      A    O  
ATOM    528  CB  GLU A 111      13.931  19.703  33.839  1.00 35.59      A    C  
ATOM    529  CG  GLU A 111      14.708  20.021  32.584  1.00 44.96      A    C  
ATOM    530  CD  GLU A 111      16.070  19.347  32.571  1.00 52.92      A    C  
ATOM    531  OE1 GLU A 111      16.779  19.386  33.609  1.00 54.09      A    O  
ATOM    532  OE2 GLU A 111      16.430  18.765  31.527  1.00 52.37      A    O1-
ATOM    533  N   LEU A 112      12.015  20.188  36.196  1.00 33.59      A    N  
ATOM    534  CA  LEU A 112      11.481  19.768  37.480  1.00 30.16      A    C  
ATOM    535  C   LEU A 112       9.958  19.786  37.473  1.00 29.61      A    C  
ATOM    536  O   LEU A 112       9.326  18.866  37.974  1.00 31.49      A    O  
ATOM    537  CB  LEU A 112      12.018  20.718  38.551  1.00 30.32      A    C  
ATOM    538  CG  LEU A 112      12.069  20.345  40.025  1.00 34.22      A    C  
ATOM    539  CD1 LEU A 112      12.781  19.020  40.200  1.00 34.51      A    C  
ATOM    540  CD2 LEU A 112      12.808  21.449  40.777  1.00 36.94      A    C  
ATOM    541  N   VAL A 113       9.375  20.827  36.886  1.00 30.73      A    N  
ATOM    542  CA  VAL A 113       7.925  20.978  36.814  1.00 30.87      A    C  
ATOM    543  C   VAL A 113       7.285  20.014  35.810  1.00 31.53      A    C  
ATOM    544  O   VAL A 113       6.202  19.470  36.048  1.00 35.01      A    O  
ATOM    545  CB  VAL A 113       7.531  22.439  36.420  1.00 30.41      A    C  
ATOM    546  CG1 VAL A 113       6.017  22.581  36.315  1.00 26.67      A    C  
ATOM    547  CG2 VAL A 113       8.085  23.427  37.442  1.00 28.70      A    C  
ATOM    548  N   LEU A 114       7.981  19.773  34.706  1.00 27.72      A    N  
ATOM    549  CA  LEU A 114       7.465  18.899  33.669  1.00 25.16      A    C  
ATOM    550  C   LEU A 114       7.681  17.417  33.935  1.00 24.42      A    C  
ATOM    551  O   LEU A 114       6.793  16.605  33.677  1.00 24.15      A    O  
ATOM    552  CB  LEU A 114       8.040  19.314  32.315  1.00 22.40      A    C  
ATOM    553  CG  LEU A 114       7.666  20.752  31.956  1.00 11.71      A    C  
ATOM    554  CD1 LEU A 114       8.541  21.262  30.849  1.00 12.01      A    C  
ATOM    555  CD2 LEU A 114       6.194  20.832  31.599  1.00  7.52      A    C  
ATOM    556  N   MET A 115       8.828  17.063  34.500  1.00 22.99      A    N  
ATOM    557  CA  MET A 115       9.099  15.664  34.783  1.00 24.82      A    C  
ATOM    558  C   MET A 115       8.086  15.123  35.785  1.00 28.99      A    C  
ATOM    559  O   MET A 115       7.945  13.911  35.944  1.00 29.42      A    O  
ATOM    560  CB  MET A 115      10.520  15.482  35.313  1.00 30.46      A    C  
ATOM    561  CG  MET A 115      11.453  14.767  34.349  1.00 31.53      A    C  
ATOM    562  SD  MET A 115      13.083  14.457  35.064  1.00 36.11      A    S  
ATOM    563  CE  MET A 115      13.786  16.077  34.959  1.00 29.19      A    C  
ATOM    564  N   LYS A 116       7.367  16.038  36.435  1.00 32.30      A    N  
ATOM    565  CA  LYS A 116       6.355  15.685  37.418  1.00 33.86      A    C  
ATOM    566  C   LYS A 116       4.972  15.613  36.788  1.00 35.82      A    C  
ATOM    567  O   LYS A 116       4.199  14.697  37.076  1.00 39.00      A    O  
ATOM    568  CB  LYS A 116       6.342  16.696  38.571  1.00 35.45      A    C  
ATOM    569  CG  LYS A 116       7.574  16.676  39.462  1.00 32.83      A    C  
ATOM    570  CD  LYS A 116       7.517  17.807  40.462  1.00 33.93      A    C  
ATOM    571  CE  LYS A 116       8.729  17.797  41.375  1.00 38.19      A    C  
ATOM    572  NZ  LYS A 116       8.730  18.964  42.304  1.00 41.76      A    N1+
ATOM    573  N   CYS A 117       4.661  16.570  35.919  1.00 34.29      A    N  
ATOM    574  CA  CYS A 117       3.356  16.588  35.278  1.00 37.16      A    C  
ATOM    575  C   CYS A 117       3.239  15.643  34.081  1.00 39.87      A    C  
ATOM    576  O   CYS A 117       2.290  14.864  34.014  1.00 45.72      A    O  
ATOM    577  CB  CYS A 117       2.965  18.013  34.883  1.00 34.35      A    C  
ATOM    578  SG  CYS A 117       4.121  18.807  33.773  1.00 47.57      A    S  
ATOM    579  N   VAL A 118       4.201  15.687  33.154  1.00 38.93      A    N  
ATOM    580  CA  VAL A 118       4.173  14.826  31.968  1.00 29.45      A    C  
ATOM    581  C   VAL A 118       4.258  13.378  32.398  1.00 30.47      A    C  
ATOM    582  O   VAL A 118       5.123  13.003  33.190  1.00 30.36      A    O  
ATOM    583  CB  VAL A 118       5.334  15.125  30.987  1.00 31.96      A    C  
ATOM    584  CG1 VAL A 118       5.258  14.204  29.772  1.00 28.88      A    C  
ATOM    585  CG2 VAL A 118       5.285  16.578  30.536  1.00 34.87      A    C  
ATOM    586  N   ASN A 119       3.388  12.553  31.828  1.00 31.17      A    N  
ATOM    587  CA  ASN A 119       3.322  11.138  32.170  1.00 33.20      A    C  
ATOM    588  C   ASN A 119       3.234  10.246  30.930  1.00 28.70      A    C  
ATOM    589  O   ASN A 119       2.137   9.888  30.503  1.00 28.33      A    O  
ATOM    590  CB  ASN A 119       2.094  10.928  33.066  1.00 38.32      A    C  
ATOM    591  CG  ASN A 119       1.944   9.501  33.527  1.00 44.29      A    C  
ATOM    592  ND2 ASN A 119       0.692   9.033  33.604  1.00 49.51      A    N  
ATOM    593  OD1 ASN A 119       2.933   8.822  33.823  1.00 44.25      A    O  
ATOM    594  N   HIS A 120       4.378   9.869  30.365  1.00 24.94      A    N  
ATOM    595  CA  HIS A 120       4.396   9.026  29.172  1.00 16.81      A    C  
ATOM    596  C   HIS A 120       5.558   8.044  29.235  1.00 21.15      A    C  
ATOM    597  O   HIS A 120       6.639   8.393  29.704  1.00 18.90      A    O  
ATOM    598  CB  HIS A 120       4.528   9.890  27.924  1.00 23.29      A    C  
ATOM    599  CG  HIS A 120       4.280   9.149  26.638  1.00 26.02      A    C  
ATOM    600  CD2 HIS A 120       5.120   8.725  25.676  1.00 21.14      A    C  
ATOM    601  ND1 HIS A 120       3.012   8.773  26.240  1.00 25.65      A    N  
ATOM    602  CE1 HIS A 120       3.093   8.150  25.081  1.00 24.08      A    C  
ATOM    603  NE2 HIS A 120       4.358   8.105  24.711  1.00 21.68      A    N  
ATOM    604  N   LYS A 121       5.356   6.846  28.680  1.00 19.16      A    N  
ATOM    605  CA  LYS A 121       6.377   5.803  28.696  1.00 17.60      A    C  
ATOM    606  C   LYS A 121       7.630   6.114  27.888  1.00 16.98      A    C  
ATOM    607  O   LYS A 121       8.655   5.464  28.073  1.00 19.26      A    O  
ATOM    608  CB  LYS A 121       5.788   4.462  28.244  1.00 22.87      A    C  
ATOM    609  CG  LYS A 121       5.266   4.469  26.819  1.00 30.39      A    C  
ATOM    610  CD  LYS A 121       4.419   3.255  26.501  1.00 36.20      A    C  
ATOM    611  CE  LYS A 121       5.249   1.989  26.330  1.00 38.19      A    C  
ATOM    612  NZ  LYS A 121       4.365   0.825  26.027  1.00 37.63      A    N1+
ATOM    613  N   ASN A 122       7.568   7.117  27.013  1.00 16.98      A    N  
ATOM    614  CA  ASN A 122       8.737   7.477  26.214  1.00 17.50      A    C  
ATOM    615  C   ASN A 122       9.409   8.766  26.646  1.00 18.71      A    C  
ATOM    616  O   ASN A 122      10.280   9.286  25.932  1.00 18.12      A    O  
ATOM    617  CB  ASN A 122       8.403   7.501  24.726  1.00 14.49      A    C  
ATOM    618  CG  ASN A 122       7.952   6.154  24.224  1.00 10.30      A    C  
ATOM    619  ND2 ASN A 122       8.854   5.179  24.262  1.00  4.91      A    N  
ATOM    620  OD1 ASN A 122       6.789   5.968  23.878  1.00  7.13      A    O  
ATOM    621  N   ILE A 123       8.997   9.279  27.808  1.00 15.69      A    N  
ATOM    622  CA  ILE A 123       9.570  10.487  28.399  1.00 13.54      A    C  
ATOM    623  C   ILE A 123       9.988  10.106  29.823  1.00 14.09      A    C  
ATOM    624  O   ILE A 123       9.149   9.735  30.650  1.00 16.47      A    O  
ATOM    625  CB  ILE A 123       8.554  11.662  28.520  1.00 14.27      A    C  
ATOM    626  CG1 ILE A 123       8.021  12.105  27.149  1.00  3.83      A    C  
ATOM    627  CG2 ILE A 123       9.226  12.830  29.268  1.00 11.05      A    C  
ATOM    628  CD1 ILE A 123       9.072  12.723  26.270  1.00  6.90      A    C  
ATOM    629  N   ILE A 124      11.275  10.256  30.119  1.00 13.88      A    N  
ATOM    630  CA  ILE A 124      11.838   9.915  31.425  1.00 16.33      A    C  
ATOM    631  C   ILE A 124      10.981  10.408  32.579  1.00 19.52      A    C  
ATOM    632  O   ILE A 124      10.467  11.531  32.564  1.00 14.73      A    O  
ATOM    633  CB  ILE A 124      13.277  10.460  31.577  1.00 16.46      A    C  
ATOM    634  CG1 ILE A 124      14.075   9.600  32.550  1.00 13.70      A    C  
ATOM    635  CG2 ILE A 124      13.260  11.918  31.998  1.00 11.54      A    C  
ATOM    636  CD1 ILE A 124      14.319   8.189  32.041  1.00 18.40      A    C  
ATOM    637  N   SER A 125      10.750   9.508  33.533  1.00 23.81      A    N  
ATOM    638  CA  SER A 125       9.956   9.813  34.721  1.00 25.13      A    C  
ATOM    639  C   SER A 125      10.836  10.124  35.918  1.00 19.31      A    C  
ATOM    640  O   SER A 125      11.935   9.590  36.067  1.00 22.94      A    O  
ATOM    641  CB  SER A 125       9.018   8.648  35.077  1.00 30.70      A    C  
ATOM    642  OG  SER A 125       7.846   8.644  34.282  1.00 35.87      A    O  
ATOM    643  N   LEU A 126      10.338  11.007  36.769  1.00 19.68      A    N  
ATOM    644  CA  LEU A 126      11.045  11.400  37.978  1.00 16.45      A    C  
ATOM    645  C   LEU A 126      10.477  10.535  39.109  1.00 15.49      A    C  
ATOM    646  O   LEU A 126       9.258  10.397  39.250  1.00 18.64      A    O  
ATOM    647  CB  LEU A 126      10.787  12.884  38.245  1.00 12.14      A    C  
ATOM    648  CG  LEU A 126      11.615  13.662  39.258  1.00 12.00      A    C  
ATOM    649  CD1 LEU A 126      13.078  13.687  38.847  1.00 10.46      A    C  
ATOM    650  CD2 LEU A 126      11.058  15.077  39.360  1.00 16.58      A    C  
ATOM    651  N   LEU A 127      11.354   9.894  39.870  1.00 12.91      A    N  
ATOM    652  CA  LEU A 127      10.904   9.055  40.972  1.00 15.12      A    C  
ATOM    653  C   LEU A 127      10.955   9.778  42.314  1.00 13.38      A    C  
ATOM    654  O   LEU A 127      10.044   9.635  43.128  1.00 11.61      A    O  
ATOM    655  CB  LEU A 127      11.754   7.788  41.067  1.00 11.61      A    C  
ATOM    656  CG  LEU A 127      11.969   6.916  39.835  1.00 18.63      A    C  
ATOM    657  CD1 LEU A 127      12.785   5.691  40.251  1.00 15.81      A    C  
ATOM    658  CD2 LEU A 127      10.633   6.515  39.227  1.00 14.19      A    C  
ATOM    659  N   ASN A 128      11.985  10.594  42.515  1.00 10.66      A    N  
ATOM    660  CA  ASN A 128      12.157  11.287  43.784  1.00 15.93      A    C  
ATOM    661  C   ASN A 128      13.012  12.538  43.615  1.00 15.39      A    C  
ATOM    662  O   ASN A 128      13.917  12.559  42.787  1.00 20.43      A    O  
ATOM    663  CB  ASN A 128      12.838  10.319  44.760  1.00 13.66      A    C  
ATOM    664  CG  ASN A 128      12.819  10.801  46.192  1.00  6.15      A    C  
ATOM    665  ND2 ASN A 128      13.866  10.483  46.929  1.00 10.24      A    N  
ATOM    666  OD1 ASN A 128      11.866  11.430  46.638  1.00 10.96      A    O  
ATOM    667  N   VAL A 129      12.707  13.587  44.377  1.00 14.58      A    N  
ATOM    668  CA  VAL A 129      13.491  14.823  44.332  1.00 13.07      A    C  
ATOM    669  C   VAL A 129      13.943  15.149  45.742  1.00 11.95      A    C  
ATOM    670  O   VAL A 129      13.208  14.933  46.705  1.00 16.13      A    O  
ATOM    671  CB  VAL A 129      12.698  16.048  43.863  1.00 13.20      A    C  
ATOM    672  CG1 VAL A 129      13.683  17.150  43.491  1.00 12.16      A    C  
ATOM    673  CG2 VAL A 129      11.784  15.705  42.703  1.00 20.18      A    C  
ATOM    674  N   PHE A 130      15.143  15.684  45.875  1.00 13.56      A    N  
ATOM    675  CA  PHE A 130      15.620  16.017  47.196  1.00 16.06      A    C  
ATOM    676  C   PHE A 130      16.855  16.897  47.204  1.00 17.06      A    C  
ATOM    677  O   PHE A 130      17.589  16.998  46.210  1.00 11.31      A    O  
ATOM    678  CB  PHE A 130      15.876  14.738  48.007  1.00  4.31      A    C  
ATOM    679  CG  PHE A 130      17.044  13.922  47.512  1.00  4.25      A    C  
ATOM    680  CD1 PHE A 130      18.330  14.206  47.938  1.00  2.00      A    C  
ATOM    681  CD2 PHE A 130      16.844  12.847  46.648  1.00  2.00      A    C  
ATOM    682  CE1 PHE A 130      19.408  13.436  47.510  1.00  8.96      A    C  
ATOM    683  CE2 PHE A 130      17.903  12.069  46.208  1.00  2.00      A    C  
ATOM    684  CZ  PHE A 130      19.195  12.358  46.638  1.00  2.00      A    C  
ATOM    685  N   THR A 131      17.041  17.543  48.356  1.00 16.62      A    N  
ATOM    686  CA  THR A 131      18.164  18.416  48.634  1.00  9.93      A    C  
ATOM    687  C   THR A 131      18.646  18.099  50.040  1.00 12.47      A    C  
ATOM    688  O   THR A 131      17.846  17.906  50.951  1.00 11.03      A    O  
ATOM    689  CB  THR A 131      17.769  19.926  48.586  1.00 13.86      A    C  
ATOM    690  CG2 THR A 131      16.546  20.217  49.455  1.00  8.11      A    C  
ATOM    691  OG1 THR A 131      18.866  20.728  49.045  1.00 15.79      A    O  
ATOM    692  N   PRO A 132      19.956  17.922  50.205  1.00 10.61      A    N  
ATOM    693  CA  PRO A 132      20.531  17.630  51.517  1.00 11.58      A    C  
ATOM    694  C   PRO A 132      20.516  18.846  52.460  1.00 14.09      A    C  
ATOM    695  O   PRO A 132      20.712  18.700  53.661  1.00 16.09      A    O  
ATOM    696  CB  PRO A 132      21.958  17.203  51.175  1.00 10.19      A    C  
ATOM    697  CG  PRO A 132      22.238  17.895  49.881  1.00 11.71      A    C  
ATOM    698  CD  PRO A 132      20.946  17.707  49.143  1.00 10.90      A    C  
ATOM    699  N   GLN A 133      20.289  20.043  51.926  1.00 18.69      A    N  
ATOM    700  CA  GLN A 133      20.270  21.252  52.749  1.00 14.30      A    C  
ATOM    701  C   GLN A 133      18.906  21.467  53.377  1.00 16.11      A    C  
ATOM    702  O   GLN A 133      17.886  21.259  52.734  1.00  8.26      A    O  
ATOM    703  CB  GLN A 133      20.729  22.466  51.951  1.00 12.30      A    C  
ATOM    704  CG  GLN A 133      22.228  22.426  51.596  1.00 11.50      A    C  
ATOM    705  CD  GLN A 133      22.538  21.651  50.318  1.00 20.05      A    C  
ATOM    706  NE2 GLN A 133      21.622  21.698  49.352  1.00 17.39      A    N  
ATOM    707  OE1 GLN A 133      23.599  21.037  50.193  1.00 23.45      A    O  
ATOM    708  N   LYS A 134      18.908  21.866  54.652  1.00 25.02      A    N  
ATOM    709  CA  LYS A 134      17.690  22.054  55.443  1.00 24.98      A    C  
ATOM    710  C   LYS A 134      16.907  23.339  55.267  1.00 26.18      A    C  
ATOM    711  O   LYS A 134      15.693  23.357  55.476  1.00 30.14      A    O  
ATOM    712  CB  LYS A 134      17.995  21.862  56.937  1.00 29.58      A    C  
ATOM    713  CG  LYS A 134      18.577  20.500  57.319  1.00 38.62      A    C  
ATOM    714  CD  LYS A 134      17.969  19.359  56.490  1.00 46.81      A    C  
ATOM    715  CE  LYS A 134      18.078  18.013  57.185  1.00 50.25      A    C  
ATOM    716  NZ  LYS A 134      16.874  17.749  58.040  1.00 53.63      A    N1+
ATOM    717  N   THR A 135      17.591  24.429  54.958  1.00 26.94      A    N  
ATOM    718  CA  THR A 135      16.903  25.699  54.780  1.00 28.26      A    C  
ATOM    719  C   THR A 135      17.167  26.359  53.437  1.00 29.44      A    C  
ATOM    720  O   THR A 135      18.131  26.022  52.744  1.00 32.11      A    O  
ATOM    721  CB  THR A 135      17.270  26.662  55.896  1.00 26.26      A    C  
ATOM    722  CG2 THR A 135      16.675  26.177  57.204  1.00 28.69      A    C  
ATOM    723  OG1 THR A 135      18.697  26.729  56.014  1.00 25.42      A    O  
ATOM    724  N   LEU A 136      16.322  27.328  53.093  1.00 29.17      A    N  
ATOM    725  CA  LEU A 136      16.449  28.065  51.843  1.00 28.84      A    C  
ATOM    726  C   LEU A 136      17.773  28.811  51.793  1.00 28.87      A    C  
ATOM    727  O   LEU A 136      18.339  28.995  50.722  1.00 31.87      A    O  
ATOM    728  CB  LEU A 136      15.278  29.036  51.674  1.00 28.71      A    C  
ATOM    729  CG  LEU A 136      15.302  30.012  50.490  1.00 28.07      A    C  
ATOM    730  CD1 LEU A 136      15.475  29.269  49.182  1.00 22.20      A    C  
ATOM    731  CD2 LEU A 136      14.011  30.810  50.471  1.00 33.32      A    C  
ATOM    732  N   GLU A 137      18.278  29.209  52.957  1.00 30.59      A    N  
ATOM    733  CA  GLU A 137      19.541  29.929  53.032  1.00 35.29      A    C  
ATOM    734  C   GLU A 137      20.739  29.017  52.790  1.00 34.30      A    C  
ATOM    735  O   GLU A 137      21.739  29.427  52.193  1.00 33.76      A    O  
ATOM    736  CB  GLU A 137      19.694  30.638  54.389  1.00 38.82      A    C  
ATOM    737  CG  GLU A 137      18.619  31.676  54.708  1.00 44.98      A    C  
ATOM    738  CD  GLU A 137      17.420  31.078  55.413  1.00 49.68      A    C  
ATOM    739  OE1 GLU A 137      16.512  30.579  54.718  1.00 48.95      A    O  
ATOM    740  OE2 GLU A 137      17.388  31.103  56.665  1.00 53.88      A    O1-
ATOM    741  N   GLU A 138      20.641  27.781  53.260  1.00 34.25      A    N  
ATOM    742  CA  GLU A 138      21.730  26.823  53.102  1.00 36.03      A    C  
ATOM    743  C   GLU A 138      21.717  26.119  51.751  1.00 31.96      A    C  
ATOM    744  O   GLU A 138      22.746  25.597  51.302  1.00 28.48      A    O  
ATOM    745  CB  GLU A 138      21.656  25.786  54.212  1.00 43.43      A    C  
ATOM    746  CG  GLU A 138      21.803  26.371  55.595  1.00 50.42      A    C  
ATOM    747  CD  GLU A 138      21.624  25.319  56.662  1.00 53.11      A    C  
ATOM    748  OE1 GLU A 138      20.464  25.076  57.067  1.00 50.34      A    O  
ATOM    749  OE2 GLU A 138      22.645  24.728  57.082  1.00 53.73      A    O1-
ATOM    750  N   PHE A 139      20.534  26.113  51.136  1.00 32.06      A    N  
ATOM    751  CA  PHE A 139      20.241  25.499  49.844  1.00 28.08      A    C  
ATOM    752  C   PHE A 139      21.304  25.700  48.761  1.00 26.83      A    C  
ATOM    753  O   PHE A 139      21.658  26.832  48.427  1.00 23.74      A    O  
ATOM    754  CB  PHE A 139      18.893  26.016  49.352  1.00 22.92      A    C  
ATOM    755  CG  PHE A 139      18.445  25.402  48.063  1.00 27.31      A    C  
ATOM    756  CD1 PHE A 139      18.534  24.024  47.875  1.00 26.81      A    C  
ATOM    757  CD2 PHE A 139      17.932  26.192  47.037  1.00 30.25      A    C  
ATOM    758  CE1 PHE A 139      18.119  23.437  46.689  1.00 31.14      A    C  
ATOM    759  CE2 PHE A 139      17.509  25.618  45.832  1.00 29.16      A    C  
ATOM    760  CZ  PHE A 139      17.602  24.236  45.657  1.00 28.69      A    C  
ATOM    761  N   GLN A 140      21.822  24.591  48.235  1.00 30.31      A    N  
ATOM    762  CA  GLN A 140      22.851  24.620  47.197  1.00 30.50      A    C  
ATOM    763  C   GLN A 140      22.547  23.690  46.037  1.00 29.73      A    C  
ATOM    764  O   GLN A 140      22.527  24.117  44.881  1.00 32.28      A    O  
ATOM    765  CB  GLN A 140      24.219  24.218  47.761  1.00 31.60      A    C  
ATOM    766  CG  GLN A 140      25.057  25.355  48.309  1.00 38.07      A    C  
ATOM    767  CD  GLN A 140      26.546  25.036  48.257  1.00 41.40      A    C  
ATOM    768  NE2 GLN A 140      27.305  25.849  47.529  1.00 40.91      A    N  
ATOM    769  OE1 GLN A 140      27.008  24.074  48.873  1.00 47.00      A    O  
ATOM    770  N   ASP A 141      22.311  22.418  46.360  1.00 28.02      A    N  
ATOM    771  CA  ASP A 141      22.078  21.392  45.349  1.00 18.82      A    C  
ATOM    772  C   ASP A 141      20.688  20.783  45.255  1.00 18.30      A    C  
ATOM    773  O   ASP A 141      19.875  20.888  46.177  1.00 22.17      A    O  
ATOM    774  CB  ASP A 141      23.071  20.257  45.558  1.00 14.74      A    C  
ATOM    775  CG  ASP A 141      24.469  20.740  45.874  1.00 13.03      A    C  
ATOM    776  OD1 ASP A 141      25.011  21.619  45.170  1.00 12.40      A    O  
ATOM    777  OD2 ASP A 141      25.048  20.227  46.847  1.00 19.94      A    O1-
ATOM    778  N   VAL A 142      20.422  20.170  44.104  1.00 19.01      A    N  
ATOM    779  CA  VAL A 142      19.171  19.462  43.817  1.00 17.45      A    C  
ATOM    780  C   VAL A 142      19.546  18.110  43.234  1.00 13.89      A    C  
ATOM    781  O   VAL A 142      20.512  17.988  42.478  1.00 11.88      A    O  
ATOM    782  CB  VAL A 142      18.282  20.195  42.807  1.00 11.93      A    C  
ATOM    783  CG1 VAL A 142      17.011  19.390  42.556  1.00  8.45      A    C  
ATOM    784  CG2 VAL A 142      17.941  21.575  43.333  1.00 19.03      A    C  
ATOM    785  N   TYR A 143      18.806  17.085  43.640  1.00 16.32      A    N  
ATOM    786  CA  TYR A 143      19.065  15.724  43.183  1.00 13.43      A    C  
ATOM    787  C   TYR A 143      17.861  15.150  42.498  1.00 12.75      A    C  
ATOM    788  O   TYR A 143      16.801  15.028  43.103  1.00  9.66      A    O  
ATOM    789  CB  TYR A 143      19.455  14.830  44.351  1.00 10.06      A    C  
ATOM    790  CG  TYR A 143      20.845  15.093  44.851  1.00  6.33      A    C  
ATOM    791  CD1 TYR A 143      21.110  16.167  45.698  1.00  6.88      A    C  
ATOM    792  CD2 TYR A 143      21.909  14.296  44.458  1.00  2.00      A    C  
ATOM    793  CE1 TYR A 143      22.398  16.438  46.127  1.00  2.00      A    C  
ATOM    794  CE2 TYR A 143      23.197  14.573  44.890  1.00  7.27      A    C  
ATOM    795  CZ  TYR A 143      23.427  15.644  45.727  1.00  2.00      A    C  
ATOM    796  OH  TYR A 143      24.699  15.925  46.158  1.00  7.24      A    O  
ATOM    797  N   LEU A 144      18.010  14.858  41.211  1.00 16.62      A    N  
ATOM    798  CA  LEU A 144      16.923  14.286  40.438  1.00 14.20      A    C  
ATOM    799  C   LEU A 144      17.147  12.781  40.382  1.00 13.67      A    C  
ATOM    800  O   LEU A 144      18.237  12.319  40.023  1.00  8.53      A    O  
ATOM    801  CB  LEU A 144      16.918  14.863  39.018  1.00 18.91      A    C  
ATOM    802  CG  LEU A 144      16.790  16.375  38.862  1.00 19.87      A    C  
ATOM    803  CD1 LEU A 144      16.909  16.736  37.391  1.00 24.50      A    C  
ATOM    804  CD2 LEU A 144      15.463  16.863  39.422  1.00 20.28      A    C  
ATOM    805  N   VAL A 145      16.138  12.026  40.808  1.00  7.59      A    N  
ATOM    806  CA  VAL A 145      16.206  10.575  40.790  1.00  6.00      A    C  
ATOM    807  C   VAL A 145      15.237  10.042  39.746  1.00  6.88      A    C  
ATOM    808  O   VAL A 145      14.042  10.339  39.776  1.00  3.82      A    O  
ATOM    809  CB  VAL A 145      15.901   9.983  42.180  1.00  4.77      A    C  
ATOM    810  CG1 VAL A 145      15.835   8.487  42.097  1.00 11.52      A    C  
ATOM    811  CG2 VAL A 145      16.993  10.378  43.156  1.00 11.69      A    C  
ATOM    812  N   MET A 146      15.761   9.278  38.795  1.00  6.77      A    N  
ATOM    813  CA  MET A 146      14.935   8.729  37.716  1.00 12.80      A    C  
ATOM    814  C   MET A 146      15.208   7.240  37.522  1.00  9.74      A    C  
ATOM    815  O   MET A 146      16.184   6.698  38.029  1.00  8.35      A    O  
ATOM    816  CB  MET A 146      15.278   9.438  36.395  1.00 12.24      A    C  
ATOM    817  CG  MET A 146      15.576  10.923  36.513  1.00 13.09      A    C  
ATOM    818  SD  MET A 146      16.584  11.507  35.140  1.00 17.28      A    S  
ATOM    819  CE  MET A 146      18.229  11.220  35.764  1.00  6.80      A    C  
ATOM    820  N   GLU A 147      14.371   6.594  36.723  1.00 14.69      A    N  
ATOM    821  CA  GLU A 147      14.568   5.184  36.427  1.00 14.85      A    C  
ATOM    822  C   GLU A 147      15.853   5.057  35.647  1.00 10.32      A    C  
ATOM    823  O   GLU A 147      16.211   5.951  34.888  1.00 12.54      A    O  
ATOM    824  CB  GLU A 147      13.411   4.640  35.620  1.00 17.82      A    C  
ATOM    825  CG  GLU A 147      13.037   5.459  34.434  1.00 25.77      A    C  
ATOM    826  CD  GLU A 147      11.686   5.049  33.927  1.00 38.84      A    C  
ATOM    827  OE1 GLU A 147      11.612   3.957  33.324  1.00 43.13      A    O  
ATOM    828  OE2 GLU A 147      10.700   5.784  34.177  1.00 41.01      A    O1-
ATOM    829  N   LEU A 148      16.570   3.965  35.874  1.00 11.99      A    N  
ATOM    830  CA  LEU A 148      17.842   3.734  35.211  1.00 14.42      A    C  
ATOM    831  C   LEU A 148      17.712   3.007  33.879  1.00 20.95      A    C  
ATOM    832  O   LEU A 148      17.060   1.963  33.766  1.00 24.70      A    O  
ATOM    833  CB  LEU A 148      18.784   2.964  36.138  1.00  9.01      A    C  
ATOM    834  CG  LEU A 148      20.212   2.730  35.650  1.00  6.85      A    C  
ATOM    835  CD1 LEU A 148      20.966   4.050  35.580  1.00  6.22      A    C  
ATOM    836  CD2 LEU A 148      20.916   1.773  36.595  1.00  8.02      A    C  
ATOM    837  N   MET A 149      18.323   3.610  32.865  1.00 21.81      A    N  
ATOM    838  CA  MET A 149      18.345   3.081  31.516  1.00 14.83      A    C  
ATOM    839  C   MET A 149      19.753   2.556  31.314  1.00 13.76      A    C  
ATOM    840  O   MET A 149      20.660   2.872  32.086  1.00 10.86      A    O  
ATOM    841  CB  MET A 149      18.040   4.187  30.515  1.00 17.66      A    C  
ATOM    842  CG  MET A 149      16.683   4.834  30.722  1.00 13.57      A    C  
ATOM    843  SD  MET A 149      15.314   3.699  30.520  1.00 19.54      A    S  
ATOM    844  CE  MET A 149      15.040   3.826  28.759  1.00 21.66      A    C  
ATOM    845  N   ASP A 150      19.964   1.796  30.248  1.00 10.35      A    N  
ATOM    846  CA  ASP A 150      21.277   1.223  30.048  1.00  9.93      A    C  
ATOM    847  C   ASP A 150      22.269   2.013  29.237  1.00 14.32      A    C  
ATOM    848  O   ASP A 150      23.473   1.810  29.407  1.00 13.42      A    O  
ATOM    849  CB  ASP A 150      21.135  -0.188  29.516  1.00 14.68      A    C  
ATOM    850  CG  ASP A 150      20.135  -0.990  30.303  1.00 21.37      A    C  
ATOM    851  OD1 ASP A 150      20.320  -1.128  31.531  1.00 30.81      A    O  
ATOM    852  OD2 ASP A 150      19.145  -1.459  29.713  1.00 24.03      A    O1-
ATOM    853  N   ALA A 151      21.791   2.917  28.377  1.00 16.87      A    N  
ATOM    854  CA  ALA A 151      22.696   3.701  27.546  1.00  9.54      A    C  
ATOM    855  C   ALA A 151      22.087   4.872  26.793  1.00 10.16      A    C  
ATOM    856  O   ALA A 151      20.884   5.131  26.857  1.00  7.36      A    O  
ATOM    857  CB  ALA A 151      23.393   2.768  26.543  1.00 13.47      A    C  
ATOM    858  N   ASN A 152      22.970   5.529  26.043  1.00 14.20      A    N  
ATOM    859  CA  ASN A 152      22.690   6.682  25.179  1.00 18.79      A    C  
ATOM    860  C   ASN A 152      22.297   6.250  23.765  1.00 19.14      A    C  
ATOM    861  O   ASN A 152      22.513   5.108  23.364  1.00 16.29      A    O  
ATOM    862  CB  ASN A 152      23.979   7.471  24.991  1.00 16.64      A    C  
ATOM    863  CG  ASN A 152      23.922   8.824  25.590  1.00 20.82      A    C  
ATOM    864  ND2 ASN A 152      22.716   9.363  25.759  1.00 19.24      A    N  
ATOM    865  OD1 ASN A 152      24.963   9.399  25.907  1.00 25.78      A    O  
ATOM    866  N   LEU A 153      21.786   7.198  22.986  1.00 19.51      A    N  
ATOM    867  CA  LEU A 153      21.471   6.907  21.600  1.00 17.10      A    C  
ATOM    868  C   LEU A 153      22.796   7.014  20.834  1.00 19.42      A    C  
ATOM    869  O   LEU A 153      22.921   6.488  19.734  1.00 26.18      A    O  
ATOM    870  CB  LEU A 153      20.446   7.885  21.039  1.00 19.12      A    C  
ATOM    871  CG  LEU A 153      19.186   7.234  20.470  1.00 21.37      A    C  
ATOM    872  CD1 LEU A 153      18.442   8.243  19.604  1.00 11.80      A    C  
ATOM    873  CD2 LEU A 153      19.563   6.017  19.648  1.00 18.59      A    C  
ATOM    874  N   CYS A 154      23.805   7.614  21.468  1.00 18.62      A    N  
ATOM    875  CA  CYS A 154      25.132   7.773  20.878  1.00 19.92      A    C  
ATOM    876  C   CYS A 154      25.837   6.421  20.823  1.00 23.80      A    C  
ATOM    877  O   CYS A 154      26.665   6.172  19.942  1.00 27.37      A    O  
ATOM    878  CB  CYS A 154      25.993   8.731  21.711  1.00 19.36      A    C  
ATOM    879  SG  CYS A 154      25.469  10.472  21.823  1.00 24.19      A    S  
ATOM    880  N   GLN A 155      25.526   5.572  21.799  1.00 25.88      A    N  
ATOM    881  CA  GLN A 155      26.109   4.240  21.904  1.00 22.95      A    C  
ATOM    882  C   GLN A 155      25.399   3.290  20.959  1.00 21.22      A    C  
ATOM    883  O   GLN A 155      25.978   2.313  20.494  1.00 21.08      A    O  
ATOM    884  CB  GLN A 155      25.972   3.733  23.337  1.00 29.14      A    C  
ATOM    885  CG  GLN A 155      26.771   4.536  24.348  1.00 38.27      A    C  
ATOM    886  CD  GLN A 155      26.356   4.244  25.778  1.00 42.71      A    C  
ATOM    887  NE2 GLN A 155      26.649   3.034  26.248  1.00 43.79      A    N  
ATOM    888  OE1 GLN A 155      25.778   5.097  26.453  1.00 42.62      A    O  
ATOM    889  N   VAL A 156      24.137   3.594  20.682  1.00 17.67      A    N  
ATOM    890  CA  VAL A 156      23.323   2.789  19.786  1.00 17.89      A    C  
ATOM    891  C   VAL A 156      23.676   3.156  18.332  1.00 21.00      A    C  
ATOM    892  O   VAL A 156      23.574   2.326  17.437  1.00 26.45      A    O  
ATOM    893  CB  VAL A 156      21.807   3.032  20.057  1.00 15.35      A    C  
ATOM    894  CG1 VAL A 156      20.951   2.295  19.054  1.00 12.62      A    C  
ATOM    895  CG2 VAL A 156      21.447   2.608  21.486  1.00 11.91      A    C  
ATOM    896  N   ILE A 157      24.155   4.380  18.123  1.00 21.26      A    N  
ATOM    897  CA  ILE A 157      24.523   4.875  16.803  1.00 17.41      A    C  
ATOM    898  C   ILE A 157      25.789   4.178  16.337  1.00 22.21      A    C  
ATOM    899  O   ILE A 157      25.954   3.904  15.140  1.00 24.52      A    O  
ATOM    900  CB  ILE A 157      24.708   6.430  16.820  1.00 15.18      A    C  
ATOM    901  CG1 ILE A 157      23.362   7.112  16.545  1.00 12.44      A    C  
ATOM    902  CG2 ILE A 157      25.734   6.885  15.788  1.00 14.77      A    C  
ATOM    903  CD1 ILE A 157      23.268   8.544  17.031  1.00  2.00      A    C  
ATOM    904  N   GLN A 158      26.648   3.834  17.293  1.00 22.13      A    N  
ATOM    905  CA  GLN A 158      27.905   3.146  16.998  1.00 22.25      A    C  
ATOM    906  C   GLN A 158      27.733   1.672  16.609  1.00 20.29      A    C  
ATOM    907  O   GLN A 158      28.723   0.957  16.445  1.00 23.68      A    O  
ATOM    908  CB  GLN A 158      28.848   3.240  18.197  1.00 27.33      A    C  
ATOM    909  CG  GLN A 158      29.395   4.621  18.475  1.00 36.72      A    C  
ATOM    910  CD  GLN A 158      30.279   4.641  19.705  1.00 40.66      A    C  
ATOM    911  NE2 GLN A 158      29.955   5.517  20.651  1.00 45.49      A    N  
ATOM    912  OE1 GLN A 158      31.244   3.879  19.805  1.00 40.25      A    O  
ATOM    913  N   MET A 159      26.495   1.207  16.490  1.00 11.45      A    N  
ATOM    914  CA  MET A 159      26.266  -0.180  16.136  1.00 15.26      A    C  
ATOM    915  C   MET A 159      25.288  -0.334  14.982  1.00 19.55      A    C  
ATOM    916  O   MET A 159      24.513   0.574  14.684  1.00 23.40      A    O  
ATOM    917  CB  MET A 159      25.749  -0.934  17.347  1.00 17.92      A    C  
ATOM    918  CG  MET A 159      24.424  -0.437  17.855  1.00 15.71      A    C  
ATOM    919  SD  MET A 159      24.108  -1.018  19.506  1.00 28.81      A    S  
ATOM    920  CE  MET A 159      22.751  -2.047  19.181  1.00 21.54      A    C  
ATOM    921  N   GLU A 160      25.365  -1.468  14.296  1.00 18.11      A    N  
ATOM    922  CA  GLU A 160      24.473  -1.741  13.186  1.00 21.70      A    C  
ATOM    923  C   GLU A 160      23.158  -2.232  13.735  1.00 21.51      A    C  
ATOM    924  O   GLU A 160      23.107  -3.254  14.398  1.00 31.06      A    O  
ATOM    925  CB  GLU A 160      25.063  -2.803  12.260  1.00 23.55      A    C  
ATOM    926  CG  GLU A 160      26.379  -2.405  11.634  1.00 31.11      A    C  
ATOM    927  CD  GLU A 160      26.735  -3.216  10.402  1.00 36.84      A    C  
ATOM    928  OE1 GLU A 160      26.400  -4.420  10.352  1.00 37.17      A    O  
ATOM    929  OE2 GLU A 160      27.356  -2.640   9.484  1.00 40.60      A    O1-
ATOM    930  N   LEU A 161      22.104  -1.466  13.501  1.00 25.53      A    N  
ATOM    931  CA  LEU A 161      20.769  -1.827  13.966  1.00 26.99      A    C  
ATOM    932  C   LEU A 161      19.971  -2.505  12.846  1.00 29.16      A    C  
ATOM    933  O   LEU A 161      20.160  -2.207  11.665  1.00 29.50      A    O  
ATOM    934  CB  LEU A 161      20.013  -0.570  14.410  1.00 28.33      A    C  
ATOM    935  CG  LEU A 161      20.359   0.135  15.716  1.00 24.22      A    C  
ATOM    936  CD1 LEU A 161      20.164   1.617  15.522  1.00 19.83      A    C  
ATOM    937  CD2 LEU A 161      19.482  -0.393  16.849  1.00 23.16      A    C  
ATOM    938  N   ASP A 162      19.106  -3.441  13.214  1.00 26.92      A    N  
ATOM    939  CA  ASP A 162      18.274  -4.099  12.226  1.00 25.75      A    C  
ATOM    940  C   ASP A 162      17.057  -3.211  12.016  1.00 24.69      A    C  
ATOM    941  O   ASP A 162      16.790  -2.345  12.834  1.00 28.26      A    O  
ATOM    942  CB  ASP A 162      17.860  -5.503  12.688  1.00 26.09      A    C  
ATOM    943  CG  ASP A 162      17.355  -5.530  14.113  1.00 21.29      A    C  
ATOM    944  OD1 ASP A 162      18.199  -5.536  15.032  1.00 25.29      A    O  
ATOM    945  OD2 ASP A 162      16.120  -5.563  14.312  1.00 18.43      A    O1-
ATOM    946  N   HIS A 163      16.308  -3.439  10.943  1.00 22.18      A    N  
ATOM    947  CA  HIS A 163      15.129  -2.631  10.649  1.00 23.33      A    C  
ATOM    948  C   HIS A 163      14.043  -2.699  11.713  1.00 23.09      A    C  
ATOM    949  O   HIS A 163      13.229  -1.782  11.837  1.00 24.42      A    O  
ATOM    950  CB  HIS A 163      14.538  -3.017   9.290  1.00 27.89      A    C  
ATOM    951  CG  HIS A 163      15.397  -2.625   8.128  1.00 26.83      A    C  
ATOM    952  CD2 HIS A 163      15.979  -3.370   7.159  1.00 21.89      A    C  
ATOM    953  ND1 HIS A 163      15.764  -1.320   7.884  1.00 23.26      A    N  
ATOM    954  CE1 HIS A 163      16.542  -1.278   6.820  1.00 21.96      A    C  
ATOM    955  NE2 HIS A 163      16.690  -2.508   6.361  1.00 24.46      A    N  
ATOM    956  N   GLU A 164      14.024  -3.784  12.479  1.00 25.18      A    N  
ATOM    957  CA  GLU A 164      13.013  -3.960  13.518  1.00 23.63      A    C  
ATOM    958  C   GLU A 164      13.239  -3.004  14.692  1.00 23.82      A    C  
ATOM    959  O   GLU A 164      12.322  -2.309  15.138  1.00 18.08      A    O  
ATOM    960  CB  GLU A 164      13.025  -5.408  14.003  1.00 24.74      A    C  
ATOM    961  CG  GLU A 164      12.026  -5.699  15.092  1.00 35.63      A    C  
ATOM    962  CD  GLU A 164      12.246  -7.055  15.728  1.00 42.84      A    C  
ATOM    963  OE1 GLU A 164      13.382  -7.321  16.187  1.00 45.14      A    O  
ATOM    964  OE2 GLU A 164      11.281  -7.845  15.769  1.00 46.80      A    O1-
ATOM    965  N   ARG A 165      14.484  -2.959  15.149  1.00 21.96      A    N  
ATOM    966  CA  ARG A 165      14.885  -2.127  16.271  1.00 26.22      A    C  
ATOM    967  C   ARG A 165      14.969  -0.650  15.921  1.00 25.33      A    C  
ATOM    968  O   ARG A 165      14.518   0.204  16.684  1.00 24.23      A    O  
ATOM    969  CB  ARG A 165      16.206  -2.645  16.839  1.00 26.58      A    C  
ATOM    970  CG  ARG A 165      16.081  -4.100  17.302  1.00 33.43      A    C  
ATOM    971  CD  ARG A 165      17.183  -4.565  18.228  1.00 33.14      A    C  
ATOM    972  NE  ARG A 165      16.614  -5.457  19.233  1.00 42.33      A    N  
ATOM    973  CZ  ARG A 165      17.044  -6.687  19.490  1.00 45.95      A    C  
ATOM    974  NH1 ARG A 165      18.072  -7.193  18.822  1.00 47.36      A    N1+
ATOM    975  NH2 ARG A 165      16.412  -7.426  20.393  1.00 47.96      A    N  
ATOM    976  N   MET A 166      15.469  -0.361  14.726  1.00 24.23      A    N  
ATOM    977  CA  MET A 166      15.598   1.007  14.258  1.00 21.76      A    C  
ATOM    978  C   MET A 166      14.233   1.681  14.144  1.00 16.50      A    C  
ATOM    979  O   MET A 166      14.047   2.795  14.611  1.00 19.03      A    O  
ATOM    980  CB  MET A 166      16.297   1.029  12.912  1.00 26.70      A    C  
ATOM    981  CG  MET A 166      17.076   2.285  12.654  1.00 33.31      A    C  
ATOM    982  SD  MET A 166      17.692   2.313  10.993  1.00 41.74      A    S  
ATOM    983  CE  MET A 166      19.140   1.316  11.141  1.00 33.89      A    C  
ATOM    984  N   SER A 167      13.265   0.998  13.550  1.00 12.30      A    N  
ATOM    985  CA  SER A 167      11.932   1.560  13.411  1.00 12.88      A    C  
ATOM    986  C   SER A 167      11.182   1.620  14.734  1.00 12.01      A    C  
ATOM    987  O   SER A 167      10.225   2.385  14.856  1.00 19.38      A    O  
ATOM    988  CB  SER A 167      11.106   0.763  12.405  1.00  7.62      A    C  
ATOM    989  OG  SER A 167      11.077  -0.605  12.760  1.00 11.73      A    O  
ATOM    990  N   TYR A 168      11.557   0.782  15.702  1.00 18.68      A    N  
ATOM    991  CA  TYR A 168      10.879   0.772  17.001  1.00 13.13      A    C  
ATOM    992  C   TYR A 168      11.396   1.934  17.826  1.00 13.36      A    C  
ATOM    993  O   TYR A 168      10.624   2.620  18.504  1.00 17.51      A    O  
ATOM    994  CB  TYR A 168      11.098  -0.555  17.746  1.00  9.77      A    C  
ATOM    995  CG  TYR A 168      10.357  -0.654  19.071  1.00  6.35      A    C  
ATOM    996  CD1 TYR A 168       8.987  -0.398  19.157  1.00  5.54      A    C  
ATOM    997  CD2 TYR A 168      11.031  -0.980  20.243  1.00 10.12      A    C  
ATOM    998  CE1 TYR A 168       8.312  -0.459  20.376  1.00 10.71      A    C  
ATOM    999  CE2 TYR A 168      10.366  -1.046  21.468  1.00 13.57      A    C  
ATOM   1000  CZ  TYR A 168       9.010  -0.782  21.528  1.00 16.27      A    C  
ATOM   1001  OH  TYR A 168       8.374  -0.828  22.749  1.00 23.08      A    O  
ATOM   1002  N   LEU A 169      12.707   2.142  17.779  1.00 10.03      A    N  
ATOM   1003  CA  LEU A 169      13.313   3.241  18.499  1.00 12.41      A    C  
ATOM   1004  C   LEU A 169      12.703   4.519  17.927  1.00 14.52      A    C  
ATOM   1005  O   LEU A 169      12.100   5.316  18.659  1.00 16.77      A    O  
ATOM   1006  CB  LEU A 169      14.833   3.232  18.312  1.00 11.55      A    C  
ATOM   1007  CG  LEU A 169      15.675   2.180  19.050  1.00  8.24      A    C  
ATOM   1008  CD1 LEU A 169      17.157   2.409  18.762  1.00  4.82      A    C  
ATOM   1009  CD2 LEU A 169      15.430   2.277  20.536  1.00  2.00      A    C  
ATOM   1010  N   LEU A 170      12.749   4.630  16.599  1.00 11.62      A    N  
ATOM   1011  CA  LEU A 170      12.207   5.774  15.883  1.00  6.21      A    C  
ATOM   1012  C   LEU A 170      10.743   5.985  16.216  1.00  4.88      A    C  
ATOM   1013  O   LEU A 170      10.301   7.114  16.386  1.00  6.39      A    O  
ATOM   1014  CB  LEU A 170      12.358   5.571  14.385  1.00  8.83      A    C  
ATOM   1015  CG  LEU A 170      13.568   6.203  13.714  1.00  7.61      A    C  
ATOM   1016  CD1 LEU A 170      13.444   7.704  13.797  1.00  9.74      A    C  
ATOM   1017  CD2 LEU A 170      14.835   5.731  14.368  1.00 14.52      A    C  
ATOM   1018  N   TYR A 171       9.978   4.906  16.305  1.00  6.07      A    N  
ATOM   1019  CA  TYR A 171       8.559   5.012  16.637  1.00  7.40      A    C  
ATOM   1020  C   TYR A 171       8.356   5.525  18.069  1.00 13.97      A    C  
ATOM   1021  O   TYR A 171       7.317   6.122  18.386  1.00 14.20      A    O  
ATOM   1022  CB  TYR A 171       7.882   3.651  16.467  1.00  2.00      A    C  
ATOM   1023  CG  TYR A 171       6.514   3.539  17.100  1.00  2.00      A    C  
ATOM   1024  CD1 TYR A 171       5.380   4.052  16.474  1.00  2.00      A    C  
ATOM   1025  CD2 TYR A 171       6.355   2.930  18.339  1.00  2.00      A    C  
ATOM   1026  CE1 TYR A 171       4.131   3.960  17.070  1.00  2.32      A    C  
ATOM   1027  CE2 TYR A 171       5.109   2.836  18.942  1.00  2.00      A    C  
ATOM   1028  CZ  TYR A 171       4.010   3.355  18.308  1.00  5.59      A    C  
ATOM   1029  OH  TYR A 171       2.783   3.273  18.911  1.00 15.66      A    O  
ATOM   1030  N   GLN A 172       9.318   5.248  18.950  1.00 13.79      A    N  
ATOM   1031  CA  GLN A 172       9.208   5.692  20.334  1.00 13.72      A    C  
ATOM   1032  C   GLN A 172       9.487   7.178  20.464  1.00 13.21      A    C  
ATOM   1033  O   GLN A 172       8.746   7.898  21.138  1.00  9.93      A    O  
ATOM   1034  CB  GLN A 172      10.106   4.853  21.237  1.00 16.88      A    C  
ATOM   1035  CG  GLN A 172       9.565   3.444  21.486  1.00  8.23      A    C  
ATOM   1036  CD  GLN A 172      10.501   2.621  22.310  1.00 10.79      A    C  
ATOM   1037  NE2 GLN A 172      11.596   2.186  21.699  1.00  8.99      A    N  
ATOM   1038  OE1 GLN A 172      10.258   2.381  23.489  1.00 13.96      A    O  
ATOM   1039  N   MET A 173      10.508   7.646  19.753  1.00 14.88      A    N  
ATOM   1040  CA  MET A 173      10.862   9.057  19.752  1.00 10.49      A    C  
ATOM   1041  C   MET A 173       9.655   9.863  19.314  1.00 12.28      A    C  
ATOM   1042  O   MET A 173       9.263  10.812  19.972  1.00 21.25      A    O  
ATOM   1043  CB  MET A 173      11.983   9.321  18.766  1.00  4.87      A    C  
ATOM   1044  CG  MET A 173      13.267   8.712  19.153  1.00  2.00      A    C  
ATOM   1045  SD  MET A 173      14.520   9.140  18.000  1.00 19.69      A    S  
ATOM   1046  CE  MET A 173      15.484   7.674  18.067  1.00 16.38      A    C  
ATOM   1047  N   LEU A 174       9.055   9.461  18.201  1.00 14.54      A    N  
ATOM   1048  CA  LEU A 174       7.891  10.150  17.675  1.00 15.25      A    C  
ATOM   1049  C   LEU A 174       6.704  10.016  18.620  1.00 17.77      A    C  
ATOM   1050  O   LEU A 174       5.798  10.855  18.614  1.00 22.45      A    O  
ATOM   1051  CB  LEU A 174       7.532   9.600  16.296  1.00 12.52      A    C  
ATOM   1052  CG  LEU A 174       8.557   9.874  15.197  1.00 14.12      A    C  
ATOM   1053  CD1 LEU A 174       8.373   8.874  14.067  1.00 21.17      A    C  
ATOM   1054  CD2 LEU A 174       8.386  11.291  14.687  1.00 18.38      A    C  
ATOM   1055  N   CYS A 175       6.711   8.974  19.444  1.00 17.26      A    N  
ATOM   1056  CA  CYS A 175       5.617   8.760  20.374  1.00 14.93      A    C  
ATOM   1057  C   CYS A 175       5.685   9.764  21.511  1.00 14.80      A    C  
ATOM   1058  O   CYS A 175       4.680  10.381  21.861  1.00 16.85      A    O  
ATOM   1059  CB  CYS A 175       5.640   7.327  20.898  1.00 11.46      A    C  
ATOM   1060  SG  CYS A 175       4.522   6.216  20.022  1.00 20.44      A    S  
ATOM   1061  N   GLY A 176       6.890   9.957  22.039  1.00 12.26      A    N  
ATOM   1062  CA  GLY A 176       7.102  10.892  23.118  1.00 15.07      A    C  
ATOM   1063  C   GLY A 176       6.965  12.318  22.638  1.00 17.60      A    C  
ATOM   1064  O   GLY A 176       6.256  13.106  23.254  1.00 24.90      A    O  
ATOM   1065  N   ILE A 177       7.589  12.628  21.506  1.00 16.52      A    N  
ATOM   1066  CA  ILE A 177       7.562  13.959  20.906  1.00 15.82      A    C  
ATOM   1067  C   ILE A 177       6.129  14.390  20.641  1.00 16.99      A    C  
ATOM   1068  O   ILE A 177       5.775  15.558  20.807  1.00 16.68      A    O  
ATOM   1069  CB  ILE A 177       8.373  13.963  19.594  1.00 17.96      A    C  
ATOM   1070  CG1 ILE A 177       9.859  13.922  19.917  1.00 14.38      A    C  
ATOM   1071  CG2 ILE A 177       8.045  15.170  18.734  1.00 19.67      A    C  
ATOM   1072  CD1 ILE A 177      10.689  13.361  18.803  1.00 20.28      A    C  
ATOM   1073  N   LYS A 178       5.302  13.435  20.242  1.00 18.14      A    N  
ATOM   1074  CA  LYS A 178       3.893  13.684  19.974  1.00 20.23      A    C  
ATOM   1075  C   LYS A 178       3.193  14.039  21.285  1.00 19.40      A    C  
ATOM   1076  O   LYS A 178       2.385  14.968  21.336  1.00 21.61      A    O  
ATOM   1077  CB  LYS A 178       3.272  12.431  19.347  1.00 20.60      A    C  
ATOM   1078  CG  LYS A 178       1.763  12.310  19.444  1.00 23.53      A    C  
ATOM   1079  CD  LYS A 178       1.015  13.037  18.344  1.00 27.18      A    C  
ATOM   1080  CE  LYS A 178      -0.448  12.613  18.376  1.00 32.33      A    C  
ATOM   1081  NZ  LYS A 178      -1.295  13.401  17.453  1.00 43.56      A    N1+
ATOM   1082  N   HIS A 179       3.534  13.318  22.350  1.00 19.14      A    N  
ATOM   1083  CA  HIS A 179       2.938  13.553  23.653  1.00 17.16      A    C  
ATOM   1084  C   HIS A 179       3.317  14.941  24.149  1.00 18.00      A    C  
ATOM   1085  O   HIS A 179       2.470  15.693  24.633  1.00 15.78      A    O  
ATOM   1086  CB  HIS A 179       3.387  12.490  24.657  1.00 19.83      A    C  
ATOM   1087  CG  HIS A 179       2.551  12.461  25.900  1.00 25.11      A    C  
ATOM   1088  CD2 HIS A 179       2.743  13.031  27.114  1.00 16.83      A    C  
ATOM   1089  ND1 HIS A 179       1.317  11.851  25.952  1.00 23.89      A    N  
ATOM   1090  CE1 HIS A 179       0.775  12.055  27.139  1.00 22.25      A    C  
ATOM   1091  NE2 HIS A 179       1.623  12.768  27.860  1.00 24.89      A    N  
ATOM   1092  N   LEU A 180       4.592  15.280  24.007  1.00 14.13      A    N  
ATOM   1093  CA  LEU A 180       5.110  16.579  24.398  1.00 13.97      A    C  
ATOM   1094  C   LEU A 180       4.376  17.686  23.645  1.00 18.94      A    C  
ATOM   1095  O   LEU A 180       3.983  18.685  24.235  1.00 25.95      A    O  
ATOM   1096  CB  LEU A 180       6.591  16.655  24.050  1.00 10.61      A    C  
ATOM   1097  CG  LEU A 180       7.593  16.782  25.188  1.00 18.96      A    C  
ATOM   1098  CD1 LEU A 180       7.178  15.903  26.353  1.00 17.68      A    C  
ATOM   1099  CD2 LEU A 180       8.988  16.442  24.687  1.00 15.14      A    C  
ATOM   1100  N   HIS A 181       4.150  17.474  22.350  1.00 21.66      A    N  
ATOM   1101  CA  HIS A 181       3.486  18.451  21.503  1.00 17.22      A    C  
ATOM   1102  C   HIS A 181       2.071  18.730  21.921  1.00 20.84      A    C  
ATOM   1103  O   HIS A 181       1.612  19.869  21.832  1.00 23.26      A    O  
ATOM   1104  CB  HIS A 181       3.505  18.001  20.053  1.00 16.68      A    C  
ATOM   1105  CG  HIS A 181       4.831  18.181  19.394  1.00 14.49      A    C  
ATOM   1106  CD2 HIS A 181       6.021  18.596  19.878  1.00 19.94      A    C  
ATOM   1107  ND1 HIS A 181       5.031  17.940  18.050  1.00 17.57      A    N  
ATOM   1108  CE1 HIS A 181       6.285  18.201  17.742  1.00 24.23      A    C  
ATOM   1109  NE2 HIS A 181       6.909  18.603  18.830  1.00 19.09      A    N  
ATOM   1110  N   SER A 182       1.391  17.699  22.406  1.00 24.60      A    N  
ATOM   1111  CA  SER A 182       0.011  17.827  22.850  1.00 27.68      A    C  
ATOM   1112  C   SER A 182      -0.061  18.578  24.175  1.00 26.17      A    C  
ATOM   1113  O   SER A 182      -1.089  19.155  24.511  1.00 28.02      A    O  
ATOM   1114  CB  SER A 182      -0.642  16.445  22.974  1.00 32.30      A    C  
ATOM   1115  OG  SER A 182       0.077  15.591  23.849  1.00 34.95      A    O  
ATOM   1116  N   ALA A 183       1.049  18.572  24.910  1.00 26.53      A    N  
ATOM   1117  CA  ALA A 183       1.149  19.244  26.200  1.00 26.54      A    C  
ATOM   1118  C   ALA A 183       1.619  20.686  26.057  1.00 24.83      A    C  
ATOM   1119  O   ALA A 183       1.712  21.408  27.040  1.00 30.64      A    O  
ATOM   1120  CB  ALA A 183       2.091  18.476  27.122  1.00 26.67      A    C  
ATOM   1121  N   GLY A 184       1.918  21.097  24.829  1.00 24.98      A    N  
ATOM   1122  CA  GLY A 184       2.371  22.451  24.572  1.00 17.11      A    C  
ATOM   1123  C   GLY A 184       3.880  22.565  24.550  1.00 14.96      A    C  
ATOM   1124  O   GLY A 184       4.434  23.658  24.448  1.00 23.31      A    O  
ATOM   1125  N   ILE A 185       4.557  21.433  24.618  1.00 13.02      A    N  
ATOM   1126  CA  ILE A 185       6.007  21.414  24.624  1.00 12.13      A    C  
ATOM   1127  C   ILE A 185       6.584  21.066  23.255  1.00 18.60      A    C  
ATOM   1128  O   ILE A 185       6.296  20.003  22.701  1.00 23.06      A    O  
ATOM   1129  CB  ILE A 185       6.523  20.409  25.691  1.00  6.39      A    C  
ATOM   1130  CG1 ILE A 185       6.002  20.804  27.066  1.00  7.63      A    C  
ATOM   1131  CG2 ILE A 185       8.042  20.366  25.713  1.00  2.61      A    C  
ATOM   1132  CD1 ILE A 185       5.998  19.675  28.089  1.00 16.86      A    C  
ATOM   1133  N   ILE A 186       7.322  22.008  22.672  1.00 21.27      A    N  
ATOM   1134  CA  ILE A 186       7.987  21.783  21.393  1.00 18.91      A    C  
ATOM   1135  C   ILE A 186       9.463  21.885  21.726  1.00 21.30      A    C  
ATOM   1136  O   ILE A 186      10.007  22.962  21.969  1.00 23.79      A    O  
ATOM   1137  CB  ILE A 186       7.574  22.791  20.309  1.00 19.73      A    C  
ATOM   1138  CG1 ILE A 186       6.127  22.523  19.878  1.00 11.83      A    C  
ATOM   1139  CG2 ILE A 186       8.494  22.664  19.112  1.00 17.68      A    C  
ATOM   1140  CD1 ILE A 186       5.575  23.544  18.919  1.00 11.72      A    C  
ATOM   1141  N   HIS A 187      10.057  20.707  21.829  1.00 21.98      A    N  
ATOM   1142  CA  HIS A 187      11.448  20.499  22.186  1.00 19.23      A    C  
ATOM   1143  C   HIS A 187      12.485  21.372  21.504  1.00 20.74      A    C  
ATOM   1144  O   HIS A 187      13.142  22.176  22.162  1.00 24.08      A    O  
ATOM   1145  CB  HIS A 187      11.781  19.032  21.966  1.00 12.51      A    C  
ATOM   1146  CG  HIS A 187      12.865  18.528  22.847  1.00  4.61      A    C  
ATOM   1147  CD2 HIS A 187      12.830  17.670  23.895  1.00  3.44      A    C  
ATOM   1148  ND1 HIS A 187      14.185  18.886  22.697  1.00  6.79      A    N  
ATOM   1149  CE1 HIS A 187      14.916  18.271  23.609  1.00  5.55      A    C  
ATOM   1150  NE2 HIS A 187      14.113  17.530  24.346  1.00  3.81      A    N  
ATOM   1151  N   ARG A 188      12.668  21.159  20.201  1.00 23.60      A    N  
ATOM   1152  CA  ARG A 188      13.625  21.911  19.391  1.00 19.02      A    C  
ATOM   1153  C   ARG A 188      15.087  21.633  19.683  1.00 19.40      A    C  
ATOM   1154  O   ARG A 188      15.953  22.248  19.063  1.00 23.08      A    O  
ATOM   1155  CB  ARG A 188      13.385  23.417  19.495  1.00 21.06      A    C  
ATOM   1156  CG  ARG A 188      12.132  23.907  18.814  1.00 19.41      A    C  
ATOM   1157  CD  ARG A 188      11.585  25.109  19.552  1.00 33.60      A    C  
ATOM   1158  NE  ARG A 188      12.604  26.113  19.856  1.00 41.94      A    N  
ATOM   1159  CZ  ARG A 188      12.507  26.995  20.849  1.00 46.24      A    C  
ATOM   1160  NH1 ARG A 188      11.439  26.991  21.639  1.00 44.65      A    N1+
ATOM   1161  NH2 ARG A 188      13.471  27.890  21.046  1.00 49.68      A    N  
ATOM   1162  N   ASP A 189      15.382  20.723  20.610  1.00 16.00      A    N  
ATOM   1163  CA  ASP A 189      16.779  20.432  20.906  1.00 12.74      A    C  
ATOM   1164  C   ASP A 189      17.088  18.954  21.131  1.00 14.28      A    C  
ATOM   1165  O   ASP A 189      17.972  18.602  21.910  1.00 15.81      A    O  
ATOM   1166  CB  ASP A 189      17.274  21.290  22.075  1.00 15.31      A    C  
ATOM   1167  CG  ASP A 189      18.794  21.325  22.187  1.00 21.73      A    C  
ATOM   1168  OD1 ASP A 189      19.502  21.064  21.186  1.00 22.19      A    O  
ATOM   1169  OD2 ASP A 189      19.291  21.623  23.293  1.00 31.34      A    O1-
ATOM   1170  N   LEU A 190      16.386  18.094  20.401  1.00 15.63      A    N  
ATOM   1171  CA  LEU A 190      16.601  16.655  20.502  1.00 13.07      A    C  
ATOM   1172  C   LEU A 190      17.972  16.289  19.980  1.00 14.19      A    C  
ATOM   1173  O   LEU A 190      18.409  16.780  18.946  1.00 16.91      A    O  
ATOM   1174  CB  LEU A 190      15.547  15.894  19.717  1.00  8.18      A    C  
ATOM   1175  CG  LEU A 190      14.230  15.833  20.474  1.00  9.26      A    C  
ATOM   1176  CD1 LEU A 190      13.076  15.704  19.519  1.00 18.14      A    C  
ATOM   1177  CD2 LEU A 190      14.255  14.691  21.481  1.00 16.07      A    C  
ATOM   1178  N   LYS A 191      18.690  15.509  20.770  1.00 13.28      A    N  
ATOM   1179  CA  LYS A 191      20.005  15.037  20.396  1.00 12.45      A    C  
ATOM   1180  C   LYS A 191      20.176  13.637  20.964  1.00 13.19      A    C  
ATOM   1181  O   LYS A 191      19.467  13.246  21.882  1.00 10.10      A    O  
ATOM   1182  CB  LYS A 191      21.099  15.994  20.864  1.00 22.33      A    C  
ATOM   1183  CG  LYS A 191      20.825  16.724  22.159  1.00 25.88      A    C  
ATOM   1184  CD  LYS A 191      21.913  17.763  22.400  1.00 30.61      A    C  
ATOM   1185  CE  LYS A 191      21.645  18.583  23.643  1.00 34.73      A    C  
ATOM   1186  NZ  LYS A 191      22.809  19.432  23.999  1.00 40.68      A    N1+
ATOM   1187  N   PRO A 192      21.063  12.831  20.378  1.00 15.27      A    N  
ATOM   1188  CA  PRO A 192      21.266  11.470  20.876  1.00 17.88      A    C  
ATOM   1189  C   PRO A 192      21.645  11.379  22.354  1.00 16.86      A    C  
ATOM   1190  O   PRO A 192      21.176  10.502  23.070  1.00 15.98      A    O  
ATOM   1191  CB  PRO A 192      22.376  10.942  19.963  1.00 21.29      A    C  
ATOM   1192  CG  PRO A 192      22.095  11.670  18.648  1.00 16.64      A    C  
ATOM   1193  CD  PRO A 192      21.858  13.065  19.160  1.00 17.77      A    C  
ATOM   1194  N   SER A 193      22.441  12.336  22.819  1.00 19.17      A    N  
ATOM   1195  CA  SER A 193      22.904  12.359  24.197  1.00 18.42      A    C  
ATOM   1196  C   SER A 193      21.758  12.448  25.202  1.00 17.71      A    C  
ATOM   1197  O   SER A 193      21.880  11.973  26.335  1.00 20.64      A    O  
ATOM   1198  CB  SER A 193      23.898  13.513  24.392  1.00 21.43      A    C  
ATOM   1199  OG  SER A 193      23.344  14.777  24.035  1.00 25.19      A    O  
ATOM   1200  N   ASN A 194      20.628  12.995  24.767  1.00 14.84      A    N  
ATOM   1201  CA  ASN A 194      19.474  13.152  25.641  1.00 16.25      A    C  
ATOM   1202  C   ASN A 194      18.372  12.132  25.417  1.00 13.03      A    C  
ATOM   1203  O   ASN A 194      17.229  12.331  25.829  1.00 10.27      A    O  
ATOM   1204  CB  ASN A 194      18.888  14.550  25.492  1.00 21.48      A    C  
ATOM   1205  CG  ASN A 194      19.879  15.637  25.829  1.00 28.01      A    C  
ATOM   1206  ND2 ASN A 194      19.657  16.815  25.268  1.00 34.86      A    N  
ATOM   1207  OD1 ASN A 194      20.837  15.426  26.579  1.00 27.75      A    O  
ATOM   1208  N   ILE A 195      18.678  11.086  24.675  1.00 14.95      A    N  
ATOM   1209  CA  ILE A 195      17.701  10.044  24.429  1.00 14.75      A    C  
ATOM   1210  C   ILE A 195      18.349   8.790  24.993  1.00 16.72      A    C  
ATOM   1211  O   ILE A 195      19.505   8.473  24.683  1.00 18.77      A    O  
ATOM   1212  CB  ILE A 195      17.361   9.915  22.923  1.00 15.15      A    C  
ATOM   1213  CG1 ILE A 195      16.759  11.230  22.411  1.00 10.53      A    C  
ATOM   1214  CG2 ILE A 195      16.355   8.803  22.711  1.00 17.60      A    C  
ATOM   1215  CD1 ILE A 195      16.602  11.298  20.905  1.00 13.24      A    C  
ATOM   1216  N   VAL A 196      17.652   8.152  25.929  1.00 14.00      A    N  
ATOM   1217  CA  VAL A 196      18.174   6.951  26.574  1.00  9.04      A    C  
ATOM   1218  C   VAL A 196      17.394   5.706  26.225  1.00 12.09      A    C  
ATOM   1219  O   VAL A 196      16.169   5.725  26.058  1.00 10.12      A    O  
ATOM   1220  CB  VAL A 196      18.271   7.094  28.116  1.00  5.40      A    C  
ATOM   1221  CG1 VAL A 196      19.478   7.940  28.487  1.00  4.57      A    C  
ATOM   1222  CG2 VAL A 196      17.005   7.725  28.691  1.00  2.00      A    C  
ATOM   1223  N   VAL A 197      18.138   4.612  26.101  1.00 13.72      A    N  
ATOM   1224  CA  VAL A 197      17.566   3.317  25.765  1.00 16.48      A    C  
ATOM   1225  C   VAL A 197      17.926   2.224  26.788  1.00 14.19      A    C  
ATOM   1226  O   VAL A 197      18.921   2.312  27.510  1.00 13.80      A    O  
ATOM   1227  CB  VAL A 197      18.022   2.863  24.341  1.00 14.83      A    C  
ATOM   1228  CG1 VAL A 197      17.734   3.957  23.307  1.00  9.08      A    C  
ATOM   1229  CG2 VAL A 197      19.506   2.520  24.343  1.00  2.00      A    C  
ATOM   1230  N   LYS A 198      17.090   1.196  26.824  1.00 15.84      A    N  
ATOM   1231  CA  LYS A 198      17.274   0.041  27.692  1.00 22.32      A    C  
ATOM   1232  C   LYS A 198      17.715  -1.119  26.783  1.00 24.42      A    C  
ATOM   1233  O   LYS A 198      17.726  -0.989  25.559  1.00 25.21      A    O  
ATOM   1234  CB  LYS A 198      15.954  -0.307  28.391  1.00 20.80      A    C  
ATOM   1235  CG  LYS A 198      16.068  -0.524  29.903  1.00 23.97      A    C  
ATOM   1236  CD  LYS A 198      14.701  -0.766  30.529  1.00 22.67      A    C  
ATOM   1237  CE  LYS A 198      13.797   0.447  30.362  1.00 25.82      A    C  
ATOM   1238  NZ  LYS A 198      12.340   0.142  30.519  1.00 25.82      A    N1+
ATOM   1239  N   SER A 199      18.057  -2.256  27.377  1.00 23.72      A    N  
ATOM   1240  CA  SER A 199      18.489  -3.407  26.602  1.00 20.97      A    C  
ATOM   1241  C   SER A 199      17.388  -4.057  25.759  1.00 21.31      A    C  
ATOM   1242  O   SER A 199      17.673  -4.605  24.699  1.00 23.38      A    O  
ATOM   1243  CB  SER A 199      19.155  -4.442  27.507  1.00 23.31      A    C  
ATOM   1244  OG  SER A 199      20.444  -3.998  27.911  1.00 25.37      A    O  
ATOM   1245  N   ASP A 200      16.135  -3.956  26.202  1.00 18.40      A    N  
ATOM   1246  CA  ASP A 200      15.007  -4.551  25.476  1.00 21.38      A    C  
ATOM   1247  C   ASP A 200      14.485  -3.631  24.378  1.00 25.24      A    C  
ATOM   1248  O   ASP A 200      13.338  -3.761  23.933  1.00 26.25      A    O  
ATOM   1249  CB  ASP A 200      13.860  -4.881  26.436  1.00 25.50      A    C  
ATOM   1250  CG  ASP A 200      13.230  -3.646  27.034  1.00 26.04      A    C  
ATOM   1251  OD1 ASP A 200      13.977  -2.688  27.298  1.00 29.77      A    O  
ATOM   1252  OD2 ASP A 200      11.995  -3.631  27.232  1.00 29.50      A    O1-
ATOM   1253  N   CYS A 201      15.323  -2.671  23.994  1.00 25.88      A    N  
ATOM   1254  CA  CYS A 201      15.018  -1.691  22.957  1.00 23.40      A    C  
ATOM   1255  C   CYS A 201      13.948  -0.648  23.318  1.00 23.17      A    C  
ATOM   1256  O   CYS A 201      13.335  -0.050  22.439  1.00 26.58      A    O  
ATOM   1257  CB  CYS A 201      14.672  -2.393  21.642  1.00 25.53      A    C  
ATOM   1258  SG  CYS A 201      15.247  -1.506  20.186  1.00 26.53      A    S  
ATOM   1259  N   THR A 202      13.682  -0.471  24.608  1.00 20.78      A    N  
ATOM   1260  CA  THR A 202      12.728   0.545  25.043  1.00 16.13      A    C  
ATOM   1261  C   THR A 202      13.468   1.879  25.072  1.00 10.63      A    C  
ATOM   1262  O   THR A 202      14.668   1.937  25.383  1.00  2.00      A    O  
ATOM   1263  CB  THR A 202      12.110   0.225  26.414  1.00 19.54      A    C  
ATOM   1264  CG2 THR A 202      10.936  -0.731  26.256  1.00 15.32      A    C  
ATOM   1265  OG1 THR A 202      13.099  -0.365  27.259  1.00 21.26      A    O  
ATOM   1266  N   LEU A 203      12.752   2.943  24.708  1.00 13.67      A    N  
ATOM   1267  CA  LEU A 203      13.334   4.284  24.612  1.00 12.20      A    C  
ATOM   1268  C   LEU A 203      12.632   5.349  25.426  1.00  8.50      A    C  
ATOM   1269  O   LEU A 203      11.418   5.308  25.619  1.00  9.53      A    O  
ATOM   1270  CB  LEU A 203      13.362   4.720  23.133  1.00  8.58      A    C  
ATOM   1271  CG  LEU A 203      13.969   6.068  22.715  1.00 11.45      A    C  
ATOM   1272  CD1 LEU A 203      14.650   5.942  21.363  1.00 10.52      A    C  
ATOM   1273  CD2 LEU A 203      12.895   7.142  22.666  1.00  3.20      A    C  
ATOM   1274  N   LYS A 204      13.416   6.336  25.844  1.00  8.07      A    N  
ATOM   1275  CA  LYS A 204      12.912   7.469  26.601  1.00  9.43      A    C  
ATOM   1276  C   LYS A 204      13.728   8.729  26.299  1.00  7.72      A    C  
ATOM   1277  O   LYS A 204      14.931   8.652  26.012  1.00  4.99      A    O  
ATOM   1278  CB  LYS A 204      12.939   7.166  28.105  1.00 11.68      A    C  
ATOM   1279  CG  LYS A 204      11.685   6.484  28.615  1.00 13.40      A    C  
ATOM   1280  CD  LYS A 204      11.985   5.627  29.833  1.00 17.55      A    C  
ATOM   1281  CE  LYS A 204      10.719   4.992  30.384  1.00 10.73      A    C  
ATOM   1282  NZ  LYS A 204       9.904   5.962  31.176  1.00 15.81      A    N1+
ATOM   1283  N   ILE A 205      13.050   9.874  26.299  1.00  6.14      A    N  
ATOM   1284  CA  ILE A 205      13.699  11.165  26.074  1.00 10.95      A    C  
ATOM   1285  C   ILE A 205      13.980  11.791  27.458  1.00 12.59      A    C  
ATOM   1286  O   ILE A 205      13.118  11.805  28.332  1.00  9.96      A    O  
ATOM   1287  CB  ILE A 205      12.804  12.101  25.212  1.00 11.78      A    C  
ATOM   1288  CG1 ILE A 205      12.522  11.446  23.855  1.00 12.13      A    C  
ATOM   1289  CG2 ILE A 205      13.512  13.446  24.975  1.00 10.41      A    C  
ATOM   1290  CD1 ILE A 205      11.411  12.119  23.065  1.00  8.77      A    C  
ATOM   1291  N   LEU A 206      15.188  12.309  27.645  1.00 12.29      A    N  
ATOM   1292  CA  LEU A 206      15.612  12.895  28.919  1.00 14.53      A    C  
ATOM   1293  C   LEU A 206      15.146  14.308  29.292  1.00 20.70      A    C  
ATOM   1294  O   LEU A 206      14.564  14.516  30.370  1.00 18.15      A    O  
ATOM   1295  CB  LEU A 206      17.139  12.860  29.025  1.00  7.15      A    C  
ATOM   1296  CG  LEU A 206      17.863  11.538  29.216  1.00  6.46      A    C  
ATOM   1297  CD1 LEU A 206      19.332  11.848  29.391  1.00  3.73      A    C  
ATOM   1298  CD2 LEU A 206      17.317  10.796  30.435  1.00  7.09      A    C  
ATOM   1299  N   ASP A 207      15.458  15.275  28.427  1.00 20.32      A    N  
ATOM   1300  CA  ASP A 207      15.133  16.682  28.666  1.00 16.60      A    C  
ATOM   1301  C   ASP A 207      13.866  17.191  27.968  1.00 16.12      A    C  
ATOM   1302  O   ASP A 207      13.218  16.451  27.237  1.00 14.14      A    O  
ATOM   1303  CB  ASP A 207      16.337  17.543  28.272  1.00 19.38      A    C  
ATOM   1304  CG  ASP A 207      16.626  17.520  26.774  1.00 29.66      A    C  
ATOM   1305  OD1 ASP A 207      16.182  16.581  26.068  1.00 34.19      A    O  
ATOM   1306  OD2 ASP A 207      17.303  18.455  26.303  1.00 35.89      A    O1-
ATOM   1307  N   PHE A 208      13.520  18.458  28.211  1.00 17.73      A    N  
ATOM   1308  CA  PHE A 208      12.335  19.062  27.604  1.00 19.23      A    C  
ATOM   1309  C   PHE A 208      12.634  20.125  26.551  1.00 13.96      A    C  
ATOM   1310  O   PHE A 208      11.736  20.797  26.067  1.00 11.83      A    O  
ATOM   1311  CB  PHE A 208      11.356  19.559  28.673  1.00 23.45      A    C  
ATOM   1312  CG  PHE A 208      10.762  18.443  29.500  1.00 30.96      A    C  
ATOM   1313  CD1 PHE A 208      11.439  17.947  30.615  1.00 31.76      A    C  
ATOM   1314  CD2 PHE A 208       9.561  17.852  29.127  1.00 32.20      A    C  
ATOM   1315  CE1 PHE A 208      10.935  16.867  31.342  1.00 30.65      A    C  
ATOM   1316  CE2 PHE A 208       9.041  16.770  29.845  1.00 34.21      A    C  
ATOM   1317  CZ  PHE A 208       9.730  16.275  30.954  1.00 32.18      A    C  
ATOM   1318  N   GLY A 209      13.909  20.273  26.218  1.00 15.53      A    N  
ATOM   1319  CA  GLY A 209      14.309  21.190  25.171  1.00 22.47      A    C  
ATOM   1320  C   GLY A 209      14.682  22.630  25.446  1.00 28.87      A    C  
ATOM   1321  O   GLY A 209      15.415  22.933  26.386  1.00 29.96      A    O  
ATOM   1322  N   LEU A 210      14.194  23.506  24.569  1.00 30.88      A    N  
ATOM   1323  CA  LEU A 210      14.452  24.945  24.616  1.00 32.32      A    C  
ATOM   1324  C   LEU A 210      13.219  25.726  25.062  1.00 35.13      A    C  
ATOM   1325  O   LEU A 210      12.100  25.394  24.680  1.00 38.91      A    O  
ATOM   1326  CB  LEU A 210      14.871  25.414  23.219  1.00 24.06      A    C  
ATOM   1327  CG  LEU A 210      16.345  25.465  22.818  1.00 21.00      A    C  
ATOM   1328  CD1 LEU A 210      17.176  24.420  23.522  1.00 19.19      A    C  
ATOM   1329  CD2 LEU A 210      16.451  25.335  21.312  1.00 20.21      A    C  
ATOM   1330  N   ALA A 211      13.417  26.776  25.851  1.00 39.38      A    N  
ATOM   1331  CA  ALA A 211      12.284  27.581  26.299  1.00 43.50      A    C  
ATOM   1332  C   ALA A 211      11.851  28.556  25.204  1.00 45.67      A    C  
ATOM   1333  O   ALA A 211      12.513  28.576  24.139  1.00 48.25      A    O  
ATOM   1334  CB  ALA A 211      12.633  28.333  27.579  1.00 46.17      A    C  
ATOM   1335  N   SER A 217      21.162  34.287  26.306  1.00 49.72      A    N  
ATOM   1336  CA  SER A 217      21.470  32.955  26.905  1.00 46.64      A    C  
ATOM   1337  C   SER A 217      22.981  32.766  27.045  1.00 46.05      A    C  
ATOM   1338  O   SER A 217      23.546  31.785  26.549  1.00 44.57      A    O  
ATOM   1339  CB  SER A 217      20.876  31.837  26.039  1.00 46.19      A    C  
ATOM   1340  OG  SER A 217      21.055  30.565  26.642  1.00 44.18      A    O  
ATOM   1341  N   PHE A 218      23.626  33.701  27.741  1.00 44.34      A    N  
ATOM   1342  CA  PHE A 218      25.073  33.652  27.943  1.00 40.63      A    C  
ATOM   1343  C   PHE A 218      25.488  32.652  29.015  1.00 42.37      A    C  
ATOM   1344  O   PHE A 218      24.956  32.651  30.125  1.00 43.83      A    O  
ATOM   1345  CB  PHE A 218      25.617  35.032  28.316  1.00 34.04      A    C  
ATOM   1346  CG  PHE A 218      27.107  35.049  28.533  1.00 22.27      A    C  
ATOM   1347  CD1 PHE A 218      27.965  34.560  27.549  1.00 15.08      A    C  
ATOM   1348  CD2 PHE A 218      27.651  35.540  29.713  1.00 19.55      A    C  
ATOM   1349  CE1 PHE A 218      29.340  34.554  27.732  1.00  9.13      A    C  
ATOM   1350  CE2 PHE A 218      29.033  35.539  29.914  1.00 18.53      A    C  
ATOM   1351  CZ  PHE A 218      29.881  35.045  28.916  1.00 14.73      A    C  
ATOM   1352  N   MET A 219      26.448  31.807  28.672  1.00 42.99      A    N  
ATOM   1353  CA  MET A 219      26.952  30.813  29.599  1.00 40.46      A    C  
ATOM   1354  C   MET A 219      28.466  30.795  29.590  1.00 38.80      A    C  
ATOM   1355  O   MET A 219      29.098  30.543  28.563  1.00 35.67      A    O  
ATOM   1356  CB  MET A 219      26.391  29.426  29.277  1.00 46.00      A    C  
ATOM   1357  CG  MET A 219      25.017  29.168  29.896  1.00 53.48      A    C  
ATOM   1358  SD  MET A 219      25.066  28.034  31.298  1.00 53.31      A    S  
ATOM   1359  CE  MET A 219      25.111  26.504  30.403  1.00 58.49      A    C  
ATOM   1360  N   MET A 220      29.035  31.167  30.727  1.00 41.74      A    N  
ATOM   1361  CA  MET A 220      30.481  31.190  30.903  1.00 44.58      A    C  
ATOM   1362  C   MET A 220      30.849  29.803  31.399  1.00 46.36      A    C  
ATOM   1363  O   MET A 220      30.991  29.571  32.602  1.00 49.99      A    O  
ATOM   1364  CB  MET A 220      30.848  32.246  31.941  1.00 43.58      A    C  
ATOM   1365  CG  MET A 220      32.316  32.507  32.067  1.00 43.55      A    C  
ATOM   1366  SD  MET A 220      32.560  33.936  33.084  1.00 48.17      A    S  
ATOM   1367  CE  MET A 220      33.104  35.087  31.881  1.00 45.75      A    C  
ATOM   1368  N   THR A 221      30.995  28.871  30.466  1.00 47.69      A    N  
ATOM   1369  CA  THR A 221      31.283  27.495  30.823  1.00 49.03      A    C  
ATOM   1370  C   THR A 221      32.491  26.911  30.131  1.00 51.69      A    C  
ATOM   1371  O   THR A 221      32.995  27.454  29.153  1.00 49.11      A    O  
ATOM   1372  CB  THR A 221      30.094  26.591  30.454  1.00 50.18      A    C  
ATOM   1373  CG2 THR A 221      28.834  27.015  31.202  1.00 55.05      A    C  
ATOM   1374  OG1 THR A 221      29.862  26.671  29.041  1.00 53.53      A    O  
ATOM   1375  N   PRO A 222      33.006  25.803  30.680  1.00 56.46      A    N  
ATOM   1376  CA  PRO A 222      34.163  25.101  30.124  1.00 57.77      A    C  
ATOM   1377  C   PRO A 222      33.701  24.165  29.003  1.00 56.24      A    C  
ATOM   1378  O   PRO A 222      34.531  23.643  28.257  1.00 54.58      A    O  
ATOM   1379  CB  PRO A 222      34.676  24.279  31.320  1.00 58.47      A    C  
ATOM   1380  CG  PRO A 222      34.150  25.021  32.524  1.00 62.22      A    C  
ATOM   1381  CD  PRO A 222      32.765  25.376  32.068  1.00 59.12      A    C  
ATOM   1382  N   TYR A 223      32.388  23.947  28.879  1.00 54.69      A    N  
ATOM   1383  CA  TYR A 223      31.898  23.040  27.841  1.00 56.89      A    C  
ATOM   1384  C   TYR A 223      30.882  23.434  26.752  1.00 59.52      A    C  
ATOM   1385  O   TYR A 223      30.032  24.324  26.910  1.00 58.05      A    O  
ATOM   1386  CB  TYR A 223      31.600  21.660  28.435  1.00 55.72      A    C  
ATOM   1387  CG  TYR A 223      32.879  20.890  28.678  1.00 56.59      A    C  
ATOM   1388  CD1 TYR A 223      33.775  20.647  27.633  1.00 55.10      A    C  
ATOM   1389  CD2 TYR A 223      33.226  20.449  29.951  1.00 55.66      A    C  
ATOM   1390  CE1 TYR A 223      34.978  19.996  27.857  1.00 56.43      A    C  
ATOM   1391  CE2 TYR A 223      34.429  19.792  30.177  1.00 56.40      A    C  
ATOM   1392  CZ  TYR A 223      35.299  19.573  29.127  1.00 56.57      A    C  
ATOM   1393  OH  TYR A 223      36.500  18.942  29.345  1.00 60.45      A    O  
ATOM   1394  N   VAL A 224      31.012  22.700  25.644  1.00 61.35      A    N  
ATOM   1395  CA  VAL A 224      30.262  22.860  24.393  1.00 58.81      A    C  
ATOM   1396  C   VAL A 224      28.767  22.583  24.351  1.00 56.71      A    C  
ATOM   1397  O   VAL A 224      28.212  21.872  25.196  1.00 60.65      A    O  
ATOM   1398  CB  VAL A 224      30.880  21.998  23.248  1.00 61.26      A    C  
ATOM   1399  CG1 VAL A 224      30.951  22.810  21.969  1.00 64.71      A    C  
ATOM   1400  CG2 VAL A 224      32.258  21.424  23.623  1.00 59.84      A    C  
ATOM   1401  N   VAL A 225      28.139  23.136  23.313  1.00 51.57      A    N  
ATOM   1402  CA  VAL A 225      26.714  22.959  23.048  1.00 48.08      A    C  
ATOM   1403  C   VAL A 225      26.600  22.267  21.679  1.00 45.63      A    C  
ATOM   1404  O   VAL A 225      27.287  22.637  20.721  1.00 45.88      A    O  
ATOM   1405  CB  VAL A 225      25.960  24.306  22.985  1.00 44.80      A    C  
ATOM   1406  CG1 VAL A 225      24.464  24.060  22.956  1.00 37.42      A    C  
ATOM   1407  CG2 VAL A 225      26.334  25.182  24.164  1.00 48.15      A    C  
ATOM   1408  N   THR A 226      25.748  21.251  21.595  1.00 41.83      A    N  
ATOM   1409  CA  THR A 226      25.569  20.518  20.350  1.00 35.50      A    C  
ATOM   1410  C   THR A 226      24.480  21.149  19.498  1.00 32.21      A    C  
ATOM   1411  O   THR A 226      23.323  21.228  19.910  1.00 33.24      A    O  
ATOM   1412  CB  THR A 226      25.239  19.041  20.625  1.00 32.52      A    C  
ATOM   1413  CG2 THR A 226      25.218  18.249  19.333  1.00 35.40      A    C  
ATOM   1414  OG1 THR A 226      26.253  18.489  21.475  1.00 33.01      A    O  
ATOM   1415  N   ARG A 227      24.860  21.604  18.308  1.00 26.80      A    N  
ATOM   1416  CA  ARG A 227      23.909  22.240  17.398  1.00 26.96      A    C  
ATOM   1417  C   ARG A 227      23.476  21.341  16.240  1.00 21.53      A    C  
ATOM   1418  O   ARG A 227      22.406  21.544  15.662  1.00 16.15      A    O  
ATOM   1419  CB  ARG A 227      24.522  23.516  16.817  1.00 30.52      A    C  
ATOM   1420  CG  ARG A 227      25.230  24.389  17.843  1.00 43.25      A    C  
ATOM   1421  CD  ARG A 227      26.112  25.429  17.162  1.00 50.45      A    C  
ATOM   1422  NE  ARG A 227      27.414  25.546  17.814  1.00 61.71      A    N  
ATOM   1423  CZ  ARG A 227      27.670  26.331  18.859  1.00 66.83      A    C  
ATOM   1424  NH1 ARG A 227      26.713  27.090  19.383  1.00 71.58      A    N1+
ATOM   1425  NH2 ARG A 227      28.887  26.356  19.391  1.00 68.59      A    N  
ATOM   1426  N   TYR A 228      24.287  20.320  15.957  1.00 17.38      A    N  
ATOM   1427  CA  TYR A 228      24.079  19.388  14.841  1.00 12.67      A    C  
ATOM   1428  C   TYR A 228      22.670  18.892  14.501  1.00 12.86      A    C  
ATOM   1429  O   TYR A 228      22.407  18.531  13.352  1.00  8.19      A    O  
ATOM   1430  CB  TYR A 228      24.965  18.160  15.006  1.00 12.13      A    C  
ATOM   1431  CG  TYR A 228      26.393  18.451  15.386  1.00 15.81      A    C  
ATOM   1432  CD1 TYR A 228      27.046  19.585  14.913  1.00 12.94      A    C  
ATOM   1433  CD2 TYR A 228      27.108  17.568  16.197  1.00 12.36      A    C  
ATOM   1434  CE1 TYR A 228      28.375  19.834  15.234  1.00 14.72      A    C  
ATOM   1435  CE2 TYR A 228      28.436  17.810  16.520  1.00 17.68      A    C  
ATOM   1436  CZ  TYR A 228      29.065  18.946  16.036  1.00 17.75      A    C  
ATOM   1437  OH  TYR A 228      30.387  19.181  16.348  1.00 23.97      A    O  
ATOM   1438  N   TYR A 229      21.759  18.905  15.471  1.00  8.89      A    N  
ATOM   1439  CA  TYR A 229      20.411  18.377  15.248  1.00  3.37      A    C  
ATOM   1440  C   TYR A 229      19.325  19.428  15.191  1.00  7.35      A    C  
ATOM   1441  O   TYR A 229      18.140  19.107  15.089  1.00  7.36      A    O  
ATOM   1442  CB  TYR A 229      20.097  17.324  16.326  1.00  4.48      A    C  
ATOM   1443  CG  TYR A 229      21.227  16.341  16.522  1.00  2.00      A    C  
ATOM   1444  CD1 TYR A 229      22.319  16.654  17.328  1.00  4.23      A    C  
ATOM   1445  CD2 TYR A 229      21.269  15.150  15.804  1.00  3.40      A    C  
ATOM   1446  CE1 TYR A 229      23.423  15.813  17.397  1.00  6.82      A    C  
ATOM   1447  CE2 TYR A 229      22.366  14.307  15.874  1.00  2.00      A    C  
ATOM   1448  CZ  TYR A 229      23.439  14.646  16.659  1.00  5.23      A    C  
ATOM   1449  OH  TYR A 229      24.545  13.833  16.696  1.00  6.46      A    O  
ATOM   1450  N   ARG A 230      19.728  20.691  15.197  1.00  9.86      A    N  
ATOM   1451  CA  ARG A 230      18.762  21.782  15.145  1.00 13.59      A    C  
ATOM   1452  C   ARG A 230      18.244  22.036  13.723  1.00 13.05      A    C  
ATOM   1453  O   ARG A 230      18.988  21.933  12.741  1.00 11.91      A    O  
ATOM   1454  CB  ARG A 230      19.368  23.054  15.738  1.00 19.14      A    C  
ATOM   1455  CG  ARG A 230      19.896  22.857  17.165  1.00 27.85      A    C  
ATOM   1456  CD  ARG A 230      20.023  24.167  17.921  1.00 35.17      A    C  
ATOM   1457  NE  ARG A 230      20.949  24.082  19.051  1.00 38.48      A    N  
ATOM   1458  CZ  ARG A 230      20.595  24.164  20.331  1.00 40.43      A    C  
ATOM   1459  NH1 ARG A 230      19.324  24.314  20.671  1.00 40.64      A    N1+
ATOM   1460  NH2 ARG A 230      21.529  24.190  21.275  1.00 45.32      A    N  
ATOM   1461  N   ALA A 231      16.960  22.372  13.640  1.00  8.43      A    N  
ATOM   1462  CA  ALA A 231      16.271  22.630  12.378  1.00 12.42      A    C  
ATOM   1463  C   ALA A 231      16.687  23.973  11.782  1.00 19.56      A    C  
ATOM   1464  O   ALA A 231      17.153  24.853  12.499  1.00 25.90      A    O  
ATOM   1465  CB  ALA A 231      14.771  22.605  12.602  1.00  6.61      A    C  
ATOM   1466  N   PRO A 232      16.495  24.170  10.463  1.00 19.58      A    N  
ATOM   1467  CA  PRO A 232      16.851  25.418   9.782  1.00 19.60      A    C  
ATOM   1468  C   PRO A 232      16.117  26.583  10.425  1.00 18.17      A    C  
ATOM   1469  O   PRO A 232      16.645  27.680  10.572  1.00 20.54      A    O  
ATOM   1470  CB  PRO A 232      16.345  25.179   8.357  1.00 19.68      A    C  
ATOM   1471  CG  PRO A 232      16.501  23.727   8.189  1.00 21.68      A    C  
ATOM   1472  CD  PRO A 232      15.955  23.207   9.492  1.00 22.66      A    C  
ATOM   1473  N   GLU A 233      14.905  26.300  10.881  1.00 20.66      A    N  
ATOM   1474  CA  GLU A 233      14.089  27.302  11.532  1.00 21.36      A    C  
ATOM   1475  C   GLU A 233      14.545  27.487  12.981  1.00 20.32      A    C  
ATOM   1476  O   GLU A 233      13.739  27.723  13.869  1.00 24.49      A    O  
ATOM   1477  CB  GLU A 233      12.602  26.918  11.474  1.00 19.79      A    C  
ATOM   1478  CG  GLU A 233      12.260  25.547  12.040  1.00 24.86      A    C  
ATOM   1479  CD  GLU A 233      12.106  24.467  10.974  1.00 17.54      A    C  
ATOM   1480  OE1 GLU A 233      13.079  24.194  10.250  1.00 16.74      A    O  
ATOM   1481  OE2 GLU A 233      11.001  23.900  10.866  1.00  6.42      A    O1-
ATOM   1482  N   VAL A 234      15.830  27.263  13.223  1.00 18.23      A    N  
ATOM   1483  CA  VAL A 234      16.430  27.448  14.531  1.00 20.54      A    C  
ATOM   1484  C   VAL A 234      17.856  27.932  14.244  1.00 22.57      A    C  
ATOM   1485  O   VAL A 234      18.371  28.815  14.932  1.00 34.81      A    O  
ATOM   1486  CB  VAL A 234      16.448  26.132  15.367  1.00 21.18      A    C  
ATOM   1487  CG1 VAL A 234      17.228  26.332  16.666  1.00 19.88      A    C  
ATOM   1488  CG2 VAL A 234      15.021  25.703  15.702  1.00 20.38      A    C  
ATOM   1489  N   ILE A 235      18.475  27.373  13.208  1.00 20.10      A    N  
ATOM   1490  CA  ILE A 235      19.815  27.771  12.787  1.00 20.52      A    C  
ATOM   1491  C   ILE A 235      19.720  29.179  12.212  1.00 25.31      A    C  
ATOM   1492  O   ILE A 235      20.550  30.039  12.491  1.00 30.76      A    O  
ATOM   1493  CB  ILE A 235      20.332  26.847  11.672  1.00 17.05      A    C  
ATOM   1494  CG1 ILE A 235      20.546  25.438  12.223  1.00 18.12      A    C  
ATOM   1495  CG2 ILE A 235      21.596  27.423  11.016  1.00  9.23      A    C  
ATOM   1496  CD1 ILE A 235      20.878  24.404  11.146  1.00 20.24      A    C  
ATOM   1497  N   LEU A 236      18.675  29.407  11.424  1.00 27.44      A    N  
ATOM   1498  CA  LEU A 236      18.463  30.691  10.773  1.00 27.56      A    C  
ATOM   1499  C   LEU A 236      17.440  31.595  11.463  1.00 27.60      A    C  
ATOM   1500  O   LEU A 236      17.117  32.653  10.934  1.00 26.13      A    O  
ATOM   1501  CB  LEU A 236      18.042  30.455   9.314  1.00 22.74      A    C  
ATOM   1502  CG  LEU A 236      18.921  29.578   8.410  1.00 18.98      A    C  
ATOM   1503  CD1 LEU A 236      18.260  29.448   7.056  1.00 16.72      A    C  
ATOM   1504  CD2 LEU A 236      20.318  30.149   8.254  1.00 13.48      A    C  
ATOM   1505  N   GLY A 237      16.925  31.167  12.620  1.00 31.84      A    N  
ATOM   1506  CA  GLY A 237      15.929  31.937  13.358  1.00 32.79      A    C  
ATOM   1507  C   GLY A 237      14.787  32.247  12.420  1.00 34.71      A    C  
ATOM   1508  O   GLY A 237      14.896  33.163  11.613  1.00 41.49      A    O  
ATOM   1509  N   MET A 238      13.674  31.526  12.526  1.00 34.54      A    N  
ATOM   1510  CA  MET A 238      12.588  31.744  11.577  1.00 32.74      A    C  
ATOM   1511  C   MET A 238      11.178  31.701  12.106  1.00 33.97      A    C  
ATOM   1512  O   MET A 238      10.254  32.236  11.486  1.00 39.97      A    O  
ATOM   1513  CB  MET A 238      12.690  30.676  10.495  1.00 28.26      A    C  
ATOM   1514  CG  MET A 238      12.729  31.177   9.092  1.00 30.49      A    C  
ATOM   1515  SD  MET A 238      12.960  29.769   8.043  1.00 31.88      A    S  
ATOM   1516  CE  MET A 238      14.658  29.411   8.399  1.00 31.60      A    C  
ATOM   1517  N   GLY A 239      10.998  31.016  13.222  1.00 33.62      A    N  
ATOM   1518  CA  GLY A 239       9.666  30.858  13.755  1.00 34.10      A    C  
ATOM   1519  C   GLY A 239       9.379  29.426  13.373  1.00 34.14      A    C  
ATOM   1520  O   GLY A 239       9.551  29.013  12.222  1.00 38.16      A    O  
ATOM   1521  N   TYR A 240       8.962  28.640  14.347  1.00 31.76      A    N  
ATOM   1522  CA  TYR A 240       8.722  27.241  14.098  1.00 25.22      A    C  
ATOM   1523  C   TYR A 240       7.283  26.790  14.285  1.00 26.12      A    C  
ATOM   1524  O   TYR A 240       6.355  27.594  14.367  1.00 29.40      A    O  
ATOM   1525  CB  TYR A 240       9.636  26.450  15.031  1.00 30.31      A    C  
ATOM   1526  CG  TYR A 240       9.465  26.817  16.487  1.00 28.07      A    C  
ATOM   1527  CD1 TYR A 240       8.485  26.210  17.272  1.00 27.58      A    C  
ATOM   1528  CD2 TYR A 240      10.264  27.788  17.074  1.00 30.08      A    C  
ATOM   1529  CE1 TYR A 240       8.306  26.568  18.608  1.00 32.98      A    C  
ATOM   1530  CE2 TYR A 240      10.089  28.153  18.408  1.00 35.93      A    C  
ATOM   1531  CZ  TYR A 240       9.107  27.540  19.165  1.00 34.05      A    C  
ATOM   1532  OH  TYR A 240       8.917  27.924  20.468  1.00 35.42      A    O  
ATOM   1533  N   LYS A 241       7.116  25.475  14.263  1.00 28.03      A    N  
ATOM   1534  CA  LYS A 241       5.846  24.815  14.502  1.00 26.91      A    C  
ATOM   1535  C   LYS A 241       6.207  23.394  14.943  1.00 22.23      A    C  
ATOM   1536  O   LYS A 241       7.389  23.058  15.085  1.00 18.84      A    O  
ATOM   1537  CB  LYS A 241       4.929  24.834  13.270  1.00 27.67      A    C  
ATOM   1538  CG  LYS A 241       5.431  24.072  12.060  1.00 33.07      A    C  
ATOM   1539  CD  LYS A 241       4.291  23.869  11.085  1.00 35.07      A    C  
ATOM   1540  CE  LYS A 241       4.768  23.331   9.753  1.00 39.12      A    C  
ATOM   1541  NZ  LYS A 241       3.619  22.945   8.873  1.00 45.66      A    N1+
ATOM   1542  N   GLU A 242       5.196  22.575  15.186  1.00 24.12      A    N  
ATOM   1543  CA  GLU A 242       5.393  21.203  15.644  1.00 27.08      A    C  
ATOM   1544  C   GLU A 242       6.518  20.424  14.939  1.00 28.87      A    C  
ATOM   1545  O   GLU A 242       7.445  19.931  15.597  1.00 29.46      A    O  
ATOM   1546  CB  GLU A 242       4.087  20.407  15.508  1.00 31.19      A    C  
ATOM   1547  CG  GLU A 242       2.797  21.220  15.619  1.00 42.32      A    C  
ATOM   1548  CD  GLU A 242       2.474  21.666  17.029  1.00 45.14      A    C  
ATOM   1549  OE1 GLU A 242       2.135  20.806  17.869  1.00 49.49      A    O  
ATOM   1550  OE2 GLU A 242       2.522  22.884  17.288  1.00 50.83      A    O1-
ATOM   1551  N   ASN A 243       6.459  20.348  13.609  1.00 26.64      A    N  
ATOM   1552  CA  ASN A 243       7.438  19.572  12.843  1.00 23.45      A    C  
ATOM   1553  C   ASN A 243       8.911  19.977  12.880  1.00 19.71      A    C  
ATOM   1554  O   ASN A 243       9.714  19.443  12.113  1.00 16.73      A    O  
ATOM   1555  CB  ASN A 243       6.962  19.370  11.395  1.00 30.05      A    C  
ATOM   1556  CG  ASN A 243       7.266  20.549  10.494  1.00 28.12      A    C  
ATOM   1557  ND2 ASN A 243       7.426  20.280   9.200  1.00 27.57      A    N  
ATOM   1558  OD1 ASN A 243       7.363  21.681  10.951  1.00 30.53      A    O  
ATOM   1559  N   VAL A 244       9.278  20.901  13.766  1.00 18.00      A    N  
ATOM   1560  CA  VAL A 244      10.678  21.311  13.889  1.00 13.13      A    C  
ATOM   1561  C   VAL A 244      11.478  20.141  14.484  1.00 15.29      A    C  
ATOM   1562  O   VAL A 244      12.674  19.974  14.208  1.00 12.90      A    O  
ATOM   1563  CB  VAL A 244      10.836  22.615  14.761  1.00 10.31      A    C  
ATOM   1564  CG1 VAL A 244      10.220  22.432  16.138  1.00  8.51      A    C  
ATOM   1565  CG2 VAL A 244      12.298  23.029  14.884  1.00  8.10      A    C  
ATOM   1566  N   ASP A 245      10.784  19.294  15.247  1.00 18.32      A    N  
ATOM   1567  CA  ASP A 245      11.394  18.128  15.892  1.00 19.89      A    C  
ATOM   1568  C   ASP A 245      11.586  16.968  14.933  1.00 19.67      A    C  
ATOM   1569  O   ASP A 245      12.340  16.029  15.212  1.00 19.03      A    O  
ATOM   1570  CB  ASP A 245      10.541  17.681  17.081  1.00 15.63      A    C  
ATOM   1571  CG  ASP A 245      10.706  18.588  18.284  1.00 17.09      A    C  
ATOM   1572  OD1 ASP A 245      11.862  18.956  18.574  1.00 11.80      A    O  
ATOM   1573  OD2 ASP A 245       9.697  18.937  18.931  1.00  6.44      A    O1-
ATOM   1574  N   ILE A 246      10.881  17.032  13.812  1.00 17.61      A    N  
ATOM   1575  CA  ILE A 246      10.979  16.008  12.792  1.00 15.11      A    C  
ATOM   1576  C   ILE A 246      12.355  16.099  12.149  1.00 14.58      A    C  
ATOM   1577  O   ILE A 246      12.957  15.088  11.806  1.00 18.30      A    O  
ATOM   1578  CB  ILE A 246       9.848  16.165  11.741  1.00 17.78      A    C  
ATOM   1579  CG1 ILE A 246       8.528  15.676  12.337  1.00 16.97      A    C  
ATOM   1580  CG2 ILE A 246      10.158  15.392  10.476  1.00 22.45      A    C  
ATOM   1581  CD1 ILE A 246       8.578  14.222  12.795  1.00 11.74      A    C  
ATOM   1582  N   TRP A 247      12.901  17.307  12.088  1.00 12.73      A    N  
ATOM   1583  CA  TRP A 247      14.206  17.488  11.491  1.00  7.70      A    C  
ATOM   1584  C   TRP A 247      15.266  16.838  12.346  1.00 12.44      A    C  
ATOM   1585  O   TRP A 247      16.209  16.243  11.820  1.00 22.20      A    O  
ATOM   1586  CB  TRP A 247      14.522  18.967  11.294  1.00  7.64      A    C  
ATOM   1587  CG  TRP A 247      15.901  19.209  10.783  1.00  2.00      A    C  
ATOM   1588  CD1 TRP A 247      17.051  19.269  11.525  1.00  4.54      A    C  
ATOM   1589  CD2 TRP A 247      16.296  19.409   9.426  1.00  2.00      A    C  
ATOM   1590  CE2 TRP A 247      17.702  19.580   9.422  1.00  2.00      A    C  
ATOM   1591  CE3 TRP A 247      15.603  19.471   8.217  1.00  3.59      A    C  
ATOM   1592  NE1 TRP A 247      18.132  19.486  10.721  1.00  6.64      A    N  
ATOM   1593  CZ2 TRP A 247      18.432  19.795   8.242  1.00  2.44      A    C  
ATOM   1594  CZ3 TRP A 247      16.322  19.689   7.051  1.00  2.48      A    C  
ATOM   1595  CH2 TRP A 247      17.725  19.850   7.071  1.00  7.66      A    C  
ATOM   1596  N   SER A 248      15.139  16.979  13.662  1.00 10.03      A    N  
ATOM   1597  CA  SER A 248      16.104  16.393  14.592  1.00 10.93      A    C  
ATOM   1598  C   SER A 248      16.025  14.873  14.512  1.00  7.94      A    C  
ATOM   1599  O   SER A 248      17.050  14.209  14.559  1.00  7.84      A    O  
ATOM   1600  CB  SER A 248      15.834  16.860  16.030  1.00 13.84      A    C  
ATOM   1601  OG  SER A 248      15.965  18.269  16.153  1.00  6.70      A    O  
ATOM   1602  N   VAL A 249      14.807  14.338  14.389  1.00  9.55      A    N  
ATOM   1603  CA  VAL A 249      14.562  12.896  14.275  1.00  9.07      A    C  
ATOM   1604  C   VAL A 249      15.223  12.344  13.008  1.00 11.82      A    C  
ATOM   1605  O   VAL A 249      15.741  11.222  12.999  1.00 10.02      A    O  
ATOM   1606  CB  VAL A 249      13.041  12.581  14.187  1.00 11.85      A    C  
ATOM   1607  CG1 VAL A 249      12.811  11.104  13.810  1.00  5.79      A    C  
ATOM   1608  CG2 VAL A 249      12.335  12.951  15.511  1.00  2.00      A    C  
ATOM   1609  N   GLY A 250      15.200  13.158  11.952  1.00 14.54      A    N  
ATOM   1610  CA  GLY A 250      15.775  12.782  10.677  1.00  2.72      A    C  
ATOM   1611  C   GLY A 250      17.276  12.821  10.737  1.00  4.85      A    C  
ATOM   1612  O   GLY A 250      17.936  12.007  10.099  1.00  7.91      A    O  
ATOM   1613  N   CYS A 251      17.823  13.767  11.495  1.00  7.77      A    N  
ATOM   1614  CA  CYS A 251      19.273  13.892  11.651  1.00  6.91      A    C  
ATOM   1615  C   CYS A 251      19.775  12.714  12.473  1.00 11.75      A    C  
ATOM   1616  O   CYS A 251      20.931  12.309  12.347  1.00 12.55      A    O  
ATOM   1617  CB  CYS A 251      19.648  15.182  12.393  1.00  9.42      A    C  
ATOM   1618  SG  CYS A 251      19.397  16.736  11.524  1.00 11.33      A    S  
ATOM   1619  N   ILE A 252      18.914  12.204  13.352  1.00  7.77      A    N  
ATOM   1620  CA  ILE A 252      19.273  11.077  14.197  1.00 11.16      A    C  
ATOM   1621  C   ILE A 252      19.189   9.779  13.399  1.00 10.11      A    C  
ATOM   1622  O   ILE A 252      20.136   9.003  13.387  1.00  9.91      A    O  
ATOM   1623  CB  ILE A 252      18.380  11.014  15.464  1.00 11.43      A    C  
ATOM   1624  CG1 ILE A 252      18.803  12.109  16.453  1.00  7.93      A    C  
ATOM   1625  CG2 ILE A 252      18.474   9.651  16.117  1.00  2.95      A    C  
ATOM   1626  CD1 ILE A 252      17.813  12.329  17.587  1.00  8.60      A    C  
ATOM   1627  N   MET A 253      18.070   9.563  12.717  1.00  8.65      A    N  
ATOM   1628  CA  MET A 253      17.883   8.367  11.891  1.00 11.03      A    C  
ATOM   1629  C   MET A 253      19.036   8.269  10.899  1.00 10.95      A    C  
ATOM   1630  O   MET A 253      19.701   7.240  10.801  1.00 14.90      A    O  
ATOM   1631  CB  MET A 253      16.558   8.463  11.130  1.00 11.61      A    C  
ATOM   1632  CG  MET A 253      16.281   7.354  10.131  1.00  9.73      A    C  
ATOM   1633  SD  MET A 253      14.574   7.467   9.532  1.00 18.84      A    S  
ATOM   1634  CE  MET A 253      14.297   5.724   9.074  1.00 20.28      A    C  
ATOM   1635  N   GLY A 254      19.319   9.388  10.241  1.00  8.37      A    N  
ATOM   1636  CA  GLY A 254      20.376   9.453   9.255  1.00 11.09      A    C  
ATOM   1637  C   GLY A 254      21.727   9.091   9.819  1.00 10.62      A    C  
ATOM   1638  O   GLY A 254      22.593   8.588   9.108  1.00 14.66      A    O  
ATOM   1639  N   GLU A 255      21.910   9.346  11.103  1.00 13.26      A    N  
ATOM   1640  CA  GLU A 255      23.157   9.025  11.773  1.00 13.23      A    C  
ATOM   1641  C   GLU A 255      23.128   7.573  12.232  1.00 12.50      A    C  
ATOM   1642  O   GLU A 255      24.167   6.914  12.274  1.00 15.69      A    O  
ATOM   1643  CB  GLU A 255      23.371   9.956  12.954  1.00 12.81      A    C  
ATOM   1644  CG  GLU A 255      24.721   9.797  13.626  1.00 12.38      A    C  
ATOM   1645  CD  GLU A 255      24.981  10.884  14.629  1.00 16.63      A    C  
ATOM   1646  OE1 GLU A 255      24.097  11.752  14.792  1.00 15.83      A    O  
ATOM   1647  OE2 GLU A 255      26.066  10.876  15.241  1.00 13.69      A    O1-
ATOM   1648  N   MET A 256      21.934   7.073  12.544  1.00 11.34      A    N  
ATOM   1649  CA  MET A 256      21.761   5.684  12.968  1.00 18.29      A    C  
ATOM   1650  C   MET A 256      22.104   4.784  11.771  1.00 21.35      A    C  
ATOM   1651  O   MET A 256      22.528   3.636  11.938  1.00 24.25      A    O  
ATOM   1652  CB  MET A 256      20.306   5.418  13.400  1.00 15.85      A    C  
ATOM   1653  CG  MET A 256      19.923   5.864  14.819  1.00 13.73      A    C  
ATOM   1654  SD  MET A 256      18.129   5.771  15.110  1.00 21.93      A    S  
ATOM   1655  CE  MET A 256      18.045   4.508  16.280  1.00 22.20      A    C  
ATOM   1656  N   VAL A 257      21.918   5.327  10.568  1.00 20.26      A    N  
ATOM   1657  CA  VAL A 257      22.179   4.628   9.319  1.00 17.94      A    C  
ATOM   1658  C   VAL A 257      23.614   4.838   8.823  1.00 24.46      A    C  
ATOM   1659  O   VAL A 257      24.340   3.877   8.550  1.00 28.18      A    O  
ATOM   1660  CB  VAL A 257      21.196   5.102   8.217  1.00 16.26      A    C  
ATOM   1661  CG1 VAL A 257      21.532   4.460   6.873  1.00 20.24      A    C  
ATOM   1662  CG2 VAL A 257      19.769   4.780   8.617  1.00  8.70      A    C  
ATOM   1663  N   ARG A 258      24.030   6.100   8.738  1.00 26.10      A    N  
ATOM   1664  CA  ARG A 258      25.355   6.452   8.246  1.00 25.83      A    C  
ATOM   1665  C   ARG A 258      26.493   6.190   9.247  1.00 29.04      A    C  
ATOM   1666  O   ARG A 258      27.632   5.967   8.839  1.00 30.93      A    O  
ATOM   1667  CB  ARG A 258      25.350   7.916   7.777  1.00 25.22      A    C  
ATOM   1668  CG  ARG A 258      26.446   8.265   6.778  1.00 29.73      A    C  
ATOM   1669  CD  ARG A 258      26.442   9.741   6.371  1.00 23.25      A    C  
ATOM   1670  NE  ARG A 258      25.447  10.070   5.347  1.00 26.29      A    N  
ATOM   1671  CZ  ARG A 258      25.292  11.286   4.824  1.00 27.73      A    C  
ATOM   1672  NH1 ARG A 258      26.065  12.285   5.228  1.00 31.86      A    N1+
ATOM   1673  NH2 ARG A 258      24.358  11.514   3.907  1.00 25.21      A    N  
ATOM   1674  N   HIS A 259      26.167   6.165  10.541  1.00 31.54      A    N  
ATOM   1675  CA  HIS A 259      27.133   5.937  11.634  1.00 30.75      A    C  
ATOM   1676  C   HIS A 259      28.096   7.089  11.845  1.00 33.58      A    C  
ATOM   1677  O   HIS A 259      29.182   6.906  12.395  1.00 36.69      A    O  
ATOM   1678  CB  HIS A 259      27.950   4.654  11.416  1.00 29.60      A    C  
ATOM   1679  CG  HIS A 259      27.121   3.419  11.315  1.00 29.37      A    C  
ATOM   1680  CD2 HIS A 259      26.895   2.578  10.277  1.00 24.51      A    C  
ATOM   1681  ND1 HIS A 259      26.344   2.958  12.357  1.00 28.59      A    N  
ATOM   1682  CE1 HIS A 259      25.672   1.894  11.960  1.00 30.73      A    C  
ATOM   1683  NE2 HIS A 259      25.986   1.643  10.706  1.00 24.74      A    N  
ATOM   1684  N   LYS A 260      27.714   8.268  11.380  1.00 36.75      A    N  
ATOM   1685  CA  LYS A 260      28.550   9.446  11.536  1.00 37.29      A    C  
ATOM   1686  C   LYS A 260      27.647  10.673  11.447  1.00 35.83      A    C  
ATOM   1687  O   LYS A 260      26.604  10.636  10.790  1.00 33.85      A    O  
ATOM   1688  CB  LYS A 260      29.639   9.467  10.457  1.00 40.91      A    C  
ATOM   1689  CG  LYS A 260      30.874  10.270  10.846  1.00 51.71      A    C  
ATOM   1690  CD  LYS A 260      31.590   9.666  12.051  1.00 51.82      A    C  
ATOM   1691  CE  LYS A 260      32.701  10.582  12.546  1.00 54.23      A    C  
ATOM   1692  NZ  LYS A 260      33.590   9.914  13.543  1.00 58.59      A    N1+
ATOM   1693  N   ILE A 261      28.026  11.753  12.122  1.00 33.84      A    N  
ATOM   1694  CA  ILE A 261      27.219  12.971  12.129  1.00 32.21      A    C  
ATOM   1695  C   ILE A 261      26.932  13.526  10.732  1.00 33.34      A    C  
ATOM   1696  O   ILE A 261      27.837  13.733   9.923  1.00 36.27      A    O  
ATOM   1697  CB  ILE A 261      27.855  14.052  13.030  1.00 32.27      A    C  
ATOM   1698  CG1 ILE A 261      27.926  13.544  14.478  1.00 34.02      A    C  
ATOM   1699  CG2 ILE A 261      27.010  15.316  13.021  1.00 40.17      A    C  
ATOM   1700  CD1 ILE A 261      28.780  14.401  15.408  1.00 31.36      A    C  
ATOM   1701  N   LEU A 262      25.651  13.776  10.473  1.00 28.88      A    N  
ATOM   1702  CA  LEU A 262      25.186  14.291   9.186  1.00 22.44      A    C  
ATOM   1703  C   LEU A 262      25.637  15.710   8.811  1.00 23.91      A    C  
ATOM   1704  O   LEU A 262      26.308  15.894   7.791  1.00 27.63      A    O  
ATOM   1705  CB  LEU A 262      23.659  14.204   9.131  1.00 16.88      A    C  
ATOM   1706  CG  LEU A 262      23.030  13.115   8.256  1.00 10.03      A    C  
ATOM   1707  CD1 LEU A 262      23.656  11.768   8.553  1.00  7.90      A    C  
ATOM   1708  CD2 LEU A 262      21.525  13.082   8.471  1.00  5.23      A    C  
ATOM   1709  N   PHE A 263      25.256  16.701   9.617  1.00 24.26      A    N  
ATOM   1710  CA  PHE A 263      25.590  18.104   9.357  1.00 19.48      A    C  
ATOM   1711  C   PHE A 263      26.466  18.734  10.448  1.00 24.83      A    C  
ATOM   1712  O   PHE A 263      26.009  19.609  11.190  1.00 23.18      A    O  
ATOM   1713  CB  PHE A 263      24.309  18.947   9.253  1.00 18.64      A    C  
ATOM   1714  CG  PHE A 263      23.230  18.350   8.376  1.00 20.06      A    C  
ATOM   1715  CD1 PHE A 263      23.499  17.946   7.072  1.00 20.42      A    C  
ATOM   1716  CD2 PHE A 263      21.930  18.231   8.854  1.00 14.93      A    C  
ATOM   1717  CE1 PHE A 263      22.487  17.428   6.257  1.00 18.22      A    C  
ATOM   1718  CE2 PHE A 263      20.910  17.719   8.053  1.00 14.75      A    C  
ATOM   1719  CZ  PHE A 263      21.189  17.313   6.747  1.00 15.66      A    C  
ATOM   1720  N   PRO A 264      27.751  18.346  10.530  1.00 28.64      A    N  
ATOM   1721  CA  PRO A 264      28.645  18.905  11.554  1.00 33.34      A    C  
ATOM   1722  C   PRO A 264      29.021  20.374  11.281  1.00 36.01      A    C  
ATOM   1723  O   PRO A 264      28.604  20.951  10.277  1.00 40.32      A    O  
ATOM   1724  CB  PRO A 264      29.870  17.994  11.460  1.00 32.47      A    C  
ATOM   1725  CG  PRO A 264      29.948  17.722   9.982  1.00 30.19      A    C  
ATOM   1726  CD  PRO A 264      28.486  17.451   9.620  1.00 29.89      A    C  
ATOM   1727  N   GLY A 265      29.832  20.961  12.161  1.00 35.76      A    N  
ATOM   1728  CA  GLY A 265      30.248  22.338  11.970  1.00 35.31      A    C  
ATOM   1729  C   GLY A 265      30.673  23.045  13.239  1.00 37.91      A    C  
ATOM   1730  O   GLY A 265      30.198  22.719  14.325  1.00 38.81      A    O  
ATOM   1731  N   ARG A 266      31.586  24.005  13.094  1.00 39.09      A    N  
ATOM   1732  CA  ARG A 266      32.098  24.801  14.207  1.00 37.34      A    C  
ATOM   1733  C   ARG A 266      31.037  25.807  14.636  1.00 33.96      A    C  
ATOM   1734  O   ARG A 266      30.805  26.030  15.825  1.00 33.73      A    O  
ATOM   1735  CB  ARG A 266      33.331  25.589  13.761  1.00 39.08      A    C  
ATOM   1736  CG  ARG A 266      34.358  24.788  12.972  1.00 41.45      A    C  
ATOM   1737  CD  ARG A 266      35.382  25.711  12.324  1.00 44.00      A    C  
ATOM   1738  NE  ARG A 266      34.750  26.735  11.489  1.00 44.04      A    N  
ATOM   1739  CZ  ARG A 266      35.406  27.564  10.679  1.00 43.78      A    C  
ATOM   1740  NH1 ARG A 266      36.725  27.500  10.576  1.00 43.33      A    N1+
ATOM   1741  NH2 ARG A 266      34.739  28.481   9.986  1.00 43.71      A    N  
ATOM   1742  N   ASP A 267      30.399  26.413  13.645  1.00 30.72      A    N  
ATOM   1743  CA  ASP A 267      29.383  27.423  13.878  1.00 32.69      A    C  
ATOM   1744  C   ASP A 267      28.156  27.075  13.045  1.00 28.36      A    C  
ATOM   1745  O   ASP A 267      28.132  26.051  12.371  1.00 28.17      A    O  
ATOM   1746  CB  ASP A 267      29.936  28.791  13.449  1.00 43.33      A    C  
ATOM   1747  CG  ASP A 267      29.136  29.954  14.021  1.00 54.26      A    C  
ATOM   1748  OD1 ASP A 267      29.172  30.160  15.260  1.00 59.87      A    O  
ATOM   1749  OD2 ASP A 267      28.466  30.658  13.228  1.00 55.75      A    O1-
ATOM   1750  N   TYR A 268      27.139  27.929  13.093  1.00 25.56      A    N  
ATOM   1751  CA  TYR A 268      25.938  27.718  12.303  1.00 22.27      A    C  
ATOM   1752  C   TYR A 268      26.277  28.014  10.838  1.00 21.54      A    C  
ATOM   1753  O   TYR A 268      25.491  27.710   9.944  1.00 18.16      A    O  
ATOM   1754  CB  TYR A 268      24.826  28.660  12.751  1.00 22.38      A    C  
ATOM   1755  CG  TYR A 268      23.987  28.168  13.897  1.00 29.62      A    C  
ATOM   1756  CD1 TYR A 268      23.725  26.812  14.078  1.00 28.93      A    C  
ATOM   1757  CD2 TYR A 268      23.401  29.070  14.781  1.00 34.24      A    C  
ATOM   1758  CE1 TYR A 268      22.893  26.372  15.116  1.00 31.11      A    C  
ATOM   1759  CE2 TYR A 268      22.573  28.640  15.812  1.00 33.57      A    C  
ATOM   1760  CZ  TYR A 268      22.320  27.294  15.977  1.00 32.49      A    C  
ATOM   1761  OH  TYR A 268      21.487  26.890  16.996  1.00 31.19      A    O  
ATOM   1762  N   ILE A 269      27.434  28.632  10.600  1.00 20.49      A    N  
ATOM   1763  CA  ILE A 269      27.866  28.961   9.239  1.00 21.51      A    C  
ATOM   1764  C   ILE A 269      28.377  27.691   8.558  1.00 22.26      A    C  
ATOM   1765  O   ILE A 269      28.009  27.404   7.417  1.00 15.96      A    O  
ATOM   1766  CB  ILE A 269      28.988  30.046   9.216  1.00 21.86      A    C  
ATOM   1767  CG1 ILE A 269      28.525  31.336   9.910  1.00 16.45      A    C  
ATOM   1768  CG2 ILE A 269      29.423  30.316   7.778  1.00 17.40      A    C  
ATOM   1769  CD1 ILE A 269      27.282  31.977   9.334  1.00 16.88      A    C  
ATOM   1770  N   ASP A 270      29.220  26.939   9.269  1.00 22.67      A    N  
ATOM   1771  CA  ASP A 270      29.758  25.683   8.750  1.00 26.51      A    C  
ATOM   1772  C   ASP A 270      28.681  24.613   8.725  1.00 26.07      A    C  
ATOM   1773  O   ASP A 270      28.724  23.693   7.912  1.00 31.95      A    O  
ATOM   1774  CB  ASP A 270      30.912  25.185   9.616  1.00 29.81      A    C  
ATOM   1775  CG  ASP A 270      32.075  26.141   9.635  1.00 44.29      A    C  
ATOM   1776  OD1 ASP A 270      32.029  27.119  10.416  1.00 51.03      A    O  
ATOM   1777  OD2 ASP A 270      33.037  25.910   8.870  1.00 49.24      A    O1-
ATOM   1778  N   GLN A 271      27.695  24.745   9.598  1.00 23.97      A    N  
ATOM   1779  CA  GLN A 271      26.645  23.759   9.651  1.00 22.27      A    C  
ATOM   1780  C   GLN A 271      25.646  23.911   8.527  1.00 24.44      A    C  
ATOM   1781  O   GLN A 271      25.189  22.921   7.963  1.00 27.22      A    O  
ATOM   1782  CB  GLN A 271      25.924  23.804  10.981  1.00 23.07      A    C  
ATOM   1783  CG  GLN A 271      25.510  22.437  11.433  1.00 24.75      A    C  
ATOM   1784  CD  GLN A 271      24.265  22.457  12.260  1.00 26.45      A    C  
ATOM   1785  NE2 GLN A 271      23.302  21.634  11.879  1.00 29.79      A    N  
ATOM   1786  OE1 GLN A 271      24.169  23.183  13.248  1.00 22.23      A    O  
ATOM   1787  N   TRP A 272      25.283  25.147   8.211  1.00 24.10      A    N  
ATOM   1788  CA  TRP A 272      24.331  25.397   7.137  1.00 23.58      A    C  
ATOM   1789  C   TRP A 272      24.993  25.014   5.809  1.00 26.50      A    C  
ATOM   1790  O   TRP A 272      24.313  24.584   4.870  1.00 23.62      A    O  
ATOM   1791  CB  TRP A 272      23.902  26.864   7.141  1.00 20.11      A    C  
ATOM   1792  CG  TRP A 272      22.949  27.242   6.067  1.00 14.93      A    C  
ATOM   1793  CD1 TRP A 272      23.204  28.069   5.009  1.00 13.36      A    C  
ATOM   1794  CD2 TRP A 272      21.580  26.837   5.942  1.00  9.51      A    C  
ATOM   1795  CE2 TRP A 272      21.066  27.458   4.778  1.00 12.22      A    C  
ATOM   1796  CE3 TRP A 272      20.738  26.014   6.689  1.00 11.91      A    C  
ATOM   1797  NE1 TRP A 272      22.081  28.204   4.234  1.00 10.83      A    N  
ATOM   1798  CZ2 TRP A 272      19.746  27.272   4.351  1.00 10.25      A    C  
ATOM   1799  CZ3 TRP A 272      19.425  25.832   6.266  1.00  8.87      A    C  
ATOM   1800  CH2 TRP A 272      18.942  26.456   5.104  1.00  9.75      A    C  
ATOM   1801  N   ASN A 273      26.323  25.136   5.764  1.00 25.25      A    N  
ATOM   1802  CA  ASN A 273      27.119  24.787   4.591  1.00 24.62      A    C  
ATOM   1803  C   ASN A 273      26.905  23.311   4.307  1.00 27.52      A    C  
ATOM   1804  O   ASN A 273      26.687  22.900   3.162  1.00 29.06      A    O  
ATOM   1805  CB  ASN A 273      28.618  25.029   4.852  1.00 21.82      A    C  
ATOM   1806  CG  ASN A 273      29.053  26.474   4.575  1.00 19.16      A    C  
ATOM   1807  ND2 ASN A 273      30.333  26.766   4.799  1.00 17.18      A    N  
ATOM   1808  OD1 ASN A 273      28.257  27.301   4.148  1.00 15.66      A    O  
ATOM   1809  N   LYS A 274      26.927  22.520   5.376  1.00 29.19      A    N  
ATOM   1810  CA  LYS A 274      26.742  21.078   5.275  1.00 25.90      A    C  
ATOM   1811  C   LYS A 274      25.298  20.671   4.980  1.00 23.86      A    C  
ATOM   1812  O   LYS A 274      25.050  19.575   4.489  1.00 30.51      A    O  
ATOM   1813  CB  LYS A 274      27.255  20.384   6.539  1.00 21.96      A    C  
ATOM   1814  CG  LYS A 274      28.754  20.485   6.719  1.00 22.71      A    C  
ATOM   1815  CD  LYS A 274      29.484  19.906   5.511  1.00 28.75      A    C  
ATOM   1816  CE  LYS A 274      30.985  20.140   5.605  1.00 33.15      A    C  
ATOM   1817  NZ  LYS A 274      31.744  19.530   4.475  1.00 28.90      A    N1+
ATOM   1818  N   VAL A 275      24.345  21.555   5.239  1.00 19.76      A    N  
ATOM   1819  CA  VAL A 275      22.947  21.242   4.973  1.00 18.58      A    C  
ATOM   1820  C   VAL A 275      22.641  21.396   3.479  1.00 25.22      A    C  
ATOM   1821  O   VAL A 275      21.986  20.543   2.875  1.00 25.57      A    O  
ATOM   1822  CB  VAL A 275      21.994  22.156   5.792  1.00 12.48      A    C  
ATOM   1823  CG1 VAL A 275      20.550  21.875   5.448  1.00  7.62      A    C  
ATOM   1824  CG2 VAL A 275      22.221  21.943   7.284  1.00 18.60      A    C  
ATOM   1825  N   ILE A 276      23.147  22.473   2.883  1.00 28.32      A    N  
ATOM   1826  CA  ILE A 276      22.919  22.741   1.471  1.00 25.82      A    C  
ATOM   1827  C   ILE A 276      23.839  21.919   0.570  1.00 27.51      A    C  
ATOM   1828  O   ILE A 276      23.486  21.611  -0.564  1.00 27.33      A    O  
ATOM   1829  CB  ILE A 276      23.075  24.248   1.155  1.00 22.27      A    C  
ATOM   1830  CG1 ILE A 276      24.457  24.736   1.588  1.00 20.17      A    C  
ATOM   1831  CG2 ILE A 276      21.969  25.041   1.842  1.00 21.47      A    C  
ATOM   1832  CD1 ILE A 276      24.788  26.153   1.171  1.00 19.35      A    C  
ATOM   1833  N   GLU A 277      25.006  21.544   1.083  1.00 30.87      A    N  
ATOM   1834  CA  GLU A 277      25.961  20.745   0.319  1.00 32.93      A    C  
ATOM   1835  C   GLU A 277      25.427  19.357  -0.001  1.00 36.55      A    C  
ATOM   1836  O   GLU A 277      25.865  18.718  -0.958  1.00 41.81      A    O  
ATOM   1837  CB  GLU A 277      27.250  20.582   1.110  1.00 31.36      A    C  
ATOM   1838  CG  GLU A 277      28.279  21.620   0.815  1.00 33.16      A    C  
ATOM   1839  CD  GLU A 277      29.378  21.627   1.835  1.00 37.35      A    C  
ATOM   1840  OE1 GLU A 277      29.962  20.553   2.097  1.00 39.55      A    O  
ATOM   1841  OE2 GLU A 277      29.651  22.709   2.385  1.00 43.57      A    O1-
ATOM   1842  N   GLN A 278      24.480  18.892   0.806  1.00 35.65      A    N  
ATOM   1843  CA  GLN A 278      23.926  17.565   0.632  1.00 28.59      A    C  
ATOM   1844  C   GLN A 278      22.509  17.536   0.121  1.00 26.73      A    C  
ATOM   1845  O   GLN A 278      22.178  16.725  -0.736  1.00 27.81      A    O  
ATOM   1846  CB  GLN A 278      23.991  16.816   1.954  1.00 26.36      A    C  
ATOM   1847  CG  GLN A 278      25.385  16.655   2.503  1.00 26.53      A    C  
ATOM   1848  CD  GLN A 278      25.394  15.837   3.764  1.00 26.26      A    C  
ATOM   1849  NE2 GLN A 278      26.152  16.285   4.752  1.00 27.07      A    N  
ATOM   1850  OE1 GLN A 278      24.718  14.812   3.854  1.00 23.86      A    O  
ATOM   1851  N   LEU A 279      21.671  18.401   0.677  1.00 27.04      A    N  
ATOM   1852  CA  LEU A 279      20.268  18.466   0.309  1.00 29.79      A    C  
ATOM   1853  C   LEU A 279      20.013  19.520  -0.767  1.00 31.21      A    C  
ATOM   1854  O   LEU A 279      18.950  19.535  -1.398  1.00 33.37      A    O  
ATOM   1855  CB  LEU A 279      19.412  18.767   1.547  1.00 29.29      A    C  
ATOM   1856  CG  LEU A 279      19.659  18.049   2.888  1.00 32.21      A    C  
ATOM   1857  CD1 LEU A 279      18.541  18.448   3.869  1.00 22.95      A    C  
ATOM   1858  CD2 LEU A 279      19.720  16.520   2.731  1.00 22.23      A    C  
ATOM   1859  N   GLY A 280      20.987  20.405  -0.959  1.00 33.43      A    N  
ATOM   1860  CA  GLY A 280      20.870  21.460  -1.955  1.00 33.15      A    C  
ATOM   1861  C   GLY A 280      20.193  22.733  -1.473  1.00 34.41      A    C  
ATOM   1862  O   GLY A 280      19.466  22.731  -0.466  1.00 38.44      A    O  
ATOM   1863  N   THR A 281      20.419  23.825  -2.201  1.00 31.13      A    N  
ATOM   1864  CA  THR A 281      19.840  25.132  -1.885  1.00 23.59      A    C  
ATOM   1865  C   THR A 281      18.316  25.047  -1.949  1.00 22.14      A    C  
ATOM   1866  O   THR A 281      17.761  24.662  -2.968  1.00 30.81      A    O  
ATOM   1867  CB  THR A 281      20.358  26.237  -2.882  1.00 19.38      A    C  
ATOM   1868  CG2 THR A 281      19.625  27.561  -2.685  1.00 15.70      A    C  
ATOM   1869  OG1 THR A 281      21.769  26.442  -2.697  1.00 17.50      A    O  
ATOM   1870  N   PRO A 282      17.628  25.404  -0.857  1.00 23.37      A    N  
ATOM   1871  CA  PRO A 282      16.162  25.371  -0.771  1.00 28.74      A    C  
ATOM   1872  C   PRO A 282      15.441  26.210  -1.828  1.00 34.15      A    C  
ATOM   1873  O   PRO A 282      15.996  27.163  -2.374  1.00 37.77      A    O  
ATOM   1874  CB  PRO A 282      15.894  25.896   0.637  1.00 20.53      A    C  
ATOM   1875  CG  PRO A 282      17.081  26.768   0.916  1.00 21.80      A    C  
ATOM   1876  CD  PRO A 282      18.208  25.939   0.384  1.00 17.01      A    C  
ATOM   1877  N   CYS A 283      14.183  25.863  -2.086  1.00 38.65      A    N  
ATOM   1878  CA  CYS A 283      13.387  26.558  -3.083  1.00 44.96      A    C  
ATOM   1879  C   CYS A 283      13.158  28.029  -2.725  1.00 50.64      A    C  
ATOM   1880  O   CYS A 283      13.181  28.403  -1.555  1.00 50.43      A    O  
ATOM   1881  CB  CYS A 283      12.048  25.841  -3.286  1.00 45.92      A    C  
ATOM   1882  SG  CYS A 283      10.814  26.163  -2.013  1.00 57.54      A    S  
ATOM   1883  N   PRO A 284      12.985  28.887  -3.750  1.00 55.81      A    N  
ATOM   1884  CA  PRO A 284      12.748  30.336  -3.658  1.00 55.08      A    C  
ATOM   1885  C   PRO A 284      11.413  30.742  -3.018  1.00 55.00      A    C  
ATOM   1886  O   PRO A 284      10.908  31.841  -3.271  1.00 57.93      A    O  
ATOM   1887  CB  PRO A 284      12.807  30.775  -5.122  1.00 56.31      A    C  
ATOM   1888  CG  PRO A 284      13.761  29.818  -5.726  1.00 56.46      A    C  
ATOM   1889  CD  PRO A 284      13.283  28.516  -5.142  1.00 59.07      A    C  
ATOM   1890  N   GLU A 285      10.807  29.836  -2.260  1.00 52.87      A    N  
ATOM   1891  CA  GLU A 285       9.552  30.129  -1.569  1.00 50.92      A    C  
ATOM   1892  C   GLU A 285       9.871  30.079  -0.077  1.00 48.68      A    C  
ATOM   1893  O   GLU A 285       9.190  30.688   0.753  1.00 47.40      A    O  
ATOM   1894  CB  GLU A 285       8.481  29.100  -1.928  1.00 51.24      A    C  
ATOM   1895  N   PHE A 286      10.939  29.352   0.234  1.00 42.92      A    N  
ATOM   1896  CA  PHE A 286      11.421  29.193   1.589  1.00 40.44      A    C  
ATOM   1897  C   PHE A 286      12.184  30.458   1.990  1.00 44.51      A    C  
ATOM   1898  O   PHE A 286      11.978  30.997   3.083  1.00 46.42      A    O  
ATOM   1899  CB  PHE A 286      12.330  27.962   1.651  1.00 32.71      A    C  
ATOM   1900  CG  PHE A 286      13.126  27.862   2.920  1.00 22.35      A    C  
ATOM   1901  CD1 PHE A 286      12.530  27.428   4.100  1.00 22.02      A    C  
ATOM   1902  CD2 PHE A 286      14.475  28.191   2.933  1.00 16.44      A    C  
ATOM   1903  CE1 PHE A 286      13.266  27.347   5.273  1.00 18.13      A    C  
ATOM   1904  CE2 PHE A 286      15.219  28.115   4.095  1.00 14.47      A    C  
ATOM   1905  CZ  PHE A 286      14.618  27.687   5.268  1.00 16.25      A    C  
ATOM   1906  N   MET A 287      13.010  30.962   1.072  1.00 45.85      A    N  
ATOM   1907  CA  MET A 287      13.810  32.159   1.307  1.00 44.99      A    C  
ATOM   1908  C   MET A 287      12.995  33.433   1.549  1.00 46.28      A    C  
ATOM   1909  O   MET A 287      13.425  34.311   2.300  1.00 47.34      A    O  
ATOM   1910  CB  MET A 287      14.811  32.351   0.171  1.00 42.64      A    C  
ATOM   1911  CG  MET A 287      15.939  31.333   0.187  1.00 47.68      A    C  
ATOM   1912  SD  MET A 287      17.113  31.525  -1.172  1.00 58.03      A    S  
ATOM   1913  CE  MET A 287      18.241  30.187  -0.856  1.00 49.46      A    C  
ATOM   1914  N   LYS A 288      11.807  33.517   0.958  1.00 47.32      A    N  
ATOM   1915  CA  LYS A 288      10.960  34.688   1.161  1.00 49.83      A    C  
ATOM   1916  C   LYS A 288      10.326  34.709   2.554  1.00 48.56      A    C  
ATOM   1917  O   LYS A 288       9.566  35.618   2.889  1.00 53.45      A    O  
ATOM   1918  CB  LYS A 288       9.892  34.774   0.068  1.00 51.05      A    C  
ATOM   1919  CG  LYS A 288      10.409  35.442  -1.200  1.00 57.27      A    C  
ATOM   1920  CD  LYS A 288      11.645  34.733  -1.763  1.00 56.72      A    C  
ATOM   1921  CE  LYS A 288      12.336  35.544  -2.859  1.00 57.40      A    C  
ATOM   1922  NZ  LYS A 288      13.156  36.680  -2.327  1.00 54.52      A    N1+
ATOM   1923  N   LYS A 289      10.669  33.711   3.366  1.00 46.77      A    N  
ATOM   1924  CA  LYS A 289      10.160  33.593   4.724  1.00 42.81      A    C  
ATOM   1925  C   LYS A 289      11.248  33.937   5.743  1.00 40.41      A    C  
ATOM   1926  O   LYS A 289      10.986  34.025   6.942  1.00 38.63      A    O  
ATOM   1927  CB  LYS A 289       9.644  32.171   4.965  1.00 44.21      A    C  
ATOM   1928  CG  LYS A 289       8.448  31.796   4.105  1.00 47.39      A    C  
ATOM   1929  CD  LYS A 289       7.218  32.601   4.497  1.00 51.50      A    C  
ATOM   1930  CE  LYS A 289       6.166  32.578   3.397  1.00 54.43      A    C  
ATOM   1931  NZ  LYS A 289       5.796  33.970   3.002  1.00 58.57      A    N1+
ATOM   1932  N   LEU A 290      12.467  34.126   5.255  1.00 38.54      A    N  
ATOM   1933  CA  LEU A 290      13.600  34.461   6.112  1.00 38.47      A    C  
ATOM   1934  C   LEU A 290      13.653  35.958   6.423  1.00 42.89      A    C  
ATOM   1935  O   LEU A 290      13.133  36.771   5.662  1.00 42.67      A    O  
ATOM   1936  CB  LEU A 290      14.904  34.064   5.424  1.00 37.63      A    C  
ATOM   1937  CG  LEU A 290      15.241  32.590   5.186  1.00 34.43      A    C  
ATOM   1938  CD1 LEU A 290      16.313  32.473   4.099  1.00 28.00      A    C  
ATOM   1939  CD2 LEU A 290      15.709  31.960   6.486  1.00 32.07      A    C  
ATOM   1940  N   GLN A 291      14.302  36.319   7.530  1.00 42.91      A    N  
ATOM   1941  CA  GLN A 291      14.454  37.724   7.923  1.00 42.75      A    C  
ATOM   1942  C   GLN A 291      15.358  38.342   6.860  1.00 43.55      A    C  
ATOM   1943  O   GLN A 291      16.306  37.708   6.423  1.00 46.06      A    O  
ATOM   1944  CB  GLN A 291      15.156  37.812   9.284  1.00 46.62      A    C  
ATOM   1945  CG  GLN A 291      15.040  39.157   9.990  1.00 51.74      A    C  
ATOM   1946  CD  GLN A 291      13.720  39.312  10.720  1.00 55.31      A    C  
ATOM   1947  NE2 GLN A 291      13.522  40.463  11.365  1.00 57.27      A    N  
ATOM   1948  OE1 GLN A 291      12.891  38.401  10.715  1.00 52.77      A    O  
ATOM   1949  N   PRO A 292      15.099  39.591   6.458  1.00 42.29      A    N  
ATOM   1950  CA  PRO A 292      15.883  40.309   5.442  1.00 39.74      A    C  
ATOM   1951  C   PRO A 292      17.413  40.327   5.608  1.00 37.90      A    C  
ATOM   1952  O   PRO A 292      18.139  40.435   4.623  1.00 36.33      A    O  
ATOM   1953  CB  PRO A 292      15.283  41.713   5.485  1.00 43.81      A    C  
ATOM   1954  CG  PRO A 292      14.690  41.800   6.870  1.00 42.70      A    C  
ATOM   1955  CD  PRO A 292      14.057  40.465   7.013  1.00 42.93      A    C  
ATOM   1956  N   THR A 293      17.912  40.229   6.834  1.00 37.58      A    N  
ATOM   1957  CA  THR A 293      19.361  40.227   7.037  1.00 35.47      A    C  
ATOM   1958  C   THR A 293      19.910  38.810   6.902  1.00 32.74      A    C  
ATOM   1959  O   THR A 293      21.100  38.613   6.668  1.00 31.56      A    O  
ATOM   1960  CB  THR A 293      19.752  40.740   8.421  1.00 37.40      A    C  
ATOM   1961  CG2 THR A 293      21.057  41.524   8.333  1.00 37.33      A    C  
ATOM   1962  OG1 THR A 293      18.718  41.592   8.926  1.00 45.86      A    O  
ATOM   1963  N   VAL A 294      19.042  37.828   7.116  1.00 29.50      A    N  
ATOM   1964  CA  VAL A 294      19.401  36.416   7.012  1.00 30.18      A    C  
ATOM   1965  C   VAL A 294      19.201  35.946   5.571  1.00 24.14      A    C  
ATOM   1966  O   VAL A 294      20.026  35.223   5.020  1.00 22.93      A    O  
ATOM   1967  CB  VAL A 294      18.507  35.557   7.945  1.00 30.65      A    C  
ATOM   1968  CG1 VAL A 294      18.879  34.083   7.834  1.00 34.32      A    C  
ATOM   1969  CG2 VAL A 294      18.633  36.046   9.381  1.00 38.53      A    C  
ATOM   1970  N   ARG A 295      18.117  36.431   4.972  1.00 23.36      A    N  
ATOM   1971  CA  ARG A 295      17.693  36.139   3.604  1.00 26.76      A    C  
ATOM   1972  C   ARG A 295      18.828  36.497   2.656  1.00 27.84      A    C  
ATOM   1973  O   ARG A 295      19.154  35.751   1.735  1.00 28.40      A    O  
ATOM   1974  CB  ARG A 295      16.480  37.015   3.292  1.00 29.86      A    C  
ATOM   1975  CG  ARG A 295      15.549  36.513   2.220  1.00 34.67      A    C  
ATOM   1976  CD  ARG A 295      14.431  37.525   1.958  1.00 38.04      A    C  
ATOM   1977  NE  ARG A 295      13.756  37.962   3.182  1.00 42.32      A    N  
ATOM   1978  CZ  ARG A 295      12.674  38.736   3.211  1.00 46.77      A    C  
ATOM   1979  NH1 ARG A 295      12.136  39.176   2.085  1.00 51.28      A    N1+
ATOM   1980  NH2 ARG A 295      12.117  39.063   4.373  1.00 48.09      A    N  
ATOM   1981  N   ASN A 296      19.443  37.644   2.917  1.00 30.47      A    N  
ATOM   1982  CA  ASN A 296      20.556  38.156   2.140  1.00 28.52      A    C  
ATOM   1983  C   ASN A 296      21.675  37.136   2.168  1.00 31.04      A    C  
ATOM   1984  O   ASN A 296      22.165  36.722   1.123  1.00 33.08      A    O  
ATOM   1985  CB  ASN A 296      21.057  39.454   2.767  1.00 30.79      A    C  
ATOM   1986  CG  ASN A 296      22.191  40.071   1.998  1.00 34.00      A    C  
ATOM   1987  ND2 ASN A 296      23.412  39.590   2.217  1.00 32.59      A    N  
ATOM   1988  OD1 ASN A 296      21.973  40.972   1.204  1.00 46.91      A    O  
ATOM   1989  N   TYR A 297      22.059  36.724   3.376  1.00 33.18      A    N  
ATOM   1990  CA  TYR A 297      23.134  35.756   3.597  1.00 32.48      A    C  
ATOM   1991  C   TYR A 297      22.954  34.417   2.896  1.00 29.02      A    C  
ATOM   1992  O   TYR A 297      23.915  33.877   2.348  1.00 29.14      A    O  
ATOM   1993  CB  TYR A 297      23.335  35.512   5.103  1.00 30.14      A    C  
ATOM   1994  CG  TYR A 297      24.321  34.405   5.401  1.00 26.64      A    C  
ATOM   1995  CD1 TYR A 297      25.685  34.606   5.240  1.00 30.19      A    C  
ATOM   1996  CD2 TYR A 297      23.889  33.146   5.811  1.00 28.14      A    C  
ATOM   1997  CE1 TYR A 297      26.600  33.586   5.478  1.00 30.44      A    C  
ATOM   1998  CE2 TYR A 297      24.802  32.115   6.049  1.00 32.60      A    C  
ATOM   1999  CZ  TYR A 297      26.156  32.348   5.877  1.00 33.80      A    C  
ATOM   2000  OH  TYR A 297      27.080  31.352   6.096  1.00 41.71      A    O  
ATOM   2001  N   VAL A 298      21.745  33.860   2.984  1.00 30.89      A    N  
ATOM   2002  CA  VAL A 298      21.420  32.567   2.379  1.00 32.86      A    C  
ATOM   2003  C   VAL A 298      21.315  32.670   0.860  1.00 33.02      A    C  
ATOM   2004  O   VAL A 298      21.912  31.871   0.142  1.00 30.89      A    O  
ATOM   2005  CB  VAL A 298      20.090  31.971   2.953  1.00 32.01      A    C  
ATOM   2006  CG1 VAL A 298      19.758  30.643   2.279  1.00 32.05      A    C  
ATOM   2007  CG2 VAL A 298      20.205  31.763   4.458  1.00 33.57      A    C  
ATOM   2008  N   GLU A 299      20.623  33.693   0.368  1.00 32.16      A    N  
ATOM   2009  CA  GLU A 299      20.469  33.865  -1.066  1.00 32.45      A    C  
ATOM   2010  C   GLU A 299      21.801  34.116  -1.756  1.00 33.07      A    C  
ATOM   2011  O   GLU A 299      22.059  33.567  -2.822  1.00 41.91      A    O  
ATOM   2012  CB  GLU A 299      19.509  35.004  -1.375  1.00 35.96      A    C  
ATOM   2013  CG  GLU A 299      18.069  34.737  -0.949  1.00 42.36      A    C  
ATOM   2014  CD  GLU A 299      17.174  35.972  -1.030  1.00 46.82      A    C  
ATOM   2015  OE1 GLU A 299      17.699  37.104  -1.111  1.00 52.13      A    O  
ATOM   2016  OE2 GLU A 299      15.938  35.810  -1.001  1.00 48.87      A    O1-
ATOM   2017  N   ASN A 300      22.687  34.870  -1.118  1.00 30.13      A    N  
ATOM   2018  CA  ASN A 300      23.965  35.175  -1.747  1.00 31.29      A    C  
ATOM   2019  C   ASN A 300      25.027  34.116  -1.466  1.00 32.46      A    C  
ATOM   2020  O   ASN A 300      26.210  34.319  -1.741  1.00 33.53      A    O  
ATOM   2021  CB  ASN A 300      24.457  36.565  -1.328  1.00 30.74      A    C  
ATOM   2022  CG  ASN A 300      23.371  37.644  -1.450  1.00 29.69      A    C  
ATOM   2023  ND2 ASN A 300      23.640  38.812  -0.885  1.00 36.41      A    N  
ATOM   2024  OD1 ASN A 300      22.306  37.425  -2.026  1.00 27.97      A    O  
ATOM   2025  N   ARG A 301      24.595  32.975  -0.937  1.00 37.42      A    N  
ATOM   2026  CA  ARG A 301      25.506  31.875  -0.629  1.00 39.04      A    C  
ATOM   2027  C   ARG A 301      25.599  30.938  -1.843  1.00 38.09      A    C  
ATOM   2028  O   ARG A 301      24.587  30.685  -2.512  1.00 33.98      A    O  
ATOM   2029  CB  ARG A 301      24.973  31.083   0.579  1.00 44.36      A    C  
ATOM   2030  CG  ARG A 301      26.034  30.505   1.496  1.00 47.14      A    C  
ATOM   2031  CD  ARG A 301      26.530  31.565   2.434  1.00 45.85      A    C  
ATOM   2032  NE  ARG A 301      27.866  31.272   2.933  1.00 51.06      A    N  
ATOM   2033  CZ  ARG A 301      28.931  32.033   2.694  1.00 56.15      A    C  
ATOM   2034  NH1 ARG A 301      28.819  33.135   1.958  1.00 56.06      A    N1+
ATOM   2035  NH2 ARG A 301      30.112  31.698   3.203  1.00 57.37      A    N  
ATOM   2036  N   PRO A 302      26.808  30.426  -2.152  1.00 36.81      A    N  
ATOM   2037  CA  PRO A 302      27.033  29.515  -3.283  1.00 38.26      A    C  
ATOM   2038  C   PRO A 302      25.934  28.461  -3.409  1.00 40.54      A    C  
ATOM   2039  O   PRO A 302      25.590  27.771  -2.445  1.00 43.03      A    O  
ATOM   2040  CB  PRO A 302      28.408  28.894  -2.972  1.00 35.86      A    C  
ATOM   2041  CG  PRO A 302      28.730  29.347  -1.549  1.00 36.92      A    C  
ATOM   2042  CD  PRO A 302      28.074  30.691  -1.460  1.00 33.58      A    C  
ATOM   2043  N   LYS A 303      25.347  28.394  -4.602  1.00 41.15      A    N  
ATOM   2044  CA  LYS A 303      24.267  27.462  -4.887  1.00 37.54      A    C  
ATOM   2045  C   LYS A 303      24.670  26.017  -5.113  1.00 36.20      A    C  
ATOM   2046  O   LYS A 303      25.789  25.712  -5.546  1.00 30.44      A    O  
ATOM   2047  CB  LYS A 303      23.429  27.972  -6.056  1.00 36.45      A    C  
ATOM   2048  CG  LYS A 303      22.771  29.298  -5.745  1.00 38.55      A    C  
ATOM   2049  CD  LYS A 303      21.683  29.658  -6.749  1.00 45.90      A    C  
ATOM   2050  CE  LYS A 303      21.067  31.022  -6.376  1.00 55.36      A    C  
ATOM   2051  NZ  LYS A 303      20.188  31.598  -7.454  1.00 60.50      A    N1+
ATOM   2052  N   TYR A 304      23.740  25.133  -4.752  1.00 37.48      A    N  
ATOM   2053  CA  TYR A 304      23.889  23.690  -4.876  1.00 37.30      A    C  
ATOM   2054  C   TYR A 304      22.572  23.098  -5.372  1.00 40.69      A    C  
ATOM   2055  O   TYR A 304      21.496  23.536  -4.960  1.00 39.35      A    O  
ATOM   2056  CB  TYR A 304      24.217  23.072  -3.512  1.00 35.87      A    C  
ATOM   2057  CG  TYR A 304      25.665  23.169  -3.120  1.00 38.63      A    C  
ATOM   2058  CD1 TYR A 304      26.620  22.349  -3.714  1.00 42.20      A    C  
ATOM   2059  CD2 TYR A 304      26.087  24.084  -2.162  1.00 38.82      A    C  
ATOM   2060  CE1 TYR A 304      27.959  22.444  -3.368  1.00 45.59      A    C  
ATOM   2061  CE2 TYR A 304      27.425  24.185  -1.808  1.00 40.97      A    C  
ATOM   2062  CZ  TYR A 304      28.354  23.365  -2.416  1.00 46.47      A    C  
ATOM   2063  OH  TYR A 304      29.686  23.487  -2.095  1.00 51.02      A    O  
ATOM   2064  N   ALA A 305      22.647  22.132  -6.282  1.00 42.95      A    N  
ATOM   2065  CA  ALA A 305      21.432  21.489  -6.783  1.00 47.73      A    C  
ATOM   2066  C   ALA A 305      21.006  20.436  -5.760  1.00 48.79      A    C  
ATOM   2067  O   ALA A 305      19.812  20.233  -5.514  1.00 48.68      A    O  
ATOM   2068  CB  ALA A 305      21.689  20.846  -8.130  1.00 52.09      A    C  
ATOM   2069  N   GLY A 306      22.003  19.772  -5.170  1.00 48.79      A    N  
ATOM   2070  CA  GLY A 306      21.766  18.760  -4.149  1.00 48.30      A    C  
ATOM   2071  C   GLY A 306      21.818  17.304  -4.573  1.00 50.50      A    C  
ATOM   2072  O   GLY A 306      21.502  16.954  -5.717  1.00 53.05      A    O  
ATOM   2073  N   LEU A 307      22.230  16.455  -3.635  1.00 46.43      A    N  
ATOM   2074  CA  LEU A 307      22.312  15.016  -3.858  1.00 37.71      A    C  
ATOM   2075  C   LEU A 307      20.939  14.415  -3.600  1.00 37.09      A    C  
ATOM   2076  O   LEU A 307      20.087  15.038  -2.959  1.00 36.14      A    O  
ATOM   2077  CB  LEU A 307      23.300  14.372  -2.888  1.00 29.08      A    C  
ATOM   2078  CG  LEU A 307      24.651  15.049  -2.686  1.00 28.08      A    C  
ATOM   2079  CD1 LEU A 307      25.579  14.106  -1.951  1.00 21.91      A    C  
ATOM   2080  CD2 LEU A 307      25.246  15.444  -4.027  1.00 32.08      A    C  
ATOM   2081  N   THR A 308      20.709  13.226  -4.148  1.00 35.95      A    N  
ATOM   2082  CA  THR A 308      19.449  12.529  -3.943  1.00 31.61      A    C  
ATOM   2083  C   THR A 308      19.651  11.557  -2.796  1.00 26.26      A    C  
ATOM   2084  O   THR A 308      20.779  11.151  -2.515  1.00 22.14      A    O  
ATOM   2085  CB  THR A 308      19.003  11.763  -5.187  1.00 36.28      A    C  
ATOM   2086  CG2 THR A 308      18.300  12.695  -6.153  1.00 38.12      A    C  
ATOM   2087  OG1 THR A 308      20.141  11.141  -5.804  1.00 39.91      A    O  
ATOM   2088  N   PHE A 309      18.552  11.146  -2.173  1.00 23.63      A    N  
ATOM   2089  CA  PHE A 309      18.622  10.243  -1.040  1.00 26.54      A    C  
ATOM   2090  C   PHE A 309      19.272   8.897  -1.262  1.00 25.79      A    C  
ATOM   2091  O   PHE A 309      19.935   8.392  -0.365  1.00 28.49      A    O  
ATOM   2092  CB  PHE A 309      17.289  10.179  -0.315  1.00 30.07      A    C  
ATOM   2093  CG  PHE A 309      17.024  11.413   0.492  1.00 34.38      A    C  
ATOM   2094  CD1 PHE A 309      16.483  12.544  -0.113  1.00 33.64      A    C  
ATOM   2095  CD2 PHE A 309      17.429  11.487   1.824  1.00 37.30      A    C  
ATOM   2096  CE1 PHE A 309      16.352  13.748   0.587  1.00 37.54      A    C  
ATOM   2097  CE2 PHE A 309      17.306  12.682   2.544  1.00 41.11      A    C  
ATOM   2098  CZ  PHE A 309      16.765  13.822   1.920  1.00 40.70      A    C  
ATOM   2099  N   PRO A 310      19.098   8.290  -2.448  1.00 25.78      A    N  
ATOM   2100  CA  PRO A 310      19.771   6.999  -2.610  1.00 25.44      A    C  
ATOM   2101  C   PRO A 310      21.299   7.207  -2.618  1.00 25.05      A    C  
ATOM   2102  O   PRO A 310      22.056   6.295  -2.302  1.00 28.14      A    O  
ATOM   2103  CB  PRO A 310      19.239   6.499  -3.957  1.00 23.23      A    C  
ATOM   2104  CG  PRO A 310      18.855   7.754  -4.678  1.00 24.04      A    C  
ATOM   2105  CD  PRO A 310      18.186   8.538  -3.578  1.00 28.04      A    C  
ATOM   2106  N   LYS A 311      21.729   8.425  -2.938  1.00 27.99      A    N  
ATOM   2107  CA  LYS A 311      23.142   8.791  -2.971  1.00 31.04      A    C  
ATOM   2108  C   LYS A 311      23.641   9.140  -1.564  1.00 32.78      A    C  
ATOM   2109  O   LYS A 311      24.769   8.805  -1.195  1.00 35.06      A    O  
ATOM   2110  CB  LYS A 311      23.353   9.999  -3.890  1.00 37.20      A    C  
ATOM   2111  CG  LYS A 311      23.512   9.683  -5.373  1.00 44.52      A    C  
ATOM   2112  CD  LYS A 311      24.975   9.410  -5.731  1.00 50.37      A    C  
ATOM   2113  CE  LYS A 311      25.179   9.269  -7.245  1.00 52.61      A    C  
ATOM   2114  NZ  LYS A 311      26.636   9.273  -7.609  1.00 55.78      A    N1+
ATOM   2115  N   LEU A 312      22.815   9.868  -0.811  1.00 30.20      A    N  
ATOM   2116  CA  LEU A 312      23.140  10.288   0.563  1.00 27.38      A    C  
ATOM   2117  C   LEU A 312      23.158   9.072   1.471  1.00 26.39      A    C  
ATOM   2118  O   LEU A 312      24.049   8.914   2.309  1.00 25.82      A    O  
ATOM   2119  CB  LEU A 312      22.075  11.247   1.090  1.00 28.91      A    C  
ATOM   2120  CG  LEU A 312      21.976  12.646   0.486  1.00 29.43      A    C  
ATOM   2121  CD1 LEU A 312      20.675  13.301   0.897  1.00 30.24      A    C  
ATOM   2122  CD2 LEU A 312      23.159  13.468   0.932  1.00 31.77      A    C  
ATOM   2123  N   PHE A 313      22.152   8.228   1.294  1.00 25.78      A    N  
ATOM   2124  CA  PHE A 313      22.000   7.011   2.064  1.00 24.22      A    C  
ATOM   2125  C   PHE A 313      21.839   5.810   1.128  1.00 25.30      A    C  
ATOM   2126  O   PHE A 313      20.727   5.353   0.878  1.00 20.38      A    O  
ATOM   2127  CB  PHE A 313      20.786   7.127   2.992  1.00 24.30      A    C  
ATOM   2128  CG  PHE A 313      20.847   8.316   3.920  1.00 26.79      A    C  
ATOM   2129  CD1 PHE A 313      21.806   8.383   4.935  1.00 24.85      A    C  
ATOM   2130  CD2 PHE A 313      19.978   9.387   3.743  1.00 25.49      A    C  
ATOM   2131  CE1 PHE A 313      21.904   9.505   5.765  1.00 20.11      A    C  
ATOM   2132  CE2 PHE A 313      20.060  10.523   4.563  1.00 26.72      A    C  
ATOM   2133  CZ  PHE A 313      21.033  10.584   5.576  1.00 23.65      A    C  
ATOM   2134  N   PRO A 314      22.959   5.311   0.573  1.00 29.03      A    N  
ATOM   2135  CA  PRO A 314      22.973   4.166  -0.341  1.00 33.12      A    C  
ATOM   2136  C   PRO A 314      22.534   2.860   0.322  1.00 39.77      A    C  
ATOM   2137  O   PRO A 314      22.378   2.789   1.539  1.00 43.28      A    O  
ATOM   2138  CB  PRO A 314      24.435   4.104  -0.787  1.00 28.32      A    C  
ATOM   2139  CG  PRO A 314      25.173   4.653   0.386  1.00 29.23      A    C  
ATOM   2140  CD  PRO A 314      24.319   5.842   0.750  1.00 25.41      A    C  
ATOM   2141  N   ASP A 315      22.362   1.822  -0.492  1.00 44.54      A    N  
ATOM   2142  CA  ASP A 315      21.943   0.513  -0.009  1.00 47.30      A    C  
ATOM   2143  C   ASP A 315      23.050  -0.181   0.785  1.00 49.20      A    C  
ATOM   2144  O   ASP A 315      22.805  -1.174   1.470  1.00 53.25      A    O  
ATOM   2145  CB  ASP A 315      21.522  -0.358  -1.193  1.00 54.34      A    C  
ATOM   2146  CG  ASP A 315      20.492   0.323  -2.083  1.00 59.60      A    C  
ATOM   2147  OD1 ASP A 315      20.893   1.076  -3.003  1.00 61.16      A    O  
ATOM   2148  OD2 ASP A 315      19.279   0.110  -1.856  1.00 61.43      A    O1-
ATOM   2149  N   SER A 316      24.262   0.352   0.703  1.00 48.08      A    N  
ATOM   2150  CA  SER A 316      25.403  -0.215   1.410  1.00 47.42      A    C  
ATOM   2151  C   SER A 316      25.280  -0.032   2.923  1.00 45.18      A    C  
ATOM   2152  O   SER A 316      25.803  -0.831   3.696  1.00 46.79      A    O  
ATOM   2153  CB  SER A 316      26.697   0.437   0.912  1.00 50.82      A    C  
ATOM   2154  OG  SER A 316      26.707   0.552  -0.507  1.00 52.25      A    O  
ATOM   2155  N   LEU A 317      24.574   1.021   3.330  1.00 43.13      A    N  
ATOM   2156  CA  LEU A 317      24.377   1.349   4.744  1.00 39.57      A    C  
ATOM   2157  C   LEU A 317      23.177   0.641   5.345  1.00 39.61      A    C  
ATOM   2158  O   LEU A 317      23.019   0.622   6.563  1.00 39.14      A    O  
ATOM   2159  CB  LEU A 317      24.166   2.850   4.925  1.00 33.89      A    C  
ATOM   2160  CG  LEU A 317      25.140   3.828   4.279  1.00 29.31      A    C  
ATOM   2161  CD1 LEU A 317      24.617   5.231   4.490  1.00 32.92      A    C  
ATOM   2162  CD2 LEU A 317      26.535   3.669   4.860  1.00 31.23      A    C  
ATOM   2163  N   PHE A 318      22.308   0.120   4.489  1.00 43.76      A    N  
ATOM   2164  CA  PHE A 318      21.107  -0.575   4.933  1.00 47.84      A    C  
ATOM   2165  C   PHE A 318      21.245  -2.070   4.720  1.00 51.34      A    C  
ATOM   2166  O   PHE A 318      21.876  -2.514   3.764  1.00 53.56      A    O  
ATOM   2167  CB  PHE A 318      19.888  -0.113   4.132  1.00 49.10      A    C  
ATOM   2168  CG  PHE A 318      19.504   1.318   4.365  1.00 49.24      A    C  
ATOM   2169  CD1 PHE A 318      18.683   1.664   5.435  1.00 47.21      A    C  
ATOM   2170  CD2 PHE A 318      19.910   2.309   3.475  1.00 48.02      A    C  
ATOM   2171  CE1 PHE A 318      18.265   2.977   5.619  1.00 44.63      A    C  
ATOM   2172  CE2 PHE A 318      19.501   3.635   3.642  1.00 46.27      A    C  
ATOM   2173  CZ  PHE A 318      18.673   3.972   4.716  1.00 46.12      A    C  
ATOM   2174  N   PRO A 319      20.680  -2.873   5.634  1.00 54.48      A    N  
ATOM   2175  CA  PRO A 319      20.780  -4.321   5.451  1.00 55.37      A    C  
ATOM   2176  C   PRO A 319      19.797  -4.687   4.342  1.00 58.15      A    C  
ATOM   2177  O   PRO A 319      18.581  -4.619   4.541  1.00 58.06      A    O  
ATOM   2178  CB  PRO A 319      20.336  -4.867   6.812  1.00 55.43      A    C  
ATOM   2179  CG  PRO A 319      19.375  -3.829   7.305  1.00 52.54      A    C  
ATOM   2180  CD  PRO A 319      20.052  -2.534   6.923  1.00 53.52      A    C  
ATOM   2181  N   ALA A 320      20.320  -4.982   3.153  1.00 57.21      A    N  
ATOM   2182  CA  ALA A 320      19.476  -5.330   2.019  1.00 56.19      A    C  
ATOM   2183  C   ALA A 320      19.851  -6.703   1.458  1.00 54.78      A    C  
ATOM   2184  O   ALA A 320      20.195  -6.845   0.285  1.00 57.38      A    O  
ATOM   2185  CB  ALA A 320      19.561  -4.248   0.936  1.00 55.29      A    C  
ATOM   2186  N   ASP A 321      19.824  -7.704   2.329  1.00 50.32      A    N  
ATOM   2187  CA  ASP A 321      20.144  -9.067   1.937  1.00 45.64      A    C  
ATOM   2188  C   ASP A 321      18.856  -9.812   1.617  1.00 40.97      A    C  
ATOM   2189  O   ASP A 321      18.685 -10.336   0.518  1.00 46.62      A    O  
ATOM   2190  CB  ASP A 321      20.989  -9.787   3.019  1.00 49.32      A    C  
ATOM   2191  CG  ASP A 321      20.381  -9.728   4.442  1.00 50.68      A    C  
ATOM   2192  OD1 ASP A 321      19.445  -8.946   4.715  1.00 49.45      A    O  
ATOM   2193  OD2 ASP A 321      20.877 -10.475   5.312  1.00 52.95      A    O1-
ATOM   2194  N   SER A 322      17.929  -9.794   2.564  1.00 33.74      A    N  
ATOM   2195  CA  SER A 322      16.642 -10.447   2.418  1.00 25.86      A    C  
ATOM   2196  C   SER A 322      15.728  -9.589   1.553  1.00 26.13      A    C  
ATOM   2197  O   SER A 322      16.040  -8.436   1.246  1.00 28.50      A    O  
ATOM   2198  CB  SER A 322      16.027 -10.626   3.804  1.00 22.91      A    C  
ATOM   2199  OG  SER A 322      14.616 -10.751   3.751  1.00 25.57      A    O  
ATOM   2200  N   GLU A 323      14.586 -10.144   1.179  1.00 23.65      A    N  
ATOM   2201  CA  GLU A 323      13.633  -9.402   0.385  1.00 23.60      A    C  
ATOM   2202  C   GLU A 323      12.900  -8.449   1.324  1.00 23.17      A    C  
ATOM   2203  O   GLU A 323      12.491  -7.358   0.923  1.00 22.51      A    O  
ATOM   2204  CB  GLU A 323      12.661 -10.351  -0.309  1.00 26.51      A    C  
ATOM   2205  CG  GLU A 323      11.962  -9.742  -1.519  1.00 30.86      A    C  
ATOM   2206  CD  GLU A 323      12.908  -9.419  -2.668  1.00 30.15      A    C  
ATOM   2207  OE1 GLU A 323      13.270 -10.332  -3.443  1.00 21.73      A    O  
ATOM   2208  OE2 GLU A 323      13.278  -8.234  -2.803  1.00 34.50      A    O1-
ATOM   2209  N   HIS A 324      12.768  -8.860   2.585  1.00 21.20      A    N  
ATOM   2210  CA  HIS A 324      12.113  -8.058   3.621  1.00 15.99      A    C  
ATOM   2211  C   HIS A 324      12.948  -6.814   3.888  1.00 11.78      A    C  
ATOM   2212  O   HIS A 324      12.423  -5.711   4.045  1.00  8.94      A    O  
ATOM   2213  CB  HIS A 324      11.994  -8.873   4.913  1.00 20.85      A    C  
ATOM   2214  CG  HIS A 324      11.384  -8.113   6.055  1.00 18.10      A    C  
ATOM   2215  CD2 HIS A 324      10.096  -7.928   6.418  1.00 15.13      A    C  
ATOM   2216  ND1 HIS A 324      12.149  -7.457   7.003  1.00 10.86      A    N  
ATOM   2217  CE1 HIS A 324      11.352  -6.902   7.896  1.00 13.28      A    C  
ATOM   2218  NE2 HIS A 324      10.100  -7.172   7.570  1.00 12.29      A    N  
ATOM   2219  N   ASN A 325      14.257  -7.009   3.928  1.00 11.30      A    N  
ATOM   2220  CA  ASN A 325      15.209  -5.939   4.161  1.00 17.60      A    C  
ATOM   2221  C   ASN A 325      15.390  -4.979   2.981  1.00 21.99      A    C  
ATOM   2222  O   ASN A 325      15.794  -3.820   3.163  1.00 22.91      A    O  
ATOM   2223  CB  ASN A 325      16.544  -6.539   4.604  1.00 12.16      A    C  
ATOM   2224  CG  ASN A 325      16.468  -7.128   6.002  1.00 15.67      A    C  
ATOM   2225  ND2 ASN A 325      17.591  -7.638   6.501  1.00 10.27      A    N  
ATOM   2226  OD1 ASN A 325      15.405  -7.107   6.635  1.00  8.60      A    O  
ATOM   2227  N   LYS A 326      15.065  -5.457   1.782  1.00 24.22      A    N  
ATOM   2228  CA  LYS A 326      15.161  -4.653   0.566  1.00 17.35      A    C  
ATOM   2229  C   LYS A 326      14.007  -3.653   0.552  1.00 13.55      A    C  
ATOM   2230  O   LYS A 326      14.197  -2.472   0.274  1.00 16.27      A    O  
ATOM   2231  CB  LYS A 326      15.106  -5.547  -0.673  1.00 19.98      A    C  
ATOM   2232  CG  LYS A 326      16.404  -6.278  -0.953  1.00 18.76      A    C  
ATOM   2233  CD  LYS A 326      16.258  -7.200  -2.145  1.00 22.04      A    C  
ATOM   2234  CE  LYS A 326      17.587  -7.384  -2.845  1.00 22.95      A    C  
ATOM   2235  NZ  LYS A 326      18.646  -7.919  -1.948  1.00 27.98      A    N1+
ATOM   2236  N   LEU A 327      12.814  -4.123   0.886  1.00  9.22      A    N  
ATOM   2237  CA  LEU A 327      11.652  -3.264   0.929  1.00  9.91      A    C  
ATOM   2238  C   LEU A 327      11.778  -2.268   2.087  1.00 20.87      A    C  
ATOM   2239  O   LEU A 327      11.535  -1.074   1.903  1.00 30.80      A    O  
ATOM   2240  CB  LEU A 327      10.388  -4.095   1.081  1.00  6.08      A    C  
ATOM   2241  CG  LEU A 327       9.078  -3.313   1.102  1.00  7.00      A    C  
ATOM   2242  CD1 LEU A 327       8.926  -2.523  -0.197  1.00 11.70      A    C  
ATOM   2243  CD2 LEU A 327       7.912  -4.257   1.283  1.00  3.79      A    C  
ATOM   2244  N   LYS A 328      12.184  -2.748   3.264  1.00 21.08      A    N  
ATOM   2245  CA  LYS A 328      12.355  -1.892   4.442  1.00 16.85      A    C  
ATOM   2246  C   LYS A 328      13.430  -0.822   4.221  1.00 15.14      A    C  
ATOM   2247  O   LYS A 328      13.301   0.301   4.708  1.00  8.24      A    O  
ATOM   2248  CB  LYS A 328      12.696  -2.735   5.684  1.00 17.14      A    C  
ATOM   2249  CG  LYS A 328      11.504  -3.484   6.280  1.00 14.93      A    C  
ATOM   2250  CD  LYS A 328      10.400  -2.512   6.655  1.00 19.27      A    C  
ATOM   2251  CE  LYS A 328       9.107  -3.215   7.000  1.00 24.20      A    C  
ATOM   2252  NZ  LYS A 328       7.980  -2.256   7.201  1.00 25.97      A    N1+
ATOM   2253  N   ALA A 329      14.466  -1.169   3.458  1.00 16.08      A    N  
ATOM   2254  CA  ALA A 329      15.559  -0.247   3.154  1.00 16.65      A    C  
ATOM   2255  C   ALA A 329      15.107   0.890   2.240  1.00 18.51      A    C  
ATOM   2256  O   ALA A 329      15.727   1.955   2.224  1.00 19.92      A    O  
ATOM   2257  CB  ALA A 329      16.728  -0.983   2.536  1.00 11.60      A    C  
ATOM   2258  N   SER A 330      14.032   0.665   1.483  1.00 17.05      A    N  
ATOM   2259  CA  SER A 330      13.492   1.682   0.593  1.00 20.72      A    C  
ATOM   2260  C   SER A 330      12.582   2.571   1.438  1.00 25.16      A    C  
ATOM   2261  O   SER A 330      12.632   3.806   1.359  1.00 26.12      A    O  
ATOM   2262  CB  SER A 330      12.709   1.041  -0.564  1.00 16.62      A    C  
ATOM   2263  OG  SER A 330      11.330   0.865  -0.254  1.00 14.39      A    O  
ATOM   2264  N   GLN A 331      11.783   1.921   2.281  1.00 24.88      A    N  
ATOM   2265  CA  GLN A 331      10.859   2.601   3.181  1.00 22.50      A    C  
ATOM   2266  C   GLN A 331      11.593   3.539   4.135  1.00 20.27      A    C  
ATOM   2267  O   GLN A 331      11.173   4.679   4.335  1.00 20.21      A    O  
ATOM   2268  CB  GLN A 331      10.076   1.578   3.998  1.00 21.35      A    C  
ATOM   2269  CG  GLN A 331       9.168   0.704   3.176  1.00 16.71      A    C  
ATOM   2270  CD  GLN A 331       8.243  -0.125   4.030  1.00 18.69      A    C  
ATOM   2271  NE2 GLN A 331       7.083  -0.463   3.487  1.00 16.21      A    N  
ATOM   2272  OE1 GLN A 331       8.565  -0.462   5.162  1.00 19.08      A    O  
ATOM   2273  N   ALA A 332      12.695   3.052   4.702  1.00 19.16      A    N  
ATOM   2274  CA  ALA A 332      13.504   3.819   5.638  1.00 18.51      A    C  
ATOM   2275  C   ALA A 332      14.003   5.079   4.952  1.00 22.58      A    C  
ATOM   2276  O   ALA A 332      13.822   6.189   5.458  1.00 22.84      A    O  
ATOM   2277  CB  ALA A 332      14.683   2.989   6.106  1.00 12.00      A    C  
ATOM   2278  N   ARG A 333      14.551   4.887   3.754  1.00 25.28      A    N  
ATOM   2279  CA  ARG A 333      15.099   5.954   2.932  1.00 20.25      A    C  
ATOM   2280  C   ARG A 333      14.001   6.935   2.535  1.00 20.63      A    C  
ATOM   2281  O   ARG A 333      14.237   8.141   2.470  1.00 25.50      A    O  
ATOM   2282  CB  ARG A 333      15.771   5.355   1.694  1.00 18.39      A    C  
ATOM   2283  CG  ARG A 333      16.568   6.342   0.859  1.00 21.60      A    C  
ATOM   2284  CD  ARG A 333      17.138   5.685  -0.393  1.00 28.44      A    C  
ATOM   2285  NE  ARG A 333      18.198   4.725  -0.094  1.00 31.11      A    N  
ATOM   2286  CZ  ARG A 333      18.233   3.470  -0.536  1.00 27.42      A    C  
ATOM   2287  NH1 ARG A 333      17.263   2.991  -1.302  1.00 28.88      A    N1+
ATOM   2288  NH2 ARG A 333      19.250   2.689  -0.210  1.00 26.70      A    N  
ATOM   2289  N   ASP A 334      12.784   6.434   2.351  1.00 13.59      A    N  
ATOM   2290  CA  ASP A 334      11.664   7.285   1.979  1.00 11.95      A    C  
ATOM   2291  C   ASP A 334      11.252   8.206   3.128  1.00 16.82      A    C  
ATOM   2292  O   ASP A 334      10.777   9.321   2.888  1.00 18.85      A    O  
ATOM   2293  CB  ASP A 334      10.468   6.445   1.550  1.00  7.85      A    C  
ATOM   2294  CG  ASP A 334       9.282   7.290   1.142  1.00  8.99      A    C  
ATOM   2295  OD1 ASP A 334       9.441   8.183   0.281  1.00 27.05      A    O  
ATOM   2296  OD2 ASP A 334       8.170   7.059   1.659  1.00 15.33      A    O1-
ATOM   2297  N   LEU A 335      11.384   7.716   4.365  1.00 16.05      A    N  
ATOM   2298  CA  LEU A 335      11.040   8.487   5.561  1.00 11.34      A    C  
ATOM   2299  C   LEU A 335      12.091   9.561   5.731  1.00 12.11      A    C  
ATOM   2300  O   LEU A 335      11.764  10.724   5.939  1.00 13.48      A    O  
ATOM   2301  CB  LEU A 335      11.021   7.591   6.793  1.00 15.56      A    C  
ATOM   2302  CG  LEU A 335      10.636   8.208   8.144  1.00 13.24      A    C  
ATOM   2303  CD1 LEU A 335       9.222   8.793   8.093  1.00 12.51      A    C  
ATOM   2304  CD2 LEU A 335      10.728   7.127   9.216  1.00 15.03      A    C  
ATOM   2305  N   LEU A 336      13.357   9.167   5.648  1.00  6.60      A    N  
ATOM   2306  CA  LEU A 336      14.441  10.120   5.743  1.00 12.18      A    C  
ATOM   2307  C   LEU A 336      14.191  11.264   4.753  1.00 17.47      A    C  
ATOM   2308  O   LEU A 336      14.187  12.426   5.152  1.00 22.07      A    O  
ATOM   2309  CB  LEU A 336      15.772   9.457   5.400  1.00  9.65      A    C  
ATOM   2310  CG  LEU A 336      16.546   8.769   6.515  1.00 10.77      A    C  
ATOM   2311  CD1 LEU A 336      17.709   7.958   5.952  1.00  3.08      A    C  
ATOM   2312  CD2 LEU A 336      17.041   9.828   7.476  1.00 13.07      A    C  
ATOM   2313  N   SER A 337      13.852  10.928   3.504  1.00 20.48      A    N  
ATOM   2314  CA  SER A 337      13.634  11.931   2.467  1.00 19.10      A    C  
ATOM   2315  C   SER A 337      12.526  12.898   2.832  1.00 17.71      A    C  
ATOM   2316  O   SER A 337      12.492  14.026   2.346  1.00 19.99      A    O  
ATOM   2317  CB  SER A 337      13.355  11.268   1.101  1.00 14.57      A    C  
ATOM   2318  OG  SER A 337      12.003  10.864   0.951  1.00 10.68      A    O  
ATOM   2319  N   LYS A 338      11.622  12.458   3.697  1.00 19.06      A    N  
ATOM   2320  CA  LYS A 338      10.510  13.295   4.113  1.00 18.41      A    C  
ATOM   2321  C   LYS A 338      10.745  14.025   5.432  1.00 16.78      A    C  
ATOM   2322  O   LYS A 338       9.962  14.894   5.810  1.00 16.88      A    O  
ATOM   2323  CB  LYS A 338       9.226  12.474   4.158  1.00 20.76      A    C  
ATOM   2324  CG  LYS A 338       8.753  12.035   2.779  1.00 27.42      A    C  
ATOM   2325  CD  LYS A 338       7.577  11.089   2.859  1.00 29.81      A    C  
ATOM   2326  CE  LYS A 338       7.151  10.667   1.468  1.00 31.71      A    C  
ATOM   2327  NZ  LYS A 338       6.203   9.523   1.532  1.00 40.40      A    N1+
ATOM   2328  N   MET A 339      11.827  13.682   6.125  1.00 15.75      A    N  
ATOM   2329  CA  MET A 339      12.147  14.332   7.392  1.00 15.82      A    C  
ATOM   2330  C   MET A 339      13.246  15.361   7.206  1.00 14.58      A    C  
ATOM   2331  O   MET A 339      13.191  16.439   7.780  1.00 14.57      A    O  
ATOM   2332  CB  MET A 339      12.557  13.311   8.454  1.00 15.62      A    C  
ATOM   2333  CG  MET A 339      11.415  12.471   8.967  1.00 12.99      A    C  
ATOM   2334  SD  MET A 339      11.978  11.311  10.204  1.00 15.91      A    S  
ATOM   2335  CE  MET A 339      10.503  11.137  11.137  1.00 25.09      A    C  
ATOM   2336  N   LEU A 340      14.232  15.021   6.386  1.00 16.07      A    N  
ATOM   2337  CA  LEU A 340      15.337  15.908   6.102  1.00 13.43      A    C  
ATOM   2338  C   LEU A 340      14.991  16.804   4.913  1.00 20.03      A    C  
ATOM   2339  O   LEU A 340      15.582  16.697   3.832  1.00 18.62      A    O  
ATOM   2340  CB  LEU A 340      16.607  15.108   5.833  1.00 14.55      A    C  
ATOM   2341  CG  LEU A 340      17.166  14.396   7.062  1.00  9.85      A    C  
ATOM   2342  CD1 LEU A 340      18.269  13.443   6.662  1.00 15.43      A    C  
ATOM   2343  CD2 LEU A 340      17.693  15.410   8.054  1.00 10.65      A    C  
ATOM   2344  N   VAL A 341      13.975  17.639   5.121  1.00 17.24      A    N  
ATOM   2345  CA  VAL A 341      13.504  18.612   4.147  1.00 21.90      A    C  
ATOM   2346  C   VAL A 341      13.746  19.965   4.818  1.00 24.44      A    C  
ATOM   2347  O   VAL A 341      13.358  20.166   5.973  1.00 21.02      A    O  
ATOM   2348  CB  VAL A 341      12.000  18.443   3.875  1.00 21.91      A    C  
ATOM   2349  CG1 VAL A 341      11.549  19.452   2.838  1.00 25.22      A    C  
ATOM   2350  CG2 VAL A 341      11.703  17.024   3.410  1.00 17.15      A    C  
ATOM   2351  N   ILE A 342      14.377  20.897   4.109  1.00 24.60      A    N  
ATOM   2352  CA  ILE A 342      14.681  22.204   4.699  1.00 21.04      A    C  
ATOM   2353  C   ILE A 342      13.475  23.089   4.965  1.00 21.31      A    C  
ATOM   2354  O   ILE A 342      13.421  23.766   5.984  1.00 25.27      A    O  
ATOM   2355  CB  ILE A 342      15.715  22.983   3.865  1.00 18.19      A    C  
ATOM   2356  CG1 ILE A 342      16.970  22.124   3.664  1.00 13.17      A    C  
ATOM   2357  CG2 ILE A 342      16.087  24.279   4.572  1.00 13.29      A    C  
ATOM   2358  CD1 ILE A 342      18.053  22.821   2.866  1.00 13.24      A    C  
ATOM   2359  N   ASP A 343      12.494  23.049   4.072  1.00 22.52      A    N  
ATOM   2360  CA  ASP A 343      11.303  23.867   4.213  1.00 21.50      A    C  
ATOM   2361  C   ASP A 343      10.285  23.180   5.111  1.00 20.47      A    C  
ATOM   2362  O   ASP A 343       9.784  22.113   4.785  1.00 22.68      A    O  
ATOM   2363  CB  ASP A 343      10.704  24.154   2.825  1.00 26.19      A    C  
ATOM   2364  CG  ASP A 343       9.620  25.225   2.854  1.00 30.96      A    C  
ATOM   2365  OD1 ASP A 343       9.707  26.160   3.684  1.00 34.87      A    O  
ATOM   2366  OD2 ASP A 343       8.677  25.136   2.039  1.00 35.06      A    O1-
ATOM   2367  N   PRO A 344       9.970  23.788   6.264  1.00 27.06      A    N  
ATOM   2368  CA  PRO A 344       9.001  23.266   7.239  1.00 23.29      A    C  
ATOM   2369  C   PRO A 344       7.631  23.018   6.619  1.00 22.09      A    C  
ATOM   2370  O   PRO A 344       6.877  22.165   7.092  1.00 22.95      A    O  
ATOM   2371  CB  PRO A 344       8.929  24.386   8.283  1.00 23.65      A    C  
ATOM   2372  CG  PRO A 344      10.288  25.016   8.210  1.00 21.20      A    C  
ATOM   2373  CD  PRO A 344      10.560  25.054   6.739  1.00 28.43      A    C  
ATOM   2374  N   ALA A 345       7.302  23.794   5.586  1.00 19.10      A    N  
ATOM   2375  CA  ALA A 345       6.022  23.670   4.892  1.00 18.85      A    C  
ATOM   2376  C   ALA A 345       5.984  22.425   4.024  1.00 17.38      A    C  
ATOM   2377  O   ALA A 345       4.918  21.934   3.670  1.00 15.74      A    O  
ATOM   2378  CB  ALA A 345       5.750  24.907   4.053  1.00 20.59      A    C  
ATOM   2379  N   LYS A 346       7.161  21.940   3.657  1.00 20.18      A    N  
ATOM   2380  CA  LYS A 346       7.272  20.735   2.856  1.00 29.96      A    C  
ATOM   2381  C   LYS A 346       7.747  19.553   3.723  1.00 32.59      A    C  
ATOM   2382  O   LYS A 346       7.825  18.420   3.247  1.00 35.40      A    O  
ATOM   2383  CB  LYS A 346       8.236  20.965   1.684  1.00 31.70      A    C  
ATOM   2384  CG  LYS A 346       7.757  22.017   0.691  1.00 35.24      A    C  
ATOM   2385  CD  LYS A 346       8.772  22.213  -0.434  1.00 39.13      A    C  
ATOM   2386  CE  LYS A 346       8.289  23.244  -1.465  1.00 41.80      A    C  
ATOM   2387  NZ  LYS A 346       7.056  22.829  -2.200  1.00 37.54      A    N1+
ATOM   2388  N   ARG A 347       8.032  19.815   4.998  1.00 28.61      A    N  
ATOM   2389  CA  ARG A 347       8.498  18.765   5.894  1.00 26.41      A    C  
ATOM   2390  C   ARG A 347       7.342  18.007   6.540  1.00 24.61      A    C  
ATOM   2391  O   ARG A 347       6.358  18.609   6.979  1.00 23.18      A    O  
ATOM   2392  CB  ARG A 347       9.412  19.347   6.969  1.00 27.10      A    C  
ATOM   2393  CG  ARG A 347      10.236  18.306   7.693  1.00 23.71      A    C  
ATOM   2394  CD  ARG A 347      11.039  18.915   8.814  1.00 20.63      A    C  
ATOM   2395  NE  ARG A 347      11.984  19.919   8.334  1.00 20.30      A    N  
ATOM   2396  CZ  ARG A 347      12.309  21.023   9.002  1.00 17.79      A    C  
ATOM   2397  NH1 ARG A 347      11.765  21.271  10.185  1.00 15.67      A    N1+
ATOM   2398  NH2 ARG A 347      13.180  21.878   8.492  1.00 16.36      A    N  
ATOM   2399  N   ILE A 348       7.494  16.684   6.629  1.00 22.60      A    N  
ATOM   2400  CA  ILE A 348       6.481  15.793   7.197  1.00 20.56      A    C  
ATOM   2401  C   ILE A 348       6.162  16.016   8.671  1.00 19.79      A    C  
ATOM   2402  O   ILE A 348       7.040  16.337   9.478  1.00 17.53      A    O  
ATOM   2403  CB  ILE A 348       6.854  14.284   6.974  1.00 20.94      A    C  
ATOM   2404  CG1 ILE A 348       5.645  13.399   7.291  1.00 16.25      A    C  
ATOM   2405  CG2 ILE A 348       8.049  13.874   7.842  1.00 18.48      A    C  
ATOM   2406  CD1 ILE A 348       5.871  11.921   7.004  1.00 23.35      A    C  
ATOM   2407  N   SER A 349       4.892  15.830   9.015  1.00 19.08      A    N  
ATOM   2408  CA  SER A 349       4.439  15.999  10.385  1.00 20.41      A    C  
ATOM   2409  C   SER A 349       4.698  14.733  11.219  1.00 26.67      A    C  
ATOM   2410  O   SER A 349       5.082  13.686  10.683  1.00 27.72      A    O  
ATOM   2411  CB  SER A 349       2.952  16.354  10.394  1.00 17.83      A    C  
ATOM   2412  OG  SER A 349       2.175  15.334   9.804  1.00 14.20      A    O  
ATOM   2413  N   VAL A 350       4.497  14.839  12.532  1.00 23.89      A    N  
ATOM   2414  CA  VAL A 350       4.699  13.730  13.459  1.00 20.94      A    C  
ATOM   2415  C   VAL A 350       3.629  12.672  13.220  1.00 22.78      A    C  
ATOM   2416  O   VAL A 350       3.907  11.470  13.214  1.00 21.73      A    O  
ATOM   2417  CB  VAL A 350       4.582  14.212  14.942  1.00 25.67      A    C  
ATOM   2418  CG1 VAL A 350       4.715  13.035  15.902  1.00 24.94      A    C  
ATOM   2419  CG2 VAL A 350       5.634  15.277  15.258  1.00 24.00      A    C  
ATOM   2420  N   ASP A 351       2.398  13.128  13.018  1.00 22.26      A    N  
ATOM   2421  CA  ASP A 351       1.279  12.225  12.796  1.00 27.24      A    C  
ATOM   2422  C   ASP A 351       1.438  11.447  11.502  1.00 28.00      A    C  
ATOM   2423  O   ASP A 351       1.166  10.250  11.464  1.00 31.60      A    O  
ATOM   2424  CB  ASP A 351      -0.047  12.992  12.816  1.00 30.98      A    C  
ATOM   2425  CG  ASP A 351      -0.374  13.583  14.194  1.00 36.22      A    C  
ATOM   2426  OD1 ASP A 351       0.523  13.683  15.061  1.00 36.81      A    O  
ATOM   2427  OD2 ASP A 351      -1.545  13.956  14.414  1.00 41.42      A    O1-
ATOM   2428  N   ASP A 352       1.918  12.107  10.452  1.00 25.54      A    N  
ATOM   2429  CA  ASP A 352       2.107  11.431   9.169  1.00 23.63      A    C  
ATOM   2430  C   ASP A 352       3.330  10.532   9.173  1.00 22.30      A    C  
ATOM   2431  O   ASP A 352       3.361   9.515   8.478  1.00 21.84      A    O  
ATOM   2432  CB  ASP A 352       2.191  12.430   8.014  1.00 22.25      A    C  
ATOM   2433  CG  ASP A 352       0.841  13.022   7.640  1.00 20.43      A    C  
ATOM   2434  OD1 ASP A 352      -0.209  12.367   7.863  1.00 19.34      A    O  
ATOM   2435  OD2 ASP A 352       0.837  14.151   7.112  1.00 28.93      A    O1-
ATOM   2436  N   ALA A 353       4.336  10.907   9.954  1.00 24.89      A    N  
ATOM   2437  CA  ALA A 353       5.555  10.109  10.062  1.00 24.70      A    C  
ATOM   2438  C   ALA A 353       5.230   8.843  10.846  1.00 23.31      A    C  
ATOM   2439  O   ALA A 353       5.890   7.826  10.685  1.00 24.29      A    O  
ATOM   2440  CB  ALA A 353       6.668  10.903  10.747  1.00 20.35      A    C  
ATOM   2441  N   LEU A 354       4.188   8.910  11.673  1.00 24.74      A    N  
ATOM   2442  CA  LEU A 354       3.760   7.769  12.467  1.00 22.74      A    C  
ATOM   2443  C   LEU A 354       2.862   6.854  11.647  1.00 25.62      A    C  
ATOM   2444  O   LEU A 354       2.690   5.687  11.991  1.00 29.93      A    O  
ATOM   2445  CB  LEU A 354       3.056   8.233  13.750  1.00 20.01      A    C  
ATOM   2446  CG  LEU A 354       3.986   8.598  14.917  1.00 19.51      A    C  
ATOM   2447  CD1 LEU A 354       3.278   9.398  16.003  1.00 12.95      A    C  
ATOM   2448  CD2 LEU A 354       4.572   7.324  15.485  1.00 20.89      A    C  
ATOM   2449  N   GLN A 355       2.298   7.384  10.562  1.00 25.56      A    N  
ATOM   2450  CA  GLN A 355       1.439   6.601   9.682  1.00 26.42      A    C  
ATOM   2451  C   GLN A 355       2.234   6.033   8.505  1.00 27.27      A    C  
ATOM   2452  O   GLN A 355       1.695   5.324   7.660  1.00 32.78      A    O  
ATOM   2453  CB  GLN A 355       0.260   7.441   9.187  1.00 25.03      A    C  
ATOM   2454  CG  GLN A 355      -0.756   7.782  10.262  1.00 29.12      A    C  
ATOM   2455  CD  GLN A 355      -1.322   6.544  10.930  1.00 36.21      A    C  
ATOM   2456  NE2 GLN A 355      -2.252   5.875  10.248  1.00 41.17      A    N  
ATOM   2457  OE1 GLN A 355      -0.918   6.179  12.037  1.00 37.70      A    O  
ATOM   2458  N   HIS A 356       3.523   6.332   8.478  1.00 23.42      A    N  
ATOM   2459  CA  HIS A 356       4.420   5.863   7.432  1.00 22.71      A    C  
ATOM   2460  C   HIS A 356       4.614   4.349   7.624  1.00 28.03      A    C  
ATOM   2461  O   HIS A 356       4.728   3.883   8.753  1.00 27.09      A    O  
ATOM   2462  CB  HIS A 356       5.758   6.602   7.585  1.00 21.99      A    C  
ATOM   2463  CG  HIS A 356       6.730   6.356   6.476  1.00 19.91      A    C  
ATOM   2464  CD2 HIS A 356       7.715   5.437   6.337  1.00 23.11      A    C  
ATOM   2465  ND1 HIS A 356       6.802   7.163   5.362  1.00 26.91      A    N  
ATOM   2466  CE1 HIS A 356       7.792   6.756   4.590  1.00 23.32      A    C  
ATOM   2467  NE2 HIS A 356       8.363   5.710   5.159  1.00 19.25      A    N  
ATOM   2468  N   PRO A 357       4.669   3.573   6.523  1.00 29.77      A    N  
ATOM   2469  CA  PRO A 357       4.849   2.114   6.509  1.00 25.46      A    C  
ATOM   2470  C   PRO A 357       6.053   1.568   7.290  1.00 25.37      A    C  
ATOM   2471  O   PRO A 357       6.027   0.415   7.728  1.00 28.62      A    O  
ATOM   2472  CB  PRO A 357       4.978   1.801   5.013  1.00 26.09      A    C  
ATOM   2473  CG  PRO A 357       5.450   3.097   4.413  1.00 22.98      A    C  
ATOM   2474  CD  PRO A 357       4.578   4.072   5.141  1.00 30.71      A    C  
ATOM   2475  N   TYR A 358       7.117   2.358   7.425  1.00 24.82      A    N  
ATOM   2476  CA  TYR A 358       8.306   1.919   8.163  1.00 21.55      A    C  
ATOM   2477  C   TYR A 358       8.136   2.088   9.678  1.00 21.47      A    C  
ATOM   2478  O   TYR A 358       8.842   1.450  10.453  1.00 15.64      A    O  
ATOM   2479  CB  TYR A 358       9.546   2.693   7.707  1.00 13.35      A    C  
ATOM   2480  CG  TYR A 358      10.856   2.173   8.271  1.00 15.29      A    C  
ATOM   2481  CD1 TYR A 358      11.389   0.962   7.838  1.00  9.37      A    C  
ATOM   2482  CD2 TYR A 358      11.599   2.923   9.186  1.00  6.75      A    C  
ATOM   2483  CE1 TYR A 358      12.634   0.514   8.295  1.00 12.90      A    C  
ATOM   2484  CE2 TYR A 358      12.841   2.474   9.641  1.00  4.92      A    C  
ATOM   2485  CZ  TYR A 358      13.351   1.270   9.187  1.00  3.41      A    C  
ATOM   2486  OH  TYR A 358      14.585   0.827   9.601  1.00  9.40      A    O  
ATOM   2487  N   ILE A 359       7.210   2.961  10.081  1.00 22.57      A    N  
ATOM   2488  CA  ILE A 359       6.948   3.241  11.492  1.00 23.66      A    C  
ATOM   2489  C   ILE A 359       5.640   2.649  12.025  1.00 25.03      A    C  
ATOM   2490  O   ILE A 359       5.627   2.011  13.083  1.00 27.94      A    O  
ATOM   2491  CB  ILE A 359       6.913   4.785  11.763  1.00 23.54      A    C  
ATOM   2492  CG1 ILE A 359       8.200   5.469  11.291  1.00 18.97      A    C  
ATOM   2493  CG2 ILE A 359       6.691   5.066  13.242  1.00 23.38      A    C  
ATOM   2494  CD1 ILE A 359       9.422   5.031  12.024  1.00 19.53      A    C  
ATOM   2495  N   ASN A 360       4.559   2.807  11.265  1.00 25.83      A    N  
ATOM   2496  CA  ASN A 360       3.235   2.341  11.669  1.00 28.97      A    C  
ATOM   2497  C   ASN A 360       3.096   0.852  12.011  1.00 28.07      A    C  
ATOM   2498  O   ASN A 360       2.079   0.447  12.572  1.00 29.24      A    O  
ATOM   2499  CB  ASN A 360       2.172   2.751  10.637  1.00 32.13      A    C  
ATOM   2500  CG  ASN A 360       1.789   1.616   9.707  1.00 36.82      A    C  
ATOM   2501  ND2 ASN A 360       0.524   1.206   9.765  1.00 40.04      A    N  
ATOM   2502  OD1 ASN A 360       2.623   1.092   8.968  1.00 35.54      A    O  
ATOM   2503  N   VAL A 361       4.108   0.041  11.713  1.00 26.20      A    N  
ATOM   2504  CA  VAL A 361       4.019  -1.374  12.040  1.00 25.00      A    C  
ATOM   2505  C   VAL A 361       4.011  -1.592  13.558  1.00 25.35      A    C  
ATOM   2506  O   VAL A 361       3.965  -2.730  14.021  1.00 29.09      A    O  
ATOM   2507  CB  VAL A 361       5.157  -2.216  11.395  1.00 25.07      A    C  
ATOM   2508  CG1 VAL A 361       5.162  -2.026   9.880  1.00 26.82      A    C  
ATOM   2509  CG2 VAL A 361       6.500  -1.856  11.985  1.00 26.34      A    C  
ATOM   2510  N   TRP A 362       4.073  -0.504  14.327  1.00 25.81      A    N  
ATOM   2511  CA  TRP A 362       4.054  -0.579  15.794  1.00 22.28      A    C  
ATOM   2512  C   TRP A 362       2.978   0.322  16.389  1.00 23.10      A    C  
ATOM   2513  O   TRP A 362       2.878   0.427  17.603  1.00 25.93      A    O  
ATOM   2514  CB  TRP A 362       5.389  -0.125  16.396  1.00 14.30      A    C  
ATOM   2515  CG  TRP A 362       6.611  -0.762  15.854  1.00 12.11      A    C  
ATOM   2516  CD1 TRP A 362       7.463  -0.232  14.940  1.00 10.39      A    C  
ATOM   2517  CD2 TRP A 362       7.202  -1.992  16.297  1.00 15.12      A    C  
ATOM   2518  CE2 TRP A 362       8.437  -2.125  15.625  1.00 11.85      A    C  
ATOM   2519  CE3 TRP A 362       6.824  -2.982  17.212  1.00 14.92      A    C  
ATOM   2520  NE1 TRP A 362       8.563  -1.041  14.799  1.00 11.84      A    N  
ATOM   2521  CZ2 TRP A 362       9.290  -3.213  15.838  1.00 14.66      A    C  
ATOM   2522  CZ3 TRP A 362       7.667  -4.055  17.424  1.00 14.28      A    C  
ATOM   2523  CH2 TRP A 362       8.890  -4.163  16.743  1.00 12.90      A    C  
ATOM   2524  N   TYR A 363       2.187   0.977  15.545  1.00 29.10      A    N  
ATOM   2525  CA  TYR A 363       1.151   1.892  16.007  1.00 32.54      A    C  
ATOM   2526  C   TYR A 363       0.277   1.293  17.096  1.00 34.54      A    C  
ATOM   2527  O   TYR A 363      -0.146   0.137  17.005  1.00 36.71      A    O  
ATOM   2528  CB  TYR A 363       0.286   2.356  14.836  1.00 33.45      A    C  
ATOM   2529  CG  TYR A 363      -0.533   3.590  15.136  1.00 37.46      A    C  
ATOM   2530  CD1 TYR A 363       0.014   4.864  14.986  1.00 38.36      A    C  
ATOM   2531  CD2 TYR A 363      -1.861   3.491  15.551  1.00 36.31      A    C  
ATOM   2532  CE1 TYR A 363      -0.741   6.007  15.239  1.00 35.95      A    C  
ATOM   2533  CE2 TYR A 363      -2.623   4.631  15.805  1.00 34.69      A    C  
ATOM   2534  CZ  TYR A 363      -2.059   5.881  15.646  1.00 36.93      A    C  
ATOM   2535  OH  TYR A 363      -2.828   6.995  15.884  1.00 35.93      A    O  
ATOM   2536  N   ASP A 364       0.024   2.088  18.133  1.00 38.80      A    N  
ATOM   2537  CA  ASP A 364      -0.794   1.674  19.271  1.00 42.92      A    C  
ATOM   2538  C   ASP A 364      -1.470   2.927  19.811  1.00 44.13      A    C  
ATOM   2539  O   ASP A 364      -0.797   3.861  20.236  1.00 42.80      A    O  
ATOM   2540  CB  ASP A 364       0.099   1.029  20.344  1.00 46.81      A    C  
ATOM   2541  CG  ASP A 364      -0.690   0.380  21.489  1.00 50.95      A    C  
ATOM   2542  OD1 ASP A 364      -1.890   0.685  21.682  1.00 49.91      A    O  
ATOM   2543  OD2 ASP A 364      -0.093  -0.440  22.217  1.00 53.25      A    O1-
ATOM   2544  N   PRO A 365      -2.811   2.960  19.791  1.00 45.60      A    N  
ATOM   2545  CA  PRO A 365      -3.646   4.067  20.265  1.00 47.86      A    C  
ATOM   2546  C   PRO A 365      -3.292   4.625  21.642  1.00 48.20      A    C  
ATOM   2547  O   PRO A 365      -3.327   5.838  21.853  1.00 47.66      A    O  
ATOM   2548  CB  PRO A 365      -5.041   3.450  20.256  1.00 48.88      A    C  
ATOM   2549  CG  PRO A 365      -4.985   2.591  19.047  1.00 50.20      A    C  
ATOM   2550  CD  PRO A 365      -3.657   1.891  19.233  1.00 47.93      A    C  
ATOM   2551  N   ALA A 366      -2.950   3.745  22.575  1.00 47.25      A    N  
ATOM   2552  CA  ALA A 366      -2.599   4.186  23.917  1.00 49.62      A    C  
ATOM   2553  C   ALA A 366      -1.233   4.872  23.950  1.00 49.58      A    C  
ATOM   2554  O   ALA A 366      -1.025   5.831  24.697  1.00 52.40      A    O  
ATOM   2555  CB  ALA A 366      -2.631   3.009  24.890  1.00 51.23      A    C  
ATOM   2556  N   GLU A 367      -0.307   4.409  23.120  1.00 45.46      A    N  
ATOM   2557  CA  GLU A 367       1.025   5.006  23.087  1.00 42.07      A    C  
ATOM   2558  C   GLU A 367       1.072   6.293  22.271  1.00 43.40      A    C  
ATOM   2559  O   GLU A 367       1.676   7.271  22.702  1.00 43.28      A    O  
ATOM   2560  CB  GLU A 367       2.040   4.003  22.553  1.00 40.00      A    C  
ATOM   2561  CG  GLU A 367       2.030   2.688  23.304  1.00 40.37      A    C  
ATOM   2562  CD  GLU A 367       2.899   1.627  22.664  1.00 41.41      A    C  
ATOM   2563  OE1 GLU A 367       3.304   1.790  21.495  1.00 42.28      A    O  
ATOM   2564  OE2 GLU A 367       3.175   0.614  23.329  1.00 43.45      A    O1-
ATOM   2565  N   VAL A 368       0.410   6.310  21.115  1.00 43.11      A    N  
ATOM   2566  CA  VAL A 368       0.417   7.500  20.268  1.00 42.75      A    C  
ATOM   2567  C   VAL A 368      -0.531   8.585  20.756  1.00 42.69      A    C  
ATOM   2568  O   VAL A 368      -0.116   9.721  20.967  1.00 45.42      A    O  
ATOM   2569  CB  VAL A 368       0.109   7.178  18.791  1.00 42.81      A    C  
ATOM   2570  CG1 VAL A 368       0.051   8.464  17.974  1.00 38.41      A    C  
ATOM   2571  CG2 VAL A 368       1.176   6.255  18.221  1.00 46.10      A    C  
ATOM   2572  N   GLU A 369      -1.809   8.258  20.901  1.00 42.51      A    N  
ATOM   2573  CA  GLU A 369      -2.760   9.244  21.385  1.00 46.23      A    C  
ATOM   2574  C   GLU A 369      -3.069   9.103  22.872  1.00 46.71      A    C  
ATOM   2575  O   GLU A 369      -4.190   8.774  23.272  1.00 47.55      A    O  
ATOM   2576  CB  GLU A 369      -4.037   9.265  20.546  1.00 49.84      A    C  
ATOM   2577  CG  GLU A 369      -4.372   7.963  19.856  1.00 57.22      A    C  
ATOM   2578  CD  GLU A 369      -4.610   8.149  18.371  1.00 60.57      A    C  
ATOM   2579  OE1 GLU A 369      -3.992   9.065  17.781  1.00 63.85      A    O  
ATOM   2580  OE2 GLU A 369      -5.411   7.385  17.792  1.00 63.00      A    O1-
ATOM   2581  N   ALA A 370      -2.049   9.342  23.684  1.00 46.43      A    N  
ATOM   2582  CA  ALA A 370      -2.191   9.287  25.129  1.00 48.84      A    C  
ATOM   2583  C   ALA A 370      -2.650  10.685  25.562  1.00 51.43      A    C  
ATOM   2584  O   ALA A 370      -2.362  11.677  24.883  1.00 53.98      A    O  
ATOM   2585  CB  ALA A 370      -0.858   8.924  25.774  1.00 45.98      A    C  
ATOM   2586  N   PRO A 371      -3.402  10.773  26.674  1.00 52.66      A    N  
ATOM   2587  CA  PRO A 371      -3.881  12.075  27.156  1.00 52.48      A    C  
ATOM   2588  C   PRO A 371      -2.828  12.953  27.834  1.00 53.52      A    C  
ATOM   2589  O   PRO A 371      -2.028  12.477  28.642  1.00 54.16      A    O  
ATOM   2590  CB  PRO A 371      -5.007  11.677  28.115  1.00 52.32      A    C  
ATOM   2591  CG  PRO A 371      -4.514  10.377  28.690  1.00 51.42      A    C  
ATOM   2592  CD  PRO A 371      -3.938   9.667  27.482  1.00 50.83      A    C  
ATOM   2593  N   PRO A 372      -2.757  14.232  27.437  1.00 56.35      A    N  
ATOM   2594  CA  PRO A 372      -1.846  15.269  27.932  1.00 57.49      A    C  
ATOM   2595  C   PRO A 372      -2.494  16.002  29.119  1.00 59.84      A    C  
ATOM   2596  O   PRO A 372      -3.712  15.973  29.279  1.00 60.75      A    O  
ATOM   2597  CB  PRO A 372      -1.720  16.199  26.736  1.00 58.23      A    C  
ATOM   2598  CG  PRO A 372      -3.122  16.173  26.177  1.00 57.24      A    C  
ATOM   2599  CD  PRO A 372      -3.446  14.694  26.207  1.00 56.74      A    C  
ATOM   2600  N   PRO A 373      -1.687  16.662  29.959  1.00 61.31      A    N  
ATOM   2601  CA  PRO A 373      -2.146  17.415  31.133  1.00 63.03      A    C  
ATOM   2602  C   PRO A 373      -2.999  18.632  30.772  1.00 65.29      A    C  
ATOM   2603  O   PRO A 373      -4.226  18.558  30.997  1.00 68.11      A    O  
ATOM   2604  CB  PRO A 373      -0.839  17.843  31.794  1.00 64.43      A    C  
ATOM   2605  CG  PRO A 373       0.085  17.999  30.623  1.00 61.85      A    C  
ATOM   2606  CD  PRO A 373      -0.219  16.749  29.838  1.00 61.00      A    C  
ATOM   2607  N   GLN A 379       2.296  26.575  35.879  1.00 62.81      A    N  
ATOM   2608  CA  GLN A 379       1.633  27.826  35.420  1.00 62.73      A    C  
ATOM   2609  C   GLN A 379       2.527  28.447  34.366  1.00 62.47      A    C  
ATOM   2610  O   GLN A 379       3.747  28.435  34.518  1.00 63.20      A    O  
ATOM   2611  CB  GLN A 379       1.444  28.783  36.579  1.00 64.68      A    C  
ATOM   2612  N   LEU A 380       1.907  28.993  33.318  1.00 60.69      A    N  
ATOM   2613  CA  LEU A 380       2.605  29.623  32.186  1.00 59.18      A    C  
ATOM   2614  C   LEU A 380       4.068  29.986  32.445  1.00 59.37      A    C  
ATOM   2615  O   LEU A 380       4.401  31.076  32.909  1.00 59.74      A    O  
ATOM   2616  CB  LEU A 380       1.801  30.812  31.670  1.00 58.64      A    C  
ATOM   2617  CG  LEU A 380       0.405  30.387  31.178  1.00 58.85      A    C  
ATOM   2618  CD1 LEU A 380      -0.211  31.473  30.307  1.00 60.49      A    C  
ATOM   2619  CD2 LEU A 380       0.487  29.080  30.392  1.00 56.19      A    C  
ATOM   2620  N   ASP A 381       4.932  29.038  32.093  1.00 58.95      A    N  
ATOM   2621  CA  ASP A 381       6.362  29.147  32.334  1.00 57.68      A    C  
ATOM   2622  C   ASP A 381       7.379  29.397  31.218  1.00 56.94      A    C  
ATOM   2623  O   ASP A 381       8.030  28.475  30.728  1.00 56.62      A    O  
ATOM   2624  CB  ASP A 381       6.821  27.948  33.186  1.00 60.14      A    C  
ATOM   2625  CG  ASP A 381       6.428  26.587  32.585  1.00 63.04      A    C  
ATOM   2626  OD1 ASP A 381       5.536  26.517  31.712  1.00 65.55      A    O  
ATOM   2627  OD2 ASP A 381       7.023  25.566  33.009  1.00 63.06      A    O1-
ATOM   2628  N   GLU A 382       7.527  30.665  30.849  1.00 58.23      A    N  
ATOM   2629  CA  GLU A 382       8.515  31.126  29.857  1.00 59.98      A    C  
ATOM   2630  C   GLU A 382       8.642  32.584  30.353  1.00 61.77      A    C  
ATOM   2631  O   GLU A 382       8.022  33.502  29.807  1.00 60.69      A    O  
ATOM   2632  CB  GLU A 382       7.948  31.059  28.432  1.00 62.05      A    C  
ATOM   2633  CG  GLU A 382       7.158  29.767  28.099  1.00 62.71      A    C  
ATOM   2634  CD  GLU A 382       8.020  28.610  27.545  1.00 60.12      A    C  
ATOM   2635  OE1 GLU A 382       8.840  28.862  26.629  1.00 60.13      A    O  
ATOM   2636  OE2 GLU A 382       7.845  27.440  27.984  1.00 55.34      A    O1-
ATOM   2637  N   ARG A 383       9.359  32.755  31.467  1.00 62.13      A    N  
ATOM   2638  CA  ARG A 383       9.501  34.061  32.118  1.00 59.96      A    C  
ATOM   2639  C   ARG A 383      10.900  34.629  32.390  1.00 58.01      A    C  
ATOM   2640  O   ARG A 383      11.864  34.257  31.726  1.00 57.29      A    O  
ATOM   2641  CB  ARG A 383       8.658  34.057  33.405  1.00 58.72      A    C  
ATOM   2642  CG  ARG A 383       8.159  32.669  33.816  1.00 60.06      A    C  
ATOM   2643  CD  ARG A 383       8.784  32.194  35.108  1.00 62.25      A    C  
ATOM   2644  NE  ARG A 383       7.856  32.365  36.223  1.00 67.90      A    N  
ATOM   2645  CZ  ARG A 383       7.211  31.364  36.813  1.00 68.22      A    C  
ATOM   2646  NH1 ARG A 383       7.396  30.119  36.399  1.00 68.93      A    N1+
ATOM   2647  NH2 ARG A 383       6.340  31.612  37.787  1.00 69.41      A    N  
ATOM   2648  N   GLU A 384      10.996  35.528  33.377  1.00 53.08      A    N  
ATOM   2649  CA  GLU A 384      12.257  36.200  33.723  1.00 50.92      A    C  
ATOM   2650  C   GLU A 384      12.387  36.497  35.236  1.00 46.83      A    C  
ATOM   2651  O   GLU A 384      11.475  37.070  35.832  1.00 47.56      A    O  
ATOM   2652  CB  GLU A 384      12.307  37.507  32.929  1.00 55.89      A    C  
ATOM   2653  CG  GLU A 384      13.668  38.175  32.807  1.00 66.70      A    C  
ATOM   2654  CD  GLU A 384      13.622  39.453  31.958  1.00 73.38      A    C  
ATOM   2655  OE1 GLU A 384      12.543  39.794  31.421  1.00 76.92      A    O  
ATOM   2656  OE2 GLU A 384      14.667  40.122  31.828  1.00 75.65      A    O1-
ATOM   2657  N   HIS A 385      13.528  36.132  35.841  1.00 39.08      A    N  
ATOM   2658  CA  HIS A 385      13.792  36.349  37.281  1.00 23.37      A    C  
ATOM   2659  C   HIS A 385      15.275  36.499  37.601  1.00 21.41      A    C  
ATOM   2660  O   HIS A 385      16.126  36.211  36.763  1.00 22.10      A    O  
ATOM   2661  CB  HIS A 385      13.290  35.174  38.109  1.00 16.45      A    C  
ATOM   2662  CG  HIS A 385      11.819  34.944  38.038  1.00  8.98      A    C  
ATOM   2663  CD2 HIS A 385      11.100  33.926  37.514  1.00 15.10      A    C  
ATOM   2664  ND1 HIS A 385      10.906  35.824  38.570  1.00 14.59      A    N  
ATOM   2665  CE1 HIS A 385       9.681  35.356  38.383  1.00 23.67      A    C  
ATOM   2666  NE2 HIS A 385       9.776  34.199  37.743  1.00 20.58      A    N  
ATOM   2667  N   THR A 386      15.580  36.921  38.829  1.00 22.26      A    N  
ATOM   2668  CA  THR A 386      16.971  37.079  39.276  1.00 24.85      A    C  
ATOM   2669  C   THR A 386      17.433  35.775  39.902  1.00 24.02      A    C  
ATOM   2670  O   THR A 386      16.604  34.932  40.258  1.00 25.00      A    O  
ATOM   2671  CB  THR A 386      17.159  38.230  40.297  1.00 30.48      A    C  
ATOM   2672  CG2 THR A 386      16.749  39.562  39.674  1.00 35.80      A    C  
ATOM   2673  OG1 THR A 386      16.377  37.978  41.475  1.00 34.97      A    O  
ATOM   2674  N   ILE A 387      18.741  35.640  40.112  1.00 23.57      A    N  
ATOM   2675  CA  ILE A 387      19.305  34.404  40.657  1.00 25.53      A    C  
ATOM   2676  C   ILE A 387      18.918  33.990  42.064  1.00 26.81      A    C  
ATOM   2677  O   ILE A 387      19.179  32.858  42.454  1.00 30.18      A    O  
ATOM   2678  CB  ILE A 387      20.852  34.321  40.501  1.00 24.01      A    C  
ATOM   2679  CG1 ILE A 387      21.530  35.542  41.133  1.00 21.26      A    C  
ATOM   2680  CG2 ILE A 387      21.216  34.089  39.031  1.00 26.74      A    C  
ATOM   2681  CD1 ILE A 387      23.042  35.543  41.031  1.00 14.17      A    C  
ATOM   2682  N   GLU A 388      18.328  34.891  42.839  1.00 25.04      A    N  
ATOM   2683  CA  GLU A 388      17.917  34.509  44.173  1.00 23.04      A    C  
ATOM   2684  C   GLU A 388      16.413  34.263  44.178  1.00 22.67      A    C  
ATOM   2685  O   GLU A 388      15.887  33.569  45.048  1.00 26.93      A    O  
ATOM   2686  CB  GLU A 388      18.376  35.538  45.200  1.00 26.13      A    C  
ATOM   2687  CG  GLU A 388      19.918  35.647  45.291  1.00 37.60      A    C  
ATOM   2688  CD  GLU A 388      20.631  34.293  45.458  1.00 40.42      A    C  
ATOM   2689  OE1 GLU A 388      20.658  33.755  46.590  1.00 41.88      A    O  
ATOM   2690  OE2 GLU A 388      21.175  33.766  44.458  1.00 39.83      A    O1-
ATOM   2691  N   GLU A 389      15.734  34.805  43.171  1.00 23.95      A    N  
ATOM   2692  CA  GLU A 389      14.294  34.609  42.992  1.00 22.61      A    C  
ATOM   2693  C   GLU A 389      14.110  33.207  42.425  1.00 22.40      A    C  
ATOM   2694  O   GLU A 389      13.082  32.577  42.650  1.00 24.62      A    O  
ATOM   2695  CB  GLU A 389      13.732  35.584  41.967  1.00 25.77      A    C  
ATOM   2696  CG  GLU A 389      13.558  37.012  42.425  1.00 35.01      A    C  
ATOM   2697  CD  GLU A 389      12.845  37.842  41.368  1.00 38.49      A    C  
ATOM   2698  OE1 GLU A 389      13.515  38.311  40.421  1.00 41.09      A    O  
ATOM   2699  OE2 GLU A 389      11.607  38.004  41.465  1.00 41.88      A    O1-
ATOM   2700  N   TRP A 390      15.085  32.774  41.620  1.00 22.87      A    N  
ATOM   2701  CA  TRP A 390      15.083  31.452  41.002  1.00 20.40      A    C  
ATOM   2702  C   TRP A 390      15.367  30.389  42.064  1.00 23.99      A    C  
ATOM   2703  O   TRP A 390      14.818  29.293  42.011  1.00 26.51      A    O  
ATOM   2704  CB  TRP A 390      16.171  31.355  39.932  1.00 15.47      A    C  
ATOM   2705  CG  TRP A 390      15.798  31.858  38.570  1.00 19.44      A    C  
ATOM   2706  CD1 TRP A 390      16.510  32.741  37.807  1.00 15.66      A    C  
ATOM   2707  CD2 TRP A 390      14.658  31.471  37.784  1.00 16.90      A    C  
ATOM   2708  CE2 TRP A 390      14.754  32.158  36.548  1.00 14.52      A    C  
ATOM   2709  CE3 TRP A 390      13.574  30.611  37.988  1.00 20.06      A    C  
ATOM   2710  NE1 TRP A 390      15.891  32.921  36.597  1.00 17.38      A    N  
ATOM   2711  CZ2 TRP A 390      13.800  32.010  35.538  1.00 11.75      A    C  
ATOM   2712  CZ3 TRP A 390      12.628  30.464  36.987  1.00 12.81      A    C  
ATOM   2713  CH2 TRP A 390      12.747  31.160  35.773  1.00 12.71      A    C  
ATOM   2714  N   LYS A 391      16.247  30.718  43.005  1.00 24.18      A    N  
ATOM   2715  CA  LYS A 391      16.618  29.821  44.089  1.00 22.51      A    C  
ATOM   2716  C   LYS A 391      15.348  29.498  44.867  1.00 22.29      A    C  
ATOM   2717  O   LYS A 391      15.030  28.333  45.116  1.00 22.80      A    O  
ATOM   2718  CB  LYS A 391      17.621  30.528  44.997  1.00 22.81      A    C  
ATOM   2719  CG  LYS A 391      18.229  29.682  46.102  1.00 32.74      A    C  
ATOM   2720  CD  LYS A 391      19.176  30.520  46.960  1.00 34.93      A    C  
ATOM   2721  CE  LYS A 391      19.857  29.667  48.017  1.00 39.04      A    C  
ATOM   2722  NZ  LYS A 391      20.813  30.450  48.854  1.00 44.95      A    N1+
ATOM   2723  N   GLU A 392      14.595  30.541  45.187  1.00 19.10      A    N  
ATOM   2724  CA  GLU A 392      13.356  30.421  45.930  1.00 21.08      A    C  
ATOM   2725  C   GLU A 392      12.349  29.560  45.183  1.00 20.69      A    C  
ATOM   2726  O   GLU A 392      11.701  28.700  45.775  1.00 24.35      A    O  
ATOM   2727  CB  GLU A 392      12.789  31.824  46.184  1.00 24.34      A    C  
ATOM   2728  CG  GLU A 392      11.321  31.885  46.581  1.00 35.14      A    C  
ATOM   2729  CD  GLU A 392      11.102  31.760  48.067  1.00 38.04      A    C  
ATOM   2730  OE1 GLU A 392      11.094  30.622  48.570  1.00 48.37      A    O  
ATOM   2731  OE2 GLU A 392      10.930  32.799  48.732  1.00 43.47      A    O1-
ATOM   2732  N   LEU A 393      12.217  29.793  43.882  1.00 25.19      A    N  
ATOM   2733  CA  LEU A 393      11.273  29.044  43.058  1.00 22.23      A    C  
ATOM   2734  C   LEU A 393      11.652  27.573  42.924  1.00 21.74      A    C  
ATOM   2735  O   LEU A 393      10.785  26.698  42.900  1.00 20.13      A    O  
ATOM   2736  CB  LEU A 393      11.164  29.676  41.670  1.00 26.80      A    C  
ATOM   2737  CG  LEU A 393      10.307  30.935  41.536  1.00 25.48      A    C  
ATOM   2738  CD1 LEU A 393      10.367  31.430  40.105  1.00 22.35      A    C  
ATOM   2739  CD2 LEU A 393       8.875  30.597  41.924  1.00 29.12      A    C  
ATOM   2740  N   ILE A 394      12.950  27.304  42.855  1.00 20.32      A    N  
ATOM   2741  CA  ILE A 394      13.453  25.947  42.718  1.00 19.96      A    C  
ATOM   2742  C   ILE A 394      13.294  25.192  44.028  1.00 22.48      A    C  
ATOM   2743  O   ILE A 394      12.883  24.040  44.035  1.00 21.90      A    O  
ATOM   2744  CB  ILE A 394      14.934  25.957  42.264  1.00 17.19      A    C  
ATOM   2745  CG1 ILE A 394      15.004  26.448  40.815  1.00 13.64      A    C  
ATOM   2746  CG2 ILE A 394      15.585  24.573  42.431  1.00 13.12      A    C  
ATOM   2747  CD1 ILE A 394      16.409  26.548  40.246  1.00 17.23      A    C  
ATOM   2748  N   TYR A 395      13.567  25.867  45.142  1.00 25.79      A    N  
ATOM   2749  CA  TYR A 395      13.444  25.264  46.460  1.00 24.44      A    C  
ATOM   2750  C   TYR A 395      12.000  24.884  46.743  1.00 24.99      A    C  
ATOM   2751  O   TYR A 395      11.718  23.735  47.069  1.00 23.51      A    O  
ATOM   2752  CB  TYR A 395      13.945  26.231  47.528  1.00 28.31      A    C  
ATOM   2753  CG  TYR A 395      14.078  25.629  48.903  1.00 27.27      A    C  
ATOM   2754  CD1 TYR A 395      15.203  24.887  49.251  1.00 27.25      A    C  
ATOM   2755  CD2 TYR A 395      13.107  25.847  49.880  1.00 29.16      A    C  
ATOM   2756  CE1 TYR A 395      15.363  24.379  50.538  1.00 27.52      A    C  
ATOM   2757  CE2 TYR A 395      13.262  25.341  51.176  1.00 25.05      A    C  
ATOM   2758  CZ  TYR A 395      14.391  24.613  51.493  1.00 25.64      A    C  
ATOM   2759  OH  TYR A 395      14.550  24.144  52.771  1.00 31.95      A    O  
ATOM   2760  N   LYS A 396      11.078  25.832  46.583  1.00 28.30      A    N  
ATOM   2761  CA  LYS A 396       9.673  25.551  46.847  1.00 32.87      A    C  
ATOM   2762  C   LYS A 396       9.053  24.530  45.894  1.00 32.33      A    C  
ATOM   2763  O   LYS A 396       7.908  24.115  46.090  1.00 37.35      A    O  
ATOM   2764  CB  LYS A 396       8.842  26.842  46.924  1.00 36.62      A    C  
ATOM   2765  CG  LYS A 396       8.883  27.723  45.688  1.00 42.55      A    C  
ATOM   2766  CD  LYS A 396       7.955  28.937  45.803  1.00 48.54      A    C  
ATOM   2767  CE  LYS A 396       8.292  29.830  46.999  1.00 52.32      A    C  
ATOM   2768  NZ  LYS A 396       7.822  31.238  46.803  1.00 53.39      A    N1+
ATOM   2769  N   GLU A 397       9.808  24.122  44.873  1.00 34.21      A    N  
ATOM   2770  CA  GLU A 397       9.350  23.110  43.919  1.00 31.93      A    C  
ATOM   2771  C   GLU A 397       9.912  21.777  44.389  1.00 29.02      A    C  
ATOM   2772  O   GLU A 397       9.218  20.763  44.384  1.00 28.55      A    O  
ATOM   2773  CB  GLU A 397       9.867  23.389  42.509  1.00 33.43      A    C  
ATOM   2774  CG  GLU A 397       9.273  22.461  41.463  1.00 38.39      A    C  
ATOM   2775  CD  GLU A 397       7.808  22.736  41.216  1.00 44.36      A    C  
ATOM   2776  OE1 GLU A 397       7.458  23.924  41.047  1.00 48.39      A    O  
ATOM   2777  OE2 GLU A 397       7.008  21.774  41.187  1.00 49.32      A    O1-
ATOM   2778  N   VAL A 398      11.176  21.806  44.803  1.00 25.39      A    N  
ATOM   2779  CA  VAL A 398      11.881  20.636  45.300  1.00 24.45      A    C  
ATOM   2780  C   VAL A 398      11.197  20.163  46.569  1.00 33.54      A    C  
ATOM   2781  O   VAL A 398      11.107  18.965  46.838  1.00 36.92      A    O  
ATOM   2782  CB  VAL A 398      13.351  20.971  45.655  1.00 20.32      A    C  
ATOM   2783  CG1 VAL A 398      14.040  19.762  46.296  1.00 20.48      A    C  
ATOM   2784  CG2 VAL A 398      14.100  21.428  44.418  1.00 11.66      A    C  
ATOM   2785  N   MET A 399      10.718  21.126  47.350  1.00 38.72      A    N  
ATOM   2786  CA  MET A 399      10.036  20.853  48.605  1.00 41.08      A    C  
ATOM   2787  C   MET A 399       8.569  21.142  48.351  1.00 43.23      A    C  
ATOM   2788  O   MET A 399       8.095  22.231  48.649  1.00 49.06      A    O  
ATOM   2789  CB  MET A 399      10.582  21.782  49.695  1.00 37.75      A    C  
ATOM   2790  CG  MET A 399      12.106  21.801  49.786  1.00 36.12      A    C  
ATOM   2791  SD  MET A 399      12.799  20.970  51.224  1.00 38.83      A    S  
ATOM   2792  CE  MET A 399      12.989  19.333  50.597  1.00 41.98      A    C  
ATOM   2793  N   ASN A 400       7.862  20.184  47.760  1.00 45.95      A    N  
ATOM   2794  CA  ASN A 400       6.445  20.367  47.456  1.00 50.08      A    C  
ATOM   2795  C   ASN A 400       5.652  20.743  48.698  1.00 52.31      A    C  
ATOM   2796  O   ASN A 400       5.453  21.963  48.877  1.00 54.69      A    O  
ATOM   2797  CB  ASN A 400       5.849  19.109  46.819  1.00 54.71      A    C  
ATOM   2798  CG  ASN A 400       6.055  19.064  45.315  1.00 59.81      A    C  
ATOM   2799  ND2 ASN A 400       4.974  19.266  44.564  1.00 62.37      A    N  
ATOM   2800  OD1 ASN A 400       7.169  18.846  44.832  1.00 62.77      A    O  
HETATM 2801 MG    MG A1002      20.501  16.972  29.196  1.00 39.54      B   MG  
HETATM 2802 MG    MG A1003      22.860  15.695  27.727  1.00 25.19      C   MG  
CONECT 1207 2801 2802
CONECT 2801 1207 2802
CONECT 2802 2801 1207
END
