# Supplementary material for: Exploring the Critical Components and Therapeutic Mechanisms of Perilla frutescens L. in the Treatment of Chronic Kidney Disease via Network Pharmacology
Source: Front Pharmacol. 2021 Nov 26;12:717744. doi: 10.3389/fphar.2021.717744 (PMC8662752; doi:10.3389/fphar.2021.717744)
Supplement: Supplementary file 2 [file DataSheet3.zip › Network analysis material/KEGG.xlsx]

## Sheet: Sheet1
Category	Term	Count	%	PValue	Genes	List Total	Pop Hits	Pop Total	Fold Enrichment	Bonferroni	Benjamini	FDR
KEGG_PATHWAY	hsa05200:Pathways in cancer	40	38.0952	1.16687e-23	RB1, CDKN1A, GSTP1, XIAP, PTGS2, RELA, EGFR, PIK3CG, CASP9, IKBKB, CASP8, CCND1, MYC, CASP3, ERBB2, AKT1, MAPK1, RAC1, JUN, TGFB1, PRKCB, MMP1, STAT1, MMP2, PRKCA, MMP9, VEGFA, NFKBIA, AR, IL6, CDK4, BCL2, MDM2, BAX, BIRC5, CTNNB1, PPARG, MET, TP53, BCL2L1	100	393	6879	7.00153	2.31041e-21	2.31041e-21	1.03852e-21
KEGG_PATHWAY	hsa05161:Hepatitis B	27	25.7143	3.63164e-22	RB1, CDKN1A, PCNA, TNF, RELA, PIK3CG, CASP9, IKBKB, CASP8, CCND1, MYC, CASP3, AKT1, MAPK1, JUN, TGFB1, PRKCB, STAT1, PRKCA, MMP9, NFKBIA, IL6, CDK4, BCL2, BAX, BIRC5, TP53	100	145	6879	12.8092	7.19064e-20	3.59532e-20	1.61608e-20
KEGG_PATHWAY	hsa05205:Proteoglycans in cancer	25	23.8095	2.80602e-16	CDKN1A, TNF, EGFR, PIK3CG, CCND1, PLAU, MYC, CASP3, ERBB2, AKT1, MAPK1, RAC1, TGFB1, PRKCB, CAV1, MMP2, IGF2, PRKCA, MMP9, ESR1, VEGFA, MDM2, CTNNB1, MET, TP53	100	200	6879	8.59875	6.59472e-14	1.68826e-14	7.58866e-15
KEGG_PATHWAY	hsa05212:Pancreatic cancer	17	16.1905	3.41063e-16	RB1, TGFB1, STAT1, EGFR, PIK3CG, RELA, VEGFA, CASP9, IKBKB, CCND1, CDK4, ERBB2, AKT1, MAPK1, RAC1, TP53, BCL2L1	100	65	6879	17.9912	6.59472e-14	1.68826e-14	7.58866e-15
KEGG_PATHWAY	hsa05219:Bladder cancer	14	13.3333	6.35167e-15	RB1, CDKN1A, MMP1, MMP2, MMP9, EGFR, VEGFA, CCND1, CDK4, MYC, ERBB2, MDM2, MAPK1, TP53	100	41	6879	23.4893	1.253e-12	2.51526e-13	1.1306e-13
KEGG_PATHWAY	hsa05142:Chagas disease (American trypanosomiasis)	18	17.1429	5.89592e-14	IL10, JUN, TGFB1, TNF, IL2, PIK3CG, RELA, C3, NFKBIA, IKBKB, IL6, CASP8, IFNG, CCL3, CCL2, AKT1, MAPK1, CD247	100	104	6879	11.906	1.16727e-11	1.71298e-12	7.69976e-13
KEGG_PATHWAY	hsa05215:Prostate cancer	17	16.1905	6.05599e-14	RB1, CDKN1A, EGFR, PIK3CG, RELA, CASP9, NFKBIA, IKBKB, AR, CCND1, ERBB2, MDM2, BCL2, AKT1, MAPK1, CTNNB1, TP53	100	88	6879	13.289	1.19804e-11	1.71298e-12	7.69976e-13
KEGG_PATHWAY	hsa05210:Colorectal cancer	15	14.2857	1.05041e-13	JUN, TGFB1, PIK3CG, CASP9, CCND1, MYC, CASP3, BCL2, BAX, BIRC5, AKT1, MAPK1, CTNNB1, RAC1, TP53	100	62	6879	16.6427	2.07954e-11	2.59976e-12	1.16858e-12
KEGG_PATHWAY	hsa05220:Chronic myeloid leukemia	15	14.2857	9.60567e-13	RB1, CDKN1A, TGFB1, PIK3CG, RELA, NFKBIA, IKBKB, CCND1, CDK4, MYC, MDM2, AKT1, MAPK1, TP53, BCL2L1	100	72	6879	14.3312	1.90192e-10	2.11325e-11	9.49894e-12
KEGG_PATHWAY	hsa05145:Toxoplasmosis	17	16.1905	2.26755e-12	IL10, TGFB1, STAT1, XIAP, TNF, RELA, CASP9, NFKBIA, IKBKB, CASP8, CD40LG, IFNG, CASP3, BCL2, AKT1, MAPK1, BCL2L1	100	110	6879	10.6312	4.48969e-10	4.24792e-11	1.90942e-11
KEGG_PATHWAY	hsa04210:Apoptosis	14	13.3333	2.35996e-12	XIAP, TNF, PIK3CG, RELA, CASP9, NFKBIA, IKBKB, CASP8, CASP3, BCL2, BAX, AKT1, TP53, BCL2L1	100	62	6879	15.5332	4.6728e-10	4.24792e-11	1.90942e-11
KEGG_PATHWAY	hsa05166:HTLV-I infection	23	21.9048	5.53249e-12	RB1, CDKN1A, JUN, TGFB1, PCNA, XIAP, TNF, IL2, PIK3CG, RELA, ICAM1, NFKBIA, IKBKB, CCND3, IL6, CCND1, CDK4, MYC, BAX, AKT1, CTNNB1, TP53, BCL2L1	100	254	6879	6.22902	1.09543e-09	9.12861e-11	4.10327e-11
KEGG_PATHWAY	hsa04660:T cell receptor signaling pathway	16	15.2381	7.40428e-12	IL10, JUN, TNF, IL2, PIK3CG, RELA, IL4, NFKBIA, IKBKB, IL5, CD40LG, IFNG, CDK4, AKT1, MAPK1, CD247	100	100	6879	11.0064	1.46605e-09	1.12773e-10	5.06908e-11
KEGG_PATHWAY	hsa05222:Small cell lung cancer	15	14.2857	1.04924e-11	RB1, XIAP, PTGS2, PIK3CG, RELA, CASP9, NFKBIA, IKBKB, CCND1, CDK4, MYC, BCL2, AKT1, TP53, BCL2L1	100	85	6879	12.1394	2.07749e-09	1.48393e-10	6.67018e-11
KEGG_PATHWAY	hsa04151:PI3K-Akt signaling pathway	25	23.8095	5.62546e-11	CDKN1A, RELA, EGFR, PIK3CG, CASP9, IKBKB, CCND3, CCND1, MYC, AKT1, MAPK1, RAC1, MCL1, INSR, PRKCA, IL2, VEGFA, IL4, IL6, CDK4, BCL2, MDM2, MET, TP53, BCL2L1	100	345	6879	4.98478	1.11384e-08	7.19037e-10	3.23204e-10
KEGG_PATHWAY	hsa04066:HIF-1 signaling pathway	15	14.2857	5.8104e-11	CDKN1A, PRKCB, INSR, PRKCA, EGFR, PIK3CG, RELA, VEGFA, IL6, IFNG, ERBB2, BCL2, AKT1, HMOX1, MAPK1	100	96	6879	10.7484	1.15046e-08	7.19037e-10	3.23204e-10
KEGG_PATHWAY	hsa04620:Toll-like receptor signaling pathway	15	14.2857	2.28324e-10	CD86, JUN, STAT1, CD80, TNF, PIK3CG, RELA, NFKBIA, IKBKB, IL6, CASP8, CCL3, AKT1, MAPK1, RAC1	100	106	6879	9.73443	4.52082e-08	2.6593e-09	1.19534e-09
KEGG_PATHWAY	hsa04668:TNF signaling pathway	15	14.2857	2.59637e-10	JUN, PTGS2, TNF, MMP9, PIK3CG, RELA, ICAM1, NFKBIA, IKBKB, IL6, CASP8, CASP3, CCL2, AKT1, MAPK1	100	107	6879	9.64346	5.14081e-08	2.83178e-09	1.27287e-09
KEGG_PATHWAY	hsa05223:Non-small cell lung cancer	12	11.4286	2.71736e-10	RB1, CASP9, CCND1, PRKCB, CDK4, ERBB2, MAPK1, AKT1, PRKCA, TP53, EGFR, PIK3CG	100	56	6879	14.7407	5.38038e-08	2.83178e-09	1.27287e-09
KEGG_PATHWAY	hsa05214:Glioma	12	11.4286	1.4683e-09	RB1, CDKN1A, CCND1, PRKCB, CDK4, MDM2, MAPK1, AKT1, PRKCA, TP53, EGFR, PIK3CG	100	65	6879	12.6997	2.90724e-07	1.45362e-08	6.53394e-09
KEGG_PATHWAY	hsa05164:Influenza A	17	16.1905	2.56442e-09	PRSS1, JUN, PRKCB, STAT1, PRKCA, TNF, PIK3CG, RELA, ICAM1, CASP9, NFKBIA, IKBKB, IL6, IFNG, CCL2, AKT1, MAPK1	100	174	6879	6.72086	5.07754e-07	2.41788e-08	1.08682e-08
KEGG_PATHWAY	hsa05203:Viral carcinogenesis	18	17.1429	3.80837e-09	RB1, CDKN1A, JUN, PIK3CG, RELA, C3, NFKBIA, CCND3, CASP8, CCND1, CDK4, CASP3, MDM2, BAX, MAPK1, RAC1, TP53, CCR3	100	205	6879	6.0401	7.54058e-07	3.36791e-08	1.51386e-08
KEGG_PATHWAY	hsa05140:Leishmaniasis	12	11.4286	3.91222e-09	IL10, NFKBIA, IL4, C3, JUN, TGFB1, IFNG, STAT1, MAPK1, PTGS2, TNF, RELA	100	71	6879	11.6265	7.7462e-07	3.36791e-08	1.51386e-08
KEGG_PATHWAY	hsa05321:Inflammatory bowel disease (IBD)	11	10.4762	1.91485e-08	IL10, IL4, IL6, JUN, TGFB1, IL5, IFNG, STAT1, TNF, RELA, IL2	100	64	6879	11.8233	3.79139e-06	1.57975e-07	7.10089e-08
KEGG_PATHWAY	hsa05144:Malaria	10	9.52381	2.34013e-08	IL10, SELP, IL6, TGFB1, CD40LG, IFNG, CCL2, TNF, MET, ICAM1	100	49	6879	14.0388	4.63345e-06	1.85338e-07	8.33087e-08
KEGG_PATHWAY	hsa04510:Focal adhesion	17	16.1905	2.94872e-08	JUN, PRKCB, CAV1, XIAP, PRKCA, EGFR, PIK3CG, VEGFA, CCND3, CCND1, ERBB2, BCL2, AKT1, MAPK1, CTNNB1, RAC1, MET	100	206	6879	5.67684	5.83844e-06	2.24556e-07	1.00937e-07
KEGG_PATHWAY	hsa04064:NF-kappa B signaling pathway	12	11.4286	3.53979e-08	NFKBIA, IKBKB, CD40LG, PLAU, BCL2, BTK, XIAP, PTGS2, TNF, RELA, BCL2L1, ICAM1	100	87	6879	9.48828	7.00877e-06	2.58303e-07	1.16106e-07
KEGG_PATHWAY	hsa04380:Osteoclast differentiation	14	13.3333	3.66233e-08	JUN, TGFB1, STAT1, TNF, PIK3CG, RELA, NFKBIA, IKBKB, IFNG, BTK, AKT1, MAPK1, PPARG, RAC1	100	131	6879	7.3516	7.25139e-06	2.58303e-07	1.16106e-07
KEGG_PATHWAY	hsa05330:Allograft rejection	9	8.57143	3.78587e-08	IL10, IL4, CD86, CD40LG, IL5, IFNG, CD80, TNF, IL2	100	37	6879	16.7327	7.496e-06	2.58303e-07	1.16106e-07
KEGG_PATHWAY	hsa05323:Rheumatoid arthritis	12	11.4286	3.9978e-08	CD86, IL6, JUN, TGFB1, IFNG, MMP1, CD80, CCL3, CCL2, TNF, ICAM1, VEGFA	100	88	6879	9.38045	7.91562e-06	2.58303e-07	1.16106e-07
KEGG_PATHWAY	hsa05213:Endometrial cancer	10	9.52381	4.04413e-08	CASP9, CCND1, MYC, ERBB2, MAPK1, CTNNB1, AKT1, TP53, EGFR, PIK3CG	100	52	6879	13.2288	8.00735e-06	2.58303e-07	1.16106e-07
KEGG_PATHWAY	hsa04068:FoxO signaling pathway	14	13.3333	4.81289e-08	IL10, CDKN1A, TGFB1, INSR, SLC2A4, EGFR, PIK3CG, IKBKB, IL6, CCND1, CAT, MDM2, AKT1, MAPK1	100	134	6879	7.18701	9.52947e-06	2.97797e-07	1.33858e-07
KEGG_PATHWAY	hsa05218:Melanoma	11	10.4762	5.37174e-08	RB1, CDKN1A, CCND1, CDK4, MDM2, MAPK1, AKT1, TP53, MET, EGFR, PIK3CG	100	71	6879	10.6576	1.0636e-05	3.22304e-07	1.44874e-07
KEGG_PATHWAY	hsa04919:Thyroid hormone signaling pathway	13	12.381	7.28189e-08	PRKCB, STAT1, PRKCA, ESR1, PIK3CG, CASP9, CCND1, MYC, MDM2, AKT1, MAPK1, CTNNB1, TP53	100	115	6879	7.77626	1.4418e-05	4.24063e-07	1.90614e-07
KEGG_PATHWAY	hsa05416:Viral myocarditis	10	9.52381	9.31961e-08	CASP9, CD86, CASP8, CD40LG, CCND1, CASP3, CAV1, CD80, RAC1, ICAM1	100	57	6879	12.0684	1.84526e-05	5.27223e-07	2.36984e-07
KEGG_PATHWAY	hsa05206:MicroRNAs in cancer	19	18.0952	9.64986e-08	CDKN1A, PRKCB, PRKCA, PTGS2, MMP9, EGFR, VEGFA, IKBKB, CCND1, PLAU, MYC, CASP3, ERBB2, MDM2, BCL2, HMOX1, MET, TP53, MCL1	100	286	6879	4.56997	1.91065e-05	5.30742e-07	2.38566e-07
KEGG_PATHWAY	hsa05169:Epstein-Barr virus infection	13	12.381	1.41093e-07	RB1, CDKN1A, JUN, PIK3CG, RELA, ICAM1, NFKBIA, IKBKB, MYC, MDM2, BCL2, AKT1, TP53	100	122	6879	7.33008	2.7936e-05	7.55039e-07	3.39386e-07
KEGG_PATHWAY	hsa05152:Tuberculosis	15	14.2857	1.88121e-07	IL10, TGFB1, STAT1, TNF, RELA, CASP9, C3, IL6, CASP8, IFNG, CASP3, BCL2, BAX, AKT1, MAPK1	100	177	6879	5.82966	3.72473e-05	9.80209e-07	4.40599e-07
KEGG_PATHWAY	hsa04672:Intestinal immune network for IgA production	9	8.57143	2.73944e-07	IL10, IL4, CD86, IL6, TGFB1, CD40LG, IL5, CD80, IL2	100	47	6879	13.1726	5.42394e-05	1.39079e-06	6.25154e-07
KEGG_PATHWAY	hsa05143:African trypanosomiasis	8	7.61905	3.2477e-07	IL10, IL6, IFNG, PRKCB, PRKCA, TNF, IDO1, ICAM1	100	33	6879	16.6764	6.43023e-05	1.60761e-06	7.22613e-07
KEGG_PATHWAY	hsa05162:Measles	13	12.381	3.66038e-07	STAT1, IL2, PIK3CG, RELA, IL4, NFKBIA, CCND3, IL6, IFNG, CCND1, CDK4, AKT1, TP53	100	133	6879	6.72383	7.24729e-05	1.7677e-06	7.94571e-07
KEGG_PATHWAY	hsa04115:p53 signaling pathway	10	9.52381	3.93386e-07	CASP9, CCND3, CDKN1A, CASP8, CCND1, CDK4, CASP3, MDM2, BAX, TP53	100	67	6879	10.2672	7.78874e-05	1.85453e-06	8.33603e-07
KEGG_PATHWAY	hsa04664:Fc epsilon RI signaling pathway	10	9.52381	4.48047e-07	IL4, IL5, PRKCB, BTK, MAPK1, AKT1, PRKCA, RAC1, TNF, PIK3CG	100	68	6879	10.1162	8.87094e-05	2.0313e-06	9.1306e-07
KEGG_PATHWAY	hsa05014:Amyotrophic lateral sclerosis (ALS)	9	8.57143	4.514e-07	CASP9, CASP3, CAT, BCL2, BAX, RAC1, TNF, TP53, BCL2L1	100	50	6879	12.3822	8.93733e-05	2.0313e-06	9.1306e-07
KEGG_PATHWAY	hsa04630:Jak-STAT signaling pathway	13	12.381	9.35114e-07	IL10, STAT1, IL2, PIK3CG, IL4, CCND3, IL6, IL5, IFNG, CCND1, MYC, AKT1, BCL2L1	100	145	6879	6.16738	0.000185135	4.1145e-06	1.84945e-06
KEGG_PATHWAY	hsa04932:Non-alcoholic fatty liver disease (NAFLD)	13	12.381	1.44402e-06	JUN, TGFB1, INSR, TNF, PIK3CG, RELA, IKBKB, IL6, CASP8, CASP3, BAX, AKT1, RAC1	100	151	6879	5.92232	0.000285875	6.21557e-06	2.79387e-06
KEGG_PATHWAY	hsa05168:Herpes simplex infection	14	13.3333	1.82836e-06	JUN, STAT1, TNF, RELA, C3, NFKBIA, IKBKB, IL6, C5, CASP8, IFNG, CASP3, CCL2, TP53	100	183	6879	5.26262	0.000361949	7.70244e-06	3.46221e-06
KEGG_PATHWAY	hsa04370:VEGF signaling pathway	9	8.57143	2.17392e-06	CASP9, PRKCB, MAPK1, AKT1, PRKCA, RAC1, PTGS2, PIK3CG, VEGFA	100	61	6879	10.1493	0.000430344	8.96741e-06	4.03081e-06
KEGG_PATHWAY	hsa04012:ErbB signaling pathway	10	9.52381	3.72235e-06	CDKN1A, JUN, PRKCB, MYC, ERBB2, MAPK1, AKT1, PRKCA, EGFR, PIK3CG	100	87	6879	7.9069	0.000736756	1.47677e-05	6.63802e-06
KEGG_PATHWAY	hsa04726:Serotonergic synapse	11	10.4762	3.72923e-06	APP, MAOB, MAOA, PRKCB, CASP3, MAPK1, PRKCA, HTR2A, PTGS2, SLC6A4, PTGS1	100	111	6879	6.81703	0.000738115	1.47677e-05	6.63802e-06
KEGG_PATHWAY	hsa04662:B cell receptor signaling pathway	9	8.57143	5.61548e-06	NFKBIA, IKBKB, JUN, BTK, MAPK1, AKT1, RAC1, RELA, PIK3CG	100	69	6879	8.97261	0.00111125	2.18013e-05	9.79957e-06
KEGG_PATHWAY	hsa04722:Neurotrophin signaling pathway	11	10.4762	7.5467e-06	NFKBIA, IKBKB, JUN, BCL2, BAX, MAPK1, AKT1, RAC1, TP53, RELA, PIK3CG	100	120	6879	6.30575	0.00149314	2.81933e-05	1.26728e-05
KEGG_PATHWAY	hsa04071:Sphingolipid signaling pathway	11	10.4762	7.5467e-06	PRKCB, BCL2, BAX, MAPK1, AKT1, PRKCA, RAC1, TNF, TP53, RELA, PIK3CG	100	120	6879	6.30575	0.00149314	2.81933e-05	1.26728e-05
KEGG_PATHWAY	hsa05134:Legionellosis	8	7.61905	1.05186e-05	NFKBIA, CASP9, C3, IL6, CASP8, CASP3, TNF, RELA	100	54	6879	10.1911	0.00208052	3.79971e-05	1.70795e-05
KEGG_PATHWAY	hsa05133:Pertussis	9	8.57143	1.05548e-05	IL10, C3, IL6, C5, JUN, CASP3, MAPK1, TNF, RELA	100	75	6879	8.2548	0.00208767	3.79971e-05	1.70795e-05
KEGG_PATHWAY	hsa04621:NOD-like receptor signaling pathway	8	7.61905	1.34546e-05	NFKBIA, IKBKB, IL6, CASP8, MAPK1, CCL2, TNF, RELA	100	56	6879	9.82714	0.00266048	4.75716e-05	2.13832e-05
KEGG_PATHWAY	hsa05160:Hepatitis C	11	10.4762	1.88004e-05	NFKBIA, IKBKB, CDKN1A, STAT1, MAPK1, AKT1, TNF, TP53, RELA, EGFR, PIK3CG	100	133	6879	5.6894	0.00371559	6.49431e-05	2.91916e-05
KEGG_PATHWAY	hsa05146:Amoebiasis	10	9.52381	1.90237e-05	IL10, IL6, TGFB1, IFNG, PRKCB, CASP3, PRKCA, TNF, RELA, PIK3CG	100	106	6879	6.48962	0.00375965	6.49431e-05	2.91916e-05
KEGG_PATHWAY	hsa05202:Transcriptional misregulation in cancer	12	11.4286	2.4655e-05	CD86, IL6, CDKN1A, PLAU, MYC, MDM2, PPARG, TP53, MET, MMP9, RELA, BCL2L1	100	167	6879	4.94299	0.00486985	8.27405e-05	3.71914e-05
KEGG_PATHWAY	hsa05230:Central carbon metabolism in cancer	8	7.61905	3.28092e-05	MYC, ERBB2, MAPK1, AKT1, TP53, MET, EGFR, PIK3CG	100	64	6879	8.59875	0.00647528	0.00010827	4.8667e-05
KEGG_PATHWAY	hsa05211:Renal cell carcinoma	8	7.61905	4.01774e-05	JUN, TGFB1, MAPK1, AKT1, RAC1, MET, PIK3CG, VEGFA	100	66	6879	8.33818	0.00792372	0.000130412	5.86195e-05
KEGG_PATHWAY	hsa05120:Epithelial cell signaling in Helicobacter pylori infection	8	7.61905	4.43415e-05	NFKBIA, IKBKB, JUN, CASP3, RAC1, MET, RELA, EGFR	100	67	6879	8.21373	0.00874138	0.000141607	6.36515e-05
KEGG_PATHWAY	hsa05216:Thyroid cancer	6	5.71429	5.03638e-05	CCND1, MYC, MAPK1, CTNNB1, PPARG, TP53	100	29	6879	14.2324	0.00992272	0.000158286	7.11489e-05
KEGG_PATHWAY	hsa04650:Natural killer cell mediated cytotoxicity	10	9.52381	5.84474e-05	IFNG, PRKCB, CASP3, MAPK1, PRKCA, CD247, RAC1, TNF, PIK3CG, ICAM1	100	122	6879	5.63852	0.0115062	0.000180822	8.12785e-05
KEGG_PATHWAY	hsa05310:Asthma	6	5.71429	5.97514e-05	IL10, IL4, CCL11, CD40LG, IL5, TNF	100	30	6879	13.758	0.0117614	0.000182012	8.18135e-05
KEGG_PATHWAY	hsa04010:MAPK signaling pathway	14	13.3333	6.07796e-05	JUN, TGFB1, PRKCB, PRKCA, TNF, EGFR, RELA, IKBKB, MYC, CASP3, AKT1, MAPK1, RAC1, TP53	100	253	6879	3.80656	0.0119626	0.000182339	8.19603e-05
KEGG_PATHWAY	hsa04110:Cell cycle	10	9.52381	6.64039e-05	RB1, CCND3, CDKN1A, TGFB1, PCNA, CCND1, CDK4, MYC, MDM2, TP53	100	124	6879	5.54758	0.0130624	0.000194073	8.72348e-05
KEGG_PATHWAY	hsa04062:Chemokine signaling pathway	12	11.4286	6.66513e-05	NFKBIA, IKBKB, CCL11, STAT1, CCL3, MAPK1, CCL2, AKT1, RAC1, CCR3, RELA, PIK3CG	100	186	6879	4.43806	0.0131107	0.000194073	8.72348e-05
KEGG_PATHWAY	hsa04915:Estrogen signaling pathway	9	8.57143	8.06678e-05	JUN, MMP2, MAPK1, AKT1, OPRM1, ESR1, MMP9, EGFR, PIK3CG	100	99	6879	6.25364	0.015846	0.000231482	0.00010405
KEGG_PATHWAY	hsa04014:Ras signaling pathway	13	12.381	8.71478e-05	PRKCB, INSR, PRKCA, EGFR, PIK3CG, RELA, VEGFA, IKBKB, AKT1, MAPK1, RAC1, MET, BCL2L1	100	226	6879	3.95695	0.017108	0.000246504	0.000110802
KEGG_PATHWAY	hsa05320:Autoimmune thyroid disease	7	6.66667	9.09729e-05	IL10, IL4, CD86, CD40LG, IL5, CD80, IL2	100	52	6879	9.26019	0.0178522	0.000253699	0.000114036
KEGG_PATHWAY	hsa05332:Graft-versus-host disease	6	5.71429	9.61681e-05	CD86, IL6, IFNG, CD80, TNF, IL2	100	33	6879	12.5073	0.018862	0.000264462	0.000118874
KEGG_PATHWAY	hsa04923:Regulation of lipolysis in adipocytes	7	6.66667	0.000138513	INSR, AKT1, ADRB1, ADRB2, PTGS2, PIK3CG, PTGS1	100	56	6879	8.59875	0.0270548	0.000370616	0.00016659
KEGG_PATHWAY	hsa05221:Acute myeloid leukemia	7	6.66667	0.000138513	IKBKB, CCND1, MYC, MAPK1, AKT1, RELA, PIK3CG	100	56	6879	8.59875	0.0270548	0.000370616	0.00016659
KEGG_PATHWAY	hsa04931:Insulin resistance	9	8.57143	0.000149156	NFKBIA, IKBKB, IL6, INSR, AKT1, SLC2A4, TNF, RELA, PIK3CG	100	108	6879	5.7325	0.0291033	0.000393773	0.000176999
KEGG_PATHWAY	hsa04150:mTOR signaling pathway	7	6.66667	0.000168716	IKBKB, PRKCB, MAPK1, AKT1, PRKCA, TNF, PIK3CG	100	58	6879	8.30224	0.0328567	0.00043955	0.000197575
KEGG_PATHWAY	hsa04060:Cytokine-cytokine receptor interaction	13	12.381	0.000173628	IL10, TGFB1, CCL11, TNF, IL2, IL4, IL6, IL5, CD40LG, IFNG, CCL3, CCL2, CCR3	100	243	6879	3.68012	0.033797	0.000446472	0.000200687
KEGG_PATHWAY	hsa04960:Aldosterone-regulated sodium reabsorption	6	5.71429	0.000217893	PRKCB, INSR, MAPK1, PRKCA, PIK3CG, NR3C2	100	39	6879	10.5831	0.0422298	0.000553112	0.000248621
KEGG_PATHWAY	hsa00380:Tryptophan metabolism	6	5.71429	0.000246204	MAOB, MAOA, CYP1A2, CAT, CYP1A1, IDO1	100	40	6879	10.3185	0.0475849	0.000617068	0.000277369
KEGG_PATHWAY	hsa04540:Gap junction	8	7.61905	0.000253071	GJA1, PRKCB, MAPK1, ADRB1, PRKCA, DRD1, HTR2A, EGFR	100	88	6879	6.25364	0.0488793	0.00062635	0.000281541
KEGG_PATHWAY	hsa05031:Amphetamine addiction	7	6.66667	0.000345231	JUN, MAOB, MAOA, PRKCB, PRKCA, DRD1, SLC6A3	100	66	6879	7.29591	0.0660828	0.000843897	0.000379328
KEGG_PATHWAY	hsa04520:Adherens junction	7	6.66667	0.000513606	INSR, ERBB2, MAPK1, CTNNB1, RAC1, MET, EGFR	100	71	6879	6.78211	0.0967177	0.00122523	0.000550734
KEGG_PATHWAY	hsa04917:Prolactin signaling pathway	7	6.66667	0.000513606	CCND1, STAT1, MAPK1, AKT1, ESR1, RELA, PIK3CG	100	71	6879	6.78211	0.0967177	0.00122523	0.000550734
KEGG_PATHWAY	hsa04930:Type II diabetes mellitus	6	5.71429	0.000585018	IKBKB, INSR, MAPK1, SLC2A4, TNF, PIK3CG	100	48	6879	8.59875	0.109407	0.00137181	0.000616622
KEGG_PATHWAY	hsa05231:Choline metabolism in cancer	8	7.61905	0.000588908	JUN, PRKCB, MAPK1, AKT1, PRKCA, RAC1, EGFR, PIK3CG	100	101	6879	5.44871	0.110093	0.00137181	0.000616622
KEGG_PATHWAY	hsa05030:Cocaine addiction	6	5.71429	0.000644145	JUN, MAOB, MAOA, DRD1, RELA, SLC6A3	100	49	6879	8.42327	0.119779	0.00148303	0.000666615
KEGG_PATHWAY	hsa04310:Wnt signaling pathway	9	8.57143	0.000789319	CCND3, JUN, CCND1, PRKCB, MYC, CTNNB1, PRKCA, RAC1, TP53	100	138	6879	4.4863	0.144737	0.00179638	0.000807464
KEGG_PATHWAY	hsa04015:Rap1 signaling pathway	11	10.4762	0.000825561	PRKCB, INSR, MAPK1, CTNNB1, AKT1, PRKCA, RAC1, MET, EGFR, PIK3CG, VEGFA	100	210	6879	3.60329	0.150858	0.00185751	0.000834942
KEGG_PATHWAY	hsa05132:Salmonella infection	7	6.66667	0.00117842	IL6, JUN, IFNG, CCL3, MAPK1, RAC1, RELA	100	83	6879	5.80157	0.208215	0.00262166	0.00117842
KEGG_PATHWAY	hsa04670:Leukocyte transendothelial migration	8	7.61905	0.00127384	PRKCB, MMP2, CTNNB1, PRKCA, RAC1, MMP9, PIK3CG, ICAM1	100	115	6879	4.78539	0.223051	0.00280244	0.00127384
KEGG_PATHWAY	hsa04024:cAMP signaling pathway	10	9.52381	0.00208869	NFKBIA, JUN, MAPK1, AKT1, ADRB1, DRD1, RAC1, ADRB2, RELA, PIK3CG	100	198	6879	3.47424	0.338995	0.00454463	0.00208869
KEGG_PATHWAY	hsa04940:Type I diabetes mellitus	5	4.7619	0.00297106	CD86, IFNG, CD80, TNF, IL2	100	42	6879	8.18929	0.445199	0.00639424	0.00297106
KEGG_PATHWAY	hsa05322:Systemic lupus erythematosus	8	7.61905	0.00305786	IL10, CD86, C3, C5, CD40LG, IFNG, CD80, TNF	100	134	6879	4.10687	0.45468	0.00651028	0.00305786
KEGG_PATHWAY	hsa04920:Adipocytokine signaling pathway	6	5.71429	0.00322359	NFKBIA, IKBKB, AKT1, SLC2A4, TNF, RELA	100	70	6879	5.89629	0.472339	0.00679011	0.00322359
KEGG_PATHWAY	hsa04020:Calcium signaling pathway	9	8.57143	0.00409816	CHRM3, PRKCB, ERBB2, ADRB1, PRKCA, DRD1, ADRB2, HTR2A, EGFR	100	179	6879	3.45872	0.55652	0.00854143	0.00409816
KEGG_PATHWAY	hsa04725:Cholinergic synapse	7	6.66667	0.00512204	CHRM3, PRKCB, BCL2, MAPK1, AKT1, PRKCA, PIK3CG	100	111	6879	4.33811	0.638238	0.0105642	0.00512204
KEGG_PATHWAY	hsa04921:Oxytocin signaling pathway	8	7.61905	0.00568841	CDKN1A, JUN, CCND1, PRKCB, MAPK1, PRKCA, PTGS2, EGFR	100	150	6879	3.6688	0.676812	0.0116114	0.00568841
KEGG_PATHWAY	hsa04666:Fc gamma R-mediated phagocytosis	6	5.71429	0.00702312	PRKCB, MAPK1, AKT1, PRKCA, RAC1, PIK3CG	100	84	6879	4.91357	0.752287	0.0141896	0.00702312
KEGG_PATHWAY	hsa05150:Staphylococcus aureus infection	5	4.7619	0.00736233	IL10, SELP, C3, C5, ICAM1	100	54	6879	6.36944	0.76849	0.0147247	0.00736233
KEGG_PATHWAY	hsa04970:Salivary secretion	6	5.71429	0.00774662	CHRM3, PRKCB, ADRB1, PRKCA, ADRB2, LYZ	100	86	6879	4.7993	0.785577	0.0153383	0.00774662
KEGG_PATHWAY	hsa04912:GnRH signaling pathway	6	5.71429	0.00977966	JUN, PRKCB, MMP2, MAPK1, PRKCA, EGFR	100	91	6879	4.5356	0.857142	0.019172	0.00977966
