# Supplementary material for: Exploring the Critical Components and Therapeutic Mechanisms of Perilla frutescens L. in the Treatment of Chronic Kidney Disease via Network Pharmacology
Source: Front Pharmacol. 2021 Nov 26;12:717744. doi: 10.3389/fphar.2021.717744 (PMC8662752; doi:10.3389/fphar.2021.717744)
Supplement: Supplementary file 2 [file DataSheet3.zip › Network analysis material/luteolin.mol2]

@<TRIPOS>MOLECULE
5280445
 31 33 0 0 0
SMALL
GASTEIGER

@<TRIPOS>ATOM
      1 O          -0.2476    0.6707   -0.1289 O.2     1  UNL1       -0.4544
      2 O          -4.4428   -1.7292    0.2401 O.3     1  UNL1       -0.5058
      3 O          -2.1088   -2.9245    0.3293 O.2     1  UNL1       -0.2869
      4 O          -4.3876    2.9868   -0.3183 O.3     1  UNL1       -0.5065
      5 O           4.4517    2.1826    0.8060 O.3     1  UNL1       -0.5033
      6 O           6.0583    0.1621   -0.2227 O.3     1  UNL1       -0.5033
      7 C          -2.3175   -0.5858    0.0623 C.ar    1  UNL1        0.1055
      8 C          -1.6176    0.6095   -0.0931 C.ar    1  UNL1        0.1462
      9 C           0.4699   -0.5085    0.0031 C.ar    1  UNL1        0.1393
     10 C           1.9345   -0.3294   -0.0553 C.ar    1  UNL1        0.0211
     11 C          -1.5600   -1.8398    0.1934 C.ar    1  UNL1        0.1966
     12 C          -0.0884   -1.7204    0.1511 C.ar    1  UNL1        0.0288
     13 C          -3.7139   -0.5884    0.0910 C.ar    1  UNL1        0.1347
     14 C          -2.3122    1.8125   -0.2214 C.ar    1  UNL1        0.0231
     15 C           2.5158    0.8539    0.4072 C.ar    1  UNL1       -0.0059
     16 C          -3.7071    1.8143   -0.1930 C.ar    1  UNL1        0.1239
     17 C          -4.4062    0.6165   -0.0371 C.ar    1  UNL1        0.0223
     18 C           2.7454   -1.3423   -0.5731 C.ar    1  UNL1       -0.0474
     19 C           3.8994    1.0230    0.3525 C.ar    1  UNL1        0.1589
     20 C           4.1289   -1.1731   -0.6281 C.ar    1  UNL1       -0.0159
     21 C           4.7059    0.0095   -0.1652 C.ar    1  UNL1        0.1583
     22 H           0.4747   -2.6391    0.2664 H       1  UNL1        0.0693
     23 H          -1.7701    2.7469   -0.3431 H       1  UNL1        0.0691
     24 H           1.9060    1.6535    0.8221 H       1  UNL1        0.0662
     25 H          -5.4935    0.6166   -0.0151 H       1  UNL1        0.0691
     26 H           2.3332   -2.2689   -0.9635 H       1  UNL1        0.0626
     27 H           4.7454   -1.9687   -1.0379 H       1  UNL1        0.0655
     28 H          -3.8582   -2.4983    0.3215 H       1  UNL1        0.2922
     29 H          -5.3420    2.8036   -0.2772 H       1  UNL1        0.2921
     30 H           5.4164    2.1272    0.6919 H       1  UNL1        0.2923
     31 H           6.4514   -0.6393   -0.6089 H       1  UNL1        0.2923
@<TRIPOS>BOND
     1     1     8   ar
     2     1     9   ar
     3     2    13    1
     4     2    28    1
     5     3    11    2
     6     4    16    1
     7     4    29    1
     8     5    19    1
     9     5    30    1
    10     6    21    1
    11     6    31    1
    12     7     8   ar
    13     7    11   ar
    14     7    13   ar
    15     8    14   ar
    16     9    10    1
    17     9    12   ar
    18    10    15   ar
    19    10    18   ar
    20    11    12   ar
    21    12    22    1
    22    13    17   ar
    23    14    16   ar
    24    14    23    1
    25    15    19   ar
    26    15    24    1
    27    16    17   ar
    28    17    25    1
    29    18    20   ar
    30    18    26    1
    31    19    21   ar
    32    20    21   ar
    33    20    27    1
