# Supplementary material for: Exploring the Critical Components and Therapeutic Mechanisms of Perilla frutescens L. in the Treatment of Chronic Kidney Disease via Network Pharmacology
Source: Front Pharmacol. 2021 Nov 26;12:717744. doi: 10.3389/fphar.2021.717744 (PMC8662752; doi:10.3389/fphar.2021.717744)
Supplement: Supplementary file 2 [file DataSheet3.zip › Network analysis material/MAPK1-ligand.pdb]

HETATM    1  C2  1FM A 401      17.578  38.005  45.232  1.00 98.23      B    C  
HETATM    2  C3  1FM A 401      17.367  39.116  44.365  1.00 91.35      B    C  
HETATM    3  C11 1FM A 401      18.855  37.420  45.268  1.00 93.77      B    C  
HETATM    4  C14 1FM A 401      18.434  39.599  43.597  1.00 91.56      B    C  
HETATM    5  C15 1FM A 401      19.695  39.009  43.667  1.00 92.16      B    C  
HETATM    6  O15 1FM A 401      15.273  37.842  45.985  1.00129.14      B    O  
HETATM    7  C16 1FM A 401      19.896  37.916  44.500  1.00 93.03      B    C  
HETATM    8  C17 1FM A 401      15.338  39.854  43.108  1.00 81.26      B    C  
HETATM    9  C18 1FM A 401      12.928  38.182  45.723  1.00 90.33      B    C  
HETATM   10  C23 1FM A 401      16.074  39.807  44.240  1.00 85.67      B    C  
HETATM   11  C24 1FM A 401      12.924  39.498  42.405  1.00 72.73      B    C  
HETATM   12  C26 1FM A 401      16.549  37.375  46.140  1.00106.48      B    C  
HETATM   13  C31 1FM A 401      13.973  37.670  46.710  1.00102.98      B    C  
HETATM   14  C34 1FM A 401      13.897  40.368  43.148  1.00 76.93      B    C  
HETATM   15  O38 1FM A 401      16.831  36.516  46.981  1.00109.37      B    O  
HETATM   16  C39 1FM A 401      11.456  39.764  42.515  1.00 71.70      B    C  
HETATM   17  C40 1FM A 401      11.410  38.500  43.341  1.00 71.93      B    C  
HETATM   18  O40 1FM A 401      11.954  37.475  42.985  1.00 72.35      B    O  
HETATM   19  C41 1FM A 401      10.666  38.516  44.640  1.00 73.09      B    C  
HETATM   20  C42 1FM A 401      11.471  37.774  45.710  1.00 74.45      B    C  
HETATM   21  O42 1FM A 401      13.305  38.991  41.207  1.00 71.83      B    O  
HETATM   22  O44 1FM A 401      10.898  40.931  43.071  1.00 71.09      B    O  
HETATM   23  O46 1FM A 401      19.129  36.461  45.973  1.00 90.37      B    O  
HETATM   24  O48 1FM A 401      20.728  39.514  42.900  1.00 91.95      B    O  
HETATM   25  C59 1FM A 401      21.981  39.570  43.577  1.00 92.84      B    C  
HETATM   26  C62 1FM A 401      13.933  38.337  48.083  1.00106.31      B    C  
CONECT    1    2    3   12
CONECT    2    1    4   10
CONECT    3    1    7   23
CONECT    4    2    5
CONECT    5    4    7   24
CONECT    6   12   13
CONECT    7    3    5
CONECT    8   10   14
CONECT    9   13   20
CONECT   10    2    8
CONECT   11   14   16   17   21
CONECT   12    1    6   15
CONECT   13    6    9   26
CONECT   14    8   11
CONECT   15   12
CONECT   16   11   17   22
CONECT   17   11   16   18   19
CONECT   18   17
CONECT   19   17   20
CONECT   20    9   19
CONECT   21   11
CONECT   22   16
CONECT   23    3
CONECT   24    5   25
CONECT   25   24
CONECT   26   13
END
