# Supplementary material for: Exploring the Critical Components and Therapeutic Mechanisms of Perilla frutescens L. in the Treatment of Chronic Kidney Disease via Network Pharmacology
Source: Front Pharmacol. 2021 Nov 26;12:717744. doi: 10.3389/fphar.2021.717744 (PMC8662752; doi:10.3389/fphar.2021.717744)
Supplement: Supplementary file 2 [file DataSheet3.zip › Network analysis material/MAPK1.pdb]

ATOM      1  N   PRO A  11      18.947  51.957  62.865  1.00 61.52      A    N  
ATOM      2  CA  PRO A  11      18.130  52.350  61.711  1.00 61.73      A    C  
ATOM      3  C   PRO A  11      18.995  52.552  60.454  1.00 62.67      A    C  
ATOM      4  O   PRO A  11      19.545  53.632  60.232  1.00 63.08      A    O  
ATOM      5  CB  PRO A  11      17.443  53.627  62.131  1.00 62.40      A    C  
ATOM      6  CG  PRO A  11      18.515  54.258  62.980  1.00 62.92      A    C  
ATOM      7  CD  PRO A  11      19.017  53.089  63.813  1.00 62.93      A    C  
ATOM      8  N   GLU A  12      19.110  51.499  59.645  1.00 62.11      A    N  
ATOM      9  CA  GLU A  12      19.895  51.531  58.415  1.00 60.15      A    C  
ATOM     10  C   GLU A  12      18.965  51.827  57.247  1.00 60.14      A    C  
ATOM     11  O   GLU A  12      18.115  51.010  56.900  1.00 60.77      A    O  
ATOM     12  CB  GLU A  12      20.575  50.182  58.214  1.00 59.39      A    C  
ATOM     13  CG  GLU A  12      21.375  49.751  59.421  1.00 61.18      A    C  
ATOM     14  CD  GLU A  12      21.538  48.252  59.509  1.00 61.80      A    C  
ATOM     15  OE1 GLU A  12      20.512  47.543  59.597  1.00 60.02      A    O  
ATOM     16  OE2 GLU A  12      22.695  47.786  59.495  1.00 63.07      A    O1-
ATOM     17  N   MET A  13      19.132  52.998  56.643  1.00 60.13      A    N  
ATOM     18  CA  MET A  13      18.302  53.409  55.517  1.00 60.48      A    C  
ATOM     19  C   MET A  13      19.009  53.237  54.180  1.00 59.29      A    C  
ATOM     20  O   MET A  13      19.977  53.932  53.881  1.00 61.91      A    O  
ATOM     21  CB  MET A  13      17.888  54.870  55.695  1.00 63.09      A    C  
ATOM     22  CG  MET A  13      17.748  55.289  57.160  1.00 67.72      A    C  
ATOM     23  SD  MET A  13      16.474  54.402  58.109  1.00 70.93      A    S  
ATOM     24  CE  MET A  13      15.768  55.762  59.074  1.00 67.62      A    C  
ATOM     25  N   VAL A  14      18.511  52.303  53.381  1.00 57.53      A    N  
ATOM     26  CA  VAL A  14      19.074  52.020  52.069  1.00 54.07      A    C  
ATOM     27  C   VAL A  14      18.348  52.828  51.008  1.00 53.10      A    C  
ATOM     28  O   VAL A  14      17.153  52.636  50.779  1.00 51.56      A    O  
ATOM     29  CB  VAL A  14      18.931  50.537  51.722  1.00 53.29      A    C  
ATOM     30  CG1 VAL A  14      19.488  50.271  50.333  1.00 50.33      A    C  
ATOM     31  CG2 VAL A  14      19.633  49.698  52.778  1.00 52.09      A    C  
ATOM     32  N   ARG A  15      19.071  53.734  50.363  1.00 52.78      A    N  
ATOM     33  CA  ARG A  15      18.465  54.557  49.331  1.00 54.20      A    C  
ATOM     34  C   ARG A  15      17.072  54.945  49.791  1.00 53.94      A    C  
ATOM     35  O   ARG A  15      16.899  55.696  50.748  1.00 51.47      A    O  
ATOM     36  CB  ARG A  15      18.364  53.770  48.017  1.00 55.01      A    C  
ATOM     37  CG  ARG A  15      19.686  53.577  47.297  1.00 55.70      A    C  
ATOM     38  CD  ARG A  15      19.704  52.328  46.417  1.00 54.31      A    C  
ATOM     39  NE  ARG A  15      18.607  52.283  45.458  1.00 53.74      A    N  
ATOM     40  CZ  ARG A  15      18.597  51.509  44.379  1.00 53.36      A    C  
ATOM     41  NH1 ARG A  15      17.553  51.526  43.564  1.00 53.84      A    N1+
ATOM     42  NH2 ARG A  15      19.638  50.732  44.104  1.00 53.02      A    N  
ATOM     43  N   GLY A  16      16.083  54.402  49.097  1.00 55.33      A    N  
ATOM     44  CA  GLY A  16      14.705  54.684  49.419  1.00 56.34      A    C  
ATOM     45  C   GLY A  16      14.473  55.018  50.876  1.00 56.59      A    C  
ATOM     46  O   GLY A  16      14.736  56.140  51.318  1.00 55.81      A    O  
ATOM     47  N   GLN A  17      14.006  54.030  51.631  1.00 56.11      A    N  
ATOM     48  CA  GLN A  17      13.689  54.248  53.031  1.00 55.35      A    C  
ATOM     49  C   GLN A  17      14.474  53.432  54.062  1.00 51.25      A    C  
ATOM     50  O   GLN A  17      15.614  53.031  53.841  1.00 50.02      A    O  
ATOM     51  CB  GLN A  17      12.186  54.028  53.228  1.00 59.15      A    C  
ATOM     52  CG  GLN A  17      11.627  54.480  54.564  1.00 62.25      A    C  
ATOM     53  CD  GLN A  17      10.167  54.097  54.723  1.00 65.19      A    C  
ATOM     54  NE2 GLN A  17       9.294  55.098  54.798  1.00 66.10      A    N  
ATOM     55  OE1 GLN A  17       9.825  52.913  54.768  1.00 66.85      A    O  
ATOM     56  N   VAL A  18      13.825  53.197  55.194  1.00 46.35      A    N  
ATOM     57  CA  VAL A  18      14.392  52.455  56.300  1.00 41.09      A    C  
ATOM     58  C   VAL A  18      14.297  50.950  56.153  1.00 40.45      A    C  
ATOM     59  O   VAL A  18      13.562  50.434  55.312  1.00 39.51      A    O  
ATOM     60  CB  VAL A  18      13.678  52.824  57.584  1.00 39.96      A    C  
ATOM     61  CG1 VAL A  18      13.464  54.315  57.636  1.00 38.05      A    C  
ATOM     62  CG2 VAL A  18      12.344  52.099  57.648  1.00 42.96      A    C  
ATOM     63  N   PHE A  19      15.040  50.263  57.015  1.00 39.04      A    N  
ATOM     64  CA  PHE A  19      15.100  48.806  57.059  1.00 35.81      A    C  
ATOM     65  C   PHE A  19      15.412  48.378  58.490  1.00 33.89      A    C  
ATOM     66  O   PHE A  19      16.545  48.021  58.785  1.00 32.94      A    O  
ATOM     67  CB  PHE A  19      16.207  48.279  56.137  1.00 35.72      A    C  
ATOM     68  CG  PHE A  19      15.711  47.759  54.818  1.00 35.69      A    C  
ATOM     69  CD1 PHE A  19      15.213  48.619  53.859  1.00 34.07      A    C  
ATOM     70  CD2 PHE A  19      15.716  46.394  54.555  1.00 38.79      A    C  
ATOM     71  CE1 PHE A  19      14.726  48.128  52.662  1.00 37.33      A    C  
ATOM     72  CE2 PHE A  19      15.229  45.891  53.359  1.00 37.38      A    C  
ATOM     73  CZ  PHE A  19      14.733  46.759  52.412  1.00 38.03      A    C  
ATOM     74  N   ASP A  20      14.427  48.423  59.381  1.00 33.58      A    N  
ATOM     75  CA  ASP A  20      14.676  48.023  60.760  1.00 35.80      A    C  
ATOM     76  C   ASP A  20      14.880  46.521  60.842  1.00 36.72      A    C  
ATOM     77  O   ASP A  20      13.959  45.778  61.166  1.00 38.37      A    O  
ATOM     78  CB  ASP A  20      13.518  48.433  61.672  1.00 37.00      A    C  
ATOM     79  CG  ASP A  20      13.470  49.924  61.911  1.00 39.46      A    C  
ATOM     80  OD1 ASP A  20      14.554  50.533  62.070  1.00 40.58      A    O  
ATOM     81  OD2 ASP A  20      12.350  50.480  61.950  1.00 36.89      A    O1-
ATOM     82  N   VAL A  21      16.098  46.081  60.551  1.00 37.54      A    N  
ATOM     83  CA  VAL A  21      16.433  44.665  60.586  1.00 38.10      A    C  
ATOM     84  C   VAL A  21      17.568  44.349  61.560  1.00 40.33      A    C  
ATOM     85  O   VAL A  21      17.550  43.309  62.218  1.00 39.55      A    O  
ATOM     86  CB  VAL A  21      16.816  44.148  59.162  1.00 38.33      A    C  
ATOM     87  CG1 VAL A  21      15.634  44.298  58.218  1.00 36.48      A    C  
ATOM     88  CG2 VAL A  21      18.024  44.911  58.613  1.00 38.81      A    C  
ATOM     89  N   GLY A  22      18.558  45.235  61.645  1.00 42.32      A    N  
ATOM     90  CA  GLY A  22      19.656  45.006  62.564  1.00 42.76      A    C  
ATOM     91  C   GLY A  22      19.050  44.658  63.909  1.00 44.62      A    C  
ATOM     92  O   GLY A  22      17.843  44.781  64.070  1.00 46.51      A    O  
ATOM     93  N   PRO A  23      19.844  44.227  64.896  1.00 45.69      A    N  
ATOM     94  CA  PRO A  23      21.293  44.047  64.816  1.00 46.57      A    C  
ATOM     95  C   PRO A  23      21.715  42.729  64.163  1.00 45.99      A    C  
ATOM     96  O   PRO A  23      22.903  42.528  63.884  1.00 47.11      A    O  
ATOM     97  CB  PRO A  23      21.720  44.129  66.277  1.00 46.35      A    C  
ATOM     98  CG  PRO A  23      20.588  43.443  66.967  1.00 44.88      A    C  
ATOM     99  CD  PRO A  23      19.374  44.042  66.281  1.00 44.89      A    C  
ATOM    100  N   ARG A  24      20.759  41.834  63.920  1.00 42.00      A    N  
ATOM    101  CA  ARG A  24      21.115  40.568  63.303  1.00 38.24      A    C  
ATOM    102  C   ARG A  24      21.477  40.750  61.840  1.00 37.10      A    C  
ATOM    103  O   ARG A  24      22.317  40.030  61.314  1.00 38.57      A    O  
ATOM    104  CB  ARG A  24      19.997  39.538  63.438  1.00 35.68      A    C  
ATOM    105  CG  ARG A  24      20.381  38.218  62.806  1.00 30.89      A    C  
ATOM    106  CD  ARG A  24      19.452  37.096  63.176  1.00 29.20      A    C  
ATOM    107  NE  ARG A  24      19.413  36.099  62.114  1.00 31.21      A    N  
ATOM    108  CZ  ARG A  24      19.480  34.786  62.302  1.00 32.59      A    C  
ATOM    109  NH1 ARG A  24      19.425  33.971  61.257  1.00 33.70      A    N1+
ATOM    110  NH2 ARG A  24      19.617  34.284  63.524  1.00 31.54      A    N  
ATOM    111  N   TYR A  25      20.841  41.702  61.175  1.00 34.53      A    N  
ATOM    112  CA  TYR A  25      21.147  41.934  59.776  1.00 33.72      A    C  
ATOM    113  C   TYR A  25      21.634  43.363  59.629  1.00 34.98      A    C  
ATOM    114  O   TYR A  25      20.873  44.323  59.769  1.00 35.15      A    O  
ATOM    115  CB  TYR A  25      19.926  41.673  58.893  1.00 30.89      A    C  
ATOM    116  CG  TYR A  25      19.363  40.293  59.086  1.00 28.11      A    C  
ATOM    117  CD1 TYR A  25      20.171  39.174  58.964  1.00 26.87      A    C  
ATOM    118  CD2 TYR A  25      18.044  40.115  59.476  1.00 29.32      A    C  
ATOM    119  CE1 TYR A  25      19.682  37.914  59.238  1.00 30.47      A    C  
ATOM    120  CE2 TYR A  25      17.546  38.868  59.754  1.00 29.73      A    C  
ATOM    121  CZ  TYR A  25      18.367  37.768  59.641  1.00 30.91      A    C  
ATOM    122  OH  TYR A  25      17.875  36.529  59.985  1.00 32.42      A    O  
ATOM    123  N   THR A  26      22.924  43.491  59.357  1.00 35.66      A    N  
ATOM    124  CA  THR A  26      23.544  44.793  59.191  1.00 37.35      A    C  
ATOM    125  C   THR A  26      24.144  44.890  57.796  1.00 36.09      A    C  
ATOM    126  O   THR A  26      23.814  44.095  56.921  1.00 35.43      A    O  
ATOM    127  CB  THR A  26      24.651  44.973  60.227  1.00 38.20      A    C  
ATOM    128  CG2 THR A  26      24.284  44.211  61.499  1.00 38.48      A    C  
ATOM    129  OG1 THR A  26      25.885  44.452  59.712  1.00 37.30      A    O  
ATOM    130  N   ASN A  27      25.021  45.864  57.592  1.00 34.83      A    N  
ATOM    131  CA  ASN A  27      25.656  46.039  56.295  1.00 38.07      A    C  
ATOM    132  C   ASN A  27      24.654  45.783  55.170  1.00 37.86      A    C  
ATOM    133  O   ASN A  27      24.474  44.640  54.753  1.00 40.30      A    O  
ATOM    134  CB  ASN A  27      26.827  45.061  56.169  1.00 40.06      A    C  
ATOM    135  CG  ASN A  27      28.164  45.761  56.042  1.00 41.33      A    C  
ATOM    136  ND2 ASN A  27      29.056  45.518  56.997  1.00 39.01      A    N  
ATOM    137  OD1 ASN A  27      28.394  46.508  55.092  1.00 44.39      A    O  
ATOM    138  N   LEU A  28      24.012  46.837  54.670  1.00 35.79      A    N  
ATOM    139  CA  LEU A  28      23.036  46.676  53.597  1.00 32.41      A    C  
ATOM    140  C   LEU A  28      23.464  47.251  52.261  1.00 33.14      A    C  
ATOM    141  O   LEU A  28      24.371  48.072  52.189  1.00 34.43      A    O  
ATOM    142  CB  LEU A  28      21.706  47.276  54.022  1.00 29.04      A    C  
ATOM    143  CG  LEU A  28      20.914  46.302  54.887  1.00 28.56      A    C  
ATOM    144  CD1 LEU A  28      21.809  45.681  55.929  1.00 28.15      A    C  
ATOM    145  CD2 LEU A  28      19.763  47.031  55.528  1.00 31.28      A    C  
ATOM    146  N   SER A  29      22.803  46.812  51.197  1.00 33.80      A    N  
ATOM    147  CA  SER A  29      23.134  47.296  49.866  1.00 35.71      A    C  
ATOM    148  C   SER A  29      21.896  47.553  49.018  1.00 36.23      A    C  
ATOM    149  O   SER A  29      21.305  48.630  49.073  1.00 38.34      A    O  
ATOM    150  CB  SER A  29      24.042  46.285  49.172  1.00 35.08      A    C  
ATOM    151  OG  SER A  29      25.230  46.104  49.922  1.00 38.18      A    O  
ATOM    152  N   TYR A  30      21.522  46.554  48.228  1.00 36.42      A    N  
ATOM    153  CA  TYR A  30      20.360  46.617  47.346  1.00 35.01      A    C  
ATOM    154  C   TYR A  30      20.602  45.631  46.223  1.00 34.54      A    C  
ATOM    155  O   TYR A  30      21.691  45.570  45.657  1.00 33.54      A    O  
ATOM    156  CB  TYR A  30      20.168  48.016  46.772  1.00 34.52      A    C  
ATOM    157  CG  TYR A  30      18.917  48.148  45.927  1.00 32.99      A    C  
ATOM    158  CD1 TYR A  30      17.954  49.110  46.220  1.00 31.58      A    C  
ATOM    159  CD2 TYR A  30      18.700  47.313  44.836  1.00 31.04      A    C  
ATOM    160  CE1 TYR A  30      16.819  49.230  45.453  1.00 28.94      A    C  
ATOM    161  CE2 TYR A  30      17.565  47.429  44.062  1.00 27.16      A    C  
ATOM    162  CZ  TYR A  30      16.634  48.385  44.377  1.00 28.08      A    C  
ATOM    163  OH  TYR A  30      15.507  48.488  43.612  1.00 30.10      A    O  
ATOM    164  N   ILE A  31      19.579  44.864  45.894  1.00 34.84      A    N  
ATOM    165  CA  ILE A  31      19.721  43.885  44.848  1.00 39.53      A    C  
ATOM    166  C   ILE A  31      18.498  43.762  43.964  1.00 42.34      A    C  
ATOM    167  O   ILE A  31      18.548  43.105  42.926  1.00 44.36      A    O  
ATOM    168  CB  ILE A  31      20.056  42.521  45.480  1.00 40.39      A    C  
ATOM    169  CG1 ILE A  31      19.157  42.282  46.694  1.00 42.80      A    C  
ATOM    170  CG2 ILE A  31      21.502  42.501  45.953  1.00 42.83      A    C  
ATOM    171  CD1 ILE A  31      19.617  41.144  47.594  1.00 41.59      A    C  
ATOM    172  N   GLY A  32      17.404  44.400  44.365  1.00 47.13      A    N  
ATOM    173  CA  GLY A  32      16.187  44.320  43.573  1.00 52.49      A    C  
ATOM    174  C   GLY A  32      15.112  45.329  43.935  1.00 54.73      A    C  
ATOM    175  O   GLY A  32      14.888  45.619  45.112  1.00 53.99      A    O  
ATOM    176  N   GLU A  33      14.431  45.849  42.916  1.00 58.14      A    N  
ATOM    177  CA  GLU A  33      13.376  46.837  43.115  1.00 60.57      A    C  
ATOM    178  C   GLU A  33      11.981  46.231  43.088  1.00 61.40      A    C  
ATOM    179  O   GLU A  33      11.824  45.011  43.048  1.00 61.17      A    O  
ATOM    180  CB  GLU A  33      13.467  47.927  42.051  1.00 60.89      A    C  
ATOM    181  CG  GLU A  33      12.483  49.059  42.258  1.00 63.40      A    C  
ATOM    182  CD  GLU A  33      12.653  50.165  41.244  1.00 65.99      A    C  
ATOM    183  OE1 GLU A  33      13.733  50.794  41.228  1.00 68.00      A    O  
ATOM    184  OE2 GLU A  33      11.709  50.403  40.461  1.00 67.08      A    O1-
ATOM    185  N   GLY A  34      10.973  47.101  43.112  1.00 63.61      A    N  
ATOM    186  CA  GLY A  34       9.583  46.666  43.097  1.00 66.11      A    C  
ATOM    187  C   GLY A  34       8.695  47.607  43.902  1.00 66.99      A    C  
ATOM    188  O   GLY A  34       8.954  47.854  45.082  1.00 67.03      A    O  
ATOM    189  N   ALA A  35       7.644  48.126  43.271  1.00 67.64      A    N  
ATOM    190  CA  ALA A  35       6.721  49.062  43.921  1.00 65.92      A    C  
ATOM    191  C   ALA A  35       6.075  48.575  45.230  1.00 63.39      A    C  
ATOM    192  O   ALA A  35       5.473  49.367  45.960  1.00 62.00      A    O  
ATOM    193  CB  ALA A  35       5.629  49.484  42.929  1.00 66.36      A    C  
ATOM    194  N   TYR A  36       6.186  47.285  45.531  1.00 59.79      A    N  
ATOM    195  CA  TYR A  36       5.592  46.773  46.758  1.00 55.60      A    C  
ATOM    196  C   TYR A  36       6.643  46.462  47.806  1.00 53.12      A    C  
ATOM    197  O   TYR A  36       6.306  46.060  48.916  1.00 54.19      A    O  
ATOM    198  CB  TYR A  36       4.779  45.510  46.489  1.00 56.30      A    C  
ATOM    199  CG  TYR A  36       5.611  44.332  46.054  1.00 57.64      A    C  
ATOM    200  CD1 TYR A  36       5.787  44.038  44.705  1.00 57.42      A    C  
ATOM    201  CD2 TYR A  36       6.218  43.506  46.995  1.00 58.12      A    C  
ATOM    202  CE1 TYR A  36       6.541  42.949  44.304  1.00 58.84      A    C  
ATOM    203  CE2 TYR A  36       6.976  42.414  46.605  1.00 59.61      A    C  
ATOM    204  CZ  TYR A  36       7.133  42.139  45.257  1.00 59.99      A    C  
ATOM    205  OH  TYR A  36       7.878  41.048  44.866  1.00 60.85      A    O  
ATOM    206  N   GLY A  37       7.912  46.644  47.451  1.00 50.56      A    N  
ATOM    207  CA  GLY A  37       8.988  46.371  48.391  1.00 45.27      A    C  
ATOM    208  C   GLY A  37      10.395  46.381  47.813  1.00 41.48      A    C  
ATOM    209  O   GLY A  37      10.623  45.973  46.675  1.00 40.84      A    O  
ATOM    210  N   MET A  38      11.343  46.842  48.624  1.00 39.07      A    N  
ATOM    211  CA  MET A  38      12.755  46.924  48.252  1.00 36.28      A    C  
ATOM    212  C   MET A  38      13.482  45.666  48.768  1.00 33.68      A    C  
ATOM    213  O   MET A  38      13.277  45.243  49.905  1.00 34.75      A    O  
ATOM    214  CB  MET A  38      13.365  48.186  48.878  1.00 38.26      A    C  
ATOM    215  CG  MET A  38      14.738  48.599  48.358  1.00 38.34      A    C  
ATOM    216  SD  MET A  38      15.690  49.539  49.596  1.00 41.36      A    S  
ATOM    217  CE  MET A  38      14.646  50.996  49.860  1.00 41.97      A    C  
ATOM    218  N   VAL A  39      14.321  45.068  47.929  1.00 27.36      A    N  
ATOM    219  CA  VAL A  39      15.057  43.872  48.316  1.00 21.50      A    C  
ATOM    220  C   VAL A  39      16.530  44.174  48.526  1.00 25.60      A    C  
ATOM    221  O   VAL A  39      17.235  44.570  47.599  1.00 28.43      A    O  
ATOM    222  CB  VAL A  39      14.934  42.775  47.245  1.00 17.16      A    C  
ATOM    223  CG1 VAL A  39      15.866  41.626  47.567  1.00 14.70      A    C  
ATOM    224  CG2 VAL A  39      13.517  42.282  47.174  1.00 11.38      A    C  
ATOM    225  N   CYS A  40      17.006  43.984  49.746  1.00 26.78      A    N  
ATOM    226  CA  CYS A  40      18.406  44.249  50.029  1.00 29.54      A    C  
ATOM    227  C   CYS A  40      19.075  42.990  50.517  1.00 29.77      A    C  
ATOM    228  O   CYS A  40      18.408  42.057  50.973  1.00 30.53      A    O  
ATOM    229  CB  CYS A  40      18.554  45.325  51.106  1.00 30.26      A    C  
ATOM    230  SG  CYS A  40      17.912  46.945  50.663  1.00 34.13      A    S  
ATOM    231  N   SER A  41      20.398  42.972  50.393  1.00 27.80      A    N  
ATOM    232  CA  SER A  41      21.204  41.848  50.825  1.00 25.96      A    C  
ATOM    233  C   SER A  41      21.741  42.379  52.146  1.00 25.54      A    C  
ATOM    234  O   SER A  41      21.920  43.587  52.299  1.00 23.75      A    O  
ATOM    235  CB  SER A  41      22.338  41.585  49.839  1.00 25.97      A    C  
ATOM    236  OG  SER A  41      23.178  42.718  49.708  1.00 29.09      A    O  
ATOM    237  N   ALA A  42      21.981  41.505  53.111  1.00 24.16      A    N  
ATOM    238  CA  ALA A  42      22.484  41.981  54.380  1.00 24.40      A    C  
ATOM    239  C   ALA A  42      23.221  40.902  55.116  1.00 25.30      A    C  
ATOM    240  O   ALA A  42      22.808  39.748  55.099  1.00 26.71      A    O  
ATOM    241  CB  ALA A  42      21.332  42.486  55.224  1.00 26.03      A    C  
ATOM    242  N   TYR A  43      24.310  41.279  55.772  1.00 26.04      A    N  
ATOM    243  CA  TYR A  43      25.093  40.314  56.521  1.00 30.14      A    C  
ATOM    244  C   TYR A  43      24.365  39.960  57.808  1.00 29.83      A    C  
ATOM    245  O   TYR A  43      23.933  40.851  58.539  1.00 25.50      A    O  
ATOM    246  CB  TYR A  43      26.475  40.883  56.857  1.00 33.01      A    C  
ATOM    247  CG  TYR A  43      27.327  39.967  57.716  1.00 31.47      A    C  
ATOM    248  CD1 TYR A  43      27.585  38.662  57.325  1.00 30.82      A    C  
ATOM    249  CD2 TYR A  43      27.861  40.408  58.923  1.00 30.75      A    C  
ATOM    250  CE1 TYR A  43      28.343  37.823  58.106  1.00 31.36      A    C  
ATOM    251  CE2 TYR A  43      28.622  39.574  59.712  1.00 30.54      A    C  
ATOM    252  CZ  TYR A  43      28.857  38.282  59.298  1.00 30.97      A    C  
ATOM    253  OH  TYR A  43      29.595  37.430  60.081  1.00 30.67      A    O  
ATOM    254  N   ASP A  44      24.229  38.659  58.063  1.00 31.59      A    N  
ATOM    255  CA  ASP A  44      23.560  38.145  59.254  1.00 34.98      A    C  
ATOM    256  C   ASP A  44      24.600  37.749  60.291  1.00 37.55      A    C  
ATOM    257  O   ASP A  44      25.294  36.748  60.136  1.00 39.72      A    O  
ATOM    258  CB  ASP A  44      22.702  36.927  58.907  1.00 36.42      A    C  
ATOM    259  CG  ASP A  44      22.287  36.136  60.137  1.00 38.12      A    C  
ATOM    260  OD1 ASP A  44      21.793  36.743  61.108  1.00 38.60      A    O  
ATOM    261  OD2 ASP A  44      22.450  34.899  60.139  1.00 39.66      A    O1-
ATOM    262  N   ASN A  45      24.689  38.536  61.358  1.00 40.94      A    N  
ATOM    263  CA  ASN A  45      25.643  38.294  62.438  1.00 41.47      A    C  
ATOM    264  C   ASN A  45      25.489  36.958  63.162  1.00 38.74      A    C  
ATOM    265  O   ASN A  45      26.399  36.540  63.874  1.00 38.30      A    O  
ATOM    266  CB  ASN A  45      25.585  39.440  63.458  1.00 44.47      A    C  
ATOM    267  CG  ASN A  45      25.939  40.796  62.841  1.00 51.40      A    C  
ATOM    268  ND2 ASN A  45      27.048  41.381  63.292  1.00 54.87      A    N  
ATOM    269  OD1 ASN A  45      25.226  41.308  61.972  1.00 55.36      A    O  
ATOM    270  N   VAL A  46      24.357  36.283  62.988  1.00 35.92      A    N  
ATOM    271  CA  VAL A  46      24.161  35.003  63.655  1.00 34.67      A    C  
ATOM    272  C   VAL A  46      24.566  33.794  62.837  1.00 34.87      A    C  
ATOM    273  O   VAL A  46      25.066  32.817  63.384  1.00 34.92      A    O  
ATOM    274  CB  VAL A  46      22.708  34.796  64.102  1.00 34.87      A    C  
ATOM    275  CG1 VAL A  46      22.369  33.328  64.061  1.00 34.05      A    C  
ATOM    276  CG2 VAL A  46      22.526  35.294  65.523  1.00 36.65      A    C  
ATOM    277  N   ASN A  47      24.341  33.835  61.532  1.00 36.83      A    N  
ATOM    278  CA  ASN A  47      24.717  32.696  60.705  1.00 38.92      A    C  
ATOM    279  C   ASN A  47      26.033  32.965  59.989  1.00 39.79      A    C  
ATOM    280  O   ASN A  47      26.562  32.105  59.279  1.00 39.64      A    O  
ATOM    281  CB  ASN A  47      23.610  32.357  59.706  1.00 39.24      A    C  
ATOM    282  CG  ASN A  47      22.332  31.918  60.387  1.00 38.30      A    C  
ATOM    283  ND2 ASN A  47      22.051  30.625  60.345  1.00 38.15      A    N  
ATOM    284  OD1 ASN A  47      21.613  32.731  60.956  1.00 40.50      A    O  
ATOM    285  N   LYS A  48      26.556  34.171  60.186  1.00 39.36      A    N  
ATOM    286  CA  LYS A  48      27.814  34.575  59.581  1.00 37.76      A    C  
ATOM    287  C   LYS A  48      27.866  34.531  58.061  1.00 37.49      A    C  
ATOM    288  O   LYS A  48      28.917  34.252  57.490  1.00 39.75      A    O  
ATOM    289  CB  LYS A  48      28.938  33.711  60.146  1.00 37.77      A    C  
ATOM    290  CG  LYS A  48      29.296  34.023  61.584  1.00 38.97      A    C  
ATOM    291  CD  LYS A  48      29.745  35.462  61.690  1.00 41.86      A    C  
ATOM    292  CE  LYS A  48      30.366  35.784  63.031  1.00 44.68      A    C  
ATOM    293  NZ  LYS A  48      30.747  37.225  63.084  1.00 47.01      A    N1+
ATOM    294  N   VAL A  49      26.747  34.817  57.403  1.00 36.63      A    N  
ATOM    295  CA  VAL A  49      26.699  34.803  55.943  1.00 32.13      A    C  
ATOM    296  C   VAL A  49      25.731  35.883  55.490  1.00 30.10      A    C  
ATOM    297  O   VAL A  49      24.754  36.159  56.175  1.00 29.11      A    O  
ATOM    298  CB  VAL A  49      26.194  33.438  55.405  1.00 30.44      A    C  
ATOM    299  CG1 VAL A  49      26.964  32.289  56.064  1.00 27.52      A    C  
ATOM    300  CG2 VAL A  49      24.709  33.300  55.670  1.00 23.72      A    C  
ATOM    301  N   ARG A  50      25.998  36.507  54.349  1.00 29.93      A    N  
ATOM    302  CA  ARG A  50      25.093  37.545  53.875  1.00 31.00      A    C  
ATOM    303  C   ARG A  50      23.778  36.853  53.536  1.00 31.00      A    C  
ATOM    304  O   ARG A  50      23.726  35.629  53.429  1.00 33.27      A    O  
ATOM    305  CB  ARG A  50      25.645  38.248  52.632  1.00 31.66      A    C  
ATOM    306  CG  ARG A  50      27.027  38.853  52.793  1.00 34.64      A    C  
ATOM    307  CD  ARG A  50      27.181  40.098  51.917  1.00 39.30      A    C  
ATOM    308  NE  ARG A  50      26.475  41.245  52.492  1.00 42.96      A    N  
ATOM    309  CZ  ARG A  50      26.515  42.482  52.007  1.00 42.44      A    C  
ATOM    310  NH1 ARG A  50      25.846  43.451  52.615  1.00 41.57      A    N1+
ATOM    311  NH2 ARG A  50      27.219  42.753  50.918  1.00 45.48      A    N  
ATOM    312  N   VAL A  51      22.719  37.630  53.364  1.00 29.57      A    N  
ATOM    313  CA  VAL A  51      21.421  37.062  53.045  1.00 28.94      A    C  
ATOM    314  C   VAL A  51      20.565  38.073  52.298  1.00 31.08      A    C  
ATOM    315  O   VAL A  51      20.944  39.234  52.158  1.00 34.05      A    O  
ATOM    316  CB  VAL A  51      20.670  36.663  54.326  1.00 27.07      A    C  
ATOM    317  CG1 VAL A  51      21.509  35.705  55.139  1.00 28.89      A    C  
ATOM    318  CG2 VAL A  51      20.345  37.905  55.144  1.00 25.26      A    C  
ATOM    319  N   ALA A  52      19.409  37.624  51.820  1.00 30.39      A    N  
ATOM    320  CA  ALA A  52      18.493  38.485  51.092  1.00 29.70      A    C  
ATOM    321  C   ALA A  52      17.342  38.879  52.012  1.00 31.18      A    C  
ATOM    322  O   ALA A  52      16.672  38.021  52.588  1.00 34.58      A    O  
ATOM    323  CB  ALA A  52      17.958  37.758  49.876  1.00 26.89      A    C  
ATOM    324  N   ILE A  53      17.112  40.178  52.155  1.00 31.28      A    N  
ATOM    325  CA  ILE A  53      16.034  40.661  53.008  1.00 29.77      A    C  
ATOM    326  C   ILE A  53      15.035  41.462  52.196  1.00 30.36      A    C  
ATOM    327  O   ILE A  53      15.344  42.562  51.738  1.00 31.81      A    O  
ATOM    328  CB  ILE A  53      16.558  41.572  54.119  1.00 28.68      A    C  
ATOM    329  CG1 ILE A  53      17.471  40.778  55.049  1.00 27.73      A    C  
ATOM    330  CG2 ILE A  53      15.392  42.189  54.870  1.00 28.04      A    C  
ATOM    331  CD1 ILE A  53      18.236  41.645  56.035  1.00 30.23      A    C  
ATOM    332  N   LYS A  54      13.841  40.903  52.018  1.00 30.95      A    N  
ATOM    333  CA  LYS A  54      12.785  41.564  51.261  1.00 31.39      A    C  
ATOM    334  C   LYS A  54      11.826  42.307  52.200  1.00 30.67      A    C  
ATOM    335  O   LYS A  54      11.221  41.714  53.114  1.00 26.92      A    O  
ATOM    336  CB  LYS A  54      11.988  40.547  50.429  1.00 32.04      A    C  
ATOM    337  CG  LYS A  54      10.953  41.201  49.523  1.00 32.26      A    C  
ATOM    338  CD  LYS A  54       9.700  40.350  49.359  1.00 36.50      A    C  
ATOM    339  CE  LYS A  54       9.936  39.083  48.531  1.00 39.83      A    C  
ATOM    340  NZ  LYS A  54       8.659  38.414  48.085  1.00 39.45      A    N1+
ATOM    341  N   LYS A  55      11.706  43.615  51.990  1.00 28.37      A    N  
ATOM    342  CA  LYS A  55      10.816  44.401  52.821  1.00 26.03      A    C  
ATOM    343  C   LYS A  55       9.513  44.490  52.076  1.00 25.34      A    C  
ATOM    344  O   LYS A  55       9.489  44.474  50.848  1.00 26.44      A    O  
ATOM    345  CB  LYS A  55      11.334  45.811  53.060  1.00 23.33      A    C  
ATOM    346  CG  LYS A  55      10.330  46.639  53.838  1.00 18.48      A    C  
ATOM    347  CD  LYS A  55      10.865  48.013  54.110  1.00 20.91      A    C  
ATOM    348  CE  LYS A  55       9.870  48.849  54.879  1.00 23.51      A    C  
ATOM    349  NZ  LYS A  55      10.401  50.222  55.098  1.00 28.74      A    N1+
ATOM    350  N   ILE A  56       8.428  44.591  52.826  1.00 24.81      A    N  
ATOM    351  CA  ILE A  56       7.117  44.680  52.231  1.00 22.34      A    C  
ATOM    352  C   ILE A  56       6.278  45.618  53.055  1.00 20.45      A    C  
ATOM    353  O   ILE A  56       6.166  45.448  54.258  1.00 18.58      A    O  
ATOM    354  CB  ILE A  56       6.412  43.318  52.222  1.00 23.10      A    C  
ATOM    355  CG1 ILE A  56       7.209  42.304  51.407  1.00 24.70      A    C  
ATOM    356  CG2 ILE A  56       5.019  43.470  51.656  1.00 26.65      A    C  
ATOM    357  CD1 ILE A  56       6.708  40.880  51.584  1.00 26.38      A    C  
ATOM    358  N   SER A  57       5.687  46.604  52.396  1.00 22.48      A    N  
ATOM    359  CA  SER A  57       4.840  47.581  53.060  1.00 26.53      A    C  
ATOM    360  C   SER A  57       3.445  47.508  52.413  1.00 30.50      A    C  
ATOM    361  O   SER A  57       3.061  48.380  51.633  1.00 33.50      A    O  
ATOM    362  CB  SER A  57       5.446  48.969  52.898  1.00 21.79      A    C  
ATOM    363  OG  SER A  57       6.766  48.972  53.397  1.00 16.33      A    O  
ATOM    364  N   PRO A  58       2.663  46.467  52.757  1.00 32.37      A    N  
ATOM    365  CA  PRO A  58       1.310  46.190  52.255  1.00 35.93      A    C  
ATOM    366  C   PRO A  58       0.130  47.031  52.757  1.00 39.59      A    C  
ATOM    367  O   PRO A  58      -0.476  47.798  52.010  1.00 38.53      A    O  
ATOM    368  CB  PRO A  58       1.136  44.713  52.596  1.00 35.58      A    C  
ATOM    369  CG  PRO A  58       1.833  44.606  53.924  1.00 29.52      A    C  
ATOM    370  CD  PRO A  58       3.073  45.451  53.750  1.00 29.34      A    C  
ATOM    371  N   PHE A  59      -0.185  46.823  54.027  1.00 45.62      A    N  
ATOM    372  CA  PHE A  59      -1.257  47.465  54.782  1.00 50.98      A    C  
ATOM    373  C   PHE A  59      -2.161  48.555  54.192  1.00 54.42      A    C  
ATOM    374  O   PHE A  59      -3.365  48.565  54.476  1.00 53.69      A    O  
ATOM    375  CB  PHE A  59      -0.674  47.913  56.115  1.00 51.31      A    C  
ATOM    376  CG  PHE A  59       0.022  46.804  56.846  1.00 53.80      A    C  
ATOM    377  CD1 PHE A  59      -0.629  45.598  57.070  1.00 53.05      A    C  
ATOM    378  CD2 PHE A  59       1.336  46.943  57.271  1.00 55.92      A    C  
ATOM    379  CE1 PHE A  59       0.019  44.545  57.701  1.00 55.18      A    C  
ATOM    380  CE2 PHE A  59       1.992  45.891  57.906  1.00 56.27      A    C  
ATOM    381  CZ  PHE A  59       1.332  44.691  58.119  1.00 55.03      A    C  
ATOM    382  N   GLU A  60      -1.620  49.471  53.391  1.00 57.66      A    N  
ATOM    383  CA  GLU A  60      -2.465  50.513  52.815  1.00 59.63      A    C  
ATOM    384  C   GLU A  60      -3.697  49.829  52.240  1.00 61.51      A    C  
ATOM    385  O   GLU A  60      -4.827  50.151  52.611  1.00 63.83      A    O  
ATOM    386  CB  GLU A  60      -1.740  51.275  51.700  1.00 62.09      A    C  
ATOM    387  CG  GLU A  60      -0.646  52.226  52.173  1.00 67.60      A    C  
ATOM    388  CD  GLU A  60      -1.109  53.155  53.290  1.00 71.13      A    C  
ATOM    389  OE1 GLU A  60      -1.187  52.706  54.458  1.00 70.90      A    O  
ATOM    390  OE2 GLU A  60      -1.403  54.336  52.999  1.00 74.01      A    O1-
ATOM    391  N   HIS A  61      -3.471  48.868  51.346  1.00 62.19      A    N  
ATOM    392  CA  HIS A  61      -4.564  48.133  50.719  1.00 61.09      A    C  
ATOM    393  C   HIS A  61      -4.700  46.704  51.246  1.00 59.21      A    C  
ATOM    394  O   HIS A  61      -3.895  46.254  52.058  1.00 58.34      A    O  
ATOM    395  CB  HIS A  61      -4.386  48.130  49.200  1.00 61.54      A    C  
ATOM    396  CG  HIS A  61      -4.397  49.500  48.595  1.00 63.52      A    C  
ATOM    397  CD2 HIS A  61      -5.411  50.241  48.087  1.00 63.80      A    C  
ATOM    398  ND1 HIS A  61      -3.267  50.283  48.501  1.00 65.31      A    N  
ATOM    399  CE1 HIS A  61      -3.583  51.446  47.960  1.00 65.27      A    C  
ATOM    400  NE2 HIS A  61      -4.879  51.446  47.700  1.00 64.10      A    N  
ATOM    401  N   GLN A  62      -5.724  45.996  50.780  1.00 57.37      A    N  
ATOM    402  CA  GLN A  62      -5.960  44.626  51.214  1.00 54.74      A    C  
ATOM    403  C   GLN A  62      -5.333  43.554  50.313  1.00 53.22      A    C  
ATOM    404  O   GLN A  62      -4.463  42.810  50.759  1.00 53.76      A    O  
ATOM    405  CB  GLN A  62      -7.464  44.402  51.363  1.00 54.21      A    C  
ATOM    406  CG  GLN A  62      -7.849  43.157  52.139  1.00 53.93      A    C  
ATOM    407  CD  GLN A  62      -7.772  41.902  51.300  1.00 54.02      A    C  
ATOM    408  NE2 GLN A  62      -8.921  41.266  51.084  1.00 57.99      A    N  
ATOM    409  OE1 GLN A  62      -6.700  41.508  50.846  1.00 49.41      A    O  
ATOM    410  N   THR A  63      -5.758  43.455  49.058  1.00 50.78      A    N  
ATOM    411  CA  THR A  63      -5.171  42.441  48.174  1.00 47.72      A    C  
ATOM    412  C   THR A  63      -3.707  42.258  48.566  1.00 43.92      A    C  
ATOM    413  O   THR A  63      -3.206  41.141  48.643  1.00 39.77      A    O  
ATOM    414  CB  THR A  63      -5.237  42.858  46.670  1.00 48.35      A    C  
ATOM    415  CG2 THR A  63      -6.681  43.081  46.233  1.00 49.11      A    C  
ATOM    416  OG1 THR A  63      -4.494  44.064  46.464  1.00 46.42      A    O  
ATOM    417  N   TYR A  64      -3.051  43.385  48.828  1.00 43.63      A    N  
ATOM    418  CA  TYR A  64      -1.649  43.450  49.222  1.00 45.26      A    C  
ATOM    419  C   TYR A  64      -1.346  42.653  50.483  1.00 45.97      A    C  
ATOM    420  O   TYR A  64      -0.396  41.878  50.525  1.00 49.58      A    O  
ATOM    421  CB  TYR A  64      -1.238  44.904  49.476  1.00 47.68      A    C  
ATOM    422  CG  TYR A  64      -1.017  45.758  48.246  1.00 49.68      A    C  
ATOM    423  CD1 TYR A  64      -0.020  45.449  47.327  1.00 49.38      A    C  
ATOM    424  CD2 TYR A  64      -1.775  46.907  48.033  1.00 50.94      A    C  
ATOM    425  CE1 TYR A  64       0.219  46.260  46.232  1.00 50.55      A    C  
ATOM    426  CE2 TYR A  64      -1.544  47.724  46.941  1.00 51.19      A    C  
ATOM    427  CZ  TYR A  64      -0.545  47.396  46.045  1.00 52.07      A    C  
ATOM    428  OH  TYR A  64      -0.310  48.205  44.959  1.00 54.66      A    O  
ATOM    429  N   CYS A  65      -2.137  42.869  51.523  1.00 45.54      A    N  
ATOM    430  CA  CYS A  65      -1.940  42.164  52.783  1.00 46.40      A    C  
ATOM    431  C   CYS A  65      -2.478  40.748  52.624  1.00 49.05      A    C  
ATOM    432  O   CYS A  65      -2.102  39.828  53.361  1.00 48.91      A    O  
ATOM    433  CB  CYS A  65      -2.692  42.893  53.894  1.00 44.68      A    C  
ATOM    434  SG  CYS A  65      -2.496  44.678  53.798  1.00 36.99      A    S  
ATOM    435  N   GLN A  66      -3.366  40.596  51.643  1.00 50.66      A    N  
ATOM    436  CA  GLN A  66      -3.995  39.321  51.331  1.00 50.14      A    C  
ATOM    437  C   GLN A  66      -2.920  38.368  50.832  1.00 47.89      A    C  
ATOM    438  O   GLN A  66      -2.913  37.189  51.177  1.00 45.98      A    O  
ATOM    439  CB  GLN A  66      -5.059  39.525  50.256  1.00 52.70      A    C  
ATOM    440  CG  GLN A  66      -6.142  38.467  50.239  1.00 57.36      A    C  
ATOM    441  CD  GLN A  66      -7.378  38.910  49.473  1.00 60.31      A    C  
ATOM    442  NE2 GLN A  66      -7.312  40.094  48.874  1.00 61.54      A    N  
ATOM    443  OE1 GLN A  66      -8.382  38.196  49.424  1.00 63.98      A    O  
ATOM    444  N   ARG A  67      -2.013  38.899  50.016  1.00 46.60      A    N  
ATOM    445  CA  ARG A  67      -0.918  38.118  49.457  1.00 45.42      A    C  
ATOM    446  C   ARG A  67       0.222  38.070  50.466  1.00 43.34      A    C  
ATOM    447  O   ARG A  67       0.836  37.024  50.668  1.00 46.43      A    O  
ATOM    448  CB  ARG A  67      -0.436  38.733  48.140  1.00 47.71      A    C  
ATOM    449  CG  ARG A  67      -1.550  38.910  47.119  1.00 54.65      A    C  
ATOM    450  CD  ARG A  67      -1.045  39.126  45.690  1.00 58.39      A    C  
ATOM    451  NE  ARG A  67      -0.194  40.305  45.536  1.00 62.16      A    N  
ATOM    452  CZ  ARG A  67       1.134  40.291  45.621  1.00 63.75      A    C  
ATOM    453  NH1 ARG A  67       1.821  41.416  45.473  1.00 64.33      A    N1+
ATOM    454  NH2 ARG A  67       1.777  39.153  45.842  1.00 64.94      A    N  
ATOM    455  N   THR A  68       0.507  39.199  51.102  1.00 39.55      A    N  
ATOM    456  CA  THR A  68       1.576  39.238  52.087  1.00 39.17      A    C  
ATOM    457  C   THR A  68       1.442  38.005  52.973  1.00 39.01      A    C  
ATOM    458  O   THR A  68       2.397  37.247  53.157  1.00 37.50      A    O  
ATOM    459  CB  THR A  68       1.481  40.492  52.972  1.00 40.34      A    C  
ATOM    460  CG2 THR A  68       2.080  40.224  54.340  1.00 41.85      A    C  
ATOM    461  OG1 THR A  68       2.180  41.576  52.350  1.00 39.40      A    O  
ATOM    462  N   LEU A  69       0.244  37.818  53.521  1.00 38.83      A    N  
ATOM    463  CA  LEU A  69      -0.047  36.685  54.387  1.00 37.56      A    C  
ATOM    464  C   LEU A  69      -0.666  35.627  53.490  1.00 37.26      A    C  
ATOM    465  O   LEU A  69      -1.873  35.416  53.510  1.00 38.24      A    O  
ATOM    466  CB  LEU A  69      -1.040  37.098  55.476  1.00 38.54      A    C  
ATOM    467  CG  LEU A  69      -1.449  36.159  56.626  1.00 40.24      A    C  
ATOM    468  CD1 LEU A  69      -2.170  34.950  56.072  1.00 40.52      A    C  
ATOM    469  CD2 LEU A  69      -0.234  35.739  57.440  1.00 41.17      A    C  
ATOM    470  N   ARG A  70       0.168  34.991  52.677  1.00 36.74      A    N  
ATOM    471  CA  ARG A  70      -0.285  33.952  51.760  1.00 36.81      A    C  
ATOM    472  C   ARG A  70       0.964  33.329  51.181  1.00 36.14      A    C  
ATOM    473  O   ARG A  70       1.008  32.128  50.932  1.00 34.15      A    O  
ATOM    474  CB  ARG A  70      -1.154  34.541  50.647  1.00 38.80      A    C  
ATOM    475  CG  ARG A  70      -2.021  33.507  49.952  1.00 40.72      A    C  
ATOM    476  CD  ARG A  70      -3.236  34.158  49.310  1.00 45.02      A    C  
ATOM    477  NE  ARG A  70      -2.897  34.903  48.105  1.00 50.07      A    N  
ATOM    478  CZ  ARG A  70      -3.681  35.826  47.556  1.00 53.01      A    C  
ATOM    479  NH1 ARG A  70      -3.300  36.449  46.443  1.00 53.30      A    N1+
ATOM    480  NH2 ARG A  70      -4.837  36.142  48.135  1.00 51.21      A    N  
ATOM    481  N   GLU A  71       1.973  34.169  50.959  1.00 37.06      A    N  
ATOM    482  CA  GLU A  71       3.248  33.717  50.421  1.00 39.48      A    C  
ATOM    483  C   GLU A  71       3.952  33.196  51.667  1.00 39.99      A    C  
ATOM    484  O   GLU A  71       4.819  32.313  51.614  1.00 39.65      A    O  
ATOM    485  CB  GLU A  71       4.061  34.875  49.827  1.00 40.01      A    C  
ATOM    486  CG  GLU A  71       5.473  34.433  49.417  1.00 42.20      A    C  
ATOM    487  CD  GLU A  71       6.356  35.548  48.896  1.00 40.80      A    C  
ATOM    488  OE1 GLU A  71       7.513  35.255  48.542  1.00 38.57      A    O  
ATOM    489  OE2 GLU A  71       5.903  36.709  48.840  1.00 43.85      A    O1-
ATOM    490  N   ILE A  72       3.561  33.768  52.800  1.00 39.18      A    N  
ATOM    491  CA  ILE A  72       4.132  33.376  54.069  1.00 38.50      A    C  
ATOM    492  C   ILE A  72       3.610  31.974  54.311  1.00 40.76      A    C  
ATOM    493  O   ILE A  72       4.381  31.028  54.450  1.00 44.80      A    O  
ATOM    494  CB  ILE A  72       3.677  34.322  55.194  1.00 34.99      A    C  
ATOM    495  CG1 ILE A  72       4.068  35.756  54.825  1.00 33.61      A    C  
ATOM    496  CG2 ILE A  72       4.312  33.918  56.520  1.00 30.14      A    C  
ATOM    497  CD1 ILE A  72       3.839  36.772  55.907  1.00 33.50      A    C  
ATOM    498  N   LYS A  73       2.289  31.848  54.320  1.00 42.01      A    N  
ATOM    499  CA  LYS A  73       1.625  30.570  54.537  1.00 43.53      A    C  
ATOM    500  C   LYS A  73       2.219  29.475  53.651  1.00 41.59      A    C  
ATOM    501  O   LYS A  73       2.540  28.386  54.131  1.00 43.14      A    O  
ATOM    502  CB  LYS A  73       0.131  30.733  54.261  1.00 46.99      A    C  
ATOM    503  CG  LYS A  73      -0.519  31.836  55.096  1.00 48.64      A    C  
ATOM    504  CD  LYS A  73      -0.482  31.498  56.576  1.00 49.21      A    C  
ATOM    505  CE  LYS A  73      -1.192  30.176  56.842  1.00 51.50      A    C  
ATOM    506  NZ  LYS A  73      -1.200  29.820  58.289  1.00 54.38      A    N1+
ATOM    507  N   ILE A  74       2.360  29.768  52.360  1.00 38.27      A    N  
ATOM    508  CA  ILE A  74       2.922  28.815  51.408  1.00 36.21      A    C  
ATOM    509  C   ILE A  74       4.338  28.463  51.861  1.00 36.51      A    C  
ATOM    510  O   ILE A  74       4.584  27.422  52.476  1.00 37.54      A    O  
ATOM    511  CB  ILE A  74       3.056  29.422  49.979  1.00 33.39      A    C  
ATOM    512  CG1 ILE A  74       1.713  29.940  49.471  1.00 34.92      A    C  
ATOM    513  CG2 ILE A  74       3.538  28.366  49.014  1.00 30.74      A    C  
ATOM    514  CD1 ILE A  74       0.925  28.932  48.663  1.00 37.63      A    C  
ATOM    515  N   LEU A  75       5.266  29.360  51.552  1.00 34.83      A    N  
ATOM    516  CA  LEU A  75       6.669  29.188  51.898  1.00 34.17      A    C  
ATOM    517  C   LEU A  75       6.980  28.570  53.243  1.00 32.66      A    C  
ATOM    518  O   LEU A  75       7.857  27.716  53.338  1.00 33.44      A    O  
ATOM    519  CB  LEU A  75       7.394  30.524  51.777  1.00 34.76      A    C  
ATOM    520  CG  LEU A  75       7.818  30.824  50.338  1.00 35.83      A    C  
ATOM    521  CD1 LEU A  75       7.033  29.944  49.364  1.00 34.57      A    C  
ATOM    522  CD2 LEU A  75       7.616  32.309  50.050  1.00 35.39      A    C  
ATOM    523  N   LEU A  76       6.281  28.994  54.286  1.00 31.78      A    N  
ATOM    524  CA  LEU A  76       6.545  28.434  55.596  1.00 32.14      A    C  
ATOM    525  C   LEU A  76       6.196  26.967  55.672  1.00 32.22      A    C  
ATOM    526  O   LEU A  76       6.779  26.245  56.470  1.00 36.30      A    O  
ATOM    527  CB  LEU A  76       5.820  29.217  56.698  1.00 33.06      A    C  
ATOM    528  CG  LEU A  76       6.504  30.548  57.063  1.00 33.71      A    C  
ATOM    529  CD1 LEU A  76       5.960  31.087  58.385  1.00 34.49      A    C  
ATOM    530  CD2 LEU A  76       8.020  30.330  57.173  1.00 33.38      A    C  
ATOM    531  N   ARG A  77       5.266  26.520  54.834  1.00 32.05      A    N  
ATOM    532  CA  ARG A  77       4.864  25.119  54.830  1.00 32.21      A    C  
ATOM    533  C   ARG A  77       5.445  24.302  53.673  1.00 33.18      A    C  
ATOM    534  O   ARG A  77       5.118  23.136  53.515  1.00 36.06      A    O  
ATOM    535  CB  ARG A  77       3.337  25.004  54.837  1.00 32.43      A    C  
ATOM    536  CG  ARG A  77       2.821  23.589  54.624  1.00 34.22      A    C  
ATOM    537  CD  ARG A  77       1.635  23.289  55.520  1.00 39.16      A    C  
ATOM    538  NE  ARG A  77       0.537  24.237  55.332  1.00 46.76      A    N  
ATOM    539  CZ  ARG A  77      -0.508  24.361  56.152  1.00 50.73      A    C  
ATOM    540  NH1 ARG A  77      -1.456  25.257  55.889  1.00 52.69      A    N1+
ATOM    541  NH2 ARG A  77      -0.608  23.603  57.241  1.00 52.05      A    N  
ATOM    542  N   PHE A  78       6.305  24.905  52.862  1.00 34.99      A    N  
ATOM    543  CA  PHE A  78       6.908  24.187  51.735  1.00 36.58      A    C  
ATOM    544  C   PHE A  78       8.384  23.942  52.014  1.00 38.34      A    C  
ATOM    545  O   PHE A  78       8.970  24.552  52.908  1.00 41.12      A    O  
ATOM    546  CB  PHE A  78       6.788  24.993  50.442  1.00 35.82      A    C  
ATOM    547  CG  PHE A  78       5.534  24.727  49.661  1.00 34.91      A    C  
ATOM    548  CD1 PHE A  78       4.317  24.578  50.300  1.00 35.79      A    C  
ATOM    549  CD2 PHE A  78       5.565  24.694  48.279  1.00 33.27      A    C  
ATOM    550  CE1 PHE A  78       3.149  24.403  49.574  1.00 35.70      A    C  
ATOM    551  CE2 PHE A  78       4.403  24.521  47.549  1.00 34.36      A    C  
ATOM    552  CZ  PHE A  78       3.192  24.377  48.199  1.00 33.36      A    C  
ATOM    553  N   ARG A  79       8.983  23.051  51.236  1.00 38.42      A    N  
ATOM    554  CA  ARG A  79      10.393  22.724  51.394  1.00 38.57      A    C  
ATOM    555  C   ARG A  79      10.948  22.049  50.148  1.00 37.92      A    C  
ATOM    556  O   ARG A  79      11.054  20.825  50.096  1.00 36.96      A    O  
ATOM    557  CB  ARG A  79      10.600  21.798  52.593  1.00 40.36      A    C  
ATOM    558  CG  ARG A  79      10.624  22.486  53.947  1.00 46.05      A    C  
ATOM    559  CD  ARG A  79      11.306  21.578  54.962  1.00 52.34      A    C  
ATOM    560  NE  ARG A  79      12.627  21.173  54.484  1.00 59.92      A    N  
ATOM    561  CZ  ARG A  79      13.381  20.223  55.035  1.00 62.94      A    C  
ATOM    562  NH1 ARG A  79      14.573  19.936  54.517  1.00 65.94      A    N1+
ATOM    563  NH2 ARG A  79      12.948  19.557  56.096  1.00 63.46      A    N  
ATOM    564  N   HIS A  80      11.300  22.844  49.142  1.00 37.36      A    N  
ATOM    565  CA  HIS A  80      11.844  22.287  47.908  1.00 37.74      A    C  
ATOM    566  C   HIS A  80      13.146  22.993  47.507  1.00 37.51      A    C  
ATOM    567  O   HIS A  80      13.272  24.213  47.658  1.00 40.08      A    O  
ATOM    568  CB  HIS A  80      10.810  22.384  46.790  1.00 37.96      A    C  
ATOM    569  CG  HIS A  80      11.023  21.391  45.691  1.00 39.52      A    C  
ATOM    570  CD2 HIS A  80      10.524  20.144  45.511  1.00 39.85      A    C  
ATOM    571  ND1 HIS A  80      11.850  21.630  44.615  1.00 39.10      A    N  
ATOM    572  CE1 HIS A  80      11.847  20.576  43.816  1.00 39.22      A    C  
ATOM    573  NE2 HIS A  80      11.051  19.659  44.337  1.00 38.87      A    N  
ATOM    574  N   GLU A  81      14.112  22.219  47.012  1.00 33.00      A    N  
ATOM    575  CA  GLU A  81      15.397  22.759  46.601  1.00 30.40      A    C  
ATOM    576  C   GLU A  81      15.291  23.809  45.500  1.00 32.19      A    C  
ATOM    577  O   GLU A  81      16.165  24.671  45.374  1.00 35.16      A    O  
ATOM    578  CB  GLU A  81      16.299  21.618  46.156  1.00 30.70      A    C  
ATOM    579  CG  GLU A  81      16.605  20.640  47.270  1.00 35.78      A    C  
ATOM    580  CD  GLU A  81      16.646  19.186  46.804  1.00 40.67      A    C  
ATOM    581  OE1 GLU A  81      17.434  18.874  45.872  1.00 41.56      A    O  
ATOM    582  OE2 GLU A  81      15.891  18.358  47.379  1.00 40.44      A    O1-
ATOM    583  N   ASN A  82      14.218  23.739  44.710  1.00 29.68      A    N  
ATOM    584  CA  ASN A  82      13.991  24.683  43.615  1.00 23.97      A    C  
ATOM    585  C   ASN A  82      12.986  25.747  44.021  1.00 24.07      A    C  
ATOM    586  O   ASN A  82      12.271  26.302  43.195  1.00 25.16      A    O  
ATOM    587  CB  ASN A  82      13.499  23.937  42.386  1.00 18.03      A    C  
ATOM    588  CG  ASN A  82      14.442  22.847  41.975  1.00 17.68      A    C  
ATOM    589  ND2 ASN A  82      15.727  23.165  41.942  1.00 16.79      A    N  
ATOM    590  OD1 ASN A  82      14.028  21.727  41.692  1.00 19.25      A    O  
ATOM    591  N   ILE A  83      12.932  26.023  45.312  1.00 24.03      A    N  
ATOM    592  CA  ILE A  83      12.023  27.024  45.836  1.00 24.63      A    C  
ATOM    593  C   ILE A  83      12.841  27.699  46.913  1.00 26.17      A    C  
ATOM    594  O   ILE A  83      13.451  27.015  47.736  1.00 26.50      A    O  
ATOM    595  CB  ILE A  83      10.750  26.375  46.447  1.00 23.60      A    C  
ATOM    596  CG1 ILE A  83       9.994  25.606  45.361  1.00 19.67      A    C  
ATOM    597  CG2 ILE A  83       9.841  27.446  47.055  1.00 25.04      A    C  
ATOM    598  CD1 ILE A  83       8.639  25.130  45.787  1.00 16.81      A    C  
ATOM    599  N   ILE A  84      12.892  29.029  46.889  1.00 28.37      A    N  
ATOM    600  CA  ILE A  84      13.657  29.776  47.887  1.00 30.95      A    C  
ATOM    601  C   ILE A  84      12.732  30.067  49.081  1.00 31.90      A    C  
ATOM    602  O   ILE A  84      11.771  30.838  48.976  1.00 32.08      A    O  
ATOM    603  CB  ILE A  84      14.261  31.103  47.270  1.00 29.62      A    C  
ATOM    604  CG1 ILE A  84      15.564  31.476  47.986  1.00 29.47      A    C  
ATOM    605  CG2 ILE A  84      13.283  32.252  47.373  1.00 30.12      A    C  
ATOM    606  CD1 ILE A  84      15.430  31.697  49.486  1.00 30.80      A    C  
ATOM    607  N   GLY A  85      13.020  29.425  50.213  1.00 31.06      A    N  
ATOM    608  CA  GLY A  85      12.190  29.597  51.393  1.00 27.89      A    C  
ATOM    609  C   GLY A  85      12.467  30.801  52.266  1.00 25.38      A    C  
ATOM    610  O   GLY A  85      13.333  31.618  51.968  1.00 25.80      A    O  
ATOM    611  N   ILE A  86      11.701  30.895  53.352  1.00 25.44      A    N  
ATOM    612  CA  ILE A  86      11.798  31.977  54.345  1.00 23.19      A    C  
ATOM    613  C   ILE A  86      12.714  31.552  55.498  1.00 22.86      A    C  
ATOM    614  O   ILE A  86      12.432  30.585  56.205  1.00 25.89      A    O  
ATOM    615  CB  ILE A  86      10.398  32.331  54.916  1.00 19.70      A    C  
ATOM    616  CG1 ILE A  86       9.589  33.089  53.866  1.00 13.77      A    C  
ATOM    617  CG2 ILE A  86      10.530  33.145  56.187  1.00 18.13      A    C  
ATOM    618  CD1 ILE A  86       8.152  33.309  54.242  1.00 15.46      A    C  
ATOM    619  N   ASN A  87      13.811  32.274  55.685  1.00 21.81      A    N  
ATOM    620  CA  ASN A  87      14.753  31.948  56.750  1.00 20.62      A    C  
ATOM    621  C   ASN A  87      14.334  32.527  58.080  1.00 24.32      A    C  
ATOM    622  O   ASN A  87      14.634  31.959  59.135  1.00 23.73      A    O  
ATOM    623  CB  ASN A  87      16.139  32.479  56.404  1.00 16.75      A    C  
ATOM    624  CG  ASN A  87      16.713  31.826  55.190  1.00 14.46      A    C  
ATOM    625  ND2 ASN A  87      16.151  30.684  54.822  1.00 16.77      A    N  
ATOM    626  OD1 ASN A  87      17.656  32.332  54.582  1.00 14.73      A    O  
ATOM    627  N   ASP A  88      13.618  33.647  58.026  1.00 27.91      A    N  
ATOM    628  CA  ASP A  88      13.175  34.301  59.242  1.00 30.20      A    C  
ATOM    629  C   ASP A  88      12.487  35.609  58.863  1.00 29.45      A    C  
ATOM    630  O   ASP A  88      12.748  36.148  57.792  1.00 30.54      A    O  
ATOM    631  CB  ASP A  88      14.430  34.500  60.108  1.00 33.11      A    C  
ATOM    632  CG  ASP A  88      14.264  35.521  61.176  1.00 32.78      A    C  
ATOM    633  OD1 ASP A  88      13.262  35.462  61.923  1.00 34.84      A    O  
ATOM    634  OD2 ASP A  88      15.172  36.373  61.268  1.00 32.13      A    O1-
ATOM    635  N   ILE A  89      11.587  36.102  59.712  1.00 29.57      A    N  
ATOM    636  CA  ILE A  89      10.881  37.351  59.417  1.00 30.60      A    C  
ATOM    637  C   ILE A  89      11.046  38.402  60.508  1.00 32.10      A    C  
ATOM    638  O   ILE A  89      10.957  38.096  61.695  1.00 34.00      A    O  
ATOM    639  CB  ILE A  89       9.368  37.128  59.241  1.00 30.04      A    C  
ATOM    640  CG1 ILE A  89       9.091  36.018  58.234  1.00 30.04      A    C  
ATOM    641  CG2 ILE A  89       8.719  38.393  58.731  1.00 31.27      A    C  
ATOM    642  CD1 ILE A  89       7.624  35.711  58.109  1.00 29.60      A    C  
ATOM    643  N   ILE A  90      11.268  39.646  60.095  1.00 34.35      A    N  
ATOM    644  CA  ILE A  90      11.445  40.752  61.030  1.00 35.95      A    C  
ATOM    645  C   ILE A  90      10.275  41.724  60.984  1.00 36.37      A    C  
ATOM    646  O   ILE A  90       9.860  42.166  59.919  1.00 36.67      A    O  
ATOM    647  CB  ILE A  90      12.751  41.534  60.744  1.00 37.34      A    C  
ATOM    648  CG1 ILE A  90      13.958  40.761  61.294  1.00 37.71      A    C  
ATOM    649  CG2 ILE A  90      12.669  42.915  61.361  1.00 39.63      A    C  
ATOM    650  CD1 ILE A  90      15.279  41.502  61.194  1.00 36.18      A    C  
ATOM    651  N   ARG A  91       9.755  42.060  62.154  1.00 38.88      A    N  
ATOM    652  CA  ARG A  91       8.628  42.978  62.268  1.00 41.35      A    C  
ATOM    653  C   ARG A  91       8.703  43.737  63.584  1.00 43.56      A    C  
ATOM    654  O   ARG A  91       9.659  43.574  64.341  1.00 48.02      A    O  
ATOM    655  CB  ARG A  91       7.332  42.191  62.226  1.00 39.75      A    C  
ATOM    656  CG  ARG A  91       7.514  40.783  62.728  1.00 42.01      A    C  
ATOM    657  CD  ARG A  91       6.280  40.266  63.423  1.00 42.14      A    C  
ATOM    658  NE  ARG A  91       6.153  40.832  64.757  1.00 42.48      A    N  
ATOM    659  CZ  ARG A  91       5.261  40.428  65.652  1.00 44.23      A    C  
ATOM    660  NH1 ARG A  91       5.214  40.999  66.847  1.00 46.08      A    N1+
ATOM    661  NH2 ARG A  91       4.418  39.450  65.352  1.00 45.44      A    N  
ATOM    662  N   ALA A  92       7.694  44.565  63.852  1.00 43.62      A    N  
ATOM    663  CA  ALA A  92       7.645  45.350  65.083  1.00 42.26      A    C  
ATOM    664  C   ALA A  92       7.038  44.493  66.178  1.00 42.83      A    C  
ATOM    665  O   ALA A  92       6.442  43.454  65.905  1.00 41.53      A    O  
ATOM    666  CB  ALA A  92       6.806  46.602  64.881  1.00 40.57      A    C  
ATOM    667  N   PRO A  93       7.189  44.912  67.439  1.00 44.92      A    N  
ATOM    668  CA  PRO A  93       6.623  44.128  68.542  1.00 44.06      A    C  
ATOM    669  C   PRO A  93       5.140  44.393  68.799  1.00 41.90      A    C  
ATOM    670  O   PRO A  93       4.468  43.590  69.440  1.00 43.35      A    O  
ATOM    671  CB  PRO A  93       7.503  44.520  69.725  1.00 46.54      A    C  
ATOM    672  CG  PRO A  93       7.817  45.961  69.432  1.00 47.92      A    C  
ATOM    673  CD  PRO A  93       8.110  45.952  67.941  1.00 45.52      A    C  
ATOM    674  N   THR A  94       4.627  45.512  68.299  1.00 39.37      A    N  
ATOM    675  CA  THR A  94       3.218  45.829  68.506  1.00 37.26      A    C  
ATOM    676  C   THR A  94       2.455  46.050  67.193  1.00 35.03      A    C  
ATOM    677  O   THR A  94       2.875  46.832  66.343  1.00 31.89      A    O  
ATOM    678  CB  THR A  94       3.059  47.079  69.423  1.00 38.29      A    C  
ATOM    679  CG2 THR A  94       3.861  46.898  70.706  1.00 34.45      A    C  
ATOM    680  OG1 THR A  94       3.525  48.251  68.745  1.00 38.70      A    O  
ATOM    681  N   ILE A  95       1.335  45.350  67.033  1.00 33.89      A    N  
ATOM    682  CA  ILE A  95       0.525  45.475  65.830  1.00 35.41      A    C  
ATOM    683  C   ILE A  95       0.377  46.936  65.437  1.00 36.82      A    C  
ATOM    684  O   ILE A  95       0.699  47.326  64.316  1.00 38.96      A    O  
ATOM    685  CB  ILE A  95      -0.902  44.921  66.031  1.00 36.27      A    C  
ATOM    686  CG1 ILE A  95      -0.854  43.468  66.500  1.00 38.43      A    C  
ATOM    687  CG2 ILE A  95      -1.684  45.011  64.725  1.00 36.93      A    C  
ATOM    688  CD1 ILE A  95      -2.221  42.779  66.496  1.00 37.57      A    C  
ATOM    689  N   GLU A  96      -0.123  47.736  66.372  1.00 37.83      A    N  
ATOM    690  CA  GLU A  96      -0.339  49.162  66.159  1.00 38.68      A    C  
ATOM    691  C   GLU A  96       0.916  49.904  65.749  1.00 38.77      A    C  
ATOM    692  O   GLU A  96       0.865  51.093  65.441  1.00 40.87      A    O  
ATOM    693  CB  GLU A  96      -0.878  49.795  67.437  1.00 40.95      A    C  
ATOM    694  CG  GLU A  96      -1.337  48.787  68.473  1.00 47.36      A    C  
ATOM    695  CD  GLU A  96      -2.187  49.422  69.558  1.00 52.42      A    C  
ATOM    696  OE1 GLU A  96      -2.669  48.684  70.449  1.00 56.84      A    O  
ATOM    697  OE2 GLU A  96      -2.378  50.659  69.517  1.00 52.48      A    O1-
ATOM    698  N   GLN A  97       2.037  49.194  65.741  1.00 38.20      A    N  
ATOM    699  CA  GLN A  97       3.325  49.771  65.382  1.00 37.15      A    C  
ATOM    700  C   GLN A  97       3.872  49.129  64.108  1.00 37.28      A    C  
ATOM    701  O   GLN A  97       4.790  49.654  63.478  1.00 36.84      A    O  
ATOM    702  CB  GLN A  97       4.293  49.543  66.554  1.00 38.22      A    C  
ATOM    703  CG  GLN A  97       5.453  50.529  66.685  1.00 38.64      A    C  
ATOM    704  CD  GLN A  97       6.401  50.179  67.836  1.00 37.88      A    C  
ATOM    705  NE2 GLN A  97       6.137  49.059  68.507  1.00 35.69      A    N  
ATOM    706  OE1 GLN A  97       7.357  50.907  68.109  1.00 36.55      A    O  
ATOM    707  N   MET A  98       3.294  47.991  63.737  1.00 37.58      A    N  
ATOM    708  CA  MET A  98       3.698  47.247  62.549  1.00 37.42      A    C  
ATOM    709  C   MET A  98       3.191  47.884  61.266  1.00 37.50      A    C  
ATOM    710  O   MET A  98       1.997  47.822  60.957  1.00 34.97      A    O  
ATOM    711  CB  MET A  98       3.182  45.806  62.641  1.00 39.66      A    C  
ATOM    712  CG  MET A  98       3.550  44.902  61.462  1.00 38.91      A    C  
ATOM    713  SD  MET A  98       3.098  43.163  61.753  1.00 39.01      A    S  
ATOM    714  CE  MET A  98       1.705  42.968  60.643  1.00 38.60      A    C  
ATOM    715  N   LYS A  99       4.114  48.485  60.523  1.00 37.79      A    N  
ATOM    716  CA  LYS A  99       3.789  49.138  59.266  1.00 38.53      A    C  
ATOM    717  C   LYS A  99       4.750  48.659  58.176  1.00 38.69      A    C  
ATOM    718  O   LYS A  99       5.145  49.433  57.306  1.00 39.01      A    O  
ATOM    719  CB  LYS A  99       3.879  50.660  59.431  1.00 39.04      A    C  
ATOM    720  CG  LYS A  99       3.159  51.169  60.679  1.00 44.21      A    C  
ATOM    721  CD  LYS A  99       3.224  52.686  60.840  1.00 46.74      A    C  
ATOM    722  CE  LYS A  99       2.290  53.408  59.869  1.00 47.98      A    C  
ATOM    723  NZ  LYS A  99       2.306  54.892  60.069  1.00 46.05      A    N1+
ATOM    724  N   ASP A 100       5.123  47.379  58.238  1.00 38.94      A    N  
ATOM    725  CA  ASP A 100       6.036  46.776  57.266  1.00 37.68      A    C  
ATOM    726  C   ASP A 100       6.678  45.463  57.732  1.00 36.91      A    C  
ATOM    727  O   ASP A 100       7.200  45.385  58.842  1.00 39.52      A    O  
ATOM    728  CB  ASP A 100       7.138  47.774  56.897  1.00 40.07      A    C  
ATOM    729  CG  ASP A 100       7.866  48.316  58.109  1.00 43.19      A    C  
ATOM    730  OD1 ASP A 100       8.599  47.553  58.763  1.00 49.36      A    O  
ATOM    731  OD2 ASP A 100       7.703  49.511  58.417  1.00 45.41      A    O1-
ATOM    732  N   VAL A 101       6.629  44.432  56.890  1.00 34.72      A    N  
ATOM    733  CA  VAL A 101       7.221  43.143  57.238  1.00 31.87      A    C  
ATOM    734  C   VAL A 101       8.424  42.871  56.346  1.00 31.10      A    C  
ATOM    735  O   VAL A 101       8.431  43.228  55.169  1.00 32.22      A    O  
ATOM    736  CB  VAL A 101       6.234  41.980  57.085  1.00 30.88      A    C  
ATOM    737  CG1 VAL A 101       6.958  40.663  57.297  1.00 30.09      A    C  
ATOM    738  CG2 VAL A 101       5.122  42.114  58.095  1.00 33.33      A    C  
ATOM    739  N   TYR A 102       9.441  42.239  56.924  1.00 28.09      A    N  
ATOM    740  CA  TYR A 102      10.664  41.910  56.209  1.00 22.61      A    C  
ATOM    741  C   TYR A 102      10.883  40.410  56.205  1.00 22.70      A    C  
ATOM    742  O   TYR A 102      11.096  39.821  57.260  1.00 25.26      A    O  
ATOM    743  CB  TYR A 102      11.880  42.541  56.899  1.00 19.99      A    C  
ATOM    744  CG  TYR A 102      11.791  44.024  57.210  1.00 18.99      A    C  
ATOM    745  CD1 TYR A 102      11.469  44.476  58.483  1.00 19.30      A    C  
ATOM    746  CD2 TYR A 102      12.075  44.971  56.242  1.00 18.48      A    C  
ATOM    747  CE1 TYR A 102      11.440  45.830  58.774  1.00 17.68      A    C  
ATOM    748  CE2 TYR A 102      12.046  46.316  56.521  1.00 16.26      A    C  
ATOM    749  CZ  TYR A 102      11.730  46.743  57.781  1.00 18.01      A    C  
ATOM    750  OH  TYR A 102      11.697  48.098  58.029  1.00 20.32      A    O  
ATOM    751  N   ILE A 103      10.828  39.770  55.045  1.00 20.47      A    N  
ATOM    752  CA  ILE A 103      11.054  38.332  55.039  1.00 20.10      A    C  
ATOM    753  C   ILE A 103      12.515  38.070  54.646  1.00 19.72      A    C  
ATOM    754  O   ILE A 103      12.981  38.512  53.596  1.00 19.43      A    O  
ATOM    755  CB  ILE A 103      10.084  37.562  54.073  1.00 18.70      A    C  
ATOM    756  CG1 ILE A 103       9.864  38.342  52.781  1.00 21.48      A    C  
ATOM    757  CG2 ILE A 103       8.761  37.323  54.736  1.00 13.41      A    C  
ATOM    758  CD1 ILE A 103       9.044  37.579  51.746  1.00 21.48      A    C  
ATOM    759  N   VAL A 104      13.253  37.381  55.509  1.00 19.79      A    N  
ATOM    760  CA  VAL A 104      14.646  37.085  55.213  1.00 20.14      A    C  
ATOM    761  C   VAL A 104      14.729  35.794  54.431  1.00 20.69      A    C  
ATOM    762  O   VAL A 104      14.124  34.781  54.788  1.00 22.33      A    O  
ATOM    763  CB  VAL A 104      15.493  36.960  56.484  1.00 20.68      A    C  
ATOM    764  CG1 VAL A 104      16.846  36.377  56.136  1.00 21.68      A    C  
ATOM    765  CG2 VAL A 104      15.671  38.332  57.121  1.00 22.85      A    C  
ATOM    766  N   GLN A 105      15.487  35.834  53.352  1.00 19.60      A    N  
ATOM    767  CA  GLN A 105      15.634  34.667  52.524  1.00 20.59      A    C  
ATOM    768  C   GLN A 105      17.089  34.450  52.175  1.00 21.46      A    C  
ATOM    769  O   GLN A 105      17.928  35.270  52.506  1.00 21.46      A    O  
ATOM    770  CB  GLN A 105      14.813  34.863  51.261  1.00 23.67      A    C  
ATOM    771  CG  GLN A 105      13.425  35.441  51.495  1.00 24.12      A    C  
ATOM    772  CD  GLN A 105      12.494  35.144  50.339  1.00 26.39      A    C  
ATOM    773  NE2 GLN A 105      11.979  36.192  49.691  1.00 26.43      A    N  
ATOM    774  OE1 GLN A 105      12.244  33.976  50.028  1.00 24.68      A    O  
ATOM    775  N   ASP A 106      17.382  33.339  51.508  1.00 25.16      A    N  
ATOM    776  CA  ASP A 106      18.750  33.019  51.110  1.00 27.12      A    C  
ATOM    777  C   ASP A 106      19.272  34.071  50.148  1.00 26.20      A    C  
ATOM    778  O   ASP A 106      18.506  34.850  49.588  1.00 25.63      A    O  
ATOM    779  CB  ASP A 106      18.810  31.645  50.431  1.00 31.35      A    C  
ATOM    780  CG  ASP A 106      18.743  30.500  51.417  1.00 32.19      A    C  
ATOM    781  OD1 ASP A 106      18.227  29.425  51.042  1.00 34.61      A    O  
ATOM    782  OD2 ASP A 106      19.220  30.667  52.559  1.00 31.91      A    O1-
ATOM    783  N   LEU A 107      20.584  34.088  49.958  1.00 26.22      A    N  
ATOM    784  CA  LEU A 107      21.197  35.049  49.059  1.00 25.21      A    C  
ATOM    785  C   LEU A 107      21.673  34.345  47.786  1.00 24.97      A    C  
ATOM    786  O   LEU A 107      22.744  33.738  47.756  1.00 22.56      A    O  
ATOM    787  CB  LEU A 107      22.355  35.754  49.783  1.00 22.16      A    C  
ATOM    788  CG  LEU A 107      23.169  36.841  49.070  1.00 19.40      A    C  
ATOM    789  CD1 LEU A 107      22.272  37.835  48.360  1.00 17.21      A    C  
ATOM    790  CD2 LEU A 107      24.022  37.543  50.101  1.00 17.98      A    C  
ATOM    791  N   MET A 108      20.854  34.411  46.740  1.00 24.99      A    N  
ATOM    792  CA  MET A 108      21.203  33.780  45.479  1.00 27.13      A    C  
ATOM    793  C   MET A 108      22.191  34.649  44.738  1.00 29.36      A    C  
ATOM    794  O   MET A 108      22.345  35.833  45.036  1.00 30.45      A    O  
ATOM    795  CB  MET A 108      19.964  33.548  44.620  1.00 25.10      A    C  
ATOM    796  CG  MET A 108      18.990  32.554  45.227  1.00 25.46      A    C  
ATOM    797  SD  MET A 108      19.801  31.040  45.736  1.00 24.89      A    S  
ATOM    798  CE  MET A 108      20.616  31.610  47.212  1.00 24.12      A    C  
ATOM    799  N   GLU A 109      22.857  34.052  43.764  1.00 31.03      A    N  
ATOM    800  CA  GLU A 109      23.840  34.768  42.979  1.00 31.70      A    C  
ATOM    801  C   GLU A 109      23.233  35.757  41.993  1.00 30.20      A    C  
ATOM    802  O   GLU A 109      23.610  36.923  41.976  1.00 31.09      A    O  
ATOM    803  CB  GLU A 109      24.715  33.772  42.215  1.00 33.37      A    C  
ATOM    804  CG  GLU A 109      25.978  34.383  41.653  1.00 35.98      A    C  
ATOM    805  CD  GLU A 109      27.057  34.508  42.698  1.00 36.82      A    C  
ATOM    806  OE1 GLU A 109      27.896  35.431  42.586  1.00 34.70      A    O  
ATOM    807  OE2 GLU A 109      27.061  33.669  43.624  1.00 36.89      A    O1-
ATOM    808  N   THR A 110      22.287  35.288  41.187  1.00 29.17      A    N  
ATOM    809  CA  THR A 110      21.638  36.130  40.187  1.00 29.41      A    C  
ATOM    810  C   THR A 110      20.321  35.476  39.725  1.00 31.20      A    C  
ATOM    811  O   THR A 110      20.040  34.346  40.114  1.00 33.62      A    O  
ATOM    812  CB  THR A 110      22.585  36.267  38.990  1.00 27.60      A    C  
ATOM    813  CG2 THR A 110      22.704  34.928  38.271  1.00 22.03      A    C  
ATOM    814  OG1 THR A 110      22.106  37.271  38.089  1.00 32.04      A    O  
ATOM    815  N   ASP A 111      19.508  36.165  38.919  1.00 31.62      A    N  
ATOM    816  CA  ASP A 111      18.251  35.557  38.459  1.00 33.93      A    C  
ATOM    817  C   ASP A 111      18.216  35.346  36.947  1.00 32.40      A    C  
ATOM    818  O   ASP A 111      19.017  35.933  36.225  1.00 34.09      A    O  
ATOM    819  CB  ASP A 111      17.028  36.356  38.937  1.00 35.28      A    C  
ATOM    820  CG  ASP A 111      17.030  37.779  38.463  1.00 35.82      A    C  
ATOM    821  OD1 ASP A 111      16.828  38.001  37.254  1.00 37.72      A    O  
ATOM    822  OD2 ASP A 111      17.230  38.674  39.309  1.00 36.47      A    O1-
ATOM    823  N   LEU A 112      17.291  34.505  36.480  1.00 29.78      A    N  
ATOM    824  CA  LEU A 112      17.154  34.192  35.055  1.00 28.77      A    C  
ATOM    825  C   LEU A 112      16.906  35.340  34.081  1.00 30.66      A    C  
ATOM    826  O   LEU A 112      17.166  35.203  32.884  1.00 33.15      A    O  
ATOM    827  CB  LEU A 112      16.085  33.107  34.855  1.00 24.26      A    C  
ATOM    828  CG  LEU A 112      16.383  32.053  33.774  1.00 16.93      A    C  
ATOM    829  CD1 LEU A 112      15.682  32.348  32.464  1.00 11.12      A    C  
ATOM    830  CD2 LEU A 112      17.871  32.007  33.575  1.00 12.65      A    C  
ATOM    831  N   TYR A 113      16.405  36.466  34.567  1.00 31.34      A    N  
ATOM    832  CA  TYR A 113      16.157  37.597  33.676  1.00 30.22      A    C  
ATOM    833  C   TYR A 113      17.461  38.345  33.408  1.00 28.30      A    C  
ATOM    834  O   TYR A 113      17.656  38.909  32.336  1.00 26.49      A    O  
ATOM    835  CB  TYR A 113      15.123  38.540  34.290  1.00 31.62      A    C  
ATOM    836  CG  TYR A 113      15.251  39.982  33.853  1.00 32.23      A    C  
ATOM    837  CD1 TYR A 113      16.355  40.738  34.217  1.00 31.30      A    C  
ATOM    838  CD2 TYR A 113      14.250  40.598  33.109  1.00 33.87      A    C  
ATOM    839  CE1 TYR A 113      16.463  42.068  33.861  1.00 33.86      A    C  
ATOM    840  CE2 TYR A 113      14.348  41.935  32.745  1.00 33.44      A    C  
ATOM    841  CZ  TYR A 113      15.459  42.666  33.127  1.00 34.60      A    C  
ATOM    842  OH  TYR A 113      15.574  43.997  32.789  1.00 35.57      A    O  
ATOM    843  N   LYS A 114      18.354  38.337  34.392  1.00 27.50      A    N  
ATOM    844  CA  LYS A 114      19.639  39.009  34.268  1.00 26.81      A    C  
ATOM    845  C   LYS A 114      20.586  38.184  33.412  1.00 24.63      A    C  
ATOM    846  O   LYS A 114      21.236  38.710  32.519  1.00 23.67      A    O  
ATOM    847  CB  LYS A 114      20.284  39.202  35.638  1.00 31.61      A    C  
ATOM    848  CG  LYS A 114      19.453  39.937  36.689  1.00 34.54      A    C  
ATOM    849  CD  LYS A 114      20.274  40.027  37.978  1.00 36.87      A    C  
ATOM    850  CE  LYS A 114      19.661  40.928  39.030  1.00 37.26      A    C  
ATOM    851  NZ  LYS A 114      20.611  41.084  40.160  1.00 37.04      A    N1+
ATOM    852  N   LEU A 115      20.664  36.890  33.703  1.00 23.55      A    N  
ATOM    853  CA  LEU A 115      21.530  35.975  32.971  1.00 24.26      A    C  
ATOM    854  C   LEU A 115      21.320  36.048  31.447  1.00 27.01      A    C  
ATOM    855  O   LEU A 115      22.284  36.198  30.684  1.00 26.33      A    O  
ATOM    856  CB  LEU A 115      21.297  34.548  33.475  1.00 19.72      A    C  
ATOM    857  CG  LEU A 115      22.268  33.471  32.992  1.00 16.75      A    C  
ATOM    858  CD1 LEU A 115      23.658  33.790  33.489  1.00 14.32      A    C  
ATOM    859  CD2 LEU A 115      21.839  32.111  33.512  1.00 16.00      A    C  
ATOM    860  N   LEU A 116      20.062  35.942  31.019  1.00 28.79      A    N  
ATOM    861  CA  LEU A 116      19.694  35.997  29.601  1.00 30.30      A    C  
ATOM    862  C   LEU A 116      19.976  37.378  29.011  1.00 32.89      A    C  
ATOM    863  O   LEU A 116      20.118  37.543  27.794  1.00 32.88      A    O  
ATOM    864  CB  LEU A 116      18.210  35.677  29.431  1.00 27.13      A    C  
ATOM    865  CG  LEU A 116      17.792  34.225  29.616  1.00 24.68      A    C  
ATOM    866  CD1 LEU A 116      16.292  34.137  29.647  1.00 25.09      A    C  
ATOM    867  CD2 LEU A 116      18.344  33.388  28.479  1.00 28.41      A    C  
ATOM    868  N   LYS A 117      20.036  38.367  29.895  1.00 34.86      A    N  
ATOM    869  CA  LYS A 117      20.297  39.746  29.518  1.00 35.13      A    C  
ATOM    870  C   LYS A 117      21.735  39.868  29.018  1.00 36.70      A    C  
ATOM    871  O   LYS A 117      22.114  40.886  28.435  1.00 38.39      A    O  
ATOM    872  CB  LYS A 117      20.084  40.648  30.735  1.00 34.58      A    C  
ATOM    873  CG  LYS A 117      20.634  42.046  30.590  1.00 36.96      A    C  
ATOM    874  CD  LYS A 117      19.852  42.848  29.569  1.00 42.42      A    C  
ATOM    875  CE  LYS A 117      18.428  43.102  30.046  1.00 47.50      A    C  
ATOM    876  NZ  LYS A 117      18.398  43.865  31.337  1.00 51.48      A    N1+
ATOM    877  N   THR A 118      22.533  38.823  29.235  1.00 36.32      A    N  
ATOM    878  CA  THR A 118      23.925  38.843  28.800  1.00 37.12      A    C  
ATOM    879  C   THR A 118      24.476  37.501  28.350  1.00 36.79      A    C  
ATOM    880  O   THR A 118      25.063  37.376  27.272  1.00 40.86      A    O  
ATOM    881  CB  THR A 118      24.853  39.306  29.921  1.00 37.12      A    C  
ATOM    882  CG2 THR A 118      26.265  39.507  29.372  1.00 39.36      A    C  
ATOM    883  OG1 THR A 118      24.364  40.530  30.484  1.00 39.47      A    O  
ATOM    884  N   GLN A 119      24.297  36.503  29.199  1.00 33.99      A    N  
ATOM    885  CA  GLN A 119      24.777  35.162  28.921  1.00 30.28      A    C  
ATOM    886  C   GLN A 119      24.044  34.415  27.812  1.00 27.62      A    C  
ATOM    887  O   GLN A 119      22.910  34.733  27.475  1.00 23.05      A    O  
ATOM    888  CB  GLN A 119      24.723  34.352  30.211  1.00 31.51      A    C  
ATOM    889  CG  GLN A 119      25.149  35.143  31.440  1.00 33.42      A    C  
ATOM    890  CD  GLN A 119      26.574  35.627  31.359  1.00 34.17      A    C  
ATOM    891  NE2 GLN A 119      27.387  35.260  32.342  1.00 34.06      A    N  
ATOM    892  OE1 GLN A 119      26.942  36.324  30.423  1.00 38.00      A    O  
ATOM    893  N   HIS A 120      24.727  33.429  27.240  1.00 28.03      A    N  
ATOM    894  CA  HIS A 120      24.176  32.605  26.173  1.00 31.32      A    C  
ATOM    895  C   HIS A 120      24.151  31.171  26.674  1.00 34.22      A    C  
ATOM    896  O   HIS A 120      25.083  30.396  26.444  1.00 37.20      A    O  
ATOM    897  CB  HIS A 120      25.029  32.648  24.901  1.00 28.97      A    C  
ATOM    898  CG  HIS A 120      24.624  31.623  23.881  1.00 28.63      A    C  
ATOM    899  CD2 HIS A 120      25.181  30.437  23.538  1.00 27.50      A    C  
ATOM    900  ND1 HIS A 120      23.466  31.727  23.138  1.00 29.76      A    N  
ATOM    901  CE1 HIS A 120      23.327  30.651  22.385  1.00 26.32      A    C  
ATOM    902  NE2 HIS A 120      24.354  29.851  22.609  1.00 26.69      A    N  
ATOM    903  N   LEU A 121      23.083  30.813  27.366  1.00 35.59      A    N  
ATOM    904  CA  LEU A 121      22.959  29.466  27.890  1.00 36.20      A    C  
ATOM    905  C   LEU A 121      23.351  28.410  26.855  1.00 37.38      A    C  
ATOM    906  O   LEU A 121      22.918  28.452  25.695  1.00 35.35      A    O  
ATOM    907  CB  LEU A 121      21.523  29.233  28.339  1.00 35.25      A    C  
ATOM    908  CG  LEU A 121      20.970  30.235  29.347  1.00 32.18      A    C  
ATOM    909  CD1 LEU A 121      19.477  30.070  29.412  1.00 33.48      A    C  
ATOM    910  CD2 LEU A 121      21.601  30.018  30.703  1.00 33.86      A    C  
ATOM    911  N   SER A 122      24.183  27.465  27.277  1.00 37.23      A    N  
ATOM    912  CA  SER A 122      24.612  26.410  26.378  1.00 37.50      A    C  
ATOM    913  C   SER A 122      23.362  25.595  26.149  1.00 36.32      A    C  
ATOM    914  O   SER A 122      22.359  25.776  26.833  1.00 35.90      A    O  
ATOM    915  CB  SER A 122      25.675  25.515  27.026  1.00 39.95      A    C  
ATOM    916  OG  SER A 122      25.086  24.379  27.646  1.00 36.40      A    O  
ATOM    917  N   ASN A 123      23.423  24.683  25.196  1.00 36.82      A    N  
ATOM    918  CA  ASN A 123      22.275  23.851  24.903  1.00 38.40      A    C  
ATOM    919  C   ASN A 123      21.899  23.014  26.120  1.00 38.24      A    C  
ATOM    920  O   ASN A 123      20.735  22.660  26.292  1.00 36.54      A    O  
ATOM    921  CB  ASN A 123      22.566  22.945  23.699  1.00 38.43      A    C  
ATOM    922  CG  ASN A 123      22.863  23.737  22.428  1.00 36.69      A    C  
ATOM    923  ND2 ASN A 123      21.885  23.806  21.536  1.00 35.14      A    N  
ATOM    924  OD1 ASN A 123      23.952  24.286  22.259  1.00 33.68      A    O  
ATOM    925  N   ASP A 124      22.883  22.711  26.965  1.00 39.33      A    N  
ATOM    926  CA  ASP A 124      22.634  21.917  28.162  1.00 41.46      A    C  
ATOM    927  C   ASP A 124      22.196  22.804  29.305  1.00 42.38      A    C  
ATOM    928  O   ASP A 124      21.252  22.486  30.023  1.00 44.94      A    O  
ATOM    929  CB  ASP A 124      23.879  21.136  28.554  1.00 41.72      A    C  
ATOM    930  CG  ASP A 124      24.422  20.322  27.406  1.00 45.16      A    C  
ATOM    931  OD1 ASP A 124      25.119  20.911  26.549  1.00 46.04      A    O  
ATOM    932  OD2 ASP A 124      24.135  19.106  27.347  1.00 45.04      A    O1-
ATOM    933  N   HIS A 125      22.880  23.923  29.485  1.00 42.53      A    N  
ATOM    934  CA  HIS A 125      22.507  24.825  30.558  1.00 41.25      A    C  
ATOM    935  C   HIS A 125      21.011  25.096  30.423  1.00 39.79      A    C  
ATOM    936  O   HIS A 125      20.276  25.010  31.402  1.00 42.28      A    O  
ATOM    937  CB  HIS A 125      23.317  26.117  30.467  1.00 41.59      A    C  
ATOM    938  CG  HIS A 125      24.746  25.954  30.884  1.00 41.61      A    C  
ATOM    939  CD2 HIS A 125      25.898  26.019  30.174  1.00 40.98      A    C  
ATOM    940  ND1 HIS A 125      25.111  25.655  32.179  1.00 39.32      A    N  
ATOM    941  CE1 HIS A 125      26.425  25.543  32.250  1.00 39.03      A    C  
ATOM    942  NE2 HIS A 125      26.926  25.759  31.047  1.00 39.51      A    N  
ATOM    943  N   ILE A 126      20.555  25.410  29.211  1.00 35.33      A    N  
ATOM    944  CA  ILE A 126      19.136  25.675  28.994  1.00 33.52      A    C  
ATOM    945  C   ILE A 126      18.383  24.495  29.584  1.00 31.33      A    C  
ATOM    946  O   ILE A 126      17.467  24.657  30.387  1.00 35.08      A    O  
ATOM    947  CB  ILE A 126      18.772  25.749  27.485  1.00 35.69      A    C  
ATOM    948  CG1 ILE A 126      19.212  27.086  26.883  1.00 35.69      A    C  
ATOM    949  CG2 ILE A 126      17.275  25.552  27.296  1.00 33.76      A    C  
ATOM    950  CD1 ILE A 126      18.720  27.290  25.456  1.00 32.81      A    C  
ATOM    951  N   CYS A 127      18.794  23.303  29.176  1.00 28.42      A    N  
ATOM    952  CA  CYS A 127      18.189  22.058  29.633  1.00 25.60      A    C  
ATOM    953  C   CYS A 127      18.221  21.900  31.152  1.00 23.26      A    C  
ATOM    954  O   CYS A 127      17.195  21.667  31.775  1.00 21.76      A    O  
ATOM    955  CB  CYS A 127      18.899  20.870  28.976  1.00 26.20      A    C  
ATOM    956  SG  CYS A 127      18.177  19.245  29.293  1.00 23.61      A    S  
ATOM    957  N   TYR A 128      19.390  22.037  31.759  1.00 21.14      A    N  
ATOM    958  CA  TYR A 128      19.451  21.886  33.195  1.00 22.26      A    C  
ATOM    959  C   TYR A 128      18.563  22.875  33.949  1.00 21.51      A    C  
ATOM    960  O   TYR A 128      17.932  22.501  34.936  1.00 24.76      A    O  
ATOM    961  CB  TYR A 128      20.890  21.970  33.695  1.00 23.16      A    C  
ATOM    962  CG  TYR A 128      20.971  21.578  35.137  1.00 27.75      A    C  
ATOM    963  CD1 TYR A 128      20.512  20.337  35.550  1.00 29.52      A    C  
ATOM    964  CD2 TYR A 128      21.422  22.472  36.105  1.00 32.78      A    C  
ATOM    965  CE1 TYR A 128      20.486  19.990  36.894  1.00 33.13      A    C  
ATOM    966  CE2 TYR A 128      21.403  22.136  37.458  1.00 33.88      A    C  
ATOM    967  CZ  TYR A 128      20.930  20.889  37.843  1.00 32.87      A    C  
ATOM    968  OH  TYR A 128      20.892  20.533  39.169  1.00 30.66      A    O  
ATOM    969  N   PHE A 129      18.504  24.128  33.509  1.00 17.99      A    N  
ATOM    970  CA  PHE A 129      17.660  25.103  34.200  1.00 19.92      A    C  
ATOM    971  C   PHE A 129      16.207  24.663  34.091  1.00 20.36      A    C  
ATOM    972  O   PHE A 129      15.494  24.557  35.096  1.00 22.96      A    O  
ATOM    973  CB  PHE A 129      17.794  26.497  33.589  1.00 20.67      A    C  
ATOM    974  CG  PHE A 129      19.096  27.177  33.898  1.00 23.00      A    C  
ATOM    975  CD1 PHE A 129      19.822  26.835  35.031  1.00 23.11      A    C  
ATOM    976  CD2 PHE A 129      19.562  28.207  33.094  1.00 22.07      A    C  
ATOM    977  CE1 PHE A 129      20.983  27.505  35.355  1.00 19.50      A    C  
ATOM    978  CE2 PHE A 129      20.723  28.880  33.415  1.00 20.99      A    C  
ATOM    979  CZ  PHE A 129      21.430  28.530  34.549  1.00 21.42      A    C  
ATOM    980  N   LEU A 130      15.770  24.410  32.864  1.00 16.17      A    N  
ATOM    981  CA  LEU A 130      14.400  23.981  32.623  1.00 15.03      A    C  
ATOM    982  C   LEU A 130      14.019  22.746  33.443  1.00 15.42      A    C  
ATOM    983  O   LEU A 130      12.853  22.544  33.778  1.00 17.61      A    O  
ATOM    984  CB  LEU A 130      14.200  23.663  31.148  1.00 10.69      A    C  
ATOM    985  CG  LEU A 130      12.826  23.069  30.891  1.00  8.15      A    C  
ATOM    986  CD1 LEU A 130      11.790  24.156  31.124  1.00  9.10      A    C  
ATOM    987  CD2 LEU A 130      12.748  22.508  29.486  1.00  5.02      A    C  
ATOM    988  N   TYR A 131      14.989  21.896  33.744  1.00 14.02      A    N  
ATOM    989  CA  TYR A 131      14.672  20.713  34.519  1.00 12.12      A    C  
ATOM    990  C   TYR A 131      14.284  21.169  35.905  1.00 12.88      A    C  
ATOM    991  O   TYR A 131      13.185  20.879  36.392  1.00 15.23      A    O  
ATOM    992  CB  TYR A 131      15.870  19.777  34.629  1.00  9.04      A    C  
ATOM    993  CG  TYR A 131      15.586  18.620  35.545  1.00  6.47      A    C  
ATOM    994  CD1 TYR A 131      14.635  17.673  35.212  1.00  6.41      A    C  
ATOM    995  CD2 TYR A 131      16.236  18.497  36.759  1.00  5.82      A    C  
ATOM    996  CE1 TYR A 131      14.335  16.638  36.057  1.00  8.26      A    C  
ATOM    997  CE2 TYR A 131      15.947  17.466  37.610  1.00  5.81      A    C  
ATOM    998  CZ  TYR A 131      14.993  16.534  37.256  1.00  9.23      A    C  
ATOM    999  OH  TYR A 131      14.705  15.481  38.094  1.00 13.87      A    O  
ATOM   1000  N   GLN A 132      15.205  21.895  36.529  1.00 11.44      A    N  
ATOM   1001  CA  GLN A 132      15.008  22.413  37.864  1.00 10.91      A    C  
ATOM   1002  C   GLN A 132      13.681  23.124  37.990  1.00 11.42      A    C  
ATOM   1003  O   GLN A 132      12.924  22.851  38.918  1.00 11.91      A    O  
ATOM   1004  CB  GLN A 132      16.144  23.356  38.231  1.00 10.87      A    C  
ATOM   1005  CG  GLN A 132      17.523  22.743  38.049  1.00 16.84      A    C  
ATOM   1006  CD  GLN A 132      18.561  23.385  38.949  1.00 18.72      A    C  
ATOM   1007  NE2 GLN A 132      19.533  24.072  38.347  1.00 19.24      A    N  
ATOM   1008  OE1 GLN A 132      18.484  23.273  40.175  1.00 19.34      A    O  
ATOM   1009  N   ILE A 133      13.387  24.023  37.056  1.00 11.31      A    N  
ATOM   1010  CA  ILE A 133      12.124  24.754  37.106  1.00 13.98      A    C  
ATOM   1011  C   ILE A 133      10.968  23.788  37.233  1.00 15.92      A    C  
ATOM   1012  O   ILE A 133      10.268  23.764  38.239  1.00 15.41      A    O  
ATOM   1013  CB  ILE A 133      11.889  25.607  35.853  1.00 15.21      A    C  
ATOM   1014  CG1 ILE A 133      13.069  26.575  35.673  1.00 18.81      A    C  
ATOM   1015  CG2 ILE A 133      10.559  26.357  35.985  1.00 11.71      A    C  
ATOM   1016  CD1 ILE A 133      12.958  27.549  34.486  1.00 15.53      A    C  
ATOM   1017  N   LEU A 134      10.767  22.978  36.207  1.00 19.02      A    N  
ATOM   1018  CA  LEU A 134       9.686  22.016  36.240  1.00 21.31      A    C  
ATOM   1019  C   LEU A 134       9.738  21.162  37.503  1.00 24.42      A    C  
ATOM   1020  O   LEU A 134       8.695  20.840  38.075  1.00 27.84      A    O  
ATOM   1021  CB  LEU A 134       9.737  21.128  34.999  1.00 18.01      A    C  
ATOM   1022  CG  LEU A 134       9.377  21.860  33.705  1.00 17.70      A    C  
ATOM   1023  CD1 LEU A 134       9.940  21.112  32.527  1.00 19.51      A    C  
ATOM   1024  CD2 LEU A 134       7.876  22.007  33.584  1.00 16.92      A    C  
ATOM   1025  N   ARG A 135      10.941  20.809  37.957  1.00 24.73      A    N  
ATOM   1026  CA  ARG A 135      11.058  19.984  39.159  1.00 25.02      A    C  
ATOM   1027  C   ARG A 135      10.449  20.645  40.386  1.00 23.51      A    C  
ATOM   1028  O   ARG A 135       9.830  19.980  41.209  1.00 29.57      A    O  
ATOM   1029  CB  ARG A 135      12.513  19.618  39.452  1.00 26.98      A    C  
ATOM   1030  CG  ARG A 135      12.619  18.258  40.121  1.00 28.29      A    C  
ATOM   1031  CD  ARG A 135      13.979  17.974  40.729  1.00 29.49      A    C  
ATOM   1032  NE  ARG A 135      14.211  18.713  41.962  1.00 28.04      A    N  
ATOM   1033  CZ  ARG A 135      15.135  18.384  42.859  1.00 28.92      A    C  
ATOM   1034  NH1 ARG A 135      15.290  19.117  43.950  1.00 31.08      A    N1+
ATOM   1035  NH2 ARG A 135      15.896  17.313  42.678  1.00 28.74      A    N  
ATOM   1036  N   GLY A 136      10.635  21.950  40.521  1.00 20.00      A    N  
ATOM   1037  CA  GLY A 136      10.058  22.648  41.650  1.00 15.02      A    C  
ATOM   1038  C   GLY A 136       8.574  22.765  41.393  1.00 13.69      A    C  
ATOM   1039  O   GLY A 136       7.763  22.650  42.311  1.00  8.45      A    O  
ATOM   1040  N   LEU A 137       8.236  22.984  40.121  1.00 16.32      A    N  
ATOM   1041  CA  LEU A 137       6.856  23.119  39.657  1.00 17.76      A    C  
ATOM   1042  C   LEU A 137       6.120  21.814  39.930  1.00 19.18      A    C  
ATOM   1043  O   LEU A 137       4.923  21.821  40.228  1.00 21.92      A    O  
ATOM   1044  CB  LEU A 137       6.813  23.440  38.151  1.00 14.58      A    C  
ATOM   1045  CG  LEU A 137       5.426  23.790  37.588  1.00 12.12      A    C  
ATOM   1046  CD1 LEU A 137       4.922  25.043  38.281  1.00 13.82      A    C  
ATOM   1047  CD2 LEU A 137       5.471  24.012  36.100  1.00  3.44      A    C  
ATOM   1048  N   LYS A 138       6.835  20.697  39.800  1.00 18.93      A    N  
ATOM   1049  CA  LYS A 138       6.257  19.379  40.045  1.00 19.57      A    C  
ATOM   1050  C   LYS A 138       6.337  19.211  41.552  1.00 20.20      A    C  
ATOM   1051  O   LYS A 138       7.043  18.349  42.063  1.00 23.31      A    O  
ATOM   1052  CB  LYS A 138       7.088  18.280  39.389  1.00 18.41      A    C  
ATOM   1053  CG  LYS A 138       6.886  16.904  40.051  1.00 20.72      A    C  
ATOM   1054  CD  LYS A 138       8.047  15.944  39.780  1.00 14.73      A    C  
ATOM   1055  CE  LYS A 138       7.807  14.584  40.409  1.00 10.87      A    C  
ATOM   1056  NZ  LYS A 138       8.650  13.539  39.767  1.00  3.09      A    N1+
ATOM   1057  N   TYR A 139       5.625  20.061  42.265  1.00 20.84      A    N  
ATOM   1058  CA  TYR A 139       5.613  20.021  43.712  1.00 21.31      A    C  
ATOM   1059  C   TYR A 139       4.619  21.071  44.143  1.00 21.96      A    C  
ATOM   1060  O   TYR A 139       3.645  20.770  44.830  1.00 23.80      A    O  
ATOM   1061  CB  TYR A 139       6.994  20.350  44.279  1.00 18.70      A    C  
ATOM   1062  CG  TYR A 139       6.969  20.588  45.770  1.00 18.21      A    C  
ATOM   1063  CD1 TYR A 139       6.592  21.817  46.291  1.00 18.59      A    C  
ATOM   1064  CD2 TYR A 139       7.234  19.558  46.657  1.00 17.54      A    C  
ATOM   1065  CE1 TYR A 139       6.472  22.010  47.650  1.00 20.99      A    C  
ATOM   1066  CE2 TYR A 139       7.117  19.738  48.017  1.00 19.84      A    C  
ATOM   1067  CZ  TYR A 139       6.733  20.964  48.511  1.00 22.72      A    C  
ATOM   1068  OH  TYR A 139       6.587  21.138  49.869  1.00 24.96      A    O  
ATOM   1069  N   ILE A 140       4.868  22.310  43.741  1.00 21.39      A    N  
ATOM   1070  CA  ILE A 140       3.962  23.376  44.101  1.00 23.84      A    C  
ATOM   1071  C   ILE A 140       2.636  22.878  43.552  1.00 26.08      A    C  
ATOM   1072  O   ILE A 140       1.560  23.266  44.017  1.00 30.31      A    O  
ATOM   1073  CB  ILE A 140       4.359  24.722  43.448  1.00 23.61      A    C  
ATOM   1074  CG1 ILE A 140       4.476  24.573  41.942  1.00 26.15      A    C  
ATOM   1075  CG2 ILE A 140       5.703  25.191  43.976  1.00 27.33      A    C  
ATOM   1076  CD1 ILE A 140       5.113  25.787  41.284  1.00 28.37      A    C  
ATOM   1077  N   HIS A 141       2.720  21.985  42.571  1.00 24.83      A    N  
ATOM   1078  CA  HIS A 141       1.520  21.431  41.970  1.00 26.01      A    C  
ATOM   1079  C   HIS A 141       1.065  20.215  42.739  1.00 27.07      A    C  
ATOM   1080  O   HIS A 141      -0.116  20.082  43.050  1.00 31.10      A    O  
ATOM   1081  CB  HIS A 141       1.745  21.064  40.508  1.00 23.94      A    C  
ATOM   1082  CG  HIS A 141       1.588  22.220  39.578  1.00 23.47      A    C  
ATOM   1083  CD2 HIS A 141       1.455  23.545  39.822  1.00 24.92      A    C  
ATOM   1084  ND1 HIS A 141       1.549  22.077  38.208  1.00 25.51      A    N  
ATOM   1085  CE1 HIS A 141       1.397  23.264  37.648  1.00 25.94      A    C  
ATOM   1086  NE2 HIS A 141       1.337  24.172  38.606  1.00 26.90      A    N  
ATOM   1087  N   SER A 142       1.984  19.308  43.040  1.00 27.12      A    N  
ATOM   1088  CA  SER A 142       1.569  18.137  43.787  1.00 27.73      A    C  
ATOM   1089  C   SER A 142       0.864  18.739  44.985  1.00 25.83      A    C  
ATOM   1090  O   SER A 142      -0.123  18.200  45.474  1.00 25.11      A    O  
ATOM   1091  CB  SER A 142       2.778  17.316  44.230  1.00 32.31      A    C  
ATOM   1092  OG  SER A 142       3.751  18.125  44.864  1.00 36.14      A    O  
ATOM   1093  N   ALA A 143       1.377  19.887  45.419  1.00 24.17      A    N  
ATOM   1094  CA  ALA A 143       0.838  20.621  46.553  1.00 24.01      A    C  
ATOM   1095  C   ALA A 143      -0.494  21.263  46.177  1.00 24.11      A    C  
ATOM   1096  O   ALA A 143      -1.192  21.832  47.017  1.00 21.29      A    O  
ATOM   1097  CB  ALA A 143       1.822  21.679  46.988  1.00 26.24      A    C  
ATOM   1098  N   ASN A 144      -0.826  21.173  44.897  1.00 24.44      A    N  
ATOM   1099  CA  ASN A 144      -2.065  21.722  44.368  1.00 24.77      A    C  
ATOM   1100  C   ASN A 144      -2.128  23.233  44.488  1.00 23.30      A    C  
ATOM   1101  O   ASN A 144      -3.184  23.795  44.755  1.00 24.24      A    O  
ATOM   1102  CB  ASN A 144      -3.246  21.083  45.098  1.00 26.32      A    C  
ATOM   1103  CG  ASN A 144      -4.550  21.270  44.369  1.00 28.89      A    C  
ATOM   1104  ND2 ASN A 144      -5.605  21.567  45.110  1.00 31.96      A    N  
ATOM   1105  OD1 ASN A 144      -4.615  21.130  43.153  1.00 31.38      A    O  
ATOM   1106  N   VAL A 145      -0.991  23.882  44.269  1.00 20.06      A    N  
ATOM   1107  CA  VAL A 145      -0.882  25.332  44.349  1.00 20.17      A    C  
ATOM   1108  C   VAL A 145      -0.374  25.937  43.040  1.00 21.49      A    C  
ATOM   1109  O   VAL A 145       0.615  25.465  42.484  1.00 24.89      A    O  
ATOM   1110  CB  VAL A 145       0.088  25.726  45.482  1.00 20.72      A    C  
ATOM   1111  CG1 VAL A 145       0.586  27.150  45.287  1.00 17.10      A    C  
ATOM   1112  CG2 VAL A 145      -0.602  25.562  46.826  1.00 18.88      A    C  
ATOM   1113  N   LEU A 146      -1.044  26.979  42.551  1.00 19.16      A    N  
ATOM   1114  CA  LEU A 146      -0.639  27.637  41.308  1.00 20.87      A    C  
ATOM   1115  C   LEU A 146       0.257  28.825  41.612  1.00 20.40      A    C  
ATOM   1116  O   LEU A 146      -0.087  29.659  42.436  1.00 23.78      A    O  
ATOM   1117  CB  LEU A 146      -1.853  28.137  40.536  1.00 23.62      A    C  
ATOM   1118  CG  LEU A 146      -2.568  27.237  39.523  1.00 26.83      A    C  
ATOM   1119  CD1 LEU A 146      -2.869  25.855  40.105  1.00 28.03      A    C  
ATOM   1120  CD2 LEU A 146      -3.848  27.948  39.104  1.00 26.48      A    C  
ATOM   1121  N   HIS A 147       1.403  28.913  40.945  1.00 19.82      A    N  
ATOM   1122  CA  HIS A 147       2.309  30.025  41.190  1.00 19.19      A    C  
ATOM   1123  C   HIS A 147       1.705  31.260  40.551  1.00 19.67      A    C  
ATOM   1124  O   HIS A 147       1.731  32.343  41.125  1.00 20.78      A    O  
ATOM   1125  CB  HIS A 147       3.678  29.718  40.599  1.00 19.02      A    C  
ATOM   1126  CG  HIS A 147       4.754  30.681  41.001  1.00 19.28      A    C  
ATOM   1127  CD2 HIS A 147       5.671  30.624  41.996  1.00 17.19      A    C  
ATOM   1128  ND1 HIS A 147       5.043  31.821  40.282  1.00 19.11      A    N  
ATOM   1129  CE1 HIS A 147       6.098  32.417  40.809  1.00 17.70      A    C  
ATOM   1130  NE2 HIS A 147       6.499  31.711  41.849  1.00 16.83      A    N  
ATOM   1131  N   ARG A 148       1.153  31.078  39.357  1.00 20.12      A    N  
ATOM   1132  CA  ARG A 148       0.517  32.151  38.601  1.00 18.22      A    C  
ATOM   1133  C   ARG A 148       1.457  33.214  38.047  1.00 18.03      A    C  
ATOM   1134  O   ARG A 148       1.109  33.889  37.082  1.00 17.73      A    O  
ATOM   1135  CB  ARG A 148      -0.555  32.823  39.464  1.00 18.88      A    C  
ATOM   1136  CG  ARG A 148      -1.534  31.856  40.127  1.00 22.06      A    C  
ATOM   1137  CD  ARG A 148      -2.961  32.011  39.597  1.00 27.28      A    C  
ATOM   1138  NE  ARG A 148      -3.915  32.345  40.659  1.00 34.83      A    N  
ATOM   1139  CZ  ARG A 148      -4.152  33.575  41.115  1.00 36.64      A    C  
ATOM   1140  NH1 ARG A 148      -5.027  33.766  42.099  1.00 35.61      A    N1+
ATOM   1141  NH2 ARG A 148      -3.533  34.619  40.579  1.00 38.07      A    N  
ATOM   1142  N   ASP A 149       2.648  33.356  38.631  1.00 20.42      A    N  
ATOM   1143  CA  ASP A 149       3.594  34.365  38.155  1.00 22.00      A    C  
ATOM   1144  C   ASP A 149       5.045  33.917  37.888  1.00 22.97      A    C  
ATOM   1145  O   ASP A 149       6.001  34.585  38.312  1.00 20.39      A    O  
ATOM   1146  CB  ASP A 149       3.595  35.545  39.128  1.00 25.24      A    C  
ATOM   1147  CG  ASP A 149       4.126  36.812  38.499  1.00 30.21      A    C  
ATOM   1148  OD1 ASP A 149       4.457  37.751  39.257  1.00 33.81      A    O  
ATOM   1149  OD2 ASP A 149       4.201  36.874  37.250  1.00 31.93      A    O1-
ATOM   1150  N   LEU A 150       5.202  32.794  37.185  1.00 21.86      A    N  
ATOM   1151  CA  LEU A 150       6.521  32.262  36.852  1.00 19.84      A    C  
ATOM   1152  C   LEU A 150       7.081  33.259  35.852  1.00 20.58      A    C  
ATOM   1153  O   LEU A 150       6.328  33.856  35.090  1.00 24.32      A    O  
ATOM   1154  CB  LEU A 150       6.394  30.885  36.202  1.00 15.18      A    C  
ATOM   1155  CG  LEU A 150       6.876  29.656  36.975  1.00 14.99      A    C  
ATOM   1156  CD1 LEU A 150       6.840  29.875  38.482  1.00  7.78      A    C  
ATOM   1157  CD2 LEU A 150       6.007  28.475  36.556  1.00 14.21      A    C  
ATOM   1158  N   LYS A 151       8.392  33.448  35.841  1.00 20.83      A    N  
ATOM   1159  CA  LYS A 151       8.995  34.396  34.915  1.00 19.50      A    C  
ATOM   1160  C   LYS A 151      10.473  34.409  35.235  1.00 18.71      A    C  
ATOM   1161  O   LYS A 151      10.879  33.994  36.312  1.00 20.12      A    O  
ATOM   1162  CB  LYS A 151       8.372  35.780  35.139  1.00 23.26      A    C  
ATOM   1163  CG  LYS A 151       8.380  36.212  36.616  1.00 27.48      A    C  
ATOM   1164  CD  LYS A 151       7.413  37.345  36.917  1.00 27.25      A    C  
ATOM   1165  CE  LYS A 151       7.768  38.622  36.170  1.00 29.64      A    C  
ATOM   1166  NZ  LYS A 151       6.855  39.758  36.525  1.00 29.84      A    N1+
ATOM   1167  N   PRO A 152      11.304  34.888  34.313  1.00 18.59      A    N  
ATOM   1168  CA  PRO A 152      12.738  34.897  34.613  1.00 20.27      A    C  
ATOM   1169  C   PRO A 152      13.088  35.492  35.965  1.00 18.84      A    C  
ATOM   1170  O   PRO A 152      13.683  34.818  36.798  1.00 16.14      A    O  
ATOM   1171  CB  PRO A 152      13.332  35.680  33.441  1.00 21.97      A    C  
ATOM   1172  CG  PRO A 152      12.418  35.278  32.300  1.00 21.50      A    C  
ATOM   1173  CD  PRO A 152      11.040  35.367  32.949  1.00 19.48      A    C  
ATOM   1174  N   SER A 153      12.696  36.746  36.181  1.00 19.11      A    N  
ATOM   1175  CA  SER A 153      12.971  37.443  37.432  1.00 17.63      A    C  
ATOM   1176  C   SER A 153      12.727  36.600  38.669  1.00 18.82      A    C  
ATOM   1177  O   SER A 153      13.485  36.677  39.634  1.00 20.57      A    O  
ATOM   1178  CB  SER A 153      12.127  38.699  37.525  1.00 17.91      A    C  
ATOM   1179  OG  SER A 153      11.532  38.993  36.274  1.00 23.07      A    O  
ATOM   1180  N   ASN A 154      11.665  35.807  38.651  1.00 20.05      A    N  
ATOM   1181  CA  ASN A 154      11.352  34.965  39.792  1.00 21.25      A    C  
ATOM   1182  C   ASN A 154      12.097  33.647  39.734  1.00 21.48      A    C  
ATOM   1183  O   ASN A 154      11.722  32.678  40.394  1.00 25.67      A    O  
ATOM   1184  CB  ASN A 154       9.845  34.723  39.880  1.00 21.48      A    C  
ATOM   1185  CG  ASN A 154       9.086  35.984  40.171  1.00 21.35      A    C  
ATOM   1186  ND2 ASN A 154       9.810  37.014  40.585  1.00 19.70      A    N  
ATOM   1187  OD1 ASN A 154       7.865  36.043  40.028  1.00 26.36      A    O  
ATOM   1188  N   LEU A 155      13.151  33.605  38.935  1.00 19.09      A    N  
ATOM   1189  CA  LEU A 155      13.931  32.387  38.826  1.00 20.36      A    C  
ATOM   1190  C   LEU A 155      15.354  32.691  39.304  1.00 22.85      A    C  
ATOM   1191  O   LEU A 155      16.209  33.154  38.542  1.00 22.08      A    O  
ATOM   1192  CB  LEU A 155      13.903  31.869  37.387  1.00 19.50      A    C  
ATOM   1193  CG  LEU A 155      12.525  31.368  36.930  1.00 17.45      A    C  
ATOM   1194  CD1 LEU A 155      12.599  30.878  35.504  1.00 17.32      A    C  
ATOM   1195  CD2 LEU A 155      12.054  30.252  37.838  1.00 15.81      A    C  
ATOM   1196  N   LEU A 156      15.582  32.442  40.592  1.00 24.24      A    N  
ATOM   1197  CA  LEU A 156      16.871  32.673  41.229  1.00 24.79      A    C  
ATOM   1198  C   LEU A 156      17.934  31.638  40.884  1.00 27.79      A    C  
ATOM   1199  O   LEU A 156      17.634  30.468  40.634  1.00 29.52      A    O  
ATOM   1200  CB  LEU A 156      16.682  32.712  42.734  1.00 22.45      A    C  
ATOM   1201  CG  LEU A 156      16.553  34.073  43.417  1.00 23.69      A    C  
ATOM   1202  CD1 LEU A 156      15.870  35.110  42.532  1.00 15.38      A    C  
ATOM   1203  CD2 LEU A 156      15.797  33.837  44.722  1.00 23.90      A    C  
ATOM   1204  N   LEU A 157      19.185  32.084  40.890  1.00 28.92      A    N  
ATOM   1205  CA  LEU A 157      20.317  31.225  40.582  1.00 31.28      A    C  
ATOM   1206  C   LEU A 157      21.469  31.585  41.503  1.00 35.06      A    C  
ATOM   1207  O   LEU A 157      21.620  32.743  41.891  1.00 35.78      A    O  
ATOM   1208  CB  LEU A 157      20.761  31.434  39.137  1.00 28.80      A    C  
ATOM   1209  CG  LEU A 157      19.764  31.135  38.027  1.00 26.46      A    C  
ATOM   1210  CD1 LEU A 157      20.250  31.748  36.718  1.00 25.63      A    C  
ATOM   1211  CD2 LEU A 157      19.593  29.637  37.920  1.00 25.22      A    C  
ATOM   1212  N   ASN A 158      22.290  30.598  41.841  1.00 38.95      A    N  
ATOM   1213  CA  ASN A 158      23.425  30.837  42.716  1.00 39.80      A    C  
ATOM   1214  C   ASN A 158      24.685  30.188  42.162  1.00 41.94      A    C  
ATOM   1215  O   ASN A 158      24.679  29.576  41.095  1.00 41.63      A    O  
ATOM   1216  CB  ASN A 158      23.159  30.262  44.101  1.00 39.34      A    C  
ATOM   1217  CG  ASN A 158      23.293  28.746  44.133  1.00 41.21      A    C  
ATOM   1218  ND2 ASN A 158      22.682  28.108  45.131  1.00 40.61      A    N  
ATOM   1219  OD1 ASN A 158      23.957  28.158  43.274  1.00 41.58      A    O  
ATOM   1220  N   THR A 159      25.757  30.313  42.930  1.00 45.64      A    N  
ATOM   1221  CA  THR A 159      27.064  29.765  42.593  1.00 49.53      A    C  
ATOM   1222  C   THR A 159      27.045  28.501  41.728  1.00 50.54      A    C  
ATOM   1223  O   THR A 159      27.239  28.563  40.515  1.00 50.14      A    O  
ATOM   1224  CB  THR A 159      27.865  29.466  43.889  1.00 50.46      A    C  
ATOM   1225  CG2 THR A 159      27.883  30.693  44.782  1.00 52.80      A    C  
ATOM   1226  OG1 THR A 159      27.253  28.388  44.609  1.00 50.10      A    O  
ATOM   1227  N   THR A 160      26.802  27.362  42.365  1.00 51.64      A    N  
ATOM   1228  CA  THR A 160      26.760  26.072  41.688  1.00 54.05      A    C  
ATOM   1229  C   THR A 160      25.589  25.805  40.728  1.00 55.27      A    C  
ATOM   1230  O   THR A 160      25.109  24.670  40.624  1.00 56.12      A    O  
ATOM   1231  CB  THR A 160      26.839  24.929  42.731  1.00 55.02      A    C  
ATOM   1232  CG2 THR A 160      28.249  24.824  43.307  1.00 53.58      A    C  
ATOM   1233  OG1 THR A 160      25.920  25.190  43.797  1.00 56.66      A    O  
ATOM   1234  N   CYS A 161      25.153  26.847  40.022  1.00 56.11      A    N  
ATOM   1235  CA  CYS A 161      24.048  26.762  39.054  1.00 56.52      A    C  
ATOM   1236  C   CYS A 161      22.688  26.295  39.569  1.00 53.99      A    C  
ATOM   1237  O   CYS A 161      21.880  25.758  38.808  1.00 50.86      A    O  
ATOM   1238  CB  CYS A 161      24.455  25.881  37.868  1.00 59.14      A    C  
ATOM   1239  SG  CYS A 161      25.625  26.661  36.730  1.00 62.66      A    S  
ATOM   1240  N   ASP A 162      22.437  26.498  40.856  1.00 52.66      A    N  
ATOM   1241  CA  ASP A 162      21.171  26.099  41.453  1.00 50.97      A    C  
ATOM   1242  C   ASP A 162      20.111  27.104  41.013  1.00 48.64      A    C  
ATOM   1243  O   ASP A 162      20.413  28.283  40.828  1.00 50.39      A    O  
ATOM   1244  CB  ASP A 162      21.287  26.079  42.983  1.00 53.04      A    C  
ATOM   1245  CG  ASP A 162      21.969  24.816  43.508  1.00 55.86      A    C  
ATOM   1246  OD1 ASP A 162      21.364  23.724  43.425  1.00 57.69      A    O  
ATOM   1247  OD2 ASP A 162      23.109  24.909  44.008  1.00 57.29      A    O1-
ATOM   1248  N   LEU A 163      18.878  26.635  40.835  1.00 43.69      A    N  
ATOM   1249  CA  LEU A 163      17.779  27.498  40.415  1.00 37.37      A    C  
ATOM   1250  C   LEU A 163      16.672  27.458  41.451  1.00 35.29      A    C  
ATOM   1251  O   LEU A 163      16.378  26.408  42.010  1.00 36.53      A    O  
ATOM   1252  CB  LEU A 163      17.230  27.032  39.064  1.00 35.95      A    C  
ATOM   1253  CG  LEU A 163      16.216  27.903  38.310  1.00 35.24      A    C  
ATOM   1254  CD1 LEU A 163      16.026  27.351  36.904  1.00 32.13      A    C  
ATOM   1255  CD2 LEU A 163      14.892  27.942  39.046  1.00 36.89      A    C  
ATOM   1256  N   LYS A 164      16.060  28.606  41.709  1.00 33.14      A    N  
ATOM   1257  CA  LYS A 164      14.981  28.681  42.677  1.00 31.11      A    C  
ATOM   1258  C   LYS A 164      13.847  29.568  42.194  1.00 32.47      A    C  
ATOM   1259  O   LYS A 164      14.074  30.630  41.601  1.00 31.47      A    O  
ATOM   1260  CB  LYS A 164      15.505  29.191  44.012  1.00 30.44      A    C  
ATOM   1261  CG  LYS A 164      16.105  28.099  44.858  1.00 31.76      A    C  
ATOM   1262  CD  LYS A 164      16.909  28.654  46.009  1.00 32.60      A    C  
ATOM   1263  CE  LYS A 164      17.320  27.532  46.932  1.00 36.15      A    C  
ATOM   1264  NZ  LYS A 164      17.783  26.355  46.154  1.00 37.28      A    N1+
ATOM   1265  N   ILE A 165      12.621  29.113  42.436  1.00 31.50      A    N  
ATOM   1266  CA  ILE A 165      11.453  29.870  42.030  1.00 29.96      A    C  
ATOM   1267  C   ILE A 165      11.169  30.832  43.179  1.00 31.55      A    C  
ATOM   1268  O   ILE A 165      11.127  30.428  44.350  1.00 28.02      A    O  
ATOM   1269  CB  ILE A 165      10.242  28.937  41.764  1.00 26.21      A    C  
ATOM   1270  CG1 ILE A 165      10.606  27.907  40.688  1.00 17.84      A    C  
ATOM   1271  CG2 ILE A 165       9.044  29.757  41.279  1.00 27.28      A    C  
ATOM   1272  CD1 ILE A 165       9.612  26.787  40.549  1.00  5.54      A    C  
ATOM   1273  N   CYS A 166      11.008  32.108  42.833  1.00 33.88      A    N  
ATOM   1274  CA  CYS A 166      10.738  33.147  43.811  1.00 39.85      A    C  
ATOM   1275  C   CYS A 166       9.358  33.762  43.635  1.00 38.20      A    C  
ATOM   1276  O   CYS A 166       8.748  33.666  42.571  1.00 36.46      A    O  
ATOM   1277  CB  CYS A 166      11.802  34.246  43.704  1.00 48.54      A    C  
ATOM   1278  SG  CYS A 166      11.711  35.555  44.959  1.00 62.29      A    S  
ATOM   1279  N   ASP A 167       8.893  34.390  44.711  1.00 36.84      A    N  
ATOM   1280  CA  ASP A 167       7.608  35.059  44.787  1.00 34.49      A    C  
ATOM   1281  C   ASP A 167       6.414  34.133  44.692  1.00 35.20      A    C  
ATOM   1282  O   ASP A 167       6.256  33.404  43.719  1.00 36.47      A    O  
ATOM   1283  CB  ASP A 167       7.510  36.126  43.702  1.00 33.05      A    C  
ATOM   1284  CG  ASP A 167       6.666  37.305  44.126  1.00 32.58      A    C  
ATOM   1285  OD1 ASP A 167       5.503  37.095  44.521  1.00 30.63      A    O  
ATOM   1286  OD2 ASP A 167       7.168  38.444  44.062  1.00 32.92      A    O1-
ATOM   1287  N   PHE A 168       5.576  34.165  45.721  1.00 36.37      A    N  
ATOM   1288  CA  PHE A 168       4.378  33.337  45.768  1.00 37.28      A    C  
ATOM   1289  C   PHE A 168       3.180  34.148  46.227  1.00 37.92      A    C  
ATOM   1290  O   PHE A 168       2.234  33.595  46.774  1.00 38.30      A    O  
ATOM   1291  CB  PHE A 168       4.557  32.150  46.710  1.00 35.38      A    C  
ATOM   1292  CG  PHE A 168       5.347  31.025  46.124  1.00 36.25      A    C  
ATOM   1293  CD1 PHE A 168       6.716  31.128  45.967  1.00 36.25      A    C  
ATOM   1294  CD2 PHE A 168       4.719  29.852  45.739  1.00 35.74      A    C  
ATOM   1295  CE1 PHE A 168       7.447  30.073  45.439  1.00 37.30      A    C  
ATOM   1296  CE2 PHE A 168       5.446  28.795  45.209  1.00 35.69      A    C  
ATOM   1297  CZ  PHE A 168       6.810  28.904  45.060  1.00 35.28      A    C  
ATOM   1298  N   GLY A 169       3.232  35.459  46.004  1.00 40.79      A    N  
ATOM   1299  CA  GLY A 169       2.138  36.336  46.388  1.00 40.80      A    C  
ATOM   1300  C   GLY A 169       0.873  36.086  45.582  1.00 41.84      A    C  
ATOM   1301  O   GLY A 169      -0.233  36.354  46.060  1.00 42.70      A    O  
ATOM   1302  N   LEU A 170       1.031  35.586  44.357  1.00 41.28      A    N  
ATOM   1303  CA  LEU A 170      -0.114  35.281  43.506  1.00 41.40      A    C  
ATOM   1304  C   LEU A 170      -0.376  33.787  43.526  1.00 42.51      A    C  
ATOM   1305  O   LEU A 170      -1.220  33.294  42.784  1.00 42.85      A    O  
ATOM   1306  CB  LEU A 170       0.130  35.708  42.060  1.00 41.77      A    C  
ATOM   1307  CG  LEU A 170       0.361  37.189  41.795  1.00 41.51      A    C  
ATOM   1308  CD1 LEU A 170       1.813  37.520  42.103  1.00 42.63      A    C  
ATOM   1309  CD2 LEU A 170       0.041  37.504  40.341  1.00 41.75      A    C  
ATOM   1310  N   ALA A 171       0.363  33.073  44.368  1.00 42.83      A    N  
ATOM   1311  CA  ALA A 171       0.213  31.630  44.485  1.00 45.01      A    C  
ATOM   1312  C   ALA A 171      -1.259  31.255  44.401  1.00 47.38      A    C  
ATOM   1313  O   ALA A 171      -1.824  31.170  43.311  1.00 47.56      A    O  
ATOM   1314  CB  ALA A 171       0.802  31.150  45.801  1.00 43.05      A    C  
ATOM   1315  N   ARG A 172      -1.875  31.023  45.556  1.00 50.06      A    N  
ATOM   1316  CA  ARG A 172      -3.286  30.658  45.610  1.00 52.31      A    C  
ATOM   1317  C   ARG A 172      -3.575  29.237  45.095  1.00 50.98      A    C  
ATOM   1318  O   ARG A 172      -3.249  28.897  43.961  1.00 48.17      A    O  
ATOM   1319  CB  ARG A 172      -4.097  31.699  44.829  1.00 55.28      A    C  
ATOM   1320  CG  ARG A 172      -5.565  31.381  44.660  1.00 59.74      A    C  
ATOM   1321  CD  ARG A 172      -6.358  32.657  44.429  1.00 60.27      A    C  
ATOM   1322  NE  ARG A 172      -6.537  33.407  45.667  1.00 60.70      A    N  
ATOM   1323  CZ  ARG A 172      -7.165  34.573  45.750  1.00 60.71      A    C  
ATOM   1324  NH1 ARG A 172      -7.288  35.180  46.923  1.00 61.55      A    N1+
ATOM   1325  NH2 ARG A 172      -7.661  35.136  44.659  1.00 60.63      A    N  
ATOM   1326  N   VAL A 173      -4.186  28.415  45.945  1.00 51.16      A    N  
ATOM   1327  CA  VAL A 173      -4.528  27.034  45.602  1.00 51.43      A    C  
ATOM   1328  C   VAL A 173      -5.036  26.865  44.167  1.00 53.45      A    C  
ATOM   1329  O   VAL A 173      -5.470  27.829  43.532  1.00 52.72      A    O  
ATOM   1330  CB  VAL A 173      -5.589  26.468  46.589  1.00 49.76      A    C  
ATOM   1331  CG1 VAL A 173      -6.299  25.265  45.979  1.00 48.69      A    C  
ATOM   1332  CG2 VAL A 173      -4.917  26.072  47.897  1.00 44.45      A    C  
ATOM   1333  N   ALA A 174      -4.975  25.630  43.669  1.00 55.55      A    N  
ATOM   1334  CA  ALA A 174      -5.418  25.297  42.316  1.00 60.39      A    C  
ATOM   1335  C   ALA A 174      -6.895  25.607  42.123  1.00 64.10      A    C  
ATOM   1336  O   ALA A 174      -7.282  26.769  41.974  1.00 66.62      A    O  
ATOM   1337  CB  ALA A 174      -5.158  23.825  42.032  1.00 58.77      A    C  
ATOM   1338  N   ASP A 175      -7.713  24.556  42.115  1.00 66.99      A    N  
ATOM   1339  CA  ASP A 175      -9.157  24.696  41.944  1.00 67.89      A    C  
ATOM   1340  C   ASP A 175      -9.500  25.631  40.784  1.00 67.77      A    C  
ATOM   1341  O   ASP A 175     -10.354  26.512  40.912  1.00 67.23      A    O  
ATOM   1342  CB  ASP A 175      -9.779  25.228  43.239  1.00 68.40      A    C  
ATOM   1343  CG  ASP A 175     -11.280  25.050  43.282  1.00 69.08      A    C  
ATOM   1344  OD1 ASP A 175     -11.966  25.525  42.352  1.00 68.90      A    O  
ATOM   1345  OD2 ASP A 175     -11.770  24.435  44.252  1.00 70.37      A    O1-
ATOM   1346  N   VAL A 188      -2.140  43.604  36.973  1.00 77.21      A    N  
ATOM   1347  CA  VAL A 188      -0.955  43.777  37.866  1.00 76.17      A    C  
ATOM   1348  C   VAL A 188      -0.192  42.460  38.010  1.00 75.15      A    C  
ATOM   1349  O   VAL A 188      -0.669  41.525  38.652  1.00 75.71      A    O  
ATOM   1350  CB  VAL A 188      -1.383  44.259  39.274  1.00 76.03      A    C  
ATOM   1351  CG1 VAL A 188      -0.162  44.624  40.096  1.00 75.32      A    C  
ATOM   1352  CG2 VAL A 188      -2.314  45.447  39.153  1.00 76.55      A    C  
ATOM   1353  N   ALA A 189       0.989  42.398  37.400  1.00 73.77      A    N  
ATOM   1354  CA  ALA A 189       1.838  41.211  37.444  1.00 71.32      A    C  
ATOM   1355  C   ALA A 189       2.653  41.067  36.160  1.00 70.82      A    C  
ATOM   1356  O   ALA A 189       2.589  41.923  35.273  1.00 69.48      A    O  
ATOM   1357  CB  ALA A 189       0.996  39.966  37.667  1.00 69.39      A    C  
ATOM   1358  N   THR A 190       3.416  39.977  36.087  1.00 70.26      A    N  
ATOM   1359  CA  THR A 190       4.279  39.636  34.949  1.00 68.78      A    C  
ATOM   1360  C   THR A 190       4.022  40.402  33.645  1.00 65.67      A    C  
ATOM   1361  O   THR A 190       4.514  41.523  33.478  1.00 64.05      A    O  
ATOM   1362  CB  THR A 190       4.210  38.107  34.666  1.00 71.65      A    C  
ATOM   1363  CG2 THR A 190       2.772  37.608  34.761  1.00 72.63      A    C  
ATOM   1364  OG1 THR A 190       4.742  37.824  33.363  1.00 73.27      A    O  
ATOM   1365  N   ARG A 191       3.284  39.780  32.721  1.00 61.75      A    N  
ATOM   1366  CA  ARG A 191       2.954  40.385  31.432  1.00 56.24      A    C  
ATOM   1367  C   ARG A 191       3.112  39.484  30.205  1.00 51.50      A    C  
ATOM   1368  O   ARG A 191       2.129  39.204  29.514  1.00 50.85      A    O  
ATOM   1369  CB  ARG A 191       3.781  41.655  31.204  1.00 59.04      A    C  
ATOM   1370  CG  ARG A 191       3.026  42.948  31.454  1.00 62.27      A    C  
ATOM   1371  CD  ARG A 191       1.820  43.059  30.531  1.00 66.26      A    C  
ATOM   1372  NE  ARG A 191       1.249  44.405  30.517  1.00 68.71      A    N  
ATOM   1373  CZ  ARG A 191       1.912  45.490  30.126  1.00 69.22      A    C  
ATOM   1374  NH1 ARG A 191       1.320  46.679  30.142  1.00 68.64      A    N1+
ATOM   1375  NH2 ARG A 191       3.170  45.384  29.720  1.00 69.57      A    N  
ATOM   1376  N   TRP A 192       4.344  39.035  29.946  1.00 44.03      A    N  
ATOM   1377  CA  TRP A 192       4.658  38.178  28.800  1.00 36.16      A    C  
ATOM   1378  C   TRP A 192       4.636  36.653  28.932  1.00 33.80      A    C  
ATOM   1379  O   TRP A 192       4.846  35.958  27.938  1.00 32.80      A    O  
ATOM   1380  CB  TRP A 192       6.030  38.540  28.242  1.00 34.24      A    C  
ATOM   1381  CG  TRP A 192       6.267  39.981  27.921  1.00 34.54      A    C  
ATOM   1382  CD1 TRP A 192       5.339  40.931  27.592  1.00 34.81      A    C  
ATOM   1383  CD2 TRP A 192       7.544  40.613  27.804  1.00 34.27      A    C  
ATOM   1384  CE2 TRP A 192       7.321  41.940  27.385  1.00 32.43      A    C  
ATOM   1385  CE3 TRP A 192       8.860  40.176  27.994  1.00 33.89      A    C  
ATOM   1386  NE1 TRP A 192       5.967  42.115  27.269  1.00 32.96      A    N  
ATOM   1387  CZ2 TRP A 192       8.360  42.834  27.171  1.00 32.60      A    C  
ATOM   1388  CZ3 TRP A 192       9.889  41.064  27.780  1.00 33.73      A    C  
ATOM   1389  CH2 TRP A 192       9.635  42.377  27.365  1.00 34.30      A    C  
ATOM   1390  N   TYR A 193       4.398  36.116  30.123  1.00 31.88      A    N  
ATOM   1391  CA  TYR A 193       4.378  34.657  30.276  1.00 28.62      A    C  
ATOM   1392  C   TYR A 193       3.064  34.133  30.856  1.00 28.52      A    C  
ATOM   1393  O   TYR A 193       3.013  33.044  31.426  1.00 23.43      A    O  
ATOM   1394  CB  TYR A 193       5.552  34.224  31.152  1.00 25.70      A    C  
ATOM   1395  CG  TYR A 193       6.832  34.961  30.816  1.00 23.22      A    C  
ATOM   1396  CD1 TYR A 193       6.962  36.315  31.088  1.00 22.90      A    C  
ATOM   1397  CD2 TYR A 193       7.897  34.312  30.203  1.00 22.88      A    C  
ATOM   1398  CE1 TYR A 193       8.113  37.003  30.761  1.00 22.14      A    C  
ATOM   1399  CE2 TYR A 193       9.058  34.992  29.868  1.00 22.22      A    C  
ATOM   1400  CZ  TYR A 193       9.160  36.340  30.153  1.00 23.39      A    C  
ATOM   1401  OH  TYR A 193      10.318  37.028  29.864  1.00 18.21      A    O  
ATOM   1402  N   ARG A 194       2.007  34.923  30.682  1.00 29.67      A    N  
ATOM   1403  CA  ARG A 194       0.671  34.598  31.163  1.00 28.81      A    C  
ATOM   1404  C   ARG A 194      -0.107  33.903  30.062  1.00 27.83      A    C  
ATOM   1405  O   ARG A 194      -0.244  34.436  28.957  1.00 21.20      A    O  
ATOM   1406  CB  ARG A 194      -0.055  35.887  31.582  1.00 31.60      A    C  
ATOM   1407  CG  ARG A 194       0.561  36.598  32.781  1.00 30.91      A    C  
ATOM   1408  CD  ARG A 194       0.241  38.072  32.760  1.00 32.67      A    C  
ATOM   1409  NE  ARG A 194       0.116  38.631  34.104  1.00 38.82      A    N  
ATOM   1410  CZ  ARG A 194      -0.664  38.121  35.055  1.00 42.49      A    C  
ATOM   1411  NH1 ARG A 194      -0.734  38.705  36.244  1.00 43.72      A    N1+
ATOM   1412  NH2 ARG A 194      -1.362  37.016  34.825  1.00 43.42      A    N  
ATOM   1413  N   ALA A 195      -0.609  32.711  30.368  1.00 30.08      A    N  
ATOM   1414  CA  ALA A 195      -1.376  31.939  29.399  1.00 35.44      A    C  
ATOM   1415  C   ALA A 195      -2.454  32.801  28.755  1.00 37.67      A    C  
ATOM   1416  O   ALA A 195      -2.988  33.723  29.370  1.00 39.76      A    O  
ATOM   1417  CB  ALA A 195      -2.002  30.718  30.066  1.00 36.77      A    C  
ATOM   1418  N   PRO A 196      -2.792  32.494  27.501  1.00 38.09      A    N  
ATOM   1419  CA  PRO A 196      -3.792  33.187  26.690  1.00 38.76      A    C  
ATOM   1420  C   PRO A 196      -5.126  33.370  27.396  1.00 39.90      A    C  
ATOM   1421  O   PRO A 196      -5.683  34.463  27.400  1.00 39.74      A    O  
ATOM   1422  CB  PRO A 196      -3.930  32.288  25.465  1.00 41.02      A    C  
ATOM   1423  CG  PRO A 196      -2.593  31.607  25.385  1.00 42.74      A    C  
ATOM   1424  CD  PRO A 196      -2.315  31.281  26.820  1.00 39.72      A    C  
ATOM   1425  N   GLU A 197      -5.640  32.293  27.985  1.00 41.41      A    N  
ATOM   1426  CA  GLU A 197      -6.919  32.345  28.687  1.00 40.93      A    C  
ATOM   1427  C   GLU A 197      -6.902  33.236  29.921  1.00 43.34      A    C  
ATOM   1428  O   GLU A 197      -7.936  33.790  30.296  1.00 40.54      A    O  
ATOM   1429  CB  GLU A 197      -7.369  30.942  29.092  1.00 39.56      A    C  
ATOM   1430  CG  GLU A 197      -6.571  30.345  30.224  1.00 37.50      A    C  
ATOM   1431  CD  GLU A 197      -5.345  29.603  29.756  1.00 35.26      A    C  
ATOM   1432  OE1 GLU A 197      -4.711  30.024  28.763  1.00 32.88      A    O  
ATOM   1433  OE2 GLU A 197      -5.013  28.593  30.402  1.00 35.91      A    O1-
ATOM   1434  N   ILE A 198      -5.746  33.359  30.570  1.00 48.02      A    N  
ATOM   1435  CA  ILE A 198      -5.669  34.204  31.756  1.00 52.37      A    C  
ATOM   1436  C   ILE A 198      -6.379  35.464  31.309  1.00 57.58      A    C  
ATOM   1437  O   ILE A 198      -7.413  35.845  31.859  1.00 59.41      A    O  
ATOM   1438  CB  ILE A 198      -4.211  34.548  32.134  1.00 49.38      A    C  
ATOM   1439  CG1 ILE A 198      -3.823  33.822  33.424  1.00 46.63      A    C  
ATOM   1440  CG2 ILE A 198      -4.055  36.052  32.306  1.00 47.14      A    C  
ATOM   1441  CD1 ILE A 198      -2.431  34.149  33.920  1.00 43.82      A    C  
ATOM   1442  N   MET A 199      -5.811  36.086  30.283  1.00 62.44      A    N  
ATOM   1443  CA  MET A 199      -6.352  37.302  29.706  1.00 68.84      A    C  
ATOM   1444  C   MET A 199      -7.230  36.852  28.539  1.00 74.00      A    C  
ATOM   1445  O   MET A 199      -6.914  37.108  27.374  1.00 75.83      A    O  
ATOM   1446  CB  MET A 199      -5.207  38.200  29.220  1.00 67.24      A    C  
ATOM   1447  CG  MET A 199      -3.960  37.443  28.752  1.00 68.26      A    C  
ATOM   1448  SD  MET A 199      -3.765  37.261  26.959  1.00 69.89      A    S  
ATOM   1449  CE  MET A 199      -1.976  37.238  26.801  1.00 67.43      A    C  
ATOM   1450  N   LEU A 200      -8.327  36.164  28.859  1.00 78.61      A    N  
ATOM   1451  CA  LEU A 200      -9.242  35.675  27.831  1.00 82.44      A    C  
ATOM   1452  C   LEU A 200     -10.337  34.757  28.380  1.00 85.06      A    C  
ATOM   1453  O   LEU A 200     -11.471  35.189  28.602  1.00 84.16      A    O  
ATOM   1454  CB  LEU A 200      -8.450  34.924  26.755  1.00 82.31      A    C  
ATOM   1455  CG  LEU A 200      -9.256  34.158  25.704  1.00 82.59      A    C  
ATOM   1456  CD1 LEU A 200     -10.048  35.137  24.856  1.00 83.02      A    C  
ATOM   1457  CD2 LEU A 200      -8.319  33.338  24.834  1.00 82.85      A    C  
ATOM   1458  N   ASN A 201      -9.983  33.488  28.584  1.00 89.09      A    N  
ATOM   1459  CA  ASN A 201     -10.905  32.475  29.099  1.00 91.83      A    C  
ATOM   1460  C   ASN A 201     -11.069  32.497  30.619  1.00 93.46      A    C  
ATOM   1461  O   ASN A 201     -10.810  33.507  31.276  1.00 94.53      A    O  
ATOM   1462  CB  ASN A 201     -10.451  31.071  28.667  1.00 91.06      A    C  
ATOM   1463  CG  ASN A 201     -10.648  30.813  27.179  1.00 90.37      A    C  
ATOM   1464  ND2 ASN A 201     -11.454  29.811  26.858  1.00 89.76      A    N  
ATOM   1465  OD1 ASN A 201     -10.082  31.502  26.333  1.00 90.00      A    O  
ATOM   1466  N   SER A 202     -11.504  31.362  31.163  1.00 94.83      A    N  
ATOM   1467  CA  SER A 202     -11.721  31.199  32.598  1.00 95.65      A    C  
ATOM   1468  C   SER A 202     -10.612  31.838  33.427  1.00 95.34      A    C  
ATOM   1469  O   SER A 202      -9.430  31.662  33.136  1.00 96.48      A    O  
ATOM   1470  CB  SER A 202     -11.832  29.713  32.937  1.00 96.88      A    C  
ATOM   1471  OG  SER A 202     -12.888  29.107  32.210  1.00 96.86      A    O  
ATOM   1472  N   LYS A 203     -11.004  32.569  34.468  1.00 93.17      A    N  
ATOM   1473  CA  LYS A 203     -10.069  33.266  35.368  1.00 89.99      A    C  
ATOM   1474  C   LYS A 203      -8.802  32.566  35.830  1.00 87.40      A    C  
ATOM   1475  O   LYS A 203      -8.580  32.429  37.033  1.00 86.40      A    O  
ATOM   1476  CB  LYS A 203     -10.781  33.721  36.630  1.00 90.57      A    C  
ATOM   1477  CG  LYS A 203     -10.980  32.619  37.653  1.00 90.37      A    C  
ATOM   1478  CD  LYS A 203     -11.609  33.163  38.921  1.00 88.59      A    C  
ATOM   1479  CE  LYS A 203     -12.356  32.066  39.654  1.00 86.97      A    C  
ATOM   1480  NZ  LYS A 203     -12.004  30.730  39.104  1.00 85.71      A    N1+
ATOM   1481  N   GLY A 204      -7.954  32.164  34.896  1.00 84.80      A    N  
ATOM   1482  CA  GLY A 204      -6.721  31.498  35.261  1.00 82.91      A    C  
ATOM   1483  C   GLY A 204      -6.980  30.246  36.074  1.00 80.91      A    C  
ATOM   1484  O   GLY A 204      -7.356  29.204  35.539  1.00 79.89      A    O  
ATOM   1485  N   TYR A 205      -6.764  30.348  37.376  1.00 79.47      A    N  
ATOM   1486  CA  TYR A 205      -7.002  29.238  38.274  1.00 77.92      A    C  
ATOM   1487  C   TYR A 205      -7.007  27.891  37.530  1.00 73.25      A    C  
ATOM   1488  O   TYR A 205      -8.037  27.455  37.018  1.00 71.92      A    O  
ATOM   1489  CB  TYR A 205      -8.322  29.490  38.983  1.00 82.38      A    C  
ATOM   1490  CG  TYR A 205      -8.347  30.811  39.744  1.00 85.49      A    C  
ATOM   1491  CD1 TYR A 205      -7.514  31.021  40.840  1.00 84.60      A    C  
ATOM   1492  CD2 TYR A 205      -9.188  31.849  39.359  1.00 87.38      A    C  
ATOM   1493  CE1 TYR A 205      -7.521  32.233  41.527  1.00 85.69      A    C  
ATOM   1494  CE2 TYR A 205      -9.204  33.068  40.038  1.00 87.05      A    C  
ATOM   1495  CZ  TYR A 205      -8.370  33.254  41.118  1.00 86.33      A    C  
ATOM   1496  OH  TYR A 205      -8.382  34.461  41.783  1.00 84.29      A    O  
ATOM   1497  N   THR A 206      -5.837  27.258  37.472  1.00 67.93      A    N  
ATOM   1498  CA  THR A 206      -5.639  25.976  36.810  1.00 63.44      A    C  
ATOM   1499  C   THR A 206      -4.127  25.805  36.599  1.00 60.02      A    C  
ATOM   1500  O   THR A 206      -3.416  26.779  36.341  1.00 60.41      A    O  
ATOM   1501  CB  THR A 206      -6.384  25.927  35.452  1.00 64.13      A    C  
ATOM   1502  CG2 THR A 206      -5.921  27.050  34.545  1.00 64.48      A    C  
ATOM   1503  OG1 THR A 206      -6.148  24.666  34.812  1.00 64.62      A    O  
ATOM   1504  N   LYS A 207      -3.647  24.570  36.722  1.00 54.22      A    N  
ATOM   1505  CA  LYS A 207      -2.228  24.245  36.560  1.00 47.59      A    C  
ATOM   1506  C   LYS A 207      -1.566  24.625  35.237  1.00 43.47      A    C  
ATOM   1507  O   LYS A 207      -0.390  24.977  35.212  1.00 39.76      A    O  
ATOM   1508  CB  LYS A 207      -2.019  22.752  36.791  1.00 48.88      A    C  
ATOM   1509  CG  LYS A 207      -2.554  22.240  38.119  1.00 48.67      A    C  
ATOM   1510  CD  LYS A 207      -1.756  22.772  39.291  1.00 49.09      A    C  
ATOM   1511  CE  LYS A 207      -2.145  22.051  40.564  1.00 47.95      A    C  
ATOM   1512  NZ  LYS A 207      -2.022  20.575  40.392  1.00 46.08      A    N1+
ATOM   1513  N   SER A 208      -2.307  24.547  34.140  1.00 42.15      A    N  
ATOM   1514  CA  SER A 208      -1.749  24.889  32.833  1.00 42.67      A    C  
ATOM   1515  C   SER A 208      -1.265  26.330  32.703  1.00 38.82      A    C  
ATOM   1516  O   SER A 208      -0.452  26.642  31.835  1.00 36.49      A    O  
ATOM   1517  CB  SER A 208      -2.761  24.576  31.729  1.00 44.22      A    C  
ATOM   1518  OG  SER A 208      -2.852  23.174  31.529  1.00 49.06      A    O  
ATOM   1519  N   ILE A 209      -1.775  27.206  33.558  1.00 35.85      A    N  
ATOM   1520  CA  ILE A 209      -1.376  28.603  33.527  1.00 33.51      A    C  
ATOM   1521  C   ILE A 209       0.142  28.671  33.665  1.00 31.37      A    C  
ATOM   1522  O   ILE A 209       0.800  29.426  32.952  1.00 32.74      A    O  
ATOM   1523  CB  ILE A 209      -2.040  29.404  34.687  1.00 33.36      A    C  
ATOM   1524  CG1 ILE A 209      -3.408  29.911  34.254  1.00 34.47      A    C  
ATOM   1525  CG2 ILE A 209      -1.187  30.588  35.075  1.00 31.76      A    C  
ATOM   1526  CD1 ILE A 209      -3.338  30.946  33.150  1.00 37.05      A    C  
ATOM   1527  N   ASP A 210       0.690  27.860  34.570  1.00 28.46      A    N  
ATOM   1528  CA  ASP A 210       2.131  27.821  34.812  1.00 26.76      A    C  
ATOM   1529  C   ASP A 210       2.957  27.165  33.695  1.00 26.45      A    C  
ATOM   1530  O   ASP A 210       4.056  27.634  33.358  1.00 23.21      A    O  
ATOM   1531  CB  ASP A 210       2.422  27.123  36.142  1.00 24.58      A    C  
ATOM   1532  CG  ASP A 210       1.959  27.931  37.332  1.00 25.32      A    C  
ATOM   1533  OD1 ASP A 210       1.941  29.179  37.236  1.00 24.83      A    O  
ATOM   1534  OD2 ASP A 210       1.628  27.325  38.370  1.00 25.50      A    O1-
ATOM   1535  N   ILE A 211       2.443  26.074  33.136  1.00 22.63      A    N  
ATOM   1536  CA  ILE A 211       3.152  25.391  32.071  1.00 19.93      A    C  
ATOM   1537  C   ILE A 211       3.453  26.455  31.029  1.00 22.14      A    C  
ATOM   1538  O   ILE A 211       4.614  26.695  30.686  1.00 22.54      A    O  
ATOM   1539  CB  ILE A 211       2.284  24.262  31.446  1.00 16.93      A    C  
ATOM   1540  CG1 ILE A 211       2.226  23.080  32.408  1.00 15.65      A    C  
ATOM   1541  CG2 ILE A 211       2.833  23.825  30.087  1.00 14.07      A    C  
ATOM   1542  CD1 ILE A 211       3.576  22.629  32.918  1.00  5.78      A    C  
ATOM   1543  N   TRP A 212       2.399  27.113  30.556  1.00 21.99      A    N  
ATOM   1544  CA  TRP A 212       2.535  28.154  29.553  1.00 21.91      A    C  
ATOM   1545  C   TRP A 212       3.653  29.116  29.906  1.00 24.91      A    C  
ATOM   1546  O   TRP A 212       4.461  29.489  29.050  1.00 28.20      A    O  
ATOM   1547  CB  TRP A 212       1.228  28.920  29.388  1.00 20.74      A    C  
ATOM   1548  CG  TRP A 212       1.354  29.981  28.362  1.00 16.93      A    C  
ATOM   1549  CD1 TRP A 212       1.892  31.213  28.534  1.00 15.96      A    C  
ATOM   1550  CD2 TRP A 212       1.056  29.862  26.968  1.00 16.10      A    C  
ATOM   1551  CE2 TRP A 212       1.449  31.061  26.355  1.00 15.63      A    C  
ATOM   1552  CE3 TRP A 212       0.490  28.855  26.181  1.00 16.61      A    C  
ATOM   1553  NE1 TRP A 212       1.960  31.870  27.332  1.00 14.38      A    N  
ATOM   1554  CZ2 TRP A 212       1.299  31.284  24.990  1.00 18.52      A    C  
ATOM   1555  CZ3 TRP A 212       0.339  29.077  24.827  1.00 17.58      A    C  
ATOM   1556  CH2 TRP A 212       0.741  30.283  24.243  1.00 19.28      A    C  
ATOM   1557  N   SER A 213       3.698  29.521  31.168  1.00 24.35      A    N  
ATOM   1558  CA  SER A 213       4.698  30.439  31.643  1.00 26.65      A    C  
ATOM   1559  C   SER A 213       5.928  29.736  31.571  1.00 24.89      A    C  
ATOM   1560  O   SER A 213       6.645  30.203  30.865  1.00 19.92      A    O  
ATOM   1561  CB  SER A 213       4.451  30.934  33.013  1.00 30.56      A    C  
ATOM   1562  OG  SER A 213       3.196  31.577  33.082  1.00 37.16      A    O  
ATOM   1563  N   VAL A 214       6.186  28.544  32.020  1.00 22.72      A    N  
ATOM   1564  CA  VAL A 214       7.473  27.840  31.977  1.00 23.25      A    C  
ATOM   1565  C   VAL A 214       7.917  27.657  30.539  1.00 23.51      A    C  
ATOM   1566  O   VAL A 214       9.120  27.663  30.247  1.00 22.94      A    O  
ATOM   1567  CB  VAL A 214       7.330  26.454  32.663  1.00 25.34      A    C  
ATOM   1568  CG1 VAL A 214       8.686  25.769  32.717  1.00 25.53      A    C  
ATOM   1569  CG2 VAL A 214       6.760  26.620  34.071  1.00 22.46      A    C  
ATOM   1570  N   GLY A 215       6.941  27.506  29.647  1.00 22.47      A    N  
ATOM   1571  CA  GLY A 215       7.233  27.366  28.231  1.00 21.18      A    C  
ATOM   1572  C   GLY A 215       7.750  28.679  27.665  1.00 19.03      A    C  
ATOM   1573  O   GLY A 215       8.678  28.704  26.865  1.00 14.32      A    O  
ATOM   1574  N   CYS A 216       7.144  29.780  28.086  1.00 21.45      A    N  
ATOM   1575  CA  CYS A 216       7.570  31.088  27.621  1.00 25.82      A    C  
ATOM   1576  C   CYS A 216       8.999  31.390  28.038  1.00 28.56      A    C  
ATOM   1577  O   CYS A 216       9.718  32.125  27.361  1.00 32.19      A    O  
ATOM   1578  CB  CYS A 216       6.651  32.180  28.171  1.00 25.51      A    C  
ATOM   1579  SG  CYS A 216       5.130  32.407  27.244  1.00 26.63      A    S  
ATOM   1580  N   ILE A 217       9.429  30.808  29.139  1.00 29.26      A    N  
ATOM   1581  CA  ILE A 217      10.785  31.049  29.630  1.00 30.42      A    C  
ATOM   1582  C   ILE A 217      11.730  30.188  28.837  1.00 26.92      A    C  
ATOM   1583  O   ILE A 217      12.878  30.560  28.600  1.00 28.11      A    O  
ATOM   1584  CB  ILE A 217      10.941  30.690  31.137  1.00 35.18      A    C  
ATOM   1585  CG1 ILE A 217       9.750  31.153  31.897  1.00 37.62      A    C  
ATOM   1586  CG2 ILE A 217      12.175  31.357  31.695  1.00 39.45      A    C  
ATOM   1587  CD1 ILE A 217       8.979  31.208  31.169  1.00 37.46      A    C  
ATOM   1588  N   LEU A 218      11.238  29.031  28.410  1.00 23.69      A    N  
ATOM   1589  CA  LEU A 218      12.042  28.094  27.626  1.00 19.84      A    C  
ATOM   1590  C   LEU A 218      12.541  28.757  26.340  1.00 18.30      A    C  
ATOM   1591  O   LEU A 218      13.731  28.729  26.038  1.00 16.59      A    O  
ATOM   1592  CB  LEU A 218      11.202  26.863  27.280  1.00 13.99      A    C  
ATOM   1593  CG  LEU A 218      11.893  25.532  26.983  1.00  9.61      A    C  
ATOM   1594  CD1 LEU A 218      11.085  24.840  25.911  1.00  6.58      A    C  
ATOM   1595  CD2 LEU A 218      13.319  25.726  26.519  1.00  5.31      A    C  
ATOM   1596  N   ALA A 219      11.615  29.359  25.597  1.00 19.39      A    N  
ATOM   1597  CA  ALA A 219      11.918  30.040  24.342  1.00 18.49      A    C  
ATOM   1598  C   ALA A 219      12.958  31.139  24.492  1.00 19.63      A    C  
ATOM   1599  O   ALA A 219      13.804  31.323  23.620  1.00 18.48      A    O  
ATOM   1600  CB  ALA A 219      10.650  30.625  23.770  1.00 19.63      A    C  
ATOM   1601  N   GLU A 220      12.881  31.871  25.599  1.00 21.34      A    N  
ATOM   1602  CA  GLU A 220      13.811  32.958  25.874  1.00 22.52      A    C  
ATOM   1603  C   GLU A 220      15.223  32.441  26.142  1.00 22.61      A    C  
ATOM   1604  O   GLU A 220      16.192  33.157  25.933  1.00 25.16      A    O  
ATOM   1605  CB  GLU A 220      13.307  33.771  27.065  1.00 21.72      A    C  
ATOM   1606  CG  GLU A 220      13.828  35.193  27.151  1.00 22.46      A    C  
ATOM   1607  CD  GLU A 220      12.869  36.081  27.927  1.00 23.80      A    C  
ATOM   1608  OE1 GLU A 220      13.268  37.172  28.391  1.00 27.30      A    O  
ATOM   1609  OE2 GLU A 220      11.693  35.683  28.067  1.00 24.12      A    O1-
ATOM   1610  N   MET A 221      15.347  31.210  26.621  1.00 21.71      A    N  
ATOM   1611  CA  MET A 221      16.667  30.662  26.886  1.00 21.60      A    C  
ATOM   1612  C   MET A 221      17.256  30.195  25.556  1.00 25.08      A    C  
ATOM   1613  O   MET A 221      18.475  30.080  25.406  1.00 26.30      A    O  
ATOM   1614  CB  MET A 221      16.583  29.477  27.840  1.00 16.83      A    C  
ATOM   1615  CG  MET A 221      16.418  29.845  29.270  1.00 12.98      A    C  
ATOM   1616  SD  MET A 221      16.455  28.366  30.263  1.00 13.81      A    S  
ATOM   1617  CE  MET A 221      14.739  27.830  30.098  1.00 11.62      A    C  
ATOM   1618  N   LEU A 222      16.372  29.919  24.600  1.00 26.61      A    N  
ATOM   1619  CA  LEU A 222      16.756  29.464  23.268  1.00 29.83      A    C  
ATOM   1620  C   LEU A 222      17.151  30.662  22.411  1.00 33.29      A    C  
ATOM   1621  O   LEU A 222      18.079  30.595  21.604  1.00 34.18      A    O  
ATOM   1622  CB  LEU A 222      15.576  28.750  22.598  1.00 29.02      A    C  
ATOM   1623  CG  LEU A 222      15.178  27.362  23.096  1.00 29.44      A    C  
ATOM   1624  CD1 LEU A 222      13.729  27.068  22.745  1.00 28.97      A    C  
ATOM   1625  CD2 LEU A 222      16.102  26.334  22.474  1.00 30.59      A    C  
ATOM   1626  N   SER A 223      16.444  31.766  22.613  1.00 36.83      A    N  
ATOM   1627  CA  SER A 223      16.690  32.989  21.865  1.00 39.53      A    C  
ATOM   1628  C   SER A 223      17.164  34.209  22.660  1.00 41.53      A    C  
ATOM   1629  O   SER A 223      17.554  35.212  22.063  1.00 39.67      A    O  
ATOM   1630  CB  SER A 223      15.409  33.367  21.131  1.00 40.32      A    C  
ATOM   1631  OG  SER A 223      14.374  33.654  22.062  1.00 40.03      A    O  
ATOM   1632  N   ASN A 224      17.139  34.133  23.988  1.00 45.65      A    N  
ATOM   1633  CA  ASN A 224      17.562  35.258  24.835  1.00 48.95      A    C  
ATOM   1634  C   ASN A 224      16.717  36.476  24.481  1.00 49.36      A    C  
ATOM   1635  O   ASN A 224      17.226  37.592  24.372  1.00 51.18      A    O  
ATOM   1636  CB  ASN A 224      19.039  35.607  24.627  1.00 51.28      A    C  
ATOM   1637  CG  ASN A 224      19.973  34.550  25.168  1.00 54.15      A    C  
ATOM   1638  ND2 ASN A 224      20.617  34.855  26.288  1.00 55.82      A    N  
ATOM   1639  OD1 ASN A 224      20.116  33.468  24.592  1.00 56.22      A    O  
ATOM   1640  N   ARG A 225      15.423  36.241  24.292  1.00 49.45      A    N  
ATOM   1641  CA  ARG A 225      14.461  37.282  23.945  1.00 49.42      A    C  
ATOM   1642  C   ARG A 225      13.055  36.704  24.065  1.00 46.68      A    C  
ATOM   1643  O   ARG A 225      12.755  35.644  23.510  1.00 45.65      A    O  
ATOM   1644  CB  ARG A 225      14.693  37.781  22.512  1.00 51.45      A    C  
ATOM   1645  CG  ARG A 225      15.957  38.608  22.330  1.00 53.65      A    C  
ATOM   1646  CD  ARG A 225      15.926  39.907  23.147  1.00 54.60      A    C  
ATOM   1647  NE  ARG A 225      14.917  40.855  22.675  1.00 56.47      A    N  
ATOM   1648  CZ  ARG A 225      14.936  41.445  21.481  1.00 58.97      A    C  
ATOM   1649  NH1 ARG A 225      13.971  42.294  21.145  1.00 60.07      A    N1+
ATOM   1650  NH2 ARG A 225      15.919  41.192  20.621  1.00 59.37      A    N  
ATOM   1651  N   PRO A 226      12.175  37.404  24.792  1.00 43.86      A    N  
ATOM   1652  CA  PRO A 226      10.787  36.992  25.014  1.00 42.56      A    C  
ATOM   1653  C   PRO A 226      10.031  36.742  23.715  1.00 40.48      A    C  
ATOM   1654  O   PRO A 226       9.991  37.597  22.835  1.00 40.27      A    O  
ATOM   1655  CB  PRO A 226      10.217  38.147  25.829  1.00 43.94      A    C  
ATOM   1656  CG  PRO A 226      10.994  39.311  25.331  1.00 44.36      A    C  
ATOM   1657  CD  PRO A 226      12.396  38.770  25.288  1.00 42.85      A    C  
ATOM   1658  N   ILE A 227       9.435  35.554  23.616  1.00 39.07      A    N  
ATOM   1659  CA  ILE A 227       8.676  35.138  22.441  1.00 35.62      A    C  
ATOM   1660  C   ILE A 227       7.412  35.945  22.200  1.00 35.46      A    C  
ATOM   1661  O   ILE A 227       7.123  36.298  21.062  1.00 39.53      A    O  
ATOM   1662  CB  ILE A 227       8.327  33.611  22.505  1.00 32.21      A    C  
ATOM   1663  CG1 ILE A 227       7.631  33.179  21.219  1.00 33.87      A    C  
ATOM   1664  CG2 ILE A 227       7.425  33.314  23.679  1.00 33.99      A    C  
ATOM   1665  CD1 ILE A 227       7.287  31.708  21.161  1.00 34.26      A    C  
ATOM   1666  N   PHE A 228       6.661  36.247  23.255  1.00 36.01      A    N  
ATOM   1667  CA  PHE A 228       5.423  37.024  23.112  1.00 34.87      A    C  
ATOM   1668  C   PHE A 228       5.490  38.303  23.936  1.00 35.15      A    C  
ATOM   1669  O   PHE A 228       4.784  38.450  24.923  1.00 34.78      A    O  
ATOM   1670  CB  PHE A 228       4.221  36.193  23.557  1.00 31.32      A    C  
ATOM   1671  CG  PHE A 228       4.071  34.906  22.810  1.00 30.50      A    C  
ATOM   1672  CD1 PHE A 228       3.981  34.898  21.431  1.00 30.51      A    C  
ATOM   1673  CD2 PHE A 228       4.026  33.701  23.485  1.00 29.29      A    C  
ATOM   1674  CE1 PHE A 228       3.849  33.705  20.736  1.00 30.82      A    C  
ATOM   1675  CE2 PHE A 228       3.894  32.505  22.797  1.00 29.82      A    C  
ATOM   1676  CZ  PHE A 228       3.805  32.507  21.420  1.00 28.88      A    C  
ATOM   1677  N   PRO A 229       6.339  39.250  23.524  1.00 36.14      A    N  
ATOM   1678  CA  PRO A 229       6.523  40.525  24.210  1.00 38.93      A    C  
ATOM   1679  C   PRO A 229       5.482  41.595  23.906  1.00 42.63      A    C  
ATOM   1680  O   PRO A 229       5.789  42.788  23.920  1.00 45.75      A    O  
ATOM   1681  CB  PRO A 229       7.919  40.935  23.768  1.00 38.64      A    C  
ATOM   1682  CG  PRO A 229       7.930  40.483  22.355  1.00 36.52      A    C  
ATOM   1683  CD  PRO A 229       7.307  39.111  22.423  1.00 36.07      A    C  
ATOM   1684  N   GLY A 230       4.251  41.181  23.640  1.00 45.36      A    N  
ATOM   1685  CA  GLY A 230       3.212  42.159  23.357  1.00 49.21      A    C  
ATOM   1686  C   GLY A 230       3.106  43.286  24.380  1.00 50.16      A    C  
ATOM   1687  O   GLY A 230       2.933  43.038  25.579  1.00 51.80      A    O  
ATOM   1688  N   LYS A 231       3.208  44.525  23.898  1.00 49.85      A    N  
ATOM   1689  CA  LYS A 231       3.119  45.735  24.723  1.00 49.88      A    C  
ATOM   1690  C   LYS A 231       1.843  45.820  25.590  1.00 48.68      A    C  
ATOM   1691  O   LYS A 231       1.845  46.457  26.650  1.00 47.72      A    O  
ATOM   1692  CB  LYS A 231       3.202  46.966  23.814  1.00 51.33      A    C  
ATOM   1693  CG  LYS A 231       2.712  48.251  24.454  1.00 53.31      A    C  
ATOM   1694  CD  LYS A 231       3.792  48.894  25.293  1.00 53.17      A    C  
ATOM   1695  CE  LYS A 231       4.914  49.397  24.397  1.00 54.94      A    C  
ATOM   1696  NZ  LYS A 231       4.397  50.356  23.374  1.00 53.44      A    N1+
ATOM   1697  N   HIS A 232       0.755  45.201  25.134  1.00 46.18      A    N  
ATOM   1698  CA  HIS A 232      -0.500  45.217  25.882  1.00 44.13      A    C  
ATOM   1699  C   HIS A 232      -1.418  44.077  25.438  1.00 45.72      A    C  
ATOM   1700  O   HIS A 232      -1.313  43.605  24.308  1.00 45.35      A    O  
ATOM   1701  CB  HIS A 232      -1.202  46.562  25.716  1.00 38.94      A    C  
ATOM   1702  CG  HIS A 232      -1.598  46.871  24.309  1.00 35.95      A    C  
ATOM   1703  CD2 HIS A 232      -1.259  47.896  23.494  1.00 34.75      A    C  
ATOM   1704  ND1 HIS A 232      -2.489  46.096  23.601  1.00 35.40      A    N  
ATOM   1705  CE1 HIS A 232      -2.685  46.632  22.410  1.00 34.24      A    C  
ATOM   1706  NE2 HIS A 232      -1.951  47.726  22.320  1.00 34.61      A    N  
ATOM   1707  N   TYR A 233      -2.305  43.639  26.336  1.00 49.30      A    N  
ATOM   1708  CA  TYR A 233      -3.255  42.548  26.070  1.00 50.79      A    C  
ATOM   1709  C   TYR A 233      -3.405  42.265  24.575  1.00 48.73      A    C  
ATOM   1710  O   TYR A 233      -2.825  41.311  24.051  1.00 46.71      A    O  
ATOM   1711  CB  TYR A 233      -4.638  42.869  26.657  1.00 54.57      A    C  
ATOM   1712  CG  TYR A 233      -4.663  43.982  27.688  1.00 61.04      A    C  
ATOM   1713  CD1 TYR A 233      -4.194  45.260  27.377  1.00 63.82      A    C  
ATOM   1714  CD2 TYR A 233      -5.195  43.771  28.959  1.00 62.82      A    C  
ATOM   1715  CE1 TYR A 233      -4.257  46.296  28.301  1.00 65.88      A    C  
ATOM   1716  CE2 TYR A 233      -5.266  44.805  29.891  1.00 65.21      A    C  
ATOM   1717  CZ  TYR A 233      -4.795  46.064  29.554  1.00 66.66      A    C  
ATOM   1718  OH  TYR A 233      -4.868  47.097  30.466  1.00 68.68      A    O  
ATOM   1719  N   LEU A 234      -4.200  43.095  23.903  1.00 46.39      A    N  
ATOM   1720  CA  LEU A 234      -4.442  42.958  22.470  1.00 44.25      A    C  
ATOM   1721  C   LEU A 234      -3.145  42.601  21.752  1.00 43.01      A    C  
ATOM   1722  O   LEU A 234      -3.019  41.523  21.161  1.00 44.05      A    O  
ATOM   1723  CB  LEU A 234      -4.999  44.269  21.910  1.00 41.81      A    C  
ATOM   1724  CG  LEU A 234      -6.485  44.256  21.562  1.00 41.54      A    C  
ATOM   1725  CD1 LEU A 234      -7.287  43.634  22.690  1.00 40.69      A    C  
ATOM   1726  CD2 LEU A 234      -6.935  45.669  21.285  1.00 41.41      A    C  
ATOM   1727  N   ASP A 235      -2.194  43.528  21.808  1.00 39.97      A    N  
ATOM   1728  CA  ASP A 235      -0.882  43.377  21.191  1.00 37.89      A    C  
ATOM   1729  C   ASP A 235      -0.309  42.021  21.597  1.00 36.84      A    C  
ATOM   1730  O   ASP A 235       0.393  41.358  20.830  1.00 35.35      A    O  
ATOM   1731  CB  ASP A 235       0.023  44.497  21.696  1.00 39.74      A    C  
ATOM   1732  CG  ASP A 235       1.402  44.467  21.078  1.00 40.35      A    C  
ATOM   1733  OD1 ASP A 235       2.202  45.375  21.381  1.00 40.76      A    O  
ATOM   1734  OD2 ASP A 235       1.697  43.546  20.295  1.00 43.80      A    O1-
ATOM   1735  N   GLN A 236      -0.615  41.623  22.825  1.00 35.65      A    N  
ATOM   1736  CA  GLN A 236      -0.152  40.359  23.365  1.00 31.96      A    C  
ATOM   1737  C   GLN A 236      -0.725  39.245  22.507  1.00 30.72      A    C  
ATOM   1738  O   GLN A 236       0.012  38.534  21.830  1.00 31.53      A    O  
ATOM   1739  CB  GLN A 236      -0.636  40.196  24.801  1.00 31.65      A    C  
ATOM   1740  CG  GLN A 236       0.039  39.068  25.531  1.00 31.86      A    C  
ATOM   1741  CD  GLN A 236       1.487  39.373  25.790  1.00 31.49      A    C  
ATOM   1742  NE2 GLN A 236       1.793  40.654  25.979  1.00 29.15      A    N  
ATOM   1743  OE1 GLN A 236       2.328  38.474  25.831  1.00 32.61      A    O  
ATOM   1744  N   LEU A 237      -2.046  39.107  22.534  1.00 27.86      A    N  
ATOM   1745  CA  LEU A 237      -2.726  38.081  21.757  1.00 27.55      A    C  
ATOM   1746  C   LEU A 237      -2.226  38.048  20.313  1.00 30.53      A    C  
ATOM   1747  O   LEU A 237      -2.056  36.975  19.724  1.00 31.43      A    O  
ATOM   1748  CB  LEU A 237      -4.234  38.324  21.782  1.00 24.52      A    C  
ATOM   1749  CG  LEU A 237      -5.005  37.172  22.420  1.00 23.98      A    C  
ATOM   1750  CD1 LEU A 237      -4.158  36.594  23.524  1.00 25.62      A    C  
ATOM   1751  CD2 LEU A 237      -6.347  37.640  22.949  1.00 21.16      A    C  
ATOM   1752  N   ASN A 238      -1.990  39.221  19.733  1.00 31.57      A    N  
ATOM   1753  CA  ASN A 238      -1.509  39.257  18.362  1.00 30.18      A    C  
ATOM   1754  C   ASN A 238      -0.139  38.587  18.342  1.00 28.84      A    C  
ATOM   1755  O   ASN A 238       0.044  37.594  17.651  1.00 31.13      A    O  
ATOM   1756  CB  ASN A 238      -1.419  40.698  17.834  1.00 27.41      A    C  
ATOM   1757  CG  ASN A 238      -2.667  41.530  18.152  1.00 26.17      A    C  
ATOM   1758  ND2 ASN A 238      -2.465  42.825  18.386  1.00 26.66      A    N  
ATOM   1759  OD1 ASN A 238      -3.790  41.019  18.177  1.00 19.19      A    O  
ATOM   1760  N   HIS A 239       0.814  39.098  19.115  1.00 28.25      A    N  
ATOM   1761  CA  HIS A 239       2.136  38.485  19.121  1.00 31.03      A    C  
ATOM   1762  C   HIS A 239       2.012  36.968  19.162  1.00 31.35      A    C  
ATOM   1763  O   HIS A 239       2.662  36.269  18.384  1.00 33.69      A    O  
ATOM   1764  CB  HIS A 239       2.973  38.954  20.317  1.00 35.31      A    C  
ATOM   1765  CG  HIS A 239       3.804  40.172  20.045  1.00 40.49      A    C  
ATOM   1766  CD2 HIS A 239       5.123  40.307  19.758  1.00 42.45      A    C  
ATOM   1767  ND1 HIS A 239       3.286  41.449  20.057  1.00 42.16      A    N  
ATOM   1768  CE1 HIS A 239       4.247  42.317  19.793  1.00 42.93      A    C  
ATOM   1769  NE2 HIS A 239       5.372  41.650  19.608  1.00 43.88      A    N  
ATOM   1770  N   ILE A 240       1.170  36.458  20.059  1.00 30.17      A    N  
ATOM   1771  CA  ILE A 240       0.975  35.012  20.186  1.00 27.47      A    C  
ATOM   1772  C   ILE A 240       0.467  34.385  18.898  1.00 27.21      A    C  
ATOM   1773  O   ILE A 240       1.113  33.505  18.322  1.00 25.04      A    O  
ATOM   1774  CB  ILE A 240      -0.027  34.657  21.311  1.00 26.47      A    C  
ATOM   1775  CG1 ILE A 240       0.602  34.921  22.677  1.00 24.43      A    C  
ATOM   1776  CG2 ILE A 240      -0.433  33.190  21.196  1.00 25.50      A    C  
ATOM   1777  CD1 ILE A 240      -0.302  34.598  23.837  1.00 21.77      A    C  
ATOM   1778  N   LEU A 241      -0.703  34.838  18.457  1.00 25.96      A    N  
ATOM   1779  CA  LEU A 241      -1.300  34.324  17.237  1.00 25.22      A    C  
ATOM   1780  C   LEU A 241      -0.227  34.379  16.167  1.00 26.49      A    C  
ATOM   1781  O   LEU A 241      -0.229  33.605  15.204  1.00 25.51      A    O  
ATOM   1782  CB  LEU A 241      -2.501  35.182  16.845  1.00 21.32      A    C  
ATOM   1783  CG  LEU A 241      -3.624  35.208  17.884  1.00 21.29      A    C  
ATOM   1784  CD1 LEU A 241      -4.858  35.862  17.271  1.00 24.31      A    C  
ATOM   1785  CD2 LEU A 241      -3.956  33.787  18.347  1.00 18.16      A    C  
ATOM   1786  N   GLY A 242       0.703  35.305  16.374  1.00 29.37      A    N  
ATOM   1787  CA  GLY A 242       1.807  35.494  15.459  1.00 29.10      A    C  
ATOM   1788  C   GLY A 242       2.480  34.187  15.107  1.00 28.74      A    C  
ATOM   1789  O   GLY A 242       2.779  33.953  13.931  1.00 30.16      A    O  
ATOM   1790  N   ILE A 243       2.711  33.339  16.116  1.00 25.06      A    N  
ATOM   1791  CA  ILE A 243       3.356  32.048  15.902  1.00 23.32      A    C  
ATOM   1792  C   ILE A 243       2.404  30.853  15.873  1.00 24.55      A    C  
ATOM   1793  O   ILE A 243       2.572  29.952  15.057  1.00 27.50      A    O  
ATOM   1794  CB  ILE A 243       4.426  31.739  16.968  1.00 19.54      A    C  
ATOM   1795  CG1 ILE A 243       5.629  32.665  16.819  1.00 20.44      A    C  
ATOM   1796  CG2 ILE A 243       4.893  30.317  16.817  1.00 16.57      A    C  
ATOM   1797  CD1 ILE A 243       5.364  34.101  17.210  1.00 22.84      A    C  
ATOM   1798  N   LEU A 244       1.408  30.829  16.747  1.00 23.89      A    N  
ATOM   1799  CA  LEU A 244       0.484  29.702  16.753  1.00 25.07      A    C  
ATOM   1800  C   LEU A 244      -0.609  29.797  15.674  1.00 28.00      A    C  
ATOM   1801  O   LEU A 244      -1.378  28.851  15.460  1.00 27.77      A    O  
ATOM   1802  CB  LEU A 244      -0.139  29.556  18.149  1.00 23.81      A    C  
ATOM   1803  CG  LEU A 244       0.779  29.465  19.388  1.00 21.68      A    C  
ATOM   1804  CD1 LEU A 244      -0.071  29.230  20.622  1.00 19.60      A    C  
ATOM   1805  CD2 LEU A 244       1.779  28.338  19.265  1.00 21.23      A    C  
ATOM   1806  N   GLY A 245      -0.656  30.935  14.982  1.00 31.52      A    N  
ATOM   1807  CA  GLY A 245      -1.645  31.139  13.934  1.00 32.45      A    C  
ATOM   1808  C   GLY A 245      -3.055  30.952  14.459  1.00 34.99      A    C  
ATOM   1809  O   GLY A 245      -3.265  30.228  15.428  1.00 35.90      A    O  
ATOM   1810  N   SER A 246      -4.022  31.601  13.818  1.00 36.84      A    N  
ATOM   1811  CA  SER A 246      -5.431  31.529  14.216  1.00 37.63      A    C  
ATOM   1812  C   SER A 246      -5.844  30.287  15.002  1.00 37.13      A    C  
ATOM   1813  O   SER A 246      -5.618  29.162  14.570  1.00 33.59      A    O  
ATOM   1814  CB  SER A 246      -6.328  31.658  12.977  1.00 38.60      A    C  
ATOM   1815  OG  SER A 246      -6.261  32.963  12.413  1.00 40.61      A    O  
ATOM   1816  N   PRO A 247      -6.467  30.485  16.174  1.00 39.87      A    N  
ATOM   1817  CA  PRO A 247      -6.912  29.366  17.009  1.00 43.51      A    C  
ATOM   1818  C   PRO A 247      -7.920  28.483  16.281  1.00 46.25      A    C  
ATOM   1819  O   PRO A 247      -8.551  28.917  15.326  1.00 47.32      A    O  
ATOM   1820  CB  PRO A 247      -7.508  30.060  18.230  1.00 42.94      A    C  
ATOM   1821  CG  PRO A 247      -7.988  31.360  17.677  1.00 42.52      A    C  
ATOM   1822  CD  PRO A 247      -6.840  31.770  16.786  1.00 40.25      A    C  
ATOM   1823  N   SER A 248      -8.068  27.251  16.753  1.00 50.39      A    N  
ATOM   1824  CA  SER A 248      -8.982  26.284  16.161  1.00 56.60      A    C  
ATOM   1825  C   SER A 248     -10.465  26.448  16.456  1.00 61.21      A    C  
ATOM   1826  O   SER A 248     -10.865  26.914  17.521  1.00 61.26      A    O  
ATOM   1827  CB  SER A 248      -8.554  24.869  16.561  1.00 58.02      A    C  
ATOM   1828  OG  SER A 248      -8.501  24.729  17.970  1.00 61.71      A    O  
ATOM   1829  N   GLN A 249     -11.270  26.041  15.479  1.00 68.34      A    N  
ATOM   1830  CA  GLN A 249     -12.726  26.095  15.548  1.00 74.49      A    C  
ATOM   1831  C   GLN A 249     -13.240  24.782  14.960  1.00 79.71      A    C  
ATOM   1832  O   GLN A 249     -14.141  24.759  14.117  1.00 80.20      A    O  
ATOM   1833  CB  GLN A 249     -13.276  27.278  14.746  1.00 72.35      A    C  
ATOM   1834  CG  GLN A 249     -14.794  27.283  14.636  1.00 69.85      A    C  
ATOM   1835  CD  GLN A 249     -15.333  28.567  14.051  1.00 68.54      A    C  
ATOM   1836  NE2 GLN A 249     -16.309  29.163  14.730  1.00 68.95      A    N  
ATOM   1837  OE1 GLN A 249     -14.884  29.019  12.999  1.00 67.76      A    O  
ATOM   1838  N   GLU A 250     -12.623  23.693  15.411  1.00 85.62      A    N  
ATOM   1839  CA  GLU A 250     -12.959  22.342  14.985  1.00 90.22      A    C  
ATOM   1840  C   GLU A 250     -13.545  21.664  16.216  1.00 93.11      A    C  
ATOM   1841  O   GLU A 250     -14.717  21.850  16.556  1.00 94.01      A    O  
ATOM   1842  CB  GLU A 250     -11.696  21.595  14.565  1.00 91.15      A    C  
ATOM   1843  CG  GLU A 250     -10.854  22.315  13.535  1.00 94.67      A    C  
ATOM   1844  CD  GLU A 250      -9.421  21.825  13.527  1.00 96.30      A    C  
ATOM   1845  OE1 GLU A 250      -8.686  22.160  12.573  1.00 98.18      A    O  
ATOM   1846  OE2 GLU A 250      -9.025  21.115  14.478  1.00 96.93      A    O1-
ATOM   1847  N   ASP A 251     -12.702  20.887  16.887  1.00 95.83      A    N  
ATOM   1848  CA  ASP A 251     -13.098  20.170  18.088  1.00 98.45      A    C  
ATOM   1849  C   ASP A 251     -12.623  21.008  19.276  1.00100.60      A    C  
ATOM   1850  O   ASP A 251     -11.638  20.678  19.941  1.00100.01      A    O  
ATOM   1851  CB  ASP A 251     -12.452  18.780  18.101  1.00 97.05      A    C  
ATOM   1852  CG  ASP A 251     -12.727  17.998  16.821  1.00 96.23      A    C  
ATOM   1853  OD1 ASP A 251     -12.369  18.493  15.729  1.00 95.15      A    O  
ATOM   1854  OD2 ASP A 251     -13.298  16.890  16.906  1.00 95.37      A    O1-
ATOM   1855  N   LEU A 252     -13.335  22.106  19.516  1.00103.39      A    N  
ATOM   1856  CA  LEU A 252     -13.023  23.022  20.605  1.00105.94      A    C  
ATOM   1857  C   LEU A 252     -13.536  22.528  21.957  1.00108.98      A    C  
ATOM   1858  O   LEU A 252     -13.975  21.386  22.091  1.00109.25      A    O  
ATOM   1859  CB  LEU A 252     -13.619  24.398  20.303  1.00102.97      A    C  
ATOM   1860  CG  LEU A 252     -13.277  24.933  18.915  1.00 99.90      A    C  
ATOM   1861  CD1 LEU A 252     -13.826  26.333  18.736  1.00 98.91      A    C  
ATOM   1862  CD2 LEU A 252     -11.778  24.923  18.750  1.00 99.13      A    C  
ATOM   1863  N   ASN A 253     -13.470  23.406  22.953  1.00113.26      A    N  
ATOM   1864  CA  ASN A 253     -13.915  23.101  24.309  1.00117.46      A    C  
ATOM   1865  C   ASN A 253     -13.247  24.096  25.267  1.00119.79      A    C  
ATOM   1866  O   ASN A 253     -12.041  24.013  25.528  1.00119.88      A    O  
ATOM   1867  CB  ASN A 253     -13.534  21.661  24.687  1.00118.25      A    C  
ATOM   1868  CG  ASN A 253     -14.439  21.078  25.766  1.00118.98      A    C  
ATOM   1869  ND2 ASN A 253     -13.844  20.644  26.873  1.00119.24      A    N  
ATOM   1870  OD1 ASN A 253     -15.659  21.012  25.600  1.00118.67      A    O  
ATOM   1871  N   CYS A 254     -14.040  25.042  25.767  1.00121.79      A    N  
ATOM   1872  CA  CYS A 254     -13.570  26.071  26.695  1.00123.24      A    C  
ATOM   1873  C   CYS A 254     -12.578  27.056  26.071  1.00122.79      A    C  
ATOM   1874  O   CYS A 254     -11.594  27.447  26.702  1.00122.26      A    O  
ATOM   1875  CB  CYS A 254     -12.954  25.426  27.944  1.00124.81      A    C  
ATOM   1876  SG  CYS A 254     -14.149  24.562  29.013  1.00128.73      A    S  
ATOM   1877  N   ILE A 255     -12.849  27.448  24.829  1.00122.83      A    N  
ATOM   1878  CA  ILE A 255     -12.008  28.390  24.089  1.00122.22      A    C  
ATOM   1879  C   ILE A 255     -12.802  28.937  22.911  1.00121.82      A    C  
ATOM   1880  O   ILE A 255     -12.343  29.829  22.202  1.00122.56      A    O  
ATOM   1881  CB  ILE A 255     -10.708  27.733  23.540  1.00121.60      A    C  
ATOM   1882  CG1 ILE A 255     -11.046  26.583  22.586  1.00120.63      A    C  
ATOM   1883  CG2 ILE A 255      -9.839  27.256  24.689  1.00121.85      A    C  
ATOM   1884  CD1 ILE A 255     -11.580  27.018  21.242  1.00119.11      A    C  
ATOM   1885  N   ILE A 256     -13.999  28.391  22.716  1.00120.24      A    N  
ATOM   1886  CA  ILE A 256     -14.877  28.808  21.628  1.00118.09      A    C  
ATOM   1887  C   ILE A 256     -15.025  30.332  21.587  1.00115.24      A    C  
ATOM   1888  O   ILE A 256     -14.202  31.021  20.985  1.00114.81      A    O  
ATOM   1889  CB  ILE A 256     -16.263  28.157  21.783  1.00119.97      A    C  
ATOM   1890  CG1 ILE A 256     -16.095  26.647  21.977  1.00120.53      A    C  
ATOM   1891  CG2 ILE A 256     -17.119  28.442  20.554  1.00119.70      A    C  
ATOM   1892  CD1 ILE A 256     -17.390  25.912  22.222  1.00120.86      A    C  
ATOM   1893  N   ASN A 257     -16.079  30.846  22.218  1.00111.27      A    N  
ATOM   1894  CA  ASN A 257     -16.349  32.285  22.271  1.00106.87      A    C  
ATOM   1895  C   ASN A 257     -17.363  32.794  21.238  1.00104.60      A    C  
ATOM   1896  O   ASN A 257     -17.658  32.117  20.249  1.00103.35      A    O  
ATOM   1897  CB  ASN A 257     -15.034  33.065  22.164  1.00106.00      A    C  
ATOM   1898  CG  ASN A 257     -14.007  32.619  23.202  1.00106.77      A    C  
ATOM   1899  ND2 ASN A 257     -12.819  32.248  22.739  1.00106.92      A    N  
ATOM   1900  OD1 ASN A 257     -14.281  32.608  24.403  1.00106.79      A    O  
ATOM   1901  N   LEU A 258     -17.895  33.991  21.490  1.00102.33      A    N  
ATOM   1902  CA  LEU A 258     -18.886  34.628  20.614  1.00100.18      A    C  
ATOM   1903  C   LEU A 258     -18.411  35.961  20.017  1.00 99.00      A    C  
ATOM   1904  O   LEU A 258     -18.048  36.028  18.843  1.00 98.46      A    O  
ATOM   1905  CB  LEU A 258     -20.196  34.840  21.393  1.00 99.53      A    C  
ATOM   1906  CG  LEU A 258     -21.427  35.444  20.703  1.00 98.49      A    C  
ATOM   1907  CD1 LEU A 258     -22.677  35.073  21.488  1.00 97.88      A    C  
ATOM   1908  CD2 LEU A 258     -21.290  36.955  20.592  1.00 97.22      A    C  
ATOM   1909  N   LYS A 259     -18.427  37.020  20.821  1.00 97.63      A    N  
ATOM   1910  CA  LYS A 259     -17.997  38.340  20.361  1.00 94.71      A    C  
ATOM   1911  C   LYS A 259     -16.530  38.271  19.958  1.00 93.13      A    C  
ATOM   1912  O   LYS A 259     -16.064  39.055  19.136  1.00 91.46      A    O  
ATOM   1913  CB  LYS A 259     -18.173  39.374  21.480  1.00 95.93      A    C  
ATOM   1914  CG  LYS A 259     -19.591  39.465  22.056  1.00 95.26      A    C  
ATOM   1915  CD  LYS A 259     -20.514  40.372  21.238  1.00 92.77      A    C  
ATOM   1916  CE  LYS A 259     -20.164  41.847  21.417  1.00 91.23      A    C  
ATOM   1917  NZ  LYS A 259     -21.141  42.760  20.755  1.00 88.77      A    N1+
ATOM   1918  N   ALA A 260     -15.811  37.324  20.556  1.00 93.13      A    N  
ATOM   1919  CA  ALA A 260     -14.394  37.126  20.281  1.00 93.34      A    C  
ATOM   1920  C   ALA A 260     -14.214  36.570  18.875  1.00 94.61      A    C  
ATOM   1921  O   ALA A 260     -13.563  37.192  18.040  1.00 95.46      A    O  
ATOM   1922  CB  ALA A 260     -13.789  36.172  21.306  1.00 90.70      A    C  
ATOM   1923  N   ARG A 261     -14.789  35.396  18.621  1.00 96.24      A    N  
ATOM   1924  CA  ARG A 261     -14.694  34.752  17.308  1.00 96.49      A    C  
ATOM   1925  C   ARG A 261     -14.885  35.783  16.200  1.00 96.79      A    C  
ATOM   1926  O   ARG A 261     -14.025  35.951  15.335  1.00 95.12      A    O  
ATOM   1927  CB  ARG A 261     -15.752  33.646  17.188  1.00 97.42      A    C  
ATOM   1928  CG  ARG A 261     -15.931  33.081  15.784  1.00 97.65      A    C  
ATOM   1929  CD  ARG A 261     -16.855  31.858  15.777  1.00 97.21      A    C  
ATOM   1930  NE  ARG A 261     -18.153  32.116  16.396  1.00 96.32      A    N  
ATOM   1931  CZ  ARG A 261     -19.025  33.022  15.963  1.00 96.74      A    C  
ATOM   1932  NH1 ARG A 261     -20.181  33.186  16.593  1.00 95.70      A    N1+
ATOM   1933  NH2 ARG A 261     -18.744  33.764  14.901  1.00 97.06      A    N  
ATOM   1934  N   ASN A 262     -16.023  36.470  16.237  1.00 97.71      A    N  
ATOM   1935  CA  ASN A 262     -16.340  37.491  15.245  1.00 97.20      A    C  
ATOM   1936  C   ASN A 262     -15.313  38.622  15.373  1.00 95.28      A    C  
ATOM   1937  O   ASN A 262     -15.015  39.324  14.403  1.00 95.04      A    O  
ATOM   1938  CB  ASN A 262     -17.764  38.011  15.469  1.00 99.06      A    C  
ATOM   1939  CG  ASN A 262     -18.806  36.899  15.417  1.00100.07      A    C  
ATOM   1940  ND2 ASN A 262     -19.650  36.926  14.390  1.00100.85      A    N  
ATOM   1941  OD1 ASN A 262     -18.846  36.025  16.285  1.00100.02      A    O  
ATOM   1942  N   TYR A 263     -14.786  38.795  16.585  1.00 91.14      A    N  
ATOM   1943  CA  TYR A 263     -13.784  39.825  16.858  1.00 84.75      A    C  
ATOM   1944  C   TYR A 263     -12.653  39.487  15.894  1.00 83.43      A    C  
ATOM   1945  O   TYR A 263     -11.903  40.348  15.433  1.00 81.53      A    O  
ATOM   1946  CB  TYR A 263     -13.301  39.705  18.311  1.00 78.33      A    C  
ATOM   1947  CG  TYR A 263     -11.867  40.132  18.546  1.00 72.09      A    C  
ATOM   1948  CD1 TYR A 263     -11.503  41.473  18.513  1.00 70.13      A    C  
ATOM   1949  CD2 TYR A 263     -10.881  39.195  18.812  1.00 68.37      A    C  
ATOM   1950  CE1 TYR A 263     -10.199  41.871  18.740  1.00 65.07      A    C  
ATOM   1951  CE2 TYR A 263      -9.575  39.585  19.040  1.00 66.45      A    C  
ATOM   1952  CZ  TYR A 263      -9.243  40.926  19.004  1.00 64.23      A    C  
ATOM   1953  OH  TYR A 263      -7.952  41.325  19.238  1.00 61.41      A    O  
ATOM   1954  N   LEU A 264     -12.566  38.200  15.589  1.00 81.35      A    N  
ATOM   1955  CA  LEU A 264     -11.562  37.682  14.692  1.00 78.98      A    C  
ATOM   1956  C   LEU A 264     -12.023  37.991  13.286  1.00 79.60      A    C  
ATOM   1957  O   LEU A 264     -11.230  37.980  12.351  1.00 80.39      A    O  
ATOM   1958  CB  LEU A 264     -11.431  36.181  14.901  1.00 76.01      A    C  
ATOM   1959  CG  LEU A 264     -11.546  35.794  16.378  1.00 72.76      A    C  
ATOM   1960  CD1 LEU A 264     -11.444  34.286  16.524  1.00 72.13      A    C  
ATOM   1961  CD2 LEU A 264     -10.468  36.505  17.184  1.00 68.01      A    C  
ATOM   1962  N   LEU A 265     -13.316  38.260  13.138  1.00 80.95      A    N  
ATOM   1963  CA  LEU A 265     -13.863  38.578  11.823  1.00 82.72      A    C  
ATOM   1964  C   LEU A 265     -13.157  39.835  11.338  1.00 81.49      A    C  
ATOM   1965  O   LEU A 265     -13.186  40.165  10.149  1.00 81.45      A    O  
ATOM   1966  CB  LEU A 265     -15.377  38.812  11.890  1.00 84.18      A    C  
ATOM   1967  CG  LEU A 265     -16.239  37.557  12.051  1.00 85.22      A    C  
ATOM   1968  CD1 LEU A 265     -17.712  37.941  12.040  1.00 84.96      A    C  
ATOM   1969  CD2 LEU A 265     -15.927  36.583  10.919  1.00 86.03      A    C  
ATOM   1970  N   SER A 266     -12.535  40.540  12.281  1.00 78.56      A    N  
ATOM   1971  CA  SER A 266     -11.806  41.761  11.968  1.00 74.39      A    C  
ATOM   1972  C   SER A 266     -10.355  41.314  11.967  1.00 70.35      A    C  
ATOM   1973  O   SER A 266      -9.492  41.946  11.357  1.00 69.98      A    O  
ATOM   1974  CB  SER A 266     -12.032  42.829  13.042  1.00 75.22      A    C  
ATOM   1975  OG  SER A 266     -11.574  42.389  14.306  1.00 76.79      A    O  
ATOM   1976  N   LEU A 267     -10.113  40.200  12.657  1.00 64.35      A    N  
ATOM   1977  CA  LEU A 267      -8.783  39.618  12.764  1.00 57.52      A    C  
ATOM   1978  C   LEU A 267      -8.544  38.643  11.623  1.00 53.01      A    C  
ATOM   1979  O   LEU A 267      -9.099  37.543  11.604  1.00 52.85      A    O  
ATOM   1980  CB  LEU A 267      -8.626  38.891  14.098  1.00 55.35      A    C  
ATOM   1981  CG  LEU A 267      -7.796  39.643  15.134  1.00 54.51      A    C  
ATOM   1982  CD1 LEU A 267      -6.319  39.538  14.808  1.00 55.42      A    C  
ATOM   1983  CD2 LEU A 267      -8.249  41.093  15.166  1.00 54.70      A    C  
ATOM   1984  N   PRO A 268      -7.709  39.035  10.653  1.00 47.91      A    N  
ATOM   1985  CA  PRO A 268      -7.447  38.132   9.538  1.00 44.51      A    C  
ATOM   1986  C   PRO A 268      -6.941  36.808  10.083  1.00 43.31      A    C  
ATOM   1987  O   PRO A 268      -6.806  36.642  11.292  1.00 42.06      A    O  
ATOM   1988  CB  PRO A 268      -6.396  38.883   8.735  1.00 44.85      A    C  
ATOM   1989  CG  PRO A 268      -5.669  39.678   9.789  1.00 43.93      A    C  
ATOM   1990  CD  PRO A 268      -6.789  40.184  10.636  1.00 45.46      A    C  
ATOM   1991  N   HIS A 269      -6.673  35.861   9.198  1.00 43.19      A    N  
ATOM   1992  CA  HIS A 269      -6.180  34.557   9.621  1.00 41.82      A    C  
ATOM   1993  C   HIS A 269      -4.668  34.506   9.458  1.00 42.13      A    C  
ATOM   1994  O   HIS A 269      -4.132  34.983   8.458  1.00 44.56      A    O  
ATOM   1995  CB  HIS A 269      -6.841  33.463   8.789  1.00 39.27      A    C  
ATOM   1996  CG  HIS A 269      -6.119  32.155   8.830  1.00 36.70      A    C  
ATOM   1997  CD2 HIS A 269      -6.421  30.988   9.445  1.00 35.37      A    C  
ATOM   1998  ND1 HIS A 269      -4.937  31.938   8.157  1.00 36.52      A    N  
ATOM   1999  CE1 HIS A 269      -4.545  30.693   8.350  1.00 35.70      A    C  
ATOM   2000  NE2 HIS A 269      -5.429  30.094   9.128  1.00 35.42      A    N  
ATOM   2001  N   LYS A 270      -3.978  33.939  10.438  1.00 40.23      A    N  
ATOM   2002  CA  LYS A 270      -2.528  33.854  10.354  1.00 42.20      A    C  
ATOM   2003  C   LYS A 270      -2.094  32.396  10.382  1.00 41.76      A    C  
ATOM   2004  O   LYS A 270      -2.665  31.599  11.122  1.00 41.21      A    O  
ATOM   2005  CB  LYS A 270      -1.886  34.626  11.513  1.00 44.85      A    C  
ATOM   2006  CG  LYS A 270      -0.369  34.813  11.377  1.00 49.31      A    C  
ATOM   2007  CD  LYS A 270       0.014  35.518  10.061  1.00 49.27      A    C  
ATOM   2008  CE  LYS A 270      -0.597  36.922   9.954  1.00 50.39      A    C  
ATOM   2009  NZ  LYS A 270      -0.309  37.586   8.651  1.00 49.50      A    N1+
ATOM   2010  N   ASN A 271      -1.093  32.052   9.569  1.00 41.35      A    N  
ATOM   2011  CA  ASN A 271      -0.587  30.681   9.502  1.00 39.68      A    C  
ATOM   2012  C   ASN A 271       0.342  30.388  10.658  1.00 40.50      A    C  
ATOM   2013  O   ASN A 271       1.126  31.249  11.064  1.00 42.77      A    O  
ATOM   2014  CB  ASN A 271       0.202  30.441   8.218  1.00 37.90      A    C  
ATOM   2015  CG  ASN A 271      -0.503  30.947   6.998  1.00 36.38      A    C  
ATOM   2016  ND2 ASN A 271      -1.424  30.148   6.476  1.00 37.03      A    N  
ATOM   2017  OD1 ASN A 271      -0.232  32.051   6.526  1.00 34.17      A    O  
ATOM   2018  N   LYS A 272       0.270  29.169  11.181  1.00 40.06      A    N  
ATOM   2019  CA  LYS A 272       1.132  28.797  12.292  1.00 38.38      A    C  
ATOM   2020  C   LYS A 272       2.544  28.824  11.768  1.00 33.24      A    C  
ATOM   2021  O   LYS A 272       2.802  28.334  10.675  1.00 33.48      A    O  
ATOM   2022  CB  LYS A 272       0.832  27.384  12.789  1.00 43.71      A    C  
ATOM   2023  CG  LYS A 272       1.879  26.843  13.760  1.00 48.59      A    C  
ATOM   2024  CD  LYS A 272       1.631  25.376  14.078  1.00 54.32      A    C  
ATOM   2025  CE  LYS A 272       2.731  24.791  14.958  1.00 58.80      A    C  
ATOM   2026  NZ  LYS A 272       2.784  25.426  16.308  1.00 61.80      A    N1+
ATOM   2027  N   VAL A 273       3.444  29.409  12.546  1.00 27.84      A    N  
ATOM   2028  CA  VAL A 273       4.842  29.504  12.174  1.00 23.72      A    C  
ATOM   2029  C   VAL A 273       5.566  28.315  12.778  1.00 25.37      A    C  
ATOM   2030  O   VAL A 273       5.745  28.254  13.990  1.00 28.42      A    O  
ATOM   2031  CB  VAL A 273       5.478  30.766  12.732  1.00 20.43      A    C  
ATOM   2032  CG1 VAL A 273       6.985  30.688  12.569  1.00 17.08      A    C  
ATOM   2033  CG2 VAL A 273       4.910  31.978  12.029  1.00 17.30      A    C  
ATOM   2034  N   PRO A 274       6.010  27.358  11.947  1.00 24.58      A    N  
ATOM   2035  CA  PRO A 274       6.703  26.210  12.532  1.00 25.63      A    C  
ATOM   2036  C   PRO A 274       7.758  26.706  13.506  1.00 26.52      A    C  
ATOM   2037  O   PRO A 274       8.176  27.864  13.438  1.00 27.98      A    O  
ATOM   2038  CB  PRO A 274       7.295  25.508  11.310  1.00 23.27      A    C  
ATOM   2039  CG  PRO A 274       7.579  26.621  10.405  1.00 22.70      A    C  
ATOM   2040  CD  PRO A 274       6.331  27.462  10.515  1.00 25.23      A    C  
ATOM   2041  N   TRP A 275       8.184  25.841  14.414  1.00 25.62      A    N  
ATOM   2042  CA  TRP A 275       9.186  26.237  15.385  1.00 27.04      A    C  
ATOM   2043  C   TRP A 275      10.625  26.279  14.866  1.00 29.13      A    C  
ATOM   2044  O   TRP A 275      11.474  26.926  15.477  1.00 27.49      A    O  
ATOM   2045  CB  TRP A 275       9.084  25.341  16.618  1.00 27.19      A    C  
ATOM   2046  CG  TRP A 275       7.760  25.475  17.347  1.00 24.25      A    C  
ATOM   2047  CD1 TRP A 275       6.674  24.647  17.257  1.00 23.37      A    C  
ATOM   2048  CD2 TRP A 275       7.381  26.533  18.231  1.00 21.10      A    C  
ATOM   2049  CE2 TRP A 275       6.059  26.283  18.641  1.00 19.35      A    C  
ATOM   2050  CE3 TRP A 275       8.041  27.661  18.728  1.00 18.96      A    C  
ATOM   2051  NE1 TRP A 275       5.647  25.130  18.028  1.00 20.23      A    N  
ATOM   2052  CZ2 TRP A 275       5.377  27.127  19.509  1.00 18.45      A    C  
ATOM   2053  CZ3 TRP A 275       7.365  28.494  19.590  1.00 19.23      A    C  
ATOM   2054  CH2 TRP A 275       6.048  28.222  19.977  1.00 17.84      A    C  
ATOM   2055  N   ASN A 276      10.896  25.605  13.745  1.00 33.22      A    N  
ATOM   2056  CA  ASN A 276      12.245  25.579  13.149  1.00 35.14      A    C  
ATOM   2057  C   ASN A 276      12.697  26.966  12.729  1.00 35.60      A    C  
ATOM   2058  O   ASN A 276      13.860  27.334  12.897  1.00 34.88      A    O  
ATOM   2059  CB  ASN A 276      12.296  24.746  11.864  1.00 37.37      A    C  
ATOM   2060  CG  ASN A 276      11.951  23.306  12.078  1.00 41.69      A    C  
ATOM   2061  ND2 ASN A 276      10.972  22.819  11.320  1.00 44.75      A    N  
ATOM   2062  OD1 ASN A 276      12.563  22.622  12.899  1.00 45.68      A    O  
ATOM   2063  N   ARG A 277      11.761  27.716  12.153  1.00 33.80      A    N  
ATOM   2064  CA  ARG A 277      12.026  29.061  11.677  1.00 32.02      A    C  
ATOM   2065  C   ARG A 277      12.237  30.165  12.703  1.00 32.32      A    C  
ATOM   2066  O   ARG A 277      12.397  31.322  12.333  1.00 36.17      A    O  
ATOM   2067  CB  ARG A 277      10.936  29.465  10.692  1.00 32.28      A    C  
ATOM   2068  CG  ARG A 277      10.741  28.455   9.580  1.00 31.40      A    C  
ATOM   2069  CD  ARG A 277       9.686  28.916   8.606  1.00 33.49      A    C  
ATOM   2070  NE  ARG A 277       9.265  27.846   7.709  1.00 36.17      A    N  
ATOM   2071  CZ  ARG A 277      10.036  27.297   6.776  1.00 34.35      A    C  
ATOM   2072  NH1 ARG A 277       9.554  26.324   6.012  1.00 35.36      A    N1+
ATOM   2073  NH2 ARG A 277      11.279  27.722   6.604  1.00 28.76      A    N  
ATOM   2074  N   LEU A 278      12.239  29.832  13.985  1.00 31.09      A    N  
ATOM   2075  CA  LEU A 278      12.450  30.852  15.010  1.00 32.52      A    C  
ATOM   2076  C   LEU A 278      13.682  30.436  15.804  1.00 34.75      A    C  
ATOM   2077  O   LEU A 278      14.629  31.206  16.021  1.00 30.78      A    O  
ATOM   2078  CB  LEU A 278      11.257  30.923  15.957  1.00 28.08      A    C  
ATOM   2079  CG  LEU A 278       9.882  31.276  15.423  1.00 26.23      A    C  
ATOM   2080  CD1 LEU A 278       8.917  31.250  16.586  1.00 25.57      A    C  
ATOM   2081  CD2 LEU A 278       9.889  32.643  14.776  1.00 25.91      A    C  
ATOM   2082  N   PHE A 279      13.630  29.185  16.232  1.00 37.92      A    N  
ATOM   2083  CA  PHE A 279      14.678  28.563  17.005  1.00 39.37      A    C  
ATOM   2084  C   PHE A 279      15.239  27.509  16.073  1.00 40.75      A    C  
ATOM   2085  O   PHE A 279      15.016  26.318  16.239  1.00 40.18      A    O  
ATOM   2086  CB  PHE A 279      14.045  27.959  18.246  1.00 38.22      A    C  
ATOM   2087  CG  PHE A 279      13.125  28.911  18.952  1.00 35.86      A    C  
ATOM   2088  CD1 PHE A 279      13.627  30.048  19.567  1.00 35.16      A    C  
ATOM   2089  CD2 PHE A 279      11.753  28.706  18.949  1.00 36.73      A    C  
ATOM   2090  CE1 PHE A 279      12.780  30.966  20.164  1.00 33.60      A    C  
ATOM   2091  CE2 PHE A 279      10.895  29.620  19.545  1.00 33.75      A    C  
ATOM   2092  CZ  PHE A 279      11.411  30.754  20.153  1.00 34.10      A    C  
ATOM   2093  N   PRO A 280      15.950  27.964  15.040  1.00 44.00      A    N  
ATOM   2094  CA  PRO A 280      16.583  27.142  14.007  1.00 47.06      A    C  
ATOM   2095  C   PRO A 280      17.679  26.222  14.524  1.00 48.85      A    C  
ATOM   2096  O   PRO A 280      17.641  25.009  14.307  1.00 48.20      A    O  
ATOM   2097  CB  PRO A 280      17.118  28.182  13.023  1.00 47.01      A    C  
ATOM   2098  CG  PRO A 280      16.153  29.333  13.188  1.00 46.03      A    C  
ATOM   2099  CD  PRO A 280      16.023  29.391  14.685  1.00 44.58      A    C  
ATOM   2100  N   ASN A 281      18.659  26.793  15.208  1.00 51.70      A    N  
ATOM   2101  CA  ASN A 281      19.742  25.980  15.733  1.00 55.86      A    C  
ATOM   2102  C   ASN A 281      19.428  25.366  17.105  1.00 54.49      A    C  
ATOM   2103  O   ASN A 281      20.342  24.978  17.843  1.00 55.24      A    O  
ATOM   2104  CB  ASN A 281      21.039  26.801  15.794  1.00 61.46      A    C  
ATOM   2105  CG  ASN A 281      21.707  26.943  14.429  1.00 67.43      A    C  
ATOM   2106  ND2 ASN A 281      22.876  26.316  14.271  1.00 69.26      A    N  
ATOM   2107  OD1 ASN A 281      21.181  27.604  13.531  1.00 70.48      A    O  
ATOM   2108  N   ALA A 282      18.139  25.261  17.436  1.00 49.42      A    N  
ATOM   2109  CA  ALA A 282      17.728  24.691  18.716  1.00 44.02      A    C  
ATOM   2110  C   ALA A 282      17.529  23.181  18.622  1.00 40.60      A    C  
ATOM   2111  O   ALA A 282      17.076  22.667  17.603  1.00 39.15      A    O  
ATOM   2112  CB  ALA A 282      16.444  25.365  19.207  1.00 42.81      A    C  
ATOM   2113  N   ASP A 283      17.883  22.491  19.702  1.00 38.29      A    N  
ATOM   2114  CA  ASP A 283      17.773  21.039  19.817  1.00 37.21      A    C  
ATOM   2115  C   ASP A 283      16.417  20.546  19.338  1.00 35.30      A    C  
ATOM   2116  O   ASP A 283      15.383  21.057  19.748  1.00 34.89      A    O  
ATOM   2117  CB  ASP A 283      17.965  20.635  21.279  1.00 41.67      A    C  
ATOM   2118  CG  ASP A 283      18.109  19.134  21.465  1.00 45.87      A    C  
ATOM   2119  OD1 ASP A 283      17.424  18.374  20.742  1.00 47.72      A    O  
ATOM   2120  OD2 ASP A 283      18.899  18.718  22.351  1.00 47.07      A    O1-
ATOM   2121  N   SER A 284      16.430  19.539  18.478  1.00 34.79      A    N  
ATOM   2122  CA  SER A 284      15.205  18.961  17.930  1.00 35.83      A    C  
ATOM   2123  C   SER A 284      14.135  18.625  18.988  1.00 34.38      A    C  
ATOM   2124  O   SER A 284      12.935  18.798  18.753  1.00 30.68      A    O  
ATOM   2125  CB  SER A 284      15.570  17.703  17.119  1.00 38.48      A    C  
ATOM   2126  OG  SER A 284      14.461  16.833  16.932  1.00 43.58      A    O  
ATOM   2127  N   LYS A 285      14.574  18.144  20.147  1.00 34.21      A    N  
ATOM   2128  CA  LYS A 285      13.663  17.782  21.229  1.00 32.50      A    C  
ATOM   2129  C   LYS A 285      13.292  18.997  22.069  1.00 30.21      A    C  
ATOM   2130  O   LYS A 285      12.155  19.119  22.533  1.00 30.31      A    O  
ATOM   2131  CB  LYS A 285      14.308  16.711  22.106  1.00 33.98      A    C  
ATOM   2132  CG  LYS A 285      14.603  15.435  21.354  1.00 36.06      A    C  
ATOM   2133  CD  LYS A 285      15.739  14.674  21.980  1.00 40.90      A    C  
ATOM   2134  CE  LYS A 285      15.389  14.188  23.377  1.00 47.51      A    C  
ATOM   2135  NZ  LYS A 285      16.515  13.412  23.992  1.00 50.77      A    N1+
ATOM   2136  N   ALA A 286      14.251  19.894  22.274  1.00 25.08      A    N  
ATOM   2137  CA  ALA A 286      13.972  21.077  23.056  1.00 21.17      A    C  
ATOM   2138  C   ALA A 286      12.790  21.754  22.387  1.00 21.39      A    C  
ATOM   2139  O   ALA A 286      11.934  22.322  23.051  1.00 26.08      A    O  
ATOM   2140  CB  ALA A 286      15.167  22.000  23.077  1.00 16.98      A    C  
ATOM   2141  N   LEU A 287      12.718  21.685  21.066  1.00 21.39      A    N  
ATOM   2142  CA  LEU A 287      11.595  22.322  20.402  1.00 23.46      A    C  
ATOM   2143  C   LEU A 287      10.315  21.515  20.586  1.00 25.05      A    C  
ATOM   2144  O   LEU A 287       9.258  22.080  20.838  1.00 29.78      A    O  
ATOM   2145  CB  LEU A 287      11.870  22.537  18.915  1.00 21.03      A    C  
ATOM   2146  CG  LEU A 287      12.916  23.572  18.495  1.00 18.37      A    C  
ATOM   2147  CD1 LEU A 287      12.503  24.070  17.134  1.00 21.35      A    C  
ATOM   2148  CD2 LEU A 287      13.008  24.745  19.458  1.00 16.30      A    C  
ATOM   2149  N   ASP A 288      10.397  20.197  20.466  1.00 26.26      A    N  
ATOM   2150  CA  ASP A 288       9.206  19.380  20.637  1.00 24.67      A    C  
ATOM   2151  C   ASP A 288       8.562  19.701  21.988  1.00 24.15      A    C  
ATOM   2152  O   ASP A 288       7.349  19.883  22.070  1.00 26.11      A    O  
ATOM   2153  CB  ASP A 288       9.562  17.894  20.533  1.00 26.97      A    C  
ATOM   2154  CG  ASP A 288       8.411  16.995  20.912  1.00 30.59      A    C  
ATOM   2155  OD1 ASP A 288       8.169  16.842  22.127  1.00 37.96      A    O  
ATOM   2156  OD2 ASP A 288       7.740  16.448  20.012  1.00 29.54      A    O1-
ATOM   2157  N   LEU A 289       9.363  19.787  23.048  1.00 20.94      A    N  
ATOM   2158  CA  LEU A 289       8.810  20.095  24.363  1.00 17.30      A    C  
ATOM   2159  C   LEU A 289       8.225  21.508  24.367  1.00 14.79      A    C  
ATOM   2160  O   LEU A 289       7.153  21.734  24.908  1.00 13.50      A    O  
ATOM   2161  CB  LEU A 289       9.884  19.969  25.446  1.00 17.50      A    C  
ATOM   2162  CG  LEU A 289       9.498  20.322  26.895  1.00 18.13      A    C  
ATOM   2163  CD1 LEU A 289       8.442  19.359  27.436  1.00 13.84      A    C  
ATOM   2164  CD2 LEU A 289      10.757  20.296  27.764  1.00 15.25      A    C  
ATOM   2165  N   LEU A 290       8.926  22.460  23.764  1.00 12.49      A    N  
ATOM   2166  CA  LEU A 290       8.431  23.834  23.720  1.00 13.53      A    C  
ATOM   2167  C   LEU A 290       7.094  23.878  23.009  1.00 15.40      A    C  
ATOM   2168  O   LEU A 290       6.313  24.804  23.180  1.00 15.73      A    O  
ATOM   2169  CB  LEU A 290       9.388  24.742  22.958  1.00 11.87      A    C  
ATOM   2170  CG  LEU A 290       8.859  26.158  22.698  1.00  9.85      A    C  
ATOM   2171  CD1 LEU A 290       8.785  26.945  23.996  1.00  6.20      A    C  
ATOM   2172  CD2 LEU A 290       9.780  26.863  21.721  1.00 11.51      A    C  
ATOM   2173  N   ASP A 291       6.835  22.871  22.194  1.00 19.17      A    N  
ATOM   2174  CA  ASP A 291       5.585  22.824  21.463  1.00 20.68      A    C  
ATOM   2175  C   ASP A 291       4.428  22.330  22.325  1.00 20.12      A    C  
ATOM   2176  O   ASP A 291       3.330  22.859  22.256  1.00 18.82      A    O  
ATOM   2177  CB  ASP A 291       5.728  21.932  20.229  1.00 20.71      A    C  
ATOM   2178  CG  ASP A 291       4.594  22.122  19.257  1.00 20.71      A    C  
ATOM   2179  OD1 ASP A 291       4.676  23.067  18.445  1.00 21.56      A    O  
ATOM   2180  OD2 ASP A 291       3.615  21.347  19.325  1.00 18.18      A    O1-
ATOM   2181  N   LYS A 292       4.669  21.313  23.138  1.00 21.71      A    N  
ATOM   2182  CA  LYS A 292       3.609  20.801  23.981  1.00 23.46      A    C  
ATOM   2183  C   LYS A 292       3.187  21.824  25.023  1.00 23.35      A    C  
ATOM   2184  O   LYS A 292       2.042  21.833  25.466  1.00 24.39      A    O  
ATOM   2185  CB  LYS A 292       4.054  19.520  24.669  1.00 25.49      A    C  
ATOM   2186  CG  LYS A 292       4.286  18.380  23.711  1.00 28.52      A    C  
ATOM   2187  CD  LYS A 292       4.290  17.063  24.455  1.00 32.60      A    C  
ATOM   2188  CE  LYS A 292       4.492  15.908  23.503  1.00 31.77      A    C  
ATOM   2189  NZ  LYS A 292       5.767  16.020  22.743  1.00 34.31      A    N1+
ATOM   2190  N   MET A 293       4.119  22.689  25.401  1.00 23.09      A    N  
ATOM   2191  CA  MET A 293       3.863  23.722  26.392  1.00 23.05      A    C  
ATOM   2192  C   MET A 293       3.155  24.940  25.818  1.00 22.78      A    C  
ATOM   2193  O   MET A 293       2.218  25.449  26.423  1.00 24.82      A    O  
ATOM   2194  CB  MET A 293       5.176  24.146  27.068  1.00 23.55      A    C  
ATOM   2195  CG  MET A 293       5.775  23.070  27.977  1.00 22.41      A    C  
ATOM   2196  SD  MET A 293       7.292  23.541  28.838  1.00 20.15      A    S  
ATOM   2197  CE  MET A 293       8.453  23.252  27.549  1.00 26.10      A    C  
ATOM   2198  N   LEU A 294       3.586  25.410  24.656  1.00 21.78      A    N  
ATOM   2199  CA  LEU A 294       2.939  26.572  24.073  1.00 22.36      A    C  
ATOM   2200  C   LEU A 294       1.684  26.243  23.264  1.00 23.61      A    C  
ATOM   2201  O   LEU A 294       1.511  26.703  22.130  1.00 23.59      A    O  
ATOM   2202  CB  LEU A 294       3.941  27.379  23.237  1.00 20.86      A    C  
ATOM   2203  CG  LEU A 294       5.009  27.983  24.159  1.00 18.92      A    C  
ATOM   2204  CD1 LEU A 294       5.996  28.842  23.391  1.00 16.58      A    C  
ATOM   2205  CD2 LEU A 294       4.303  28.801  25.224  1.00 21.16      A    C  
ATOM   2206  N   THR A 295       0.809  25.436  23.858  1.00 22.70      A    N  
ATOM   2207  CA  THR A 295      -0.432  25.058  23.196  1.00 24.19      A    C  
ATOM   2208  C   THR A 295      -1.479  26.030  23.700  1.00 25.29      A    C  
ATOM   2209  O   THR A 295      -1.557  26.309  24.891  1.00 24.41      A    O  
ATOM   2210  CB  THR A 295      -0.867  23.628  23.542  1.00 24.51      A    C  
ATOM   2211  CG2 THR A 295      -2.306  23.384  23.095  1.00 21.10      A    C  
ATOM   2212  OG1 THR A 295       0.002  22.696  22.885  1.00 25.79      A    O  
ATOM   2213  N   PHE A 296      -2.272  26.551  22.779  1.00 27.65      A    N  
ATOM   2214  CA  PHE A 296      -3.318  27.504  23.100  1.00 30.16      A    C  
ATOM   2215  C   PHE A 296      -4.350  26.894  24.020  1.00 32.95      A    C  
ATOM   2216  O   PHE A 296      -4.673  27.451  25.072  1.00 35.19      A    O  
ATOM   2217  CB  PHE A 296      -4.004  27.958  21.818  1.00 30.58      A    C  
ATOM   2218  CG  PHE A 296      -4.595  29.327  21.894  1.00 30.09      A    C  
ATOM   2219  CD1 PHE A 296      -3.788  30.451  21.785  1.00 30.63      A    C  
ATOM   2220  CD2 PHE A 296      -5.960  29.498  22.028  1.00 29.12      A    C  
ATOM   2221  CE1 PHE A 296      -4.335  31.724  21.796  1.00 31.57      A    C  
ATOM   2222  CE2 PHE A 296      -6.512  30.767  22.040  1.00 31.78      A    C  
ATOM   2223  CZ  PHE A 296      -5.697  31.882  21.924  1.00 31.44      A    C  
ATOM   2224  N   ASN A 297      -4.878  25.745  23.624  1.00 34.82      A    N  
ATOM   2225  CA  ASN A 297      -5.876  25.104  24.449  1.00 35.12      A    C  
ATOM   2226  C   ASN A 297      -5.257  24.462  25.669  1.00 34.64      A    C  
ATOM   2227  O   ASN A 297      -4.467  23.526  25.563  1.00 36.91      A    O  
ATOM   2228  CB  ASN A 297      -6.654  24.067  23.652  1.00 36.14      A    C  
ATOM   2229  CG  ASN A 297      -7.875  23.579  24.394  1.00 37.35      A    C  
ATOM   2230  ND2 ASN A 297      -8.122  22.283  24.332  1.00 39.48      A    N  
ATOM   2231  OD1 ASN A 297      -8.597  24.363  25.011  1.00 38.15      A    O  
ATOM   2232  N   PRO A 298      -5.596  24.984  26.854  1.00 33.85      A    N  
ATOM   2233  CA  PRO A 298      -5.084  24.472  28.121  1.00 33.15      A    C  
ATOM   2234  C   PRO A 298      -5.429  23.005  28.273  1.00 34.37      A    C  
ATOM   2235  O   PRO A 298      -4.716  22.262  28.930  1.00 36.30      A    O  
ATOM   2236  CB  PRO A 298      -5.800  25.329  29.150  1.00 31.49      A    C  
ATOM   2237  CG  PRO A 298      -5.979  26.635  28.430  1.00 31.63      A    C  
ATOM   2238  CD  PRO A 298      -6.405  26.196  27.061  1.00 32.76      A    C  
ATOM   2239  N   HIS A 299      -6.520  22.587  27.642  1.00 36.95      A    N  
ATOM   2240  CA  HIS A 299      -6.960  21.194  27.719  1.00 39.44      A    C  
ATOM   2241  C   HIS A 299      -6.157  20.202  26.879  1.00 38.79      A    C  
ATOM   2242  O   HIS A 299      -6.378  18.990  26.939  1.00 38.86      A    O  
ATOM   2243  CB  HIS A 299      -8.445  21.134  27.387  1.00 39.66      A    C  
ATOM   2244  CG  HIS A 299      -9.274  21.975  28.304  1.00 39.75      A    C  
ATOM   2245  CD2 HIS A 299      -9.075  22.335  29.594  1.00 39.05      A    C  
ATOM   2246  ND1 HIS A 299     -10.452  22.576  27.915  1.00 41.37      A    N  
ATOM   2247  CE1 HIS A 299     -10.942  23.272  28.924  1.00 39.02      A    C  
ATOM   2248  NE2 HIS A 299     -10.126  23.143  29.955  1.00 40.94      A    N  
ATOM   2249  N   LYS A 300      -5.224  20.726  26.098  1.00 36.57      A    N  
ATOM   2250  CA  LYS A 300      -4.384  19.894  25.266  1.00 34.79      A    C  
ATOM   2251  C   LYS A 300      -2.978  20.449  25.472  1.00 32.77      A    C  
ATOM   2252  O   LYS A 300      -2.171  20.543  24.551  1.00 32.65      A    O  
ATOM   2253  CB  LYS A 300      -4.830  19.962  23.803  1.00 35.03      A    C  
ATOM   2254  CG  LYS A 300      -3.950  19.136  22.860  1.00 39.48      A    C  
ATOM   2255  CD  LYS A 300      -3.529  17.800  23.487  1.00 39.74      A    C  
ATOM   2256  CE  LYS A 300      -2.212  17.281  22.890  1.00 39.58      A    C  
ATOM   2257  NZ  LYS A 300      -1.427  16.390  23.816  1.00 39.57      A    N1+
ATOM   2258  N   ARG A 301      -2.705  20.827  26.715  1.00 31.56      A    N  
ATOM   2259  CA  ARG A 301      -1.413  21.378  27.090  1.00 32.33      A    C  
ATOM   2260  C   ARG A 301      -0.729  20.392  28.041  1.00 34.07      A    C  
ATOM   2261  O   ARG A 301      -1.243  20.095  29.120  1.00 32.51      A    O  
ATOM   2262  CB  ARG A 301      -1.603  22.749  27.753  1.00 27.95      A    C  
ATOM   2263  CG  ARG A 301      -0.329  23.570  27.881  1.00 25.99      A    C  
ATOM   2264  CD  ARG A 301      -0.583  25.044  27.580  1.00 24.92      A    C  
ATOM   2265  NE  ARG A 301      -1.565  25.625  28.490  1.00 23.91      A    N  
ATOM   2266  CZ  ARG A 301      -2.006  26.879  28.428  1.00 21.19      A    C  
ATOM   2267  NH1 ARG A 301      -2.897  27.297  29.304  1.00 22.88      A    N1+
ATOM   2268  NH2 ARG A 301      -1.568  27.711  27.496  1.00 19.46      A    N  
ATOM   2269  N   ILE A 302       0.427  19.884  27.616  1.00 36.03      A    N  
ATOM   2270  CA  ILE A 302       1.210  18.926  28.387  1.00 37.63      A    C  
ATOM   2271  C   ILE A 302       1.311  19.251  29.870  1.00 38.32      A    C  
ATOM   2272  O   ILE A 302       1.508  20.408  30.262  1.00 38.17      A    O  
ATOM   2273  CB  ILE A 302       2.644  18.768  27.795  1.00 38.55      A    C  
ATOM   2274  CG1 ILE A 302       3.396  17.656  28.527  1.00 42.76      A    C  
ATOM   2275  CG2 ILE A 302       3.423  20.059  27.931  1.00 37.25      A    C  
ATOM   2276  CD1 ILE A 302       4.739  17.303  27.892  1.00 44.50      A    C  
ATOM   2277  N   GLU A 303       1.167  18.212  30.688  1.00 36.49      A    N  
ATOM   2278  CA  GLU A 303       1.240  18.364  32.123  1.00 34.47      A    C  
ATOM   2279  C   GLU A 303       2.685  18.364  32.614  1.00 33.54      A    C  
ATOM   2280  O   GLU A 303       3.608  17.988  31.889  1.00 29.22      A    O  
ATOM   2281  CB  GLU A 303       0.435  17.260  32.808  1.00 37.79      A    C  
ATOM   2282  CG  GLU A 303      -1.077  17.430  32.673  1.00 43.38      A    C  
ATOM   2283  CD  GLU A 303      -1.863  16.412  33.494  1.00 47.31      A    C  
ATOM   2284  OE1 GLU A 303      -3.110  16.522  33.558  1.00 46.25      A    O  
ATOM   2285  OE2 GLU A 303      -1.234  15.500  34.075  1.00 50.45      A    O1-
ATOM   2286  N   VAL A 304       2.856  18.799  33.858  1.00 34.85      A    N  
ATOM   2287  CA  VAL A 304       4.152  18.887  34.515  1.00 34.05      A    C  
ATOM   2288  C   VAL A 304       4.928  17.579  34.659  1.00 34.51      A    C  
ATOM   2289  O   VAL A 304       6.102  17.524  34.309  1.00 36.27      A    O  
ATOM   2290  CB  VAL A 304       3.982  19.527  35.893  1.00 35.64      A    C  
ATOM   2291  CG1 VAL A 304       5.341  19.877  36.489  1.00 36.81      A    C  
ATOM   2292  CG2 VAL A 304       3.101  20.758  35.764  1.00 35.07      A    C  
ATOM   2293  N   GLU A 305       4.300  16.528  35.179  1.00 33.86      A    N  
ATOM   2294  CA  GLU A 305       5.018  15.268  35.325  1.00 32.81      A    C  
ATOM   2295  C   GLU A 305       5.343  14.697  33.957  1.00 33.27      A    C  
ATOM   2296  O   GLU A 305       6.444  14.203  33.724  1.00 36.31      A    O  
ATOM   2297  CB  GLU A 305       4.199  14.236  36.088  1.00 33.32      A    C  
ATOM   2298  CG  GLU A 305       4.987  12.965  36.338  1.00 33.93      A    C  
ATOM   2299  CD  GLU A 305       6.090  13.179  37.354  1.00 33.27      A    C  
ATOM   2300  OE1 GLU A 305       7.139  12.511  37.260  1.00 34.98      A    O  
ATOM   2301  OE2 GLU A 305       5.904  14.012  38.261  1.00 30.57      A    O1-
ATOM   2302  N   GLN A 306       4.378  14.760  33.051  1.00 32.00      A    N  
ATOM   2303  CA  GLN A 306       4.583  14.243  31.712  1.00 32.72      A    C  
ATOM   2304  C   GLN A 306       5.654  15.047  30.979  1.00 33.43      A    C  
ATOM   2305  O   GLN A 306       6.244  14.563  30.008  1.00 35.41      A    O  
ATOM   2306  CB  GLN A 306       3.266  14.284  30.955  1.00 33.55      A    C  
ATOM   2307  CG  GLN A 306       2.167  13.588  31.712  1.00 39.76      A    C  
ATOM   2308  CD  GLN A 306       0.801  14.188  31.452  1.00 44.16      A    C  
ATOM   2309  NE2 GLN A 306       0.748  15.219  30.604  1.00 44.76      A    N  
ATOM   2310  OE1 GLN A 306      -0.202  13.731  32.012  1.00 46.44      A    O  
ATOM   2311  N   ALA A 307       5.915  16.264  31.458  1.00 31.51      A    N  
ATOM   2312  CA  ALA A 307       6.919  17.144  30.852  1.00 28.45      A    C  
ATOM   2313  C   ALA A 307       8.353  16.771  31.247  1.00 27.46      A    C  
ATOM   2314  O   ALA A 307       9.265  16.857  30.423  1.00 27.01      A    O  
ATOM   2315  CB  ALA A 307       6.637  18.598  31.225  1.00 26.77      A    C  
ATOM   2316  N   LEU A 308       8.558  16.377  32.505  1.00 23.28      A    N  
ATOM   2317  CA  LEU A 308       9.890  15.994  32.968  1.00 19.24      A    C  
ATOM   2318  C   LEU A 308      10.203  14.728  32.208  1.00 18.94      A    C  
ATOM   2319  O   LEU A 308      11.293  14.549  31.666  1.00 18.01      A    O  
ATOM   2320  CB  LEU A 308       9.878  15.717  34.466  1.00 12.71      A    C  
ATOM   2321  CG  LEU A 308       9.478  16.963  35.244  1.00 13.76      A    C  
ATOM   2322  CD1 LEU A 308       9.107  16.601  36.666  1.00 18.55      A    C  
ATOM   2323  CD2 LEU A 308      10.616  17.962  35.208  1.00 11.72      A    C  
ATOM   2324  N   ALA A 309       9.212  13.854  32.161  1.00 20.41      A    N  
ATOM   2325  CA  ALA A 309       9.344  12.591  31.464  1.00 20.38      A    C  
ATOM   2326  C   ALA A 309       9.970  12.883  30.120  1.00 18.50      A    C  
ATOM   2327  O   ALA A 309      11.065  12.426  29.825  1.00 18.37      A    O  
ATOM   2328  CB  ALA A 309       7.980  11.960  31.265  1.00 21.78      A    C  
ATOM   2329  N   HIS A 310       9.269  13.673  29.320  1.00 18.18      A    N  
ATOM   2330  CA  HIS A 310       9.731  14.048  27.988  1.00 19.34      A    C  
ATOM   2331  C   HIS A 310      11.225  13.865  27.697  1.00 17.63      A    C  
ATOM   2332  O   HIS A 310      12.079  14.294  28.467  1.00 22.22      A    O  
ATOM   2333  CB  HIS A 310       9.329  15.486  27.679  1.00 19.32      A    C  
ATOM   2334  CG  HIS A 310       9.655  15.899  26.281  1.00 18.81      A    C  
ATOM   2335  CD2 HIS A 310       8.867  16.040  25.187  1.00 14.82      A    C  
ATOM   2336  ND1 HIS A 310      10.944  16.159  25.868  1.00 15.67      A    N  
ATOM   2337  CE1 HIS A 310      10.935  16.442  24.578  1.00 18.19      A    C  
ATOM   2338  NE2 HIS A 310       9.689  16.377  24.142  1.00 15.67      A    N  
ATOM   2339  N   PRO A 311      11.544  13.233  26.557  1.00 16.14      A    N  
ATOM   2340  CA  PRO A 311      12.890  12.934  26.063  1.00 14.68      A    C  
ATOM   2341  C   PRO A 311      13.930  14.024  26.254  1.00 15.55      A    C  
ATOM   2342  O   PRO A 311      15.034  13.738  26.699  1.00 11.73      A    O  
ATOM   2343  CB  PRO A 311      12.653  12.638  24.595  1.00 15.62      A    C  
ATOM   2344  CG  PRO A 311      11.320  11.960  24.627  1.00 16.22      A    C  
ATOM   2345  CD  PRO A 311      10.531  12.827  25.566  1.00 15.63      A    C  
ATOM   2346  N   TYR A 312      13.586  15.265  25.915  1.00 18.25      A    N  
ATOM   2347  CA  TYR A 312      14.530  16.375  26.062  1.00 21.34      A    C  
ATOM   2348  C   TYR A 312      15.121  16.448  27.465  1.00 23.27      A    C  
ATOM   2349  O   TYR A 312      16.340  16.565  27.621  1.00 22.54      A    O  
ATOM   2350  CB  TYR A 312      13.866  17.715  25.699  1.00 20.74      A    C  
ATOM   2351  CG  TYR A 312      14.791  18.912  25.829  1.00 17.09      A    C  
ATOM   2352  CD1 TYR A 312      16.095  18.856  25.366  1.00 19.56      A    C  
ATOM   2353  CD2 TYR A 312      14.360  20.092  26.412  1.00 18.53      A    C  
ATOM   2354  CE1 TYR A 312      16.953  19.943  25.480  1.00 22.26      A    C  
ATOM   2355  CE2 TYR A 312      15.206  21.189  26.531  1.00 21.76      A    C  
ATOM   2356  CZ  TYR A 312      16.507  21.109  26.064  1.00 21.87      A    C  
ATOM   2357  OH  TYR A 312      17.370  22.185  26.188  1.00 18.69      A    O  
ATOM   2358  N   LEU A 313      14.250  16.389  28.475  1.00 24.75      A    N  
ATOM   2359  CA  LEU A 313      14.650  16.440  29.882  1.00 25.14      A    C  
ATOM   2360  C   LEU A 313      14.936  15.012  30.316  1.00 29.10      A    C  
ATOM   2361  O   LEU A 313      14.292  14.488  31.209  1.00 31.59      A    O  
ATOM   2362  CB  LEU A 313      13.507  17.006  30.710  1.00 22.10      A    C  
ATOM   2363  CG  LEU A 313      13.362  18.520  30.684  1.00 22.99      A    C  
ATOM   2364  CD1 LEU A 313      12.016  18.915  31.224  1.00 25.27      A    C  
ATOM   2365  CD2 LEU A 313      14.464  19.132  31.511  1.00 24.79      A    C  
ATOM   2366  N   GLU A 314      15.922  14.389  29.687  1.00 34.50      A    N  
ATOM   2367  CA  GLU A 314      16.276  13.013  30.000  1.00 38.15      A    C  
ATOM   2368  C   GLU A 314      17.279  12.793  31.115  1.00 38.99      A    C  
ATOM   2369  O   GLU A 314      16.909  12.411  32.221  1.00 40.40      A    O  
ATOM   2370  CB  GLU A 314      16.769  12.332  28.723  1.00 42.87      A    C  
ATOM   2371  CG  GLU A 314      16.803  10.817  28.765  1.00 48.55      A    C  
ATOM   2372  CD  GLU A 314      16.880  10.214  27.367  1.00 54.32      A    C  
ATOM   2373  OE1 GLU A 314      17.928  10.372  26.701  1.00 56.99      A    O  
ATOM   2374  OE2 GLU A 314      15.883   9.592  26.930  1.00 55.40      A    O1-
ATOM   2375  N   GLN A 315      18.550  13.024  30.823  1.00 39.23      A    N  
ATOM   2376  CA  GLN A 315      19.596  12.835  31.815  1.00 39.83      A    C  
ATOM   2377  C   GLN A 315      19.312  13.486  33.156  1.00 38.39      A    C  
ATOM   2378  O   GLN A 315      20.128  13.402  34.068  1.00 39.26      A    O  
ATOM   2379  CB  GLN A 315      20.934  13.343  31.275  1.00 42.83      A    C  
ATOM   2380  CG  GLN A 315      20.936  14.794  30.829  1.00 45.12      A    C  
ATOM   2381  CD  GLN A 315      22.340  15.360  30.731  1.00 47.47      A    C  
ATOM   2382  NE2 GLN A 315      22.724  15.794  29.536  1.00 45.65      A    N  
ATOM   2383  OE1 GLN A 315      23.072  15.404  31.725  1.00 50.09      A    O  
ATOM   2384  N   TYR A 316      18.153  14.126  33.275  1.00 37.90      A    N  
ATOM   2385  CA  TYR A 316      17.771  14.794  34.514  1.00 36.90      A    C  
ATOM   2386  C   TYR A 316      16.523  14.219  35.186  1.00 35.55      A    C  
ATOM   2387  O   TYR A 316      16.422  14.193  36.413  1.00 32.27      A    O  
ATOM   2388  CB  TYR A 316      17.593  16.289  34.250  1.00 38.31      A    C  
ATOM   2389  CG  TYR A 316      18.884  16.958  33.856  1.00 38.45      A    C  
ATOM   2390  CD1 TYR A 316      19.998  16.887  34.681  1.00 38.46      A    C  
ATOM   2391  CD2 TYR A 316      18.999  17.635  32.652  1.00 40.77      A    C  
ATOM   2392  CE1 TYR A 316      21.191  17.466  34.323  1.00 40.02      A    C  
ATOM   2393  CE2 TYR A 316      20.193  18.222  32.278  1.00 43.57      A    C  
ATOM   2394  CZ  TYR A 316      21.289  18.134  33.120  1.00 43.44      A    C  
ATOM   2395  OH  TYR A 316      22.490  18.707  32.758  1.00 46.67      A    O  
ATOM   2396  N   TYR A 317      15.569  13.765  34.385  1.00 33.84      A    N  
ATOM   2397  CA  TYR A 317      14.348  13.194  34.924  1.00 31.65      A    C  
ATOM   2398  C   TYR A 317      14.716  12.115  35.939  1.00 30.11      A    C  
ATOM   2399  O   TYR A 317      15.219  11.060  35.567  1.00 26.19      A    O  
ATOM   2400  CB  TYR A 317      13.537  12.562  33.796  1.00 35.03      A    C  
ATOM   2401  CG  TYR A 317      12.167  12.093  34.218  1.00 37.17      A    C  
ATOM   2402  CD1 TYR A 317      11.187  12.999  34.597  1.00 36.74      A    C  
ATOM   2403  CD2 TYR A 317      11.856  10.743  34.253  1.00 37.89      A    C  
ATOM   2404  CE1 TYR A 317       9.942  12.572  34.999  1.00 36.43      A    C  
ATOM   2405  CE2 TYR A 317      10.609  10.308  34.658  1.00 37.85      A    C  
ATOM   2406  CZ  TYR A 317       9.661  11.226  35.029  1.00 36.73      A    C  
ATOM   2407  OH  TYR A 317       8.426  10.790  35.435  1.00 39.10      A    O  
ATOM   2408  N   ASP A 318      14.478  12.375  37.218  1.00 30.25      A    N  
ATOM   2409  CA  ASP A 318      14.800  11.386  38.249  1.00 31.53      A    C  
ATOM   2410  C   ASP A 318      13.684  11.308  39.284  1.00 31.86      A    C  
ATOM   2411  O   ASP A 318      13.810  11.861  40.373  1.00 32.72      A    O  
ATOM   2412  CB  ASP A 318      16.107  11.745  38.960  1.00 30.65      A    C  
ATOM   2413  CG  ASP A 318      16.688  10.575  39.730  1.00 29.88      A    C  
ATOM   2414  OD1 ASP A 318      15.895   9.696  40.141  1.00 28.34      A    O  
ATOM   2415  OD2 ASP A 318      17.925  10.542  39.924  1.00 24.90      A    O1-
ATOM   2416  N   PRO A 319      12.586  10.600  38.959  1.00 31.80      A    N  
ATOM   2417  CA  PRO A 319      11.399  10.402  39.796  1.00 31.26      A    C  
ATOM   2418  C   PRO A 319      11.642  10.099  41.269  1.00 31.74      A    C  
ATOM   2419  O   PRO A 319      10.938  10.630  42.134  1.00 34.11      A    O  
ATOM   2420  CB  PRO A 319      10.655   9.275  39.084  1.00 29.71      A    C  
ATOM   2421  CG  PRO A 319      11.730   8.559  38.361  1.00 32.61      A    C  
ATOM   2422  CD  PRO A 319      12.546   9.684  37.812  1.00 32.74      A    C  
ATOM   2423  N   SER A 320      12.618   9.245  41.564  1.00 31.47      A    N  
ATOM   2424  CA  SER A 320      12.913   8.906  42.956  1.00 31.76      A    C  
ATOM   2425  C   SER A 320      13.867   9.930  43.535  1.00 32.52      A    C  
ATOM   2426  O   SER A 320      14.702   9.605  44.365  1.00 32.83      A    O  
ATOM   2427  CB  SER A 320      13.534   7.508  43.069  1.00 30.17      A    C  
ATOM   2428  OG  SER A 320      14.774   7.413  42.395  1.00 28.28      A    O  
ATOM   2429  N   ASP A 321      13.725  11.171  43.085  1.00 36.24      A    N  
ATOM   2430  CA  ASP A 321      14.566  12.271  43.536  1.00 38.34      A    C  
ATOM   2431  C   ASP A 321      13.859  13.588  43.252  1.00 38.85      A    C  
ATOM   2432  O   ASP A 321      14.443  14.662  43.388  1.00 38.83      A    O  
ATOM   2433  CB  ASP A 321      15.904  12.230  42.798  1.00 42.31      A    C  
ATOM   2434  CG  ASP A 321      16.721  13.487  43.003  1.00 44.33      A    C  
ATOM   2435  OD1 ASP A 321      16.995  13.829  44.176  1.00 43.97      A    O  
ATOM   2436  OD2 ASP A 321      17.089  14.127  41.987  1.00 44.55      A    O1-
ATOM   2437  N   GLU A 322      12.596  13.491  42.849  1.00 38.52      A    N  
ATOM   2438  CA  GLU A 322      11.800  14.667  42.546  1.00 38.48      A    C  
ATOM   2439  C   GLU A 322      10.573  14.684  43.442  1.00 38.52      A    C  
ATOM   2440  O   GLU A 322       9.459  14.417  42.990  1.00 39.30      A    O  
ATOM   2441  CB  GLU A 322      11.331  14.636  41.105  1.00 38.60      A    C  
ATOM   2442  CG  GLU A 322      12.392  14.426  40.084  1.00 35.74      A    C  
ATOM   2443  CD  GLU A 322      11.780  14.431  38.718  1.00 38.33      A    C  
ATOM   2444  OE1 GLU A 322      11.480  15.531  38.213  1.00 42.09      A    O  
ATOM   2445  OE2 GLU A 322      11.564  13.338  38.160  1.00 39.49      A    O1-
ATOM   2446  N   PRO A 323      10.759  15.040  44.717  1.00 37.91      A    N  
ATOM   2447  CA  PRO A 323       9.752  15.127  45.780  1.00 38.07      A    C  
ATOM   2448  C   PRO A 323       8.496  15.905  45.433  1.00 38.30      A    C  
ATOM   2449  O   PRO A 323       8.557  16.884  44.685  1.00 36.62      A    O  
ATOM   2450  CB  PRO A 323      10.521  15.791  46.907  1.00 38.12      A    C  
ATOM   2451  CG  PRO A 323      11.433  16.689  46.158  1.00 35.98      A    C  
ATOM   2452  CD  PRO A 323      11.974  15.760  45.126  1.00 35.71      A    C  
ATOM   2453  N   ILE A 324       7.365  15.457  45.982  1.00 40.22      A    N  
ATOM   2454  CA  ILE A 324       6.066  16.098  45.758  1.00 42.68      A    C  
ATOM   2455  C   ILE A 324       5.440  16.519  47.086  1.00 45.52      A    C  
ATOM   2456  O   ILE A 324       5.555  15.825  48.091  1.00 42.93      A    O  
ATOM   2457  CB  ILE A 324       5.068  15.178  45.005  1.00 38.69      A    C  
ATOM   2458  CG1 ILE A 324       5.344  13.720  45.342  1.00 36.91      A    C  
ATOM   2459  CG2 ILE A 324       5.152  15.422  43.508  1.00 38.36      A    C  
ATOM   2460  CD1 ILE A 324       4.545  12.752  44.506  1.00 33.60      A    C  
ATOM   2461  N   ALA A 325       4.784  17.671  47.074  1.00 52.40      A    N  
ATOM   2462  CA  ALA A 325       4.136  18.218  48.257  1.00 58.66      A    C  
ATOM   2463  C   ALA A 325       3.730  17.174  49.276  1.00 62.64      A    C  
ATOM   2464  O   ALA A 325       3.323  16.064  48.927  1.00 62.00      A    O  
ATOM   2465  CB  ALA A 325       2.918  19.039  47.854  1.00 58.69      A    C  
ATOM   2466  N   GLU A 326       3.841  17.562  50.542  1.00 68.31      A    N  
ATOM   2467  CA  GLU A 326       3.498  16.714  51.675  1.00 71.96      A    C  
ATOM   2468  C   GLU A 326       2.011  16.384  51.608  1.00 72.92      A    C  
ATOM   2469  O   GLU A 326       1.619  15.215  51.552  1.00 73.13      A    O  
ATOM   2470  CB  GLU A 326       3.812  17.461  52.975  1.00 73.94      A    C  
ATOM   2471  CG  GLU A 326       3.254  18.885  53.010  1.00 78.21      A    C  
ATOM   2472  CD  GLU A 326       3.576  19.626  54.301  1.00 81.58      A    C  
ATOM   2473  OE1 GLU A 326       3.135  19.178  55.383  1.00 83.97      A    O  
ATOM   2474  OE2 GLU A 326       4.268  20.663  54.235  1.00 82.96      A    O1-
ATOM   2475  N   ALA A 327       1.194  17.435  51.607  1.00 73.46      A    N  
ATOM   2476  CA  ALA A 327      -0.256  17.302  51.547  1.00 73.93      A    C  
ATOM   2477  C   ALA A 327      -0.855  18.591  50.990  1.00 73.89      A    C  
ATOM   2478  O   ALA A 327      -0.362  19.683  51.276  1.00 74.75      A    O  
ATOM   2479  CB  ALA A 327      -0.807  17.022  52.937  1.00 73.34      A    C  
ATOM   2480  N   PRO A 328      -1.923  18.477  50.181  1.00 73.34      A    N  
ATOM   2481  CA  PRO A 328      -2.628  19.606  49.558  1.00 75.20      A    C  
ATOM   2482  C   PRO A 328      -3.078  20.683  50.552  1.00 77.74      A    C  
ATOM   2483  O   PRO A 328      -2.992  20.490  51.765  1.00 78.93      A    O  
ATOM   2484  CB  PRO A 328      -3.812  18.929  48.874  1.00 73.32      A    C  
ATOM   2485  CG  PRO A 328      -3.253  17.596  48.494  1.00 71.50      A    C  
ATOM   2486  CD  PRO A 328      -2.493  17.195  49.730  1.00 71.44      A    C  
ATOM   2487  N   PHE A 329      -3.558  21.812  50.031  1.00 80.39      A    N  
ATOM   2488  CA  PHE A 329      -4.026  22.923  50.866  1.00 83.53      A    C  
ATOM   2489  C   PHE A 329      -5.561  23.042  50.924  1.00 85.94      A    C  
ATOM   2490  O   PHE A 329      -6.268  22.059  50.696  1.00 86.12      A    O  
ATOM   2491  CB  PHE A 329      -3.431  24.244  50.370  1.00 83.28      A    C  
ATOM   2492  CG  PHE A 329      -2.003  24.467  50.790  1.00 83.45      A    C  
ATOM   2493  CD1 PHE A 329      -1.485  25.755  50.874  1.00 82.53      A    C  
ATOM   2494  CD2 PHE A 329      -1.181  23.397  51.113  1.00 82.86      A    C  
ATOM   2495  CE1 PHE A 329      -0.175  25.972  51.277  1.00 81.49      A    C  
ATOM   2496  CE2 PHE A 329       0.133  23.608  51.516  1.00 82.81      A    C  
ATOM   2497  CZ  PHE A 329       0.634  24.898  51.598  1.00 81.31      A    C  
ATOM   2498  N   LYS A 330      -6.054  24.246  51.239  1.00 88.42      A    N  
ATOM   2499  CA  LYS A 330      -7.493  24.563  51.346  1.00 90.32      A    C  
ATOM   2500  C   LYS A 330      -7.883  25.122  52.724  1.00 91.90      A    C  
ATOM   2501  O   LYS A 330      -8.879  24.691  53.311  1.00 92.58      A    O  
ATOM   2502  CB  LYS A 330      -8.358  23.326  51.067  1.00 89.00      A    C  
ATOM   2503  CG  LYS A 330      -8.395  22.878  49.619  1.00 87.30      A    C  
ATOM   2504  CD  LYS A 330      -9.051  21.509  49.494  1.00 86.96      A    C  
ATOM   2505  CE  LYS A 330      -8.294  20.454  50.299  1.00 86.46      A    C  
ATOM   2506  NZ  LYS A 330      -8.811  19.075  50.072  1.00 84.98      A    N1+
ATOM   2507  N   PHE A 331      -7.114  26.086  53.228  1.00 92.49      A    N  
ATOM   2508  CA  PHE A 331      -7.374  26.702  54.543  1.00 92.79      A    C  
ATOM   2509  C   PHE A 331      -8.721  27.412  54.674  1.00 92.85      A    C  
ATOM   2510  O   PHE A 331      -9.772  26.818  54.391  1.00 93.16      A    O  
ATOM   2511  CB  PHE A 331      -6.254  27.695  54.868  1.00 93.00      A    C  
ATOM   2512  CG  PHE A 331      -6.016  28.723  53.796  1.00 94.22      A    C  
ATOM   2513  CD1 PHE A 331      -4.941  29.592  53.883  1.00 93.90      A    C  
ATOM   2514  CD2 PHE A 331      -6.863  28.821  52.702  1.00 94.98      A    C  
ATOM   2515  CE1 PHE A 331      -4.714  30.534  52.900  1.00 92.86      A    C  
ATOM   2516  CE2 PHE A 331      -6.638  29.764  51.716  1.00 94.15      A    C  
ATOM   2517  CZ  PHE A 331      -5.563  30.621  51.816  1.00 93.10      A    C  
ATOM   2518  N   ASP A 332      -8.701  28.662  55.153  1.00 93.35      A    N  
ATOM   2519  CA  ASP A 332      -9.970  29.348  55.263  1.00 94.10      A    C  
ATOM   2520  C   ASP A 332     -10.153  30.827  54.769  1.00 94.23      A    C  
ATOM   2521  O   ASP A 332     -11.245  31.250  54.450  1.00 93.85      A    O  
ATOM   2522  CB  ASP A 332     -10.629  29.042  56.642  1.00 93.61      A    C  
ATOM   2523  CG  ASP A 332      -9.682  29.063  57.805  1.00 92.75      A    C  
ATOM   2524  OD1 ASP A 332      -8.783  28.205  57.881  1.00 92.41      A    O  
ATOM   2525  OD2 ASP A 332      -9.860  29.955  58.660  1.00 92.56      A    O1-
ATOM   2526  N   MET A 333      -9.052  31.515  54.539  1.00 94.68      A    N  
ATOM   2527  CA  MET A 333      -8.913  32.896  54.064  1.00 95.04      A    C  
ATOM   2528  C   MET A 333      -9.140  33.322  52.597  1.00 95.93      A    C  
ATOM   2529  O   MET A 333      -9.221  34.521  52.289  1.00 95.14      A    O  
ATOM   2530  CB  MET A 333      -7.516  33.251  54.247  1.00 94.00      A    C  
ATOM   2531  CG  MET A 333      -7.160  34.625  53.784  1.00 91.54      A    C  
ATOM   2532  SD  MET A 333      -5.449  34.795  53.272  1.00 89.02      A    S  
ATOM   2533  CE  MET A 333      -5.608  34.615  51.495  1.00 89.46      A    C  
ATOM   2534  N   GLU A 334      -8.991  32.353  51.716  1.00 96.97      A    N  
ATOM   2535  CA  GLU A 334      -9.123  32.474  50.281  1.00 97.57      A    C  
ATOM   2536  C   GLU A 334      -9.058  33.836  49.525  1.00 97.92      A    C  
ATOM   2537  O   GLU A 334      -8.041  34.553  49.559  1.00 98.50      A    O  
ATOM   2538  CB  GLU A 334     -10.301  31.637  49.882  1.00 96.46      A    C  
ATOM   2539  CG  GLU A 334     -10.155  30.191  50.409  1.00 96.05      A    C  
ATOM   2540  CD  GLU A 334      -8.942  29.464  49.828  1.00 95.87      A    C  
ATOM   2541  OE1 GLU A 334      -8.641  28.339  50.284  1.00 94.57      A    O  
ATOM   2542  OE2 GLU A 334      -8.295  30.012  48.910  1.00 95.92      A    O1-
ATOM   2543  N   LEU A 335     -10.117  34.129  48.778  1.00 97.22      A    N  
ATOM   2544  CA  LEU A 335     -10.213  35.372  48.023  1.00 96.23      A    C  
ATOM   2545  C   LEU A 335     -11.275  36.119  48.803  1.00 96.16      A    C  
ATOM   2546  O   LEU A 335     -12.114  35.499  49.466  1.00 97.33      A    O  
ATOM   2547  CB  LEU A 335     -10.685  35.145  46.572  1.00 95.13      A    C  
ATOM   2548  CG  LEU A 335     -11.663  33.998  46.322  1.00 94.70      A    C  
ATOM   2549  CD1 LEU A 335     -12.247  34.097  44.925  1.00 94.06      A    C  
ATOM   2550  CD2 LEU A 335     -10.937  32.674  46.508  1.00 94.17      A    C  
ATOM   2551  N   ASP A 336     -11.222  37.444  48.748  1.00 94.71      A    N  
ATOM   2552  CA  ASP A 336     -12.179  38.304  49.450  1.00 90.64      A    C  
ATOM   2553  C   ASP A 336     -12.442  37.863  50.898  1.00 86.76      A    C  
ATOM   2554  O   ASP A 336     -11.781  36.960  51.424  1.00 85.14      A    O  
ATOM   2555  CB  ASP A 336     -13.522  38.352  48.699  1.00 91.67      A    C  
ATOM   2556  CG  ASP A 336     -13.370  38.699  47.221  1.00 91.48      A    C  
ATOM   2557  OD1 ASP A 336     -12.815  37.873  46.463  1.00 90.79      A    O  
ATOM   2558  OD2 ASP A 336     -13.814  39.798  46.818  1.00 91.28      A    O1-
ATOM   2559  N   ASP A 337     -13.418  38.518  51.524  1.00 81.90      A    N  
ATOM   2560  CA  ASP A 337     -13.812  38.229  52.900  1.00 76.33      A    C  
ATOM   2561  C   ASP A 337     -13.027  38.998  53.956  1.00 74.51      A    C  
ATOM   2562  O   ASP A 337     -13.279  40.184  54.188  1.00 73.52      A    O  
ATOM   2563  CB  ASP A 337     -13.699  36.730  53.160  1.00 72.54      A    C  
ATOM   2564  CG  ASP A 337     -14.694  35.940  52.358  1.00 69.27      A    C  
ATOM   2565  OD1 ASP A 337     -14.746  36.132  51.126  1.00 65.45      A    O  
ATOM   2566  OD2 ASP A 337     -15.425  35.129  52.960  1.00 68.42      A    O1-
ATOM   2567  N   LEU A 338     -12.084  38.307  54.592  1.00 72.19      A    N  
ATOM   2568  CA  LEU A 338     -11.235  38.878  55.634  1.00 68.43      A    C  
ATOM   2569  C   LEU A 338     -10.700  40.267  55.296  1.00 67.39      A    C  
ATOM   2570  O   LEU A 338      -9.953  40.432  54.326  1.00 68.98      A    O  
ATOM   2571  CB  LEU A 338     -10.057  37.944  55.910  1.00 65.49      A    C  
ATOM   2572  CG  LEU A 338     -10.386  36.541  56.420  1.00 64.11      A    C  
ATOM   2573  CD1 LEU A 338     -11.135  36.609  57.739  1.00 63.21      A    C  
ATOM   2574  CD2 LEU A 338     -11.210  35.824  55.378  1.00 65.90      A    C  
ATOM   2575  N   PRO A 339     -11.083  41.286  56.093  1.00 64.95      A    N  
ATOM   2576  CA  PRO A 339     -10.657  42.682  55.914  1.00 62.04      A    C  
ATOM   2577  C   PRO A 339      -9.257  42.873  56.496  1.00 60.54      A    C  
ATOM   2578  O   PRO A 339      -8.862  42.157  57.418  1.00 59.60      A    O  
ATOM   2579  CB  PRO A 339     -11.700  43.475  56.704  1.00 61.81      A    C  
ATOM   2580  CG  PRO A 339     -12.866  42.516  56.846  1.00 63.77      A    C  
ATOM   2581  CD  PRO A 339     -12.175  41.206  57.074  1.00 63.86      A    C  
ATOM   2582  N   LYS A 340      -8.512  43.837  55.969  1.00 58.39      A    N  
ATOM   2583  CA  LYS A 340      -7.166  44.085  56.465  1.00 57.07      A    C  
ATOM   2584  C   LYS A 340      -7.053  43.823  57.965  1.00 56.42      A    C  
ATOM   2585  O   LYS A 340      -6.478  42.821  58.368  1.00 57.56      A    O  
ATOM   2586  CB  LYS A 340      -6.741  45.517  56.144  1.00 56.80      A    C  
ATOM   2587  CG  LYS A 340      -7.769  46.563  56.513  1.00 57.39      A    C  
ATOM   2588  CD  LYS A 340      -7.410  47.917  55.924  1.00 55.37      A    C  
ATOM   2589  CE  LYS A 340      -8.428  48.959  56.332  1.00 52.54      A    C  
ATOM   2590  NZ  LYS A 340      -8.547  48.986  57.808  1.00 48.55      A    N1+
ATOM   2591  N   GLU A 341      -7.608  44.708  58.787  1.00 55.96      A    N  
ATOM   2592  CA  GLU A 341      -7.546  44.536  60.237  1.00 57.25      A    C  
ATOM   2593  C   GLU A 341      -7.444  43.053  60.609  1.00 57.74      A    C  
ATOM   2594  O   GLU A 341      -6.511  42.630  61.299  1.00 57.60      A    O  
ATOM   2595  CB  GLU A 341      -8.782  45.159  60.900  1.00 58.03      A    C  
ATOM   2596  CG  GLU A 341      -8.476  46.050  62.119  1.00 59.70      A    C  
ATOM   2597  CD  GLU A 341      -8.254  45.273  63.420  1.00 59.01      A    C  
ATOM   2598  OE1 GLU A 341      -9.199  44.584  63.865  1.00 59.91      A    O  
ATOM   2599  OE2 GLU A 341      -7.146  45.360  64.001  1.00 53.14      A    O1-
ATOM   2600  N   LYS A 342      -8.395  42.255  60.144  1.00 57.09      A    N  
ATOM   2601  CA  LYS A 342      -8.373  40.835  60.448  1.00 57.78      A    C  
ATOM   2602  C   LYS A 342      -7.131  40.142  59.893  1.00 57.52      A    C  
ATOM   2603  O   LYS A 342      -6.581  39.246  60.535  1.00 57.90      A    O  
ATOM   2604  CB  LYS A 342      -9.636  40.171  59.911  1.00 58.91      A    C  
ATOM   2605  CG  LYS A 342     -10.842  40.341  60.829  1.00 65.22      A    C  
ATOM   2606  CD  LYS A 342     -11.079  41.804  61.228  1.00 67.06      A    C  
ATOM   2607  CE  LYS A 342     -12.310  41.937  62.130  1.00 66.84      A    C  
ATOM   2608  NZ  LYS A 342     -12.510  43.319  62.643  1.00 64.81      A    N1+
ATOM   2609  N   LEU A 343      -6.687  40.560  58.708  1.00 56.99      A    N  
ATOM   2610  CA  LEU A 343      -5.502  39.975  58.067  1.00 53.59      A    C  
ATOM   2611  C   LEU A 343      -4.238  40.375  58.798  1.00 51.84      A    C  
ATOM   2612  O   LEU A 343      -3.356  39.554  59.024  1.00 52.23      A    O  
ATOM   2613  CB  LEU A 343      -5.376  40.437  56.612  1.00 52.60      A    C  
ATOM   2614  CG  LEU A 343      -6.481  40.058  55.621  1.00 53.91      A    C  
ATOM   2615  CD1 LEU A 343      -6.027  40.424  54.215  1.00 53.12      A    C  
ATOM   2616  CD2 LEU A 343      -6.779  38.567  55.710  1.00 52.95      A    C  
ATOM   2617  N   LYS A 344      -4.163  41.652  59.158  1.00 50.84      A    N  
ATOM   2618  CA  LYS A 344      -3.016  42.208  59.868  1.00 49.25      A    C  
ATOM   2619  C   LYS A 344      -2.684  41.411  61.125  1.00 49.87      A    C  
ATOM   2620  O   LYS A 344      -1.529  41.064  61.355  1.00 47.76      A    O  
ATOM   2621  CB  LYS A 344      -3.299  43.665  60.233  1.00 46.93      A    C  
ATOM   2622  CG  LYS A 344      -2.101  44.442  60.728  1.00 43.83      A    C  
ATOM   2623  CD  LYS A 344      -2.426  45.926  60.774  1.00 43.78      A    C  
ATOM   2624  CE  LYS A 344      -1.176  46.767  60.964  1.00 43.86      A    C  
ATOM   2625  NZ  LYS A 344      -1.438  48.212  60.733  1.00 43.82      A    N1+
ATOM   2626  N   GLU A 345      -3.698  41.130  61.938  1.00 51.95      A    N  
ATOM   2627  CA  GLU A 345      -3.495  40.369  63.168  1.00 52.66      A    C  
ATOM   2628  C   GLU A 345      -2.853  39.020  62.812  1.00 52.47      A    C  
ATOM   2629  O   GLU A 345      -1.809  38.652  63.355  1.00 51.00      A    O  
ATOM   2630  CB  GLU A 345      -4.841  40.152  63.882  1.00 52.96      A    C  
ATOM   2631  CG  GLU A 345      -5.589  41.444  64.229  1.00 53.14      A    C  
ATOM   2632  CD  GLU A 345      -7.020  41.204  64.709  1.00 55.10      A    C  
ATOM   2633  OE1 GLU A 345      -7.201  40.565  65.771  1.00 57.99      A    O  
ATOM   2634  OE2 GLU A 345      -7.968  41.653  64.025  1.00 53.75      A    O1-
ATOM   2635  N   LEU A 346      -3.482  38.297  61.887  1.00 52.78      A    N  
ATOM   2636  CA  LEU A 346      -2.984  36.994  61.450  1.00 51.84      A    C  
ATOM   2637  C   LEU A 346      -1.540  37.102  61.003  1.00 49.50      A    C  
ATOM   2638  O   LEU A 346      -0.671  36.385  61.503  1.00 49.09      A    O  
ATOM   2639  CB  LEU A 346      -3.850  36.457  60.312  1.00 52.43      A    C  
ATOM   2640  CG  LEU A 346      -5.271  36.169  60.798  1.00 55.71      A    C  
ATOM   2641  CD1 LEU A 346      -6.193  35.944  59.610  1.00 56.85      A    C  
ATOM   2642  CD2 LEU A 346      -5.253  34.961  61.740  1.00 53.90      A    C  
ATOM   2643  N   ILE A 347      -1.286  37.994  60.052  1.00 47.15      A    N  
ATOM   2644  CA  ILE A 347       0.068  38.188  59.555  1.00 43.47      A    C  
ATOM   2645  C   ILE A 347       0.937  38.299  60.791  1.00 44.76      A    C  
ATOM   2646  O   ILE A 347       1.965  37.632  60.907  1.00 44.47      A    O  
ATOM   2647  CB  ILE A 347       0.204  39.507  58.789  1.00 40.01      A    C  
ATOM   2648  CG1 ILE A 347      -0.503  39.414  57.447  1.00 38.90      A    C  
ATOM   2649  CG2 ILE A 347       1.651  39.840  58.598  1.00 38.51      A    C  
ATOM   2650  CD1 ILE A 347      -0.329  40.645  56.593  1.00 37.01      A    C  
ATOM   2651  N   PHE A 348       0.481  39.146  61.716  1.00 46.71      A    N  
ATOM   2652  CA  PHE A 348       1.156  39.416  62.981  1.00 45.80      A    C  
ATOM   2653  C   PHE A 348       1.344  38.189  63.852  1.00 45.43      A    C  
ATOM   2654  O   PHE A 348       2.459  37.887  64.255  1.00 47.84      A    O  
ATOM   2655  CB  PHE A 348       0.388  40.465  63.776  1.00 45.56      A    C  
ATOM   2656  CG  PHE A 348       1.141  40.986  64.960  1.00 45.84      A    C  
ATOM   2657  CD1 PHE A 348       2.152  41.919  64.794  1.00 45.78      A    C  
ATOM   2658  CD2 PHE A 348       0.851  40.538  66.242  1.00 44.82      A    C  
ATOM   2659  CE1 PHE A 348       2.857  42.397  65.886  1.00 45.66      A    C  
ATOM   2660  CE2 PHE A 348       1.554  41.014  67.336  1.00 43.72      A    C  
ATOM   2661  CZ  PHE A 348       2.558  41.944  67.157  1.00 43.17      A    C  
ATOM   2662  N   GLU A 349       0.265  37.488  64.169  1.00 44.17      A    N  
ATOM   2663  CA  GLU A 349       0.410  36.303  65.001  1.00 43.22      A    C  
ATOM   2664  C   GLU A 349       1.177  35.215  64.248  1.00 40.20      A    C  
ATOM   2665  O   GLU A 349       1.951  34.465  64.842  1.00 38.50      A    O  
ATOM   2666  CB  GLU A 349      -0.964  35.805  65.459  1.00 45.55      A    C  
ATOM   2667  CG  GLU A 349      -2.068  35.939  64.425  1.00 47.68      A    C  
ATOM   2668  CD  GLU A 349      -3.432  36.137  65.067  1.00 49.78      A    C  
ATOM   2669  OE1 GLU A 349      -3.752  35.387  66.017  1.00 53.86      A    O  
ATOM   2670  OE2 GLU A 349      -4.184  37.037  64.627  1.00 48.42      A    O1-
ATOM   2671  N   GLU A 350       0.975  35.145  62.938  1.00 37.14      A    N  
ATOM   2672  CA  GLU A 350       1.656  34.152  62.115  1.00 36.79      A    C  
ATOM   2673  C   GLU A 350       3.160  34.400  62.180  1.00 36.50      A    C  
ATOM   2674  O   GLU A 350       3.950  33.476  62.343  1.00 38.41      A    O  
ATOM   2675  CB  GLU A 350       1.187  34.265  60.664  1.00 37.05      A    C  
ATOM   2676  CG  GLU A 350       1.657  33.144  59.744  1.00 37.04      A    C  
ATOM   2677  CD  GLU A 350       1.120  31.784  60.151  1.00 38.78      A    C  
ATOM   2678  OE1 GLU A 350      -0.102  31.666  60.379  1.00 38.47      A    O  
ATOM   2679  OE2 GLU A 350       1.916  30.825  60.237  1.00 39.64      A    O1-
ATOM   2680  N   THR A 351       3.541  35.665  62.056  1.00 35.02      A    N  
ATOM   2681  CA  THR A 351       4.937  36.069  62.093  1.00 33.96      A    C  
ATOM   2682  C   THR A 351       5.433  36.266  63.519  1.00 32.85      A    C  
ATOM   2683  O   THR A 351       6.369  37.021  63.762  1.00 31.30      A    O  
ATOM   2684  CB  THR A 351       5.121  37.382  61.330  1.00 35.55      A    C  
ATOM   2685  CG2 THR A 351       4.308  38.482  61.981  1.00 34.32      A    C  
ATOM   2686  OG1 THR A 351       6.501  37.757  61.338  1.00 41.42      A    O  
ATOM   2687  N   ALA A 352       4.809  35.578  64.462  1.00 34.71      A    N  
ATOM   2688  CA  ALA A 352       5.196  35.694  65.862  1.00 37.63      A    C  
ATOM   2689  C   ALA A 352       6.313  34.731  66.270  1.00 40.46      A    C  
ATOM   2690  O   ALA A 352       7.235  35.110  66.993  1.00 41.74      A    O  
ATOM   2691  CB  ALA A 352       3.978  35.487  66.744  1.00 38.32      A    C  
ATOM   2692  N   ARG A 353       6.224  33.487  65.813  1.00 43.25      A    N  
ATOM   2693  CA  ARG A 353       7.227  32.472  66.131  1.00 45.28      A    C  
ATOM   2694  C   ARG A 353       8.639  32.915  65.716  1.00 46.78      A    C  
ATOM   2695  O   ARG A 353       9.644  32.448  66.259  1.00 45.03      A    O  
ATOM   2696  CB  ARG A 353       6.869  31.158  65.428  1.00 46.03      A    C  
ATOM   2697  CG  ARG A 353       6.863  31.245  63.908  1.00 46.41      A    C  
ATOM   2698  CD  ARG A 353       6.514  29.915  63.294  1.00 47.55      A    C  
ATOM   2699  NE  ARG A 353       5.110  29.578  63.489  1.00 54.81      A    N  
ATOM   2700  CZ  ARG A 353       4.119  30.058  62.746  1.00 55.71      A    C  
ATOM   2701  NH1 ARG A 353       2.862  29.703  62.992  1.00 56.60      A    N1+
ATOM   2702  NH2 ARG A 353       4.389  30.882  61.745  1.00 55.26      A    N  
ATOM   2703  N   PHE A 354       8.706  33.818  64.743  1.00 47.86      A    N  
ATOM   2704  CA  PHE A 354       9.981  34.326  64.251  1.00 48.92      A    C  
ATOM   2705  C   PHE A 354      10.412  35.540  65.072  1.00 49.99      A    C  
ATOM   2706  O   PHE A 354      11.578  35.949  65.045  1.00 51.79      A    O  
ATOM   2707  CB  PHE A 354       9.853  34.701  62.766  1.00 47.42      A    C  
ATOM   2708  CG  PHE A 354       9.900  33.520  61.836  1.00 44.60      A    C  
ATOM   2709  CD1 PHE A 354      11.107  33.078  61.318  1.00 44.12      A    C  
ATOM   2710  CD2 PHE A 354       8.747  32.819  61.519  1.00 44.03      A    C  
ATOM   2711  CE1 PHE A 354      11.168  31.952  60.503  1.00 42.29      A    C  
ATOM   2712  CE2 PHE A 354       8.801  31.694  60.707  1.00 43.12      A    C  
ATOM   2713  CZ  PHE A 354      10.017  31.262  60.199  1.00 42.33      A    C  
ATOM   2714  N   GLN A 355       9.467  36.113  65.807  1.00 50.45      A    N  
ATOM   2715  CA  GLN A 355       9.768  37.274  66.626  1.00 51.38      A    C  
ATOM   2716  C   GLN A 355      10.468  36.828  67.900  1.00 51.66      A    C  
ATOM   2717  O   GLN A 355       9.914  36.056  68.688  1.00 52.49      A    O  
ATOM   2718  CB  GLN A 355       8.483  38.023  66.965  1.00 52.83      A    C  
ATOM   2719  CG  GLN A 355       8.704  39.422  67.511  1.00 54.50      A    C  
ATOM   2720  CD  GLN A 355       9.567  40.275  66.594  1.00 56.71      A    C  
ATOM   2721  NE2 GLN A 355      10.168  41.321  67.156  1.00 55.53      A    N  
ATOM   2722  OE1 GLN A 355       9.681  40.004  65.392  1.00 57.01      A    O  
ATOM   2723  N   PRO A 356      11.698  37.320  68.122  1.00 50.23      A    N  
ATOM   2724  CA  PRO A 356      12.527  37.003  69.287  1.00 50.82      A    C  
ATOM   2725  C   PRO A 356      11.816  37.260  70.606  1.00 52.17      A    C  
ATOM   2726  O   PRO A 356      10.951  38.129  70.695  1.00 52.34      A    O  
ATOM   2727  CB  PRO A 356      13.742  37.904  69.093  1.00 48.41      A    C  
ATOM   2728  CG  PRO A 356      13.164  39.085  68.419  1.00 47.70      A    C  
ATOM   2729  CD  PRO A 356      12.288  38.439  67.373  1.00 49.59      A    C  
ATOM   2730  N   GLY A 357      12.187  36.501  71.631  1.00 53.83      A    N  
ATOM   2731  CA  GLY A 357      11.553  36.681  72.921  1.00 57.55      A    C  
ATOM   2732  C   GLY A 357      10.332  35.794  73.032  1.00 59.58      A    C  
ATOM   2733  O   GLY A 357      10.269  34.784  72.296  1.00 59.95      A    O  
END
