# Supplementary material for: Exploring the Critical Components and Therapeutic Mechanisms of Perilla frutescens L. in the Treatment of Chronic Kidney Disease via Network Pharmacology
Source: Front Pharmacol. 2021 Nov 26;12:717744. doi: 10.3389/fphar.2021.717744 (PMC8662752; doi:10.3389/fphar.2021.717744)
Supplement: Supplementary file 2 [file DataSheet3.zip › Network analysis material/P. frutescens targets.txt]

PTGS1
PTGS2
HSP90
ESR1
NCOA2
CALM
RXRA
CAT
HAS2
PRKACA
SCN5A
CHRM1
CHRM3
ADRB2
PGR
NR3C2
AKT1
VEGFA
BCL2
CASP9
MMP2
JUN
CASP3
CASP8
CASP7
MMP1
HMOX1
CYP3A4
CYP1A2
ALB
CAV1
CTNNB1
MYC
F3
GJA1
MMP10
PIK3CG
KCNH2
DRD1
CHRM2
CHRM4
GABRA2
GABRA3
GABRA5
PDE3A
HTR2A
ADRA1A
ADRA1B
CHRNA2
SLC6A4
OPRM1
GABRA1
CHRNA7
BAX
PRKCA
TGFB1
PON1
MAP2
AR
DPP4
PRSS1
RELA
EGFR
CCND1
BCL2L1
CDKN1A
MMP9
MAPK1
IL10
IL6
RB1
CDK4
TNF
TP53
NFKBIA
XDH
TOP1
MDM2
APP
PCNA
PPARG
ERBB2
ICAM1
MCL1
BIRC5
IL2
IL4
CCNB1
TYR
IFNG
TOP2A
GSTP1
XIAP
SLC2A4
INSR
CD40LG
PTGES
NUF2
ADCY2
MET
IKBKB
EIF6
STAT1
CCL2
MGAM
NFATC3
CCND3
IL5
CCL3
CD80
CD86
CCL11
CCR3
IDO1
SNCA
IGHG1
CD247
C3
C5
F2
REN
SLC6A2
SLC6A3
ADRB1
ADRA1C
MAOB
CTRB1
MAOA
PLAU
LYZ
ADRA1D
CYP1A1
PRKCB
BTK
GFAP
IGF2
SELP
RAC1
CA2
GABRA6
GSR
