# Supplementary material for: Exploring the Critical Components and Therapeutic Mechanisms of Perilla frutescens L. in the Treatment of Chronic Kidney Disease via Network Pharmacology
Source: Front Pharmacol. 2021 Nov 26;12:717744. doi: 10.3389/fphar.2021.717744 (PMC8662752; doi:10.3389/fphar.2021.717744)
Supplement: Supplementary file 2 [file DataSheet3.zip › Network analysis material/p53-ligand.cif]

# generated by PyMOL 2.2.0
#
data_6sl6
_entry.id 6sl6
#
_cell.entry_id 6sl6
_cell.length_a 68.423
_cell.length_b 84.963
_cell.length_c 84.850
_cell.angle_alpha 90.00
_cell.angle_beta  90.00
_cell.angle_gamma 90.00
_symmetry.entry_id 6sl6
_symmetry.space_group_name_H-M 'C 2 2 21'
#
loop_
_atom_site.group_PDB
_atom_site.id
_atom_site.type_symbol
_atom_site.label_atom_id
_atom_site.label_alt_id
_atom_site.label_comp_id
_atom_site.label_asym_id
_atom_site.label_entity_id
_atom_site.label_seq_id
_atom_site.pdbx_PDB_ins_code
_atom_site.Cartn_x
_atom_site.Cartn_y
_atom_site.Cartn_z
_atom_site.occupancy
_atom_site.B_iso_or_equiv
_atom_site.pdbx_formal_charge
_atom_site.auth_asym_id
_atom_site.pdbx_PDB_model_num
HETATM 1   C C1  . GOL C 2 402 ? -19.579 -19.454 -7.651 1.00  38.65 0 A 1
HETATM 2   O O1  . GOL C 2 402 ? -19.102 -18.225 -8.151 1.00  38.61 0 A 1
HETATM 3   C C2  . GOL C 2 402 ? -19.213 -20.561 -8.655 1.00  39.01 0 A 1
HETATM 4   O O2  . GOL C 2 402 ? -20.224 -21.507 -8.784 1.00  39.28 0 A 1
HETATM 5   C C3  . GOL C 2 402 ? -17.922 -21.185 -8.101 1.00  38.37 0 A 1
HETATM 6   O O3  . GOL C 2 402 ? -17.873 -22.484 -8.594 1.00  37.84 0 A 1
