# Supplementary material for: Exploring the Critical Components and Therapeutic Mechanisms of Perilla frutescens L. in the Treatment of Chronic Kidney Disease via Network Pharmacology
Source: Front Pharmacol. 2021 Nov 26;12:717744. doi: 10.3389/fphar.2021.717744 (PMC8662752; doi:10.3389/fphar.2021.717744)
Supplement: Supplementary file 2 [file DataSheet3.zip › Network analysis material/p53.cif]

# generated by PyMOL 2.2.0
#
data_6sl6
_entry.id 6sl6
#
_cell.entry_id 6sl6
_cell.length_a 68.423
_cell.length_b 84.963
_cell.length_c 84.850
_cell.angle_alpha 90.00
_cell.angle_beta  90.00
_cell.angle_gamma 90.00
_symmetry.entry_id 6sl6
_symmetry.space_group_name_H-M 'C 2 2 21'
#
loop_
_atom_site.group_PDB
_atom_site.id
_atom_site.type_symbol
_atom_site.label_atom_id
_atom_site.label_alt_id
_atom_site.label_comp_id
_atom_site.label_asym_id
_atom_site.label_entity_id
_atom_site.label_seq_id
_atom_site.pdbx_PDB_ins_code
_atom_site.Cartn_x
_atom_site.Cartn_y
_atom_site.Cartn_z
_atom_site.occupancy
_atom_site.B_iso_or_equiv
_atom_site.pdbx_formal_charge
_atom_site.auth_asym_id
_atom_site.pdbx_PDB_model_num
ATOM   1   N N   . PRO A 1 89 ?  7.131 -41.820  9.055 1.00  42.75 0 A 1
ATOM   2   C CA  . PRO A 1 89 ?  8.452 -41.182  8.975 1.00  43.55 0 A 1
ATOM   3   C C   . PRO A 1 89 ?  8.790 -40.383 10.229 1.00  45.47 0 A 1
ATOM   4   O O   . PRO A 1 89 ?  7.902 -39.768 10.824 1.00  45.72 0 A 1
ATOM   5   C CB  . PRO A 1 89 ?  8.326 -40.258  7.759 1.00  42.03 0 A 1
ATOM   6   C CG  . PRO A 1 89 ?  6.862 -40.012  7.611 1.00  41.08 0 A 1
ATOM   7   C CD  . PRO A 1 89 ?  6.186 -41.270  8.067 1.00  41.52 0 A 1
ATOM   8   N N   . SER A 1 90 ? 10.063 -40.387 10.621 1.00  46.07 0 A 1
ATOM   9   C CA  . SER A 1 90 ? 10.497 -39.701 11.836 1.00  46.55 0 A 1
ATOM   10  C C   . SER A 1 90 ? 10.873 -38.265 11.489 1.00  43.01 0 A 1
ATOM   11  O O   . SER A 1 90 ? 11.930 -38.004 10.911 1.00  47.87 0 A 1
ATOM   12  C CB  . SER A 1 90 ? 11.654 -40.445 12.490 1.00  49.75 0 A 1
ATOM   13  O OG  . SER A 1 90 ? 11.168 -41.501 13.301 1.00  51.74 0 A 1
ATOM   14  N N   . TRP A 1 91 ?  9.992 -37.335 11.840 1.00  34.71 0 A 1
ATOM   15  C CA  . TRP A 1 91 ? 10.189 -35.898 11.794 1.00  29.07 0 A 1
ATOM   16  C C   . TRP A 1 91 ? 10.040 -35.344 13.204 1.00  26.00 0 A 1
ATOM   17  O O   . TRP A 1 91 ?  9.246 -35.868 13.992 1.00  25.48 0 A 1
ATOM   18  C CB  . TRP A 1 91 ?  9.164 -35.216 10.878 1.00  26.78 0 A 1
ATOM   19  C CG  . TRP A 1 91 ?  9.315 -35.540  9.423 1.00  27.47 0 A 1
ATOM   20  C CD1 . TRP A 1 91 ?  8.656 -36.516  8.724 1.00  26.80 0 A 1
ATOM   21  C CD2 . TRP A 1 91 ? 10.160 -34.871  8.478 1.00  28.02 0 A 1
ATOM   22  C CE2 . TRP A 1 91 ?  9.971 -35.501  7.228 1.00  28.43 0 A 1
ATOM   23  C CE3 . TRP A 1 91 ? 11.063 -33.807  8.566 1.00  28.53 0 A 1
ATOM   24  N NE1 . TRP A 1 91 ?  9.049 -36.500  7.406 1.00  26.97 0 A 1
ATOM   25  C CZ2 . TRP A 1 91 ? 10.649 -35.099  6.078 1.00  28.93 0 A 1
ATOM   26  C CZ3 . TRP A 1 91 ? 11.736 -33.409  7.424 1.00  30.17 0 A 1
ATOM   27  C CH2 . TRP A 1 91 ? 11.528 -34.057  6.197 1.00  29.41 0 A 1
ATOM   28  N N   . PRO A 1 92 ? 10.781 -34.300 13.561 1.00  26.46 0 A 1
ATOM   29  C CA  . PRO A 1 92 ? 10.623 -33.735 14.906 1.00  25.17 0 A 1
ATOM   30  C C   . PRO A 1 92 ?  9.264 -33.069 15.053 1.00  21.88 0 A 1
ATOM   31  O O   . PRO A 1 92 ?  8.766 -32.418 14.130 1.00  19.74 0 A 1
ATOM   32  C CB  . PRO A 1 92 ? 11.768 -32.721 15.010 1.00  26.26 0 A 1
ATOM   33  C CG  . PRO A 1 92 ? 12.082 -32.354 13.598 1.00  28.07 0 A 1
ATOM   34  C CD  . PRO A 1 92 ? 11.787 -33.576 12.762 1.00  26.70 0 A 1
ATOM   35  N N   . LEU A 1 93 ?  8.649 -33.271 16.215 1.00  21.23 0 A 1
ATOM   36  C CA  . LEU A 1 93 ?  7.416 -32.570 16.546 1.00  16.88 0 A 1
ATOM   37  C C   . LEU A 1 93 ?  7.713 -31.104 16.839 1.00  16.92 0 A 1
ATOM   38  O O   . LEU A 1 93 ?  8.825 -30.744 17.240 1.00  20.12 0 A 1
ATOM   39  C CB  . LEU A 1 93 ?  6.751 -33.219 17.765 1.00  17.57 0 A 1
ATOM   40  C CG  . LEU A 1 93 ?  6.246 -34.658 17.620 1.00  17.86 0 A 1
ATOM   41  C CD1 . LEU A 1 93 ?  5.852 -35.221 18.981 1.00  19.83 0 A 1
ATOM   42  C CD2 . LEU A 1 93 ?  5.069 -34.697 16.668 1.00  17.33 0 A 1
ATOM   43  N N   . SER A 1 94 ?  6.707 -30.250 16.643 1.00  14.88 0 A 1
ATOM   44  C CA  . SER A 1 94 ?  6.825 -28.862 17.076 1.00  16.20 0 A 1
ATOM   45  C C   . SER A 1 94 ?  6.696 -28.786 18.597 1.00  17.31 0 A 1
ATOM   46  O O   . SER A 1 94 ?  6.203 -29.709 19.246 1.00  18.56 0 A 1
ATOM   47  C CB  . SER A 1 94 ?  5.748 -28.001 16.407 1.00  15.09 0 A 1
ATOM   48  O OG  . SER A 1 94 ?  5.882 -26.629 16.760 1.00  15.40 0 A 1
ATOM   49  N N   . SER A 1 95 ?  7.175 -27.682 19.177 1.00  16.43 0 A 1
ATOM   50  C CA  A SER A 1 95 ?  7.043 -27.471 20.614 0.53  17.40 0 A 1
ATOM   51  C CA  B SER A 1 95 ?  7.078 -27.437 20.611 0.47  17.51 0 A 1
ATOM   52  C C   . SER A 1 95 ?  6.043 -26.366 20.940 1.00  17.25 0 A 1
ATOM   53  O O   . SER A 1 95 ?  6.069 -25.803 22.040 1.00  18.03 0 A 1
ATOM   54  C CB  A SER A 1 95 ?  8.406 -27.181 21.239 0.53  19.39 0 A 1
ATOM   55  C CB  B SER A 1 95 ?  8.444 -27.046 21.179 0.47  19.21 0 A 1
ATOM   56  O OG  A SER A 1 95 ?  9.136 -28.391 21.367 0.53  19.99 0 A 1
ATOM   57  O OG  B SER A 1 95 ?  8.930 -25.857 20.579 0.47  20.28 0 A 1
ATOM   58  N N   . SER A 1 96 ?  5.143 -26.072 20.006 1.00  15.52 0 A 1
ATOM   59  C CA  . SER A 1 96 ?  4.105 -25.072 20.208 1.00  16.02 0 A 1
ATOM   60  C C   . SER A 1 96 ?  2.980 -25.362 19.226 1.00  14.90 0 A 1
ATOM   61  O O   . SER A 1 96 ?  3.099 -26.219 18.345 1.00  15.05 0 A 1
ATOM   62  C CB  . SER A 1 96 ?  4.647 -23.650 20.014 1.00  17.57 0 A 1
ATOM   63  O OG  . SER A 1 96 ?  5.229 -23.499 18.726 1.00  17.88 0 A 1
ATOM   64  N N   . VAL A 1 97 ?  1.877 -24.646 19.400 1.00  13.72 0 A 1
ATOM   65  C CA  . VAL A 1 97 ?  0.772 -24.701 18.443 1.00  14.22 0 A 1
ATOM   66  C C   . VAL A 1 97 ?  0.409 -23.266 18.084 1.00  14.08 0 A 1
ATOM   67  O O   . VAL A 1 97 ?  0.252 -22.432 18.986 1.00  16.22 0 A 1
ATOM   68  C CB  . VAL A 1 97 ? -0.436 -25.454 19.021 1.00  14.78 0 A 1
ATOM   69  C CG1 . VAL A 1 97 ? -1.585 -25.446 18.016 1.00  15.80 0 A 1
ATOM   70  C CG2 . VAL A 1 97 ? -0.050 -26.891 19.389 1.00  16.99 0 A 1
ATOM   71  N N   . PRO A 1 98 ?  0.284 -22.925 16.804 1.00  15.21 0 A 1
ATOM   72  C CA  . PRO A 1 98 ? -0.034 -21.537 16.448 1.00  17.66 0 A 1
ATOM   73  C C   . PRO A 1 98 ? -1.428 -21.152 16.910 1.00  18.13 0 A 1
ATOM   74  O O   . PRO A 1 98 ? -2.312 -21.998 17.062 1.00  17.36 0 A 1
ATOM   75  C CB  . PRO A 1 98 ?  0.061 -21.517 14.917 1.00  19.39 0 A 1
ATOM   76  C CG  . PRO A 1 98 ?  0.087 -22.935 14.481 1.00  20.03 0 A 1
ATOM   77  C CD  . PRO A 1 98 ?  0.536 -23.779 15.629 1.00  15.81 0 A 1
ATOM   78  N N   . SER A 1 99 ? -1.623 -19.850 17.113 1.00  18.45 0 A 1
ATOM   79  C CA  . SER A 1 99 ? -2.944 -19.366 17.491 1.00  19.36 0 A 1
ATOM   80  C C   . SER A 1 99 ? -3.980 -19.740 16.437 1.00  17.41 0 A 1
ATOM   81  O O   . SER A 1 99 ? -3.720 -19.674 15.231 1.00  16.57 0 A 1
ATOM   82  C CB  . SER A 1 99 ? -2.935 -17.853 17.686 1.00  24.77 0 A 1
ATOM   83  O OG  . SER A 1 99 ? -4.219 -17.435 18.119 1.00  27.86 0 A 1
ATOM   84  N N   . GLN A 1 100 ? -5.164 -20.140 16.916 1.00  17.13 0 A 1
ATOM   85  C CA  . GLN A 1 100 ? -6.303 -20.498 16.080 1.00  19.01 0 A 1
ATOM   86  C C   . GLN A 1 100 ? -7.531 -19.651 16.357 1.00  17.27 0 A 1
ATOM   87  O O   . GLN A 1 100 ? -8.587 -19.913 15.770 1.00  19.88 0 A 1
ATOM   88  C CB  . GLN A 1 100 ? -6.714 -21.960 16.297 1.00  22.61 0 A 1
ATOM   89  C CG  . GLN A 1 100 ? -5.606 -22.950 16.283 1.00  26.40 0 A 1
ATOM   90  C CD  . GLN A 1 100 ? -6.071 -24.281 16.816 1.00  26.89 0 A 1
ATOM   91  N NE2 . GLN A 1 100 ? -5.373 -24.783 17.821 1.00  26.04 0 A 1
ATOM   92  O OE1 . GLN A 1 100 ? -7.057 -24.852 16.331 1.00  26.07 0 A 1
ATOM   93  N N   . LYS A 1 101 ? -7.444 -18.681 17.253 1.00  18.43 0 A 1
ATOM   94  C CA  . LYS A 1 101 ? -8.632 -17.964 17.690 1.00  20.94 0 A 1
ATOM   95  C C   . LYS A 1 101 ? -9.043 -16.954 16.627 1.00  19.07 0 A 1
ATOM   96  O O   . LYS A 1 101 ? -8.269 -16.049 16.295 1.00  19.37 0 A 1
ATOM   97  C CB  . LYS A 1 101 ? -8.386 -17.273 19.026 1.00  26.98 0 A 1
ATOM   98  C CG  . LYS A 1 101 ? -9.639 -16.609 19.572 1.00  35.29 0 A 1
ATOM   99  C CD  . LYS A 1 101 ? -9.455 -16.119 20.998 1.00  44.02 0 A 1
ATOM   100 C CE  . LYS A 1 101 ? -10.700 -16.403 21.837 1.00  53.44 0 A 1
ATOM   101 N NZ  . LYS A 1 101 ? -11.938 -15.796 21.260 1.00  58.16 1 A 1
ATOM   102 N N   . THR A 1 102 ? -10.249 -17.134 16.086 1.00  20.07 0 A 1
ATOM   103 C CA  . THR A 1 102 ? -10.820 -16.205 15.117 1.00  19.72 0 A 1
ATOM   104 C C   . THR A 1 102 ? -10.799 -14.783 15.661 1.00  18.14 0 A 1
ATOM   105 O O   . THR A 1 102 ? -11.189 -14.541 16.807 1.00  18.40 0 A 1
ATOM   106 C CB  . THR A 1 102 ? -12.260 -16.624 14.800 1.00  22.17 0 A 1
ATOM   107 C CG2 . THR A 1 102 ? -12.867 -15.714 13.735 1.00  23.82 0 A 1
ATOM   108 O OG1 . THR A 1 102 ? -12.268 -17.973 14.323 1.00  25.41 0 A 1
ATOM   109 N N   . TYR A 1 103 ? -10.381 -13.835 14.817 1.00  16.85 0 A 1
ATOM   110 C CA  . TYR A 1 103 ? -10.110 -12.468 15.266 1.00  19.65 0 A 1
ATOM   111 C C   . TYR A 1 103 ? -10.306 -11.533 14.076 1.00  18.40 0 A 1
ATOM   112 O O   . TYR A 1 103 ? -9.502 -11.556 13.145 1.00  17.81 0 A 1
ATOM   113 C CB  . TYR A 1 103 ? -8.680 -12.401 15.823 1.00  20.57 0 A 1
ATOM   114 C CG  . TYR A 1 103 ? -8.093 -11.042 16.101 1.00  25.43 0 A 1
ATOM   115 C CD1 . TYR A 1 103 ? -8.751 -10.130 16.903 1.00  27.38 0 A 1
ATOM   116 C CD2 . TYR A 1 103 ? -6.837 -10.698 15.604 1.00  26.40 0 A 1
ATOM   117 C CE1 . TYR A 1 103 ? -8.198 -8.887 17.179 1.00  30.55 0 A 1
ATOM   118 C CE2 . TYR A 1 103 ? -6.275 -9.461 15.870 1.00  29.44 0 A 1
ATOM   119 C CZ  . TYR A 1 103 ? -6.960 -8.558 16.660 1.00  30.95 0 A 1
ATOM   120 O OH  . TYR A 1 103 ? -6.409 -7.320 16.938 1.00  34.26 0 A 1
ATOM   121 N N   . GLN A 1 104 ? -11.374 -10.724 14.081 1.00  18.68 0 A 1
ATOM   122 C CA  . GLN A 1 104 ? -11.578 -9.826 12.943 1.00  18.93 0 A 1
ATOM   123 C C   . GLN A 1 104 ? -10.650 -8.620 12.987 1.00  19.49 0 A 1
ATOM   124 O O   . GLN A 1 104 ? -10.262 -8.105 11.931 1.00  17.52 0 A 1
ATOM   125 C CB  . GLN A 1 104 ? -13.041 -9.369 12.861 1.00  21.83 0 A 1
ATOM   126 C CG  . GLN A 1 104 ? -13.983 -10.480 12.386 1.00  23.90 0 A 1
ATOM   127 C CD  . GLN A 1 104 ? -15.170 -9.969 11.579 1.00  29.76 0 A 1
ATOM   128 N NE2 . GLN A 1 104 ? -15.922 -10.894 10.985 1.00  28.93 0 A 1
ATOM   129 O OE1 . GLN A 1 104 ? -15.405 -8.763 11.486 1.00  32.97 0 A 1
ATOM   130 N N   . GLY A 1 105 ? -10.297 -8.146 14.182 1.00  18.27 0 A 1
ATOM   131 C CA  . GLY A 1 105 ? -9.347 -7.055 14.301 1.00  16.71 0 A 1
ATOM   132 C C   . GLY A 1 105 ? -9.909 -5.716 13.842 1.00  17.79 0 A 1
ATOM   133 O O   . GLY A 1 105 ? -11.096 -5.556 13.571 1.00  18.99 0 A 1
ATOM   134 N N   . SER A 1 106 ? -9.000 -4.743 13.749 1.00  19.14 0 A 1
ATOM   135 C CA  . SER A 1 106 ? -9.397 -3.367 13.455 1.00  21.38 0 A 1
ATOM   136 C C   . SER A 1 106 ? -9.941 -3.208 12.042 1.00  20.49 0 A 1
ATOM   137 O O   . SER A 1 106 ? -10.694 -2.262 11.773 1.00  22.84 0 A 1
ATOM   138 C CB  . SER A 1 106 ? -8.209 -2.421 13.645 1.00  24.89 0 A 1
ATOM   139 O OG  . SER A 1 106 ? -7.790 -2.377 14.994 1.00  28.11 0 A 1
ATOM   140 N N   . TYR A 1 107 ? -9.544 -4.085 11.120 1.00  17.95 0 A 1
ATOM   141 C CA  . TYR A 1 107 ? -9.924 -3.946  9.720 1.00  17.76 0 A 1
ATOM   142 C C   . TYR A 1 107 ? -11.111 -4.812  9.332 1.00  17.59 0 A 1
ATOM   143 O O   . TYR A 1 107 ? -11.508 -4.805  8.161 1.00  17.61 0 A 1
ATOM   144 C CB  . TYR A 1 107 ? -8.710 -4.247  8.833 1.00  16.86 0 A 1
ATOM   145 C CG  . TYR A 1 107 ? -7.585 -3.333  9.229 1.00  17.65 0 A 1
ATOM   146 C CD1 . TYR A 1 107 ? -7.596 -1.996  8.856 1.00  18.11 0 A 1
ATOM   147 C CD2 . TYR A 1 107 ? -6.558 -3.779 10.052 1.00  18.10 0 A 1
ATOM   148 C CE1 . TYR A 1 107 ? -6.592 -1.137  9.251 1.00  20.71 0 A 1
ATOM   149 C CE2 . TYR A 1 107 ? -5.550 -2.923 10.453 1.00  18.70 0 A 1
ATOM   150 C CZ  . TYR A 1 107 ? -5.572 -1.610 10.046 1.00  20.48 0 A 1
ATOM   151 O OH  . TYR A 1 107 ? -4.571 -0.759 10.443 1.00  22.70 0 A 1
ATOM   152 N N   . GLY A 1 108 ? -11.705 -5.529 10.287 1.00  16.79 0 A 1
ATOM   153 C CA  . GLY A 1 108 ? -12.872 -6.348 10.005 1.00  17.84 0 A 1
ATOM   154 C C   . GLY A 1 108 ? -12.570 -7.487  9.050 1.00  16.91 0 A 1
ATOM   155 O O   . GLY A 1 108 ? -13.324 -7.727  8.099 1.00  18.95 0 A 1
ATOM   156 N N   . PHE A 1 109 ? -11.485 -8.212  9.322 1.00  15.23 0 A 1
ATOM   157 C CA  . PHE A 1 109 ? -10.966 -9.241  8.424 1.00  16.41 0 A 1
ATOM   158 C C   . PHE A 1 109 ? -11.714 -10.561  8.607 1.00  16.05 0 A 1
ATOM   159 O O   . PHE A 1 109 ? -11.876 -11.038  9.733 1.00  16.96 0 A 1
ATOM   160 C CB  . PHE A 1 109 ? -9.475 -9.448  8.705 1.00  15.89 0 A 1
ATOM   161 C CG  . PHE A 1 109 ? -8.871 -10.640  8.001 1.00  15.00 0 A 1
ATOM   162 C CD1 . PHE A 1 109 ? -8.568 -10.577  6.650 1.00  16.74 0 A 1
ATOM   163 C CD2 . PHE A 1 109 ? -8.578 -11.805  8.699 1.00  12.89 0 A 1
ATOM   164 C CE1 . PHE A 1 109 ? -7.990 -11.657  5.997 1.00  14.66 0 A 1
ATOM   165 C CE2 . PHE A 1 109 ? -8.012 -12.897  8.056 1.00  12.96 0 A 1
ATOM   166 C CZ  . PHE A 1 109 ? -7.722 -12.830  6.703 1.00  13.59 0 A 1
ATOM   167 N N   . ARG A 1 110 ? -12.149 -11.164  7.502 1.00  12.73 0 A 1
ATOM   168 C CA  . ARG A 1 110 ? -12.707 -12.514  7.565 1.00  13.05 0 A 1
ATOM   169 C C   . ARG A 1 110 ? -12.634 -13.135  6.179 1.00  14.14 0 A 1
ATOM   170 O O   . ARG A 1 110 ? -12.446 -12.440  5.177 1.00  15.08 0 A 1
ATOM   171 C CB  . ARG A 1 110 ? -14.153 -12.513  8.105 1.00  15.11 0 A 1
ATOM   172 C CG  . ARG A 1 110 ? -15.211 -11.939  7.167 1.00  15.98 0 A 1
ATOM   173 C CD  . ARG A 1 110 ? -15.187 -10.415  7.090 1.00  18.09 0 A 1
ATOM   174 N NE  . ARG A 1 110 ? -16.313 -9.896  6.309 1.00  19.18 0 A 1
ATOM   175 C CZ  . ARG A 1 110 ? -16.472 -8.618  5.981 1.00  20.42 0 A 1
ATOM   176 N NH1 . ARG A 1 110 ? -15.583 -7.710  6.367 1.00  19.87 1 A 1
ATOM   177 N NH2 . ARG A 1 110 ? -17.521 -8.249  5.261 1.00  21.59 0 A 1
ATOM   178 N N   . LEU A 1 111 ? -12.763 -14.459  6.134 1.00  12.65 0 A 1
ATOM   179 C CA  . LEU A 1 111 ? -12.670 -15.184  4.877 1.00  12.92 0 A 1
ATOM   180 C C   . LEU A 1 111 ? -14.040 -15.341  4.230 1.00  14.52 0 A 1
ATOM   181 O O   . LEU A 1 111 ? -15.075 -15.338  4.907 1.00  16.55 0 A 1
ATOM   182 C CB  . LEU A 1 111 ? -12.063 -16.570  5.099 1.00  13.91 0 A 1
ATOM   183 C CG  . LEU A 1 111 ? -10.665 -16.574  5.716 1.00  13.75 0 A 1
ATOM   184 C CD1 . LEU A 1 111 ? -10.241 -18.007  6.035 1.00  14.64 0 A 1
ATOM   185 C CD2 . LEU A 1 111 ? -9.662 -15.902  4.772 1.00  13.93 0 A 1
ATOM   186 N N   . GLY A 1 112 ? -14.022 -15.488  2.903 1.00  13.15 0 A 1
ATOM   187 C CA  . GLY A 1 112 ? -15.189 -15.909  2.163 1.00  13.73 0 A 1
ATOM   188 C C   . GLY A 1 112 ? -14.799 -16.977  1.150 1.00  12.96 0 A 1
ATOM   189 O O   . GLY A 1 112 ? -13.627 -17.153  0.819 1.00  13.56 0 A 1
ATOM   190 N N   . PHE A 1 113 ? -15.812 -17.691  0.669 1.00  13.04 0 A 1
ATOM   191 C CA  . PHE A 1 113 ? -15.589 -18.805 -0.244 1.00  12.11 0 A 1
ATOM   192 C C   . PHE A 1 113 ? -16.630 -18.743 -1.348 1.00  13.88 0 A 1
ATOM   193 O O   . PHE A 1 113 ? -17.714 -18.192 -1.160 1.00  15.75 0 A 1
ATOM   194 C CB  . PHE A 1 113 ? -15.663 -20.149  0.502 1.00  14.95 0 A 1
ATOM   195 C CG  . PHE A 1 113 ? -14.733 -20.213  1.685 1.00  13.56 0 A 1
ATOM   196 C CD1 . PHE A 1 113 ? -15.129 -19.717  2.923 1.00  14.11 0 A 1
ATOM   197 C CD2 . PHE A 1 113 ? -13.450 -20.695  1.533 1.00  15.10 0 A 1
ATOM   198 C CE1 . PHE A 1 113 ? -14.263 -19.738  4.009 1.00  14.70 0 A 1
ATOM   199 C CE2 . PHE A 1 113 ? -12.573 -20.728  2.611 1.00  14.67 0 A 1
ATOM   200 C CZ  . PHE A 1 113 ? -12.981 -20.250  3.853 1.00  14.59 0 A 1
ATOM   201 N N   . LEU A 1 114 ? -16.295 -19.324 -2.501 1.00  13.72 0 A 1
ATOM   202 C CA  . LEU A 1 114 ? -17.267 -19.419 -3.583 1.00  14.47 0 A 1
ATOM   203 C C   . LEU A 1 114 ? -18.384 -20.384 -3.199 1.00  15.95 0 A 1
ATOM   204 O O   . LEU A 1 114 ? -18.163 -21.370 -2.499 1.00  17.99 0 A 1
ATOM   205 C CB  . LEU A 1 114 ? -16.594 -19.892 -4.872 1.00  16.72 0 A 1
ATOM   206 C CG  . LEU A 1 114 ? -15.553 -18.950 -5.484 1.00  19.45 0 A 1
ATOM   207 C CD1 . LEU A 1 114 ? -14.864 -19.625 -6.660 1.00  21.54 0 A 1
ATOM   208 C CD2 . LEU A 1 114 ? -16.229 -17.671 -5.927 1.00  20.13 0 A 1
ATOM   209 N N   . HIS A 1 115 ? -19.596 -20.097 -3.669 1.00  14.56 0 A 1
ATOM   210 C CA  . HIS A 1 115 ? -20.748 -20.950 -3.376 1.00  15.00 0 A 1
ATOM   211 C C   . HIS A 1 115 ? -20.939 -21.906 -4.552 1.00  14.28 0 A 1
ATOM   212 O O   . HIS A 1 115 ? -21.802 -21.731 -5.403 1.00  15.46 0 A 1
ATOM   213 C CB  . HIS A 1 115 ? -21.970 -20.085 -3.091 1.00  18.18 0 A 1
ATOM   214 C CG  . HIS A 1 115 ? -21.699 -19.039 -2.055 1.00  21.11 0 A 1
ATOM   215 C CD2 . HIS A 1 115 ? -21.305 -19.154 -0.765 1.00  22.75 0 A 1
ATOM   216 N ND1 . HIS A 1 115 ? -21.752 -17.687 -2.321 1.00  24.25 0 A 1
ATOM   217 C CE1 . HIS A 1 115 ? -21.425 -17.015 -1.230 1.00  24.00 0 A 1
ATOM   218 N NE2 . HIS A 1 115 ? -21.156 -17.882 -0.270 1.00  22.17 0 A 1
ATOM   219 N N   . SER A 1 116 ? -20.093 -22.936 -4.584 1.00  13.90 0 A 1
ATOM   220 C CA  . SER A 1 116 ? -19.925 -23.779 -5.762 1.00  14.73 0 A 1
ATOM   221 C C   . SER A 1 116 ? -20.883 -24.956 -5.849 1.00  15.70 0 A 1
ATOM   222 O O   . SER A 1 116 ? -20.958 -25.578 -6.914 1.00  16.25 0 A 1
ATOM   223 C CB  . SER A 1 116 ? -18.493 -24.316 -5.817 1.00  16.47 0 A 1
ATOM   224 O OG  . SER A 1 116 ? -17.583 -23.242 -5.685 1.00  20.57 0 A 1
ATOM   225 N N   . GLY A 1 117 ? -21.598 -25.297 -4.779 1.00  15.12 0 A 1
ATOM   226 C CA  . GLY A 1 117 ? -22.505 -26.437 -4.858 1.00  15.05 0 A 1
ATOM   227 C C   . GLY A 1 117 ? -21.757 -27.764 -4.802 1.00  14.67 0 A 1
ATOM   228 O O   . GLY A 1 117 ? -20.547 -27.811 -4.590 1.00  13.95 0 A 1
ATOM   229 N N   . THR A 1 118 ? -22.491 -28.863 -5.010 1.00  15.35 0 A 1
ATOM   230 C CA  . THR A 1 118 ? -21.915 -30.195 -4.809 1.00  15.64 0 A 1
ATOM   231 C C   . THR A 1 118 ? -22.006 -31.091 -6.043 1.00  18.05 0 A 1
ATOM   232 O O   . THR A 1 118 ? -22.012 -32.321 -5.915 1.00  18.30 0 A 1
ATOM   233 C CB  . THR A 1 118 ? -22.555 -30.910 -3.614 1.00  15.70 0 A 1
ATOM   234 C CG2 . THR A 1 118 ? -22.218 -30.189 -2.321 1.00  14.45 0 A 1
ATOM   235 O OG1 . THR A 1 118 ? -23.978 -30.966 -3.767 1.00  16.02 0 A 1
ATOM   236 N N   . ALA A 1 119 ? -22.064 -30.509 -7.242 1.00  19.03 0 A 1
ATOM   237 C CA  . ALA A 1 119 ? -22.025 -31.325 -8.452 1.00  19.90 0 A 1
ATOM   238 C C   . ALA A 1 119 ? -20.741 -32.149 -8.490 1.00  20.91 0 A 1
ATOM   239 O O   . ALA A 1 119 ? -19.707 -31.750 -7.954 1.00  18.19 0 A 1
ATOM   240 C CB  . ALA A 1 119 ? -22.129 -30.447 -9.701 1.00  20.50 0 A 1
ATOM   241 N N   . LYS A 1 120 ? -20.815 -33.325 -9.121 1.00  22.53 0 A 1
ATOM   242 C CA  . LYS A 1 120 ? -19.660 -34.222 -9.122 1.00  26.32 0 A 1
ATOM   243 C C   . LYS A 1 120 ? -18.444 -33.574 -9.769 1.00  23.83 0 A 1
ATOM   244 O O   . LYS A 1 120 ? -17.304 -33.923 -9.441 1.00  24.56 0 A 1
ATOM   245 C CB  . LYS A 1 120 ? -20.002 -35.531 -9.841 1.00  35.35 0 A 1
ATOM   246 C CG  . LYS A 1 120 ? -20.869 -36.477 -9.031 1.00  43.98 0 A 1
ATOM   247 C CD  . LYS A 1 120 ? -21.678 -37.399 -9.944 1.00  55.61 0 A 1
ATOM   248 C CE  . LYS A 1 120 ? -23.115 -37.572 -9.457 1.00  59.15 0 A 1
ATOM   249 N NZ  . LYS A 1 120 ? -24.107 -36.984 -10.406 1.00  62.45 1 A 1
ATOM   250 N N   . SER A 1 121 ? -18.663 -32.614 -10.664 1.00  23.84 0 A 1
ATOM   251 C CA  . SER A 1 121 ? -17.572 -31.993 -11.402 1.00  25.33 0 A 1
ATOM   252 C C   . SER A 1 121 ? -16.850 -30.882 -10.643 1.00  24.81 0 A 1
ATOM   253 O O   . SER A 1 121 ? -15.844 -30.380 -11.154 1.00  24.39 0 A 1
ATOM   254 C CB  . SER A 1 121 ? -18.104 -31.422 -12.715 1.00  28.75 0 A 1
ATOM   255 O OG  . SER A 1 121 ? -19.111 -30.458 -12.462 1.00  30.03 0 A 1
ATOM   256 N N   . VAL A 1 122 ? -17.320 -30.460 -9.465 1.00  20.78 0 A 1
ATOM   257 C CA  . VAL A 1 122 ? -16.648 -29.349 -8.791 1.00  18.54 0 A 1
ATOM   258 C C   . VAL A 1 122 ? -15.260 -29.784 -8.337 1.00  19.14 0 A 1
ATOM   259 O O   . VAL A 1 122 ? -15.046 -30.922 -7.897 1.00  21.43 0 A 1
ATOM   260 C CB  . VAL A 1 122 ? -17.475 -28.807 -7.609 1.00  19.19 0 A 1
ATOM   261 C CG1 . VAL A 1 122 ? -18.863 -28.386 -8.079 1.00  21.04 0 A 1
ATOM   262 C CG2 . VAL A 1 122 ? -17.557 -29.814 -6.471 1.00  20.66 0 A 1
ATOM   263 N N   . THR A 1 123 ? -14.295 -28.883 -8.468 1.00  18.52 0 A 1
ATOM   264 C CA  . THR A 1 123 ? -12.951 -29.187 -8.004 1.00  20.17 0 A 1
ATOM   265 C C   . THR A 1 123 ? -12.690 -28.678 -6.598 1.00  18.38 0 A 1
ATOM   266 O O   . THR A 1 123 ? -11.761 -29.151 -5.938 1.00  18.39 0 A 1
ATOM   267 C CB  . THR A 1 123 ? -11.924 -28.596 -8.965 1.00  24.25 0 A 1
ATOM   268 C CG2 . THR A 1 123 ? -11.996 -29.315 -10.307 1.00  27.79 0 A 1
ATOM   269 O OG1 . THR A 1 123 ? -12.218 -27.211 -9.158 1.00  24.50 0 A 1
ATOM   270 N N   . CYS A 1 124 ? -13.491 -27.729 -6.125 1.00  16.28 0 A 1
ATOM   271 C CA  A CYS A 1 124 ? -13.347 -27.151 -4.795 0.83  16.82 0 A 1
ATOM   272 C CA  B CYS A 1 124 ? -13.384 -27.269 -4.755 0.17  17.22 0 A 1
ATOM   273 C C   . CYS A 1 124 ? -14.748 -26.751 -4.344 1.00  18.25 0 A 1
ATOM   274 O O   . CYS A 1 124 ? -15.467 -26.148 -5.144 1.00  17.48 0 A 1
ATOM   275 C CB  A CYS A 1 124 ? -12.398 -25.933 -4.863 0.83  17.14 0 A 1
ATOM   276 C CB  B CYS A 1 124 ? -12.315 -26.185 -4.591 0.17  19.42 0 A 1
ATOM   277 S SG  A CYS A 1 124 ? -12.200 -24.928 -3.404 0.83  24.09 0 A 1
ATOM   278 S SG  B CYS A 1 124 ? -12.647 -24.711 -5.539 0.17  21.39 0 A 1
ATOM   279 N N   . THR A 1 125 ? -15.139 -27.074 -3.109 1.00  12.47 0 A 1
ATOM   280 C CA  . THR A 1 125 ? -16.423 -26.576 -2.618 1.00  13.02 0 A 1
ATOM   281 C C   . THR A 1 125 ? -16.404 -26.467 -1.098 1.00  15.16 0 A 1
ATOM   282 O O   . THR A 1 125 ? -15.825 -27.310 -0.407 1.00  16.89 0 A 1
ATOM   283 C CB  . THR A 1 125 ? -17.596 -27.455 -3.088 1.00  14.09 0 A 1
ATOM   284 C CG2 . THR A 1 125 ? -17.484 -28.889 -2.548 1.00  14.32 0 A 1
ATOM   285 O OG1 . THR A 1 125 ? -18.836 -26.874 -2.651 1.00  14.18 0 A 1
ATOM   286 N N   . TYR A 1 126 ? -17.057 -25.430 -0.584 1.00  13.49 0 A 1
ATOM   287 C CA  . TYR A 1 126 ? -16.990 -25.082  0.828 1.00  13.61 0 A 1
ATOM   288 C C   . TYR A 1 126 ? -18.342 -25.303  1.489 1.00  12.52 0 A 1
ATOM   289 O O   . TYR A 1 126 ? -19.383 -24.908  0.942 1.00  12.52 0 A 1
ATOM   290 C CB  . TYR A 1 126 ? -16.542 -23.628  1.001 1.00  15.00 0 A 1
ATOM   291 C CG  . TYR A 1 126 ? -16.645 -23.112  2.416 1.00  13.09 0 A 1
ATOM   292 C CD1 . TYR A 1 126 ? -15.675 -23.436  3.372 1.00  14.00 0 A 1
ATOM   293 C CD2 . TYR A 1 126 ? -17.703 -22.289  2.798 1.00  15.26 0 A 1
ATOM   294 C CE1 . TYR A 1 126 ? -15.770 -22.964  4.670 1.00  14.84 0 A 1
ATOM   295 C CE2 . TYR A 1 126 ? -17.798 -21.806  4.095 1.00  13.97 0 A 1
ATOM   296 C CZ  . TYR A 1 126 ? -16.832 -22.148  5.022 1.00  15.32 0 A 1
ATOM   297 O OH  . TYR A 1 126 ? -16.926 -21.667  6.312 1.00  16.48 0 A 1
ATOM   298 N N   . SER A 1 127 ? -18.317 -25.954  2.660 1.00  11.80 0 A 1
ATOM   299 C CA  . SER A 1 127 ? -19.500 -26.210  3.475 1.00  12.04 0 A 1
ATOM   300 C C   . SER A 1 127 ? -19.573 -25.194  4.597 1.00  12.15 0 A 1
ATOM   301 O O   . SER A 1 127 ? -18.758 -25.269  5.530 1.00  12.53 0 A 1
ATOM   302 C CB  . SER A 1 127 ? -19.435 -27.618  4.068 1.00  12.10 0 A 1
ATOM   303 O OG  . SER A 1 127 ? -20.483 -27.809  5.015 1.00  14.10 0 A 1
ATOM   304 N N   . PRO A 1 128 ? -20.510 -24.242  4.581 1.00  12.61 0 A 1
ATOM   305 C CA  . PRO A 1 128 ? -20.609 -23.337  5.735 1.00  13.53 0 A 1
ATOM   306 C C   . PRO A 1 128 ? -21.055 -24.051  7.000 1.00  13.42 0 A 1
ATOM   307 O O   . PRO A 1 128 ? -20.629 -23.652  8.089 1.00  14.70 0 A 1
ATOM   308 C CB  . PRO A 1 128 ? -21.630 -22.273  5.289 1.00  16.30 0 A 1
ATOM   309 C CG  . PRO A 1 128 ? -22.322 -22.855  4.129 1.00  17.26 0 A 1
ATOM   310 C CD  . PRO A 1 128 ? -21.358 -23.806  3.462 1.00  12.77 0 A 1
ATOM   311 N N   . ALA A 1 129 ? -21.898 -25.086  6.891 1.00  13.29 0 A 1
ATOM   312 C CA  . ALA A 1 129 ? -22.369 -25.778  8.091 1.00  15.58 0 A 1
ATOM   313 C C   . ALA A 1 129 ? -21.216 -26.444  8.822 1.00  17.37 0 A 1
ATOM   314 O O   . ALA A 1 129 ? -21.189 -26.479 10.058 1.00  19.70 0 A 1
ATOM   315 C CB  . ALA A 1 129 ? -23.436 -26.821  7.737 1.00  16.78 0 A 1
ATOM   316 N N   . LEU A 1 130 ? -20.259 -26.981  8.074 1.00  14.17 0 A 1
ATOM   317 C CA  . LEU A 1 130 ? -19.100 -27.649  8.648 1.00  14.96 0 A 1
ATOM   318 C C   . LEU A 1 130 ? -17.871 -26.753  8.738 1.00  15.70 0 A 1
ATOM   319 O O   . LEU A 1 130 ? -16.847 -27.192  9.278 1.00  15.56 0 A 1
ATOM   320 C CB  . LEU A 1 130 ? -18.768 -28.897  7.819 1.00  14.79 0 A 1
ATOM   321 C CG  . LEU A 1 130 ? -19.910 -29.897  7.648 1.00  18.16 0 A 1
ATOM   322 C CD1 . LEU A 1 130 ? -19.540 -30.997  6.653 1.00  20.26 0 A 1
ATOM   323 C CD2 . LEU A 1 130 ? -20.265 -30.474  9.007 1.00  20.17 0 A 1
ATOM   324 N N   . ASN A 1 131 ? -17.949 -25.515  8.242 1.00  13.98 0 A 1
ATOM   325 C CA  . ASN A 1 131 ? -16.784 -24.649  8.030 1.00  13.44 0 A 1
ATOM   326 C C   . ASN A 1 131 ? -15.615 -25.447  7.452 1.00  13.90 0 A 1
ATOM   327 O O   . ASN A 1 131 ? -14.522 -25.518  8.018 1.00  13.54 0 A 1
ATOM   328 C CB  . ASN A 1 131 ? -16.384 -23.936  9.325 1.00  13.87 0 A 1
ATOM   329 C CG  . ASN A 1 131 ? -15.239 -22.948  9.124 1.00  15.67 0 A 1
ATOM   330 N ND2 . ASN A 1 131 ? -14.375 -22.836 10.126 1.00  15.98 0 A 1
ATOM   331 O OD1 . ASN A 1 131 ? -15.136 -22.301  8.083 1.00  15.88 0 A 1
ATOM   332 N N   . LYS A 1 132 ? -15.873 -26.076  6.306 1.00  11.72 0 A 1
ATOM   333 C CA  . LYS A 1 132 ? -14.959 -27.087  5.780 1.00  11.65 0 A 1
ATOM   334 C C   . LYS A 1 132 ? -14.883 -26.997  4.269 1.00  11.36 0 A 1
ATOM   335 O O   . LYS A 1 132 ? -15.910 -27.080  3.586 1.00  11.08 0 A 1
ATOM   336 C CB  . LYS A 1 132 ? -15.413 -28.485  6.211 1.00  11.40 0 A 1
ATOM   337 C CG  . LYS A 1 132 ? -14.518 -29.639  5.731 1.00  11.99 0 A 1
ATOM   338 C CD  . LYS A 1 132 ? -14.976 -30.930  6.432 1.00  14.81 0 A 1
ATOM   339 C CE  . LYS A 1 132 ? -14.133 -32.128  6.021 1.00  16.82 0 A 1
ATOM   340 N NZ  . LYS A 1 132 ? -14.561 -33.345  6.780 1.00  17.80 1 A 1
ATOM   341 N N   . MET A 1 133 ? -13.658 -26.848  3.762 1.00  11.13 0 A 1
ATOM   342 C CA  A MET A 1 133 ? -13.379 -26.849  2.335 0.48  10.90 0 A 1
ATOM   343 C CA  B MET A 1 133 ? -13.409 -26.857  2.329 0.52  10.17 0 A 1
ATOM   344 C C   . MET A 1 133 ? -13.086 -28.272  1.878 1.00  12.07 0 A 1
ATOM   345 O O   . MET A 1 133 ? -12.292 -28.972  2.514 1.00  13.34 0 A 1
ATOM   346 C CB  A MET A 1 133 ? -12.181 -25.944  2.042 0.48  11.79 0 A 1
ATOM   347 C CB  B MET A 1 133 ? -12.259 -25.918  1.961 0.52  11.97 0 A 1
ATOM   348 C CG  A MET A 1 133 ? -11.681 -26.042  0.630 0.48  14.18 0 A 1
ATOM   349 C CG  B MET A 1 133 ? -11.728 -26.153  0.558 0.52  14.02 0 A 1
ATOM   350 S SD  A MET A 1 133 ? -12.949 -25.431 -0.475 0.48  15.75 0 A 1
ATOM   351 S SD  B MET A 1 133 ? -10.328 -25.102  0.165 0.52  17.27 0 A 1
ATOM   352 C CE  A MET A 1 133 ? -12.903 -23.683 -0.113 0.48  15.81 0 A 1
ATOM   353 C CE  B MET A 1 133 ? -11.054 -23.483  0.410 0.52  16.36 0 A 1
ATOM   354 N N   . PHE A 1 134 ? -13.721 -28.691  0.787 1.00  11.54 0 A 1
ATOM   355 C CA  . PHE A 1 134 ? -13.451 -29.973  0.140 1.00  11.93 0 A 1
ATOM   356 C C   . PHE A 1 134 ? -12.788 -29.662 -1.194 1.00  12.14 0 A 1
ATOM   357 O O   . PHE A 1 134 ? -13.346 -28.905 -1.996 1.00  14.24 0 A 1
ATOM   358 C CB  . PHE A 1 134 ? -14.739 -30.768 -0.090 1.00  11.62 0 A 1
ATOM   359 C CG  . PHE A 1 134 ? -15.483 -31.144  1.173 1.00  12.54 0 A 1
ATOM   360 C CD1 . PHE A 1 134 ? -16.220 -30.197  1.879 1.00  11.44 0 A 1
ATOM   361 C CD2 . PHE A 1 134 ? -15.491 -32.461  1.617 1.00  13.55 0 A 1
ATOM   362 C CE1 . PHE A 1 134 ? -16.921 -30.551  3.017 1.00  13.44 0 A 1
ATOM   363 C CE2 . PHE A 1 134 ? -16.189 -32.825  2.754 1.00  14.52 0 A 1
ATOM   364 C CZ  . PHE A 1 134 ? -16.904 -31.865  3.459 1.00  12.94 0 A 1
ATOM   365 N N   . CYS A 1 135 ? -11.610 -30.230 -1.438 1.00  12.35 0 A 1
ATOM   366 C CA  . CYS A 1 135 ? -10.909 -29.903 -2.673 1.00  13.47 0 A 1
ATOM   367 C C   . CYS A 1 135 ? -10.123 -31.099 -3.206 1.00  14.66 0 A 1
ATOM   368 O O   . CYS A 1 135 ? -9.907 -32.093 -2.511 1.00  14.73 0 A 1
ATOM   369 C CB  . CYS A 1 135 ? -10.033 -28.676 -2.450 1.00  16.42 0 A 1
ATOM   370 S SG  . CYS A 1 135 ? -8.713 -28.973 -1.280 1.00  18.52 0 A 1
ATOM   371 N N   . GLN A 1 136 ? -9.744 -31.004 -4.479 1.00  14.87 0 A 1
ATOM   372 C CA  A GLN A 1 136 ? -8.930 -32.014 -5.142 0.52  15.62 0 A 1
ATOM   373 C CA  B GLN A 1 136 ? -8.927 -32.011 -5.143 0.48  15.64 0 A 1
ATOM   374 C C   . GLN A 1 136 ? -7.462 -31.606 -5.106 1.00  15.04 0 A 1
ATOM   375 O O   . GLN A 1 136 ? -7.127 -30.422 -5.201 1.00  16.12 0 A 1
ATOM   376 C CB  A GLN A 1 136 ? -9.370 -32.211 -6.594 0.52  16.82 0 A 1
ATOM   377 C CB  B GLN A 1 136 ? -9.345 -32.198 -6.599 0.48  16.83 0 A 1
ATOM   378 C CG  A GLN A 1 136 ? -10.614 -33.067 -6.786 0.52  18.49 0 A 1
ATOM   379 C CG  B GLN A 1 136 ? -10.738 -32.718 -6.805 0.48  18.25 0 A 1
ATOM   380 C CD  A GLN A 1 136 ? -10.975 -33.234 -8.250 0.52  20.51 0 A 1
ATOM   381 C CD  B GLN A 1 136 ? -11.065 -32.862 -8.270 0.48  20.10 0 A 1
ATOM   382 N NE2 A GLN A 1 136 ? -11.943 -34.104 -8.530 0.52  21.73 0 A 1
ATOM   383 N NE2 B GLN A 1 136 ? -10.306 -33.702 -8.968 0.48  19.90 0 A 1
ATOM   384 O OE1 A GLN A 1 136 ? -10.393 -32.585 -9.119 0.52  20.47 0 A 1
ATOM   385 O OE1 B GLN A 1 136 ? -11.980 -32.220 -8.775 0.48  21.91 0 A 1
ATOM   386 N N   . LEU A 1 137 ? -6.589 -32.608 -4.993 1.00  13.85 0 A 1
ATOM   387 C CA  . LEU A 1 137 ? -5.150 -32.364 -4.949 1.00  14.70 0 A 1
ATOM   388 C C   . LEU A 1 137 ? -4.687 -31.543 -6.147 1.00  15.60 0 A 1
ATOM   389 O O   . LEU A 1 137 ? -4.939 -31.904 -7.304 1.00  15.65 0 A 1
ATOM   390 C CB  . LEU A 1 137 ? -4.392 -33.696 -4.917 1.00  14.55 0 A 1
ATOM   391 C CG  . LEU A 1 137 ? -2.897 -33.682 -4.553 1.00  15.95 0 A 1
ATOM   392 C CD1 . LEU A 1 137 ? -2.472 -35.072 -4.124 1.00  17.81 0 A 1
ATOM   393 C CD2 . LEU A 1 137 ? -2.005 -33.219 -5.704 1.00  15.97 0 A 1
ATOM   394 N N   . GLY A 1 138 ? -3.966 -30.461 -5.857 1.00  15.76 0 A 1
ATOM   395 C CA  . GLY A 1 138 ? -3.320 -29.663 -6.875 1.00  15.66 0 A 1
ATOM   396 C C   . GLY A 1 138 ? -4.225 -28.720 -7.636 1.00  19.15 0 A 1
ATOM   397 O O   . GLY A 1 138 ? -3.725 -27.943 -8.457 1.00  22.63 0 A 1
ATOM   398 N N   . LYS A 1 139 ? -5.530 -28.759 -7.401 1.00  16.93 0 A 1
ATOM   399 C CA  . LYS A 1 139 ? -6.446 -27.899 -8.133 1.00  17.34 0 A 1
ATOM   400 C C   . LYS A 1 139 ? -6.582 -26.547 -7.440 1.00  17.53 0 A 1
ATOM   401 O O   . LYS A 1 139 ? -6.287 -26.393 -6.253 1.00  17.61 0 A 1
ATOM   402 C CB  . LYS A 1 139 ? -7.820 -28.556 -8.263 1.00  18.05 0 A 1
ATOM   403 C CG  . LYS A 1 139 ? -7.775 -29.933 -8.894 1.00  24.05 0 A 1
ATOM   404 C CD  . LYS A 1 139 ? -7.894 -29.859 -10.391 1.00  28.89 0 A 1
ATOM   405 C CE  . LYS A 1 139 ? -8.098 -31.245 -10.974 1.00  33.02 0 A 1
ATOM   406 N NZ  . LYS A 1 139 ? -6.810 -31.818 -11.448 1.00  35.76 1 A 1
ATOM   407 N N   . THR A 1 140 ? -7.056 -25.567 -8.206 1.00  16.48 0 A 1
ATOM   408 C CA  . THR A 1 140 ? -7.234 -24.213 -7.694 1.00  16.50 0 A 1
ATOM   409 C C   . THR A 1 140 ? -8.287 -24.173 -6.597 1.00  16.91 0 A 1
ATOM   410 O O   . THR A 1 140 ? -9.423 -24.614 -6.789 1.00  20.16 0 A 1
ATOM   411 C CB  . THR A 1 140 ? -7.646 -23.274 -8.830 1.00  17.00 0 A 1
ATOM   412 C CG2 . THR A 1 140 ? -7.834 -21.842 -8.312 1.00  17.19 0 A 1
ATOM   413 O OG1 . THR A 1 140 ? -6.649 -23.295 -9.859 1.00  19.45 0 A 1
ATOM   414 N N   . CYS A 1 141 ? -7.910 -23.609 -5.453 1.00  14.79 0 A 1
ATOM   415 C CA  A CYS A 1 141 ? -8.795 -23.444 -4.300 0.45  15.20 0 A 1
ATOM   416 C CA  B CYS A 1 141 ? -8.801 -23.436 -4.303 0.55  15.14 0 A 1
ATOM   417 C C   . CYS A 1 141 ? -8.906 -21.962 -4.002 1.00  14.55 0 A 1
ATOM   418 O O   . CYS A 1 141 ? -8.061 -21.402 -3.281 1.00  15.47 0 A 1
ATOM   419 C CB  A CYS A 1 141 ? -8.242 -24.215 -3.103 0.45  16.52 0 A 1
ATOM   420 C CB  B CYS A 1 141 ? -8.279 -24.172 -3.077 0.55  16.57 0 A 1
ATOM   421 S SG  A CYS A 1 141 ? -9.387 -24.476 -1.756 0.45  19.21 0 A 1
ATOM   422 S SG  B CYS A 1 141 ? -8.342 -25.903 -3.257 0.55  15.43 0 A 1
ATOM   423 N N   . PRO A 1 142 ? -9.917 -21.266 -4.526 1.00  15.01 0 A 1
ATOM   424 C CA  . PRO A 1 142 ? -10.021 -19.828 -4.272 1.00  14.91 0 A 1
ATOM   425 C C   . PRO A 1 142 ? -10.489 -19.572 -2.850 1.00  17.64 0 A 1
ATOM   426 O O   . PRO A 1 142 ? -11.432 -20.205 -2.363 1.00  18.64 0 A 1
ATOM   427 C CB  . PRO A 1 142 ? -11.049 -19.343 -5.301 1.00  15.71 0 A 1
ATOM   428 C CG  . PRO A 1 142 ? -11.266 -20.493 -6.248 1.00  17.90 0 A 1
ATOM   429 C CD  . PRO A 1 142 ? -10.937 -21.735 -5.481 1.00  15.49 0 A 1
ATOM   430 N N   . VAL A 1 143 ? -9.802 -18.654 -2.185 1.00  13.25 0 A 1
ATOM   431 C CA  . VAL A 1 143 ? -10.140 -18.197 -0.845 1.00  12.47 0 A 1
ATOM   432 C C   . VAL A 1 143 ? -10.184 -16.677 -0.902 1.00  14.44 0 A 1
ATOM   433 O O   . VAL A 1 143 ? -9.233 -16.046 -1.378 1.00  15.42 0 A 1
ATOM   434 C CB  . VAL A 1 143 ? -9.114 -18.684  0.201 1.00  12.77 0 A 1
ATOM   435 C CG1 . VAL A 1 143 ? -9.396 -18.043  1.571 1.00  14.85 0 A 1
ATOM   436 C CG2 . VAL A 1 143 ? -9.135 -20.209  0.281 1.00  13.71 0 A 1
ATOM   437 N N   . GLN A 1 144 ? -11.294 -16.096 -0.452 1.00  13.42 0 A 1
ATOM   438 C CA  . GLN A 1 144 ? -11.499 -14.654 -0.502 1.00  13.96 0 A 1
ATOM   439 C C   . GLN A 1 144 ? -11.145 -14.016  0.833 1.00  14.01 0 A 1
ATOM   440 O O   . GLN A 1 144 ? -11.472 -14.555  1.894 1.00  13.00 0 A 1
ATOM   441 C CB  . GLN A 1 144 ? -12.955 -14.328 -0.837 1.00  15.39 0 A 1
ATOM   442 C CG  . GLN A 1 144 ? -13.445 -14.934 -2.132 1.00  17.78 0 A 1
ATOM   443 C CD  . GLN A 1 144 ? -14.953 -14.889 -2.232 1.00  19.36 0 A 1
ATOM   444 N NE2 . GLN A 1 144 ? -15.478 -15.249 -3.398 1.00  20.99 0 A 1
ATOM   445 O OE1 . GLN A 1 144 ? -15.645 -14.545 -1.262 1.00  17.29 0 A 1
ATOM   446 N N   . LEU A 1 145 ? -10.494 -12.857  0.770 1.00  13.74 0 A 1
ATOM   447 C CA  . LEU A 1 145 ? -10.272 -12.003  1.929 1.00  14.28 0 A 1
ATOM   448 C C   . LEU A 1 145 ? -11.234 -10.825  1.858 1.00  15.40 0 A 1
ATOM   449 O O   . LEU A 1 145 ? -11.256 -10.088  0.861 1.00  15.70 0 A 1
ATOM   450 C CB  . LEU A 1 145 ? -8.831 -11.499  1.978 1.00  13.44 0 A 1
ATOM   451 C CG  . LEU A 1 145 ? -7.704 -12.458  1.596 1.00  15.08 0 A 1
ATOM   452 C CD1 . LEU A 1 145 ? -6.365 -11.717  1.655 1.00  16.93 0 A 1
ATOM   453 C CD2 . LEU A 1 145 ? -7.684 -13.676  2.516 1.00  14.01 0 A 1
ATOM   454 N N   . TRP A 1 146 ? -12.025 -10.650  2.910 1.00  14.94 0 A 1
ATOM   455 C CA  . TRP A 1 146 ? -12.939 -9.523  3.034 1.00  15.86 0 A 1
ATOM   456 C C   . TRP A 1 146 ? -12.485 -8.664  4.203 1.00  16.25 0 A 1
ATOM   457 O O   . TRP A 1 146 ? -12.208 -9.194  5.282 1.00  16.09 0 A 1
ATOM   458 C CB  . TRP A 1 146 ? -14.371 -10.009  3.272 1.00  16.79 0 A 1
ATOM   459 C CG  . TRP A 1 146 ? -14.959 -10.752  2.126 1.00  16.95 0 A 1
ATOM   460 C CD1 . TRP A 1 146 ? -14.717 -12.051  1.773 1.00  16.02 0 A 1
ATOM   461 C CD2 . TRP A 1 146 ? -15.900 -10.244  1.174 1.00  18.29 0 A 1
ATOM   462 C CE2 . TRP A 1 146 ? -16.189 -11.289  0.274 1.00  18.39 0 A 1
ATOM   463 C CE3 . TRP A 1 146 ? -16.524 -9.004  0.996 1.00  21.51 0 A 1
ATOM   464 N NE1 . TRP A 1 146 ? -15.447 -12.376  0.652 1.00  15.88 0 A 1
ATOM   465 C CZ2 . TRP A 1 146 ? -17.067 -11.131 -0.794 1.00  21.01 0 A 1
ATOM   466 C CZ3 . TRP A 1 146 ? -17.406 -8.850 -0.066 1.00  22.72 0 A 1
ATOM   467 C CH2 . TRP A 1 146 ? -17.664 -9.907 -0.947 1.00  22.24 0 A 1
ATOM   468 N N   . VAL A 1 147 ? -12.389 -7.350  3.983 1.00  15.90 0 A 1
ATOM   469 C CA  . VAL A 1 147 ? -12.097 -6.399  5.051 1.00  15.83 0 A 1
ATOM   470 C C   . VAL A 1 147 ? -13.087 -5.244  4.972 1.00  17.29 0 A 1
ATOM   471 O O   . VAL A 1 147 ? -13.601 -4.913  3.899 1.00  20.20 0 A 1
ATOM   472 C CB  . VAL A 1 147 ? -10.648 -5.852  4.995 1.00  16.98 0 A 1
ATOM   473 C CG1 . VAL A 1 147 ? -9.634 -6.960  5.249 1.00  16.51 0 A 1
ATOM   474 C CG2 . VAL A 1 147 ? -10.372 -5.139  3.668 1.00  18.68 0 A 1
ATOM   475 N N   . ASP A 1 148 ? -13.346 -4.623  6.125 1.00  17.76 0 A 1
ATOM   476 C CA  . ASP A 1 148 ? -14.164 -3.413  6.190 1.00  20.50 0 A 1
ATOM   477 C C   . ASP A 1 148 ? -13.362 -2.136  5.989 1.00  21.67 0 A 1
ATOM   478 O O   . ASP A 1 148 ? -13.946 -1.097  5.672 1.00  23.23 0 A 1
ATOM   479 C CB  . ASP A 1 148 ? -14.877 -3.322  7.540 1.00  22.43 0 A 1
ATOM   480 C CG  . ASP A 1 148 ? -15.870 -4.439  7.747 1.00  26.41 0 A 1
ATOM   481 O OD1 . ASP A 1 148 ? -16.439 -4.919  6.743 1.00  25.86 0 A 1
ATOM   482 O OD2 . ASP A 1 148 ? -16.085 -4.827  8.917 1.00  27.48 -1 A 1
ATOM   483 N N   . SER A 1 149 ? -12.052 -2.191  6.204 1.00  19.95 0 A 1
ATOM   484 C CA  A SER A 1 149 ? -11.168 -1.052  6.021 0.54  19.71 0 A 1
ATOM   485 C CA  B SER A 1 149 ? -11.171 -1.052  6.008 0.46  19.72 0 A 1
ATOM   486 C C   . SER A 1 149 ? -9.840 -1.581  5.502 1.00  18.49 0 A 1
ATOM   487 O O   . SER A 1 149 ? -9.461 -2.710  5.799 1.00  17.76 0 A 1
ATOM   488 C CB  A SER A 1 149 ? -10.970 -0.280  7.329 0.54  20.26 0 A 1
ATOM   489 C CB  B SER A 1 149 ? -10.970 -0.252  7.300 0.46  20.26 0 A 1
ATOM   490 O OG  A SER A 1 149 ? -10.604  1.065  7.086 0.54  20.61 0 A 1
ATOM   491 O OG  B SER A 1 149 ? -12.202  0.245  7.791 0.46  20.46 0 A 1
ATOM   492 N N   . THR A 1 150 ? -9.132 -0.758  4.734 1.00  17.79 0 A 1
ATOM   493 C CA  . THR A 1 150 ? -7.912 -1.255  4.091 1.00  17.98 0 A 1
ATOM   494 C C   . THR A 1 150 ? -6.731 -1.216  5.058 1.00  18.86 0 A 1
ATOM   495 O O   . THR A 1 150 ? -6.485 -0.179  5.683 1.00  20.07 0 A 1
ATOM   496 C CB  . THR A 1 150 ? -7.601 -0.424  2.854 1.00  23.43 0 A 1
ATOM   497 C CG2 . THR A 1 150 ? -6.327 -0.914  2.183 1.00  21.78 0 A 1
ATOM   498 O OG1 . THR A 1 150 ? -8.693 -0.542  1.934 1.00  24.73 0 A 1
ATOM   499 N N   . PRO A 1 151 ? -5.976 -2.306  5.186 1.00  17.31 0 A 1
ATOM   500 C CA  . PRO A 1 151 ? -4.850 -2.345  6.139 1.00  19.33 0 A 1
ATOM   501 C C   . PRO A 1 151 ? -3.654 -1.559  5.629 1.00  20.20 0 A 1
ATOM   502 O O   . PRO A 1 151 ? -3.635 -1.132  4.464 1.00  20.33 0 A 1
ATOM   503 C CB  . PRO A 1 151 ? -4.532 -3.845  6.238 1.00  18.50 0 A 1
ATOM   504 C CG  . PRO A 1 151 ? -4.990 -4.411  4.943 1.00  18.50 0 A 1
ATOM   505 C CD  . PRO A 1 151 ? -6.234 -3.629  4.586 1.00  15.42 0 A 1
ATOM   506 N N   . PRO A 1 152 ? -2.634 -1.355  6.466 1.00  21.03 0 A 1
ATOM   507 C CA  . PRO A 1 152 ? -1.537 -0.433  6.115 1.00  22.89 0 A 1
ATOM   508 C C   . PRO A 1 152 ? -0.614 -1.007  5.054 1.00  21.03 0 A 1
ATOM   509 O O   . PRO A 1 152 ? -0.665 -2.209  4.744 1.00  20.25 0 A 1
ATOM   510 C CB  . PRO A 1 152 ? -0.791 -0.255  7.449 1.00  24.45 0 A 1
ATOM   511 C CG  . PRO A 1 152 ? -1.759 -0.645  8.492 1.00  24.16 0 A 1
ATOM   512 C CD  . PRO A 1 152 ? -2.571 -1.739  7.888 1.00  22.94 0 A 1
ATOM   513 N N   . PRO A 1 153 ?  0.257 -0.175  4.477 1.00  22.46 0 A 1
ATOM   514 C CA  . PRO A 1 153 ?  1.244 -0.688  3.522 1.00  20.72 0 A 1
ATOM   515 C C   . PRO A 1 153 ?  2.120 -1.746  4.170 1.00  21.33 0 A 1
ATOM   516 O O   . PRO A 1 153 ?  2.449 -1.668  5.357 1.00  21.32 0 A 1
ATOM   517 C CB  . PRO A 1 153 ?  2.057  0.558  3.143 1.00  24.02 0 A 1
ATOM   518 C CG  . PRO A 1 153 ?  1.157  1.708  3.443 1.00  25.12 0 A 1
ATOM   519 C CD  . PRO A 1 153 ?  0.362  1.287  4.643 1.00  23.97 0 A 1
ATOM   520 N N   . GLY A 1 154 ?  2.484 -2.753  3.381 1.00  17.28 0 A 1
ATOM   521 C CA  . GLY A 1 154 ?  3.325 -3.813  3.881 1.00  16.82 0 A 1
ATOM   522 C C   . GLY A 1 154 ?  2.577 -4.941  4.545 1.00  15.90 0 A 1
ATOM   523 O O   . GLY A 1 154 ?  3.215 -5.881  5.035 1.00  16.37 0 A 1
ATOM   524 N N   . THR A 1 155 ?  1.248 -4.870  4.596 1.00  15.00 0 A 1
ATOM   525 C CA  . THR A 1 155 ?  0.458 -5.959  5.155 1.00  13.55 0 A 1
ATOM   526 C C   . THR A 1 155 ?  0.618 -7.217  4.304 1.00  14.67 0 A 1
ATOM   527 O O   . THR A 1 155 ?  0.747 -7.145  3.076 1.00  14.34 0 A 1
ATOM   528 C CB  . THR A 1 155 ? -1.011 -5.522  5.246 1.00  13.66 0 A 1
ATOM   529 C CG2 . THR A 1 155 ? -1.911 -6.641  5.760 1.00  13.69 0 A 1
ATOM   530 O OG1 . THR A 1 155 ? -1.106 -4.402  6.140 1.00  15.90 0 A 1
ATOM   531 N N   . ARG A 1 156 ?  0.644 -8.372  4.972 1.00  12.27 0 A 1
ATOM   532 C CA  . ARG A 1 156 ?  0.850 -9.672  4.337 1.00  11.69 0 A 1
ATOM   533 C C   . ARG A 1 156 ? -0.231 -10.647  4.777 1.00  11.51 0 A 1
ATOM   534 O O   . ARG A 1 156 ? -0.933 -10.421  5.762 1.00  13.65 0 A 1
ATOM   535 C CB  . ARG A 1 156 ?  2.232 -10.247  4.680 1.00  12.77 0 A 1
ATOM   536 C CG  . ARG A 1 156 ?  3.334 -9.221  4.449 1.00  15.92 0 A 1
ATOM   537 C CD  . ARG A 1 156 ?  4.596 -9.828  3.895 1.00  18.25 0 A 1
ATOM   538 N NE  . ARG A 1 156 ?  5.276 -10.718  4.833 1.00  16.98 0 A 1
ATOM   539 C CZ  . ARG A 1 156 ?  6.242 -11.550  4.457 1.00  17.86 0 A 1
ATOM   540 N NH1 . ARG A 1 156 ?  6.607 -11.579  3.180 1.00  15.62 1 A 1
ATOM   541 N NH2 . ARG A 1 156 ?  6.840 -12.343  5.340 1.00  17.22 0 A 1
ATOM   542 N N   . VAL A 1 157 ? -0.338 -11.751  4.036 1.00  11.49 0 A 1
ATOM   543 C CA  . VAL A 1 157 ? -1.351 -12.780  4.262 1.00  10.40 0 A 1
ATOM   544 C C   . VAL A 1 157 ? -0.645 -14.127  4.299 1.00  10.92 0 A 1
ATOM   545 O O   . VAL A 1 157 ? -0.073 -14.547  3.286 1.00  11.82 0 A 1
ATOM   546 C CB  . VAL A 1 157 ? -2.419 -12.786  3.152 1.00  11.92 0 A 1
ATOM   547 C CG1 . VAL A 1 157 ? -3.523 -13.786  3.482 1.00  13.05 0 A 1
ATOM   548 C CG2 . VAL A 1 157 ? -2.988 -11.369  2.916 1.00  13.38 0 A 1
ATOM   549 N N   . ARG A 1 158 ? -0.734 -14.830  5.439 1.00  10.67 0 A 1
ATOM   550 C CA  . ARG A 1 158 ? -0.037 -16.100  5.643 1.00  10.87 0 A 1
ATOM   551 C C   . ARG A 1 158 ? -1.034 -17.239  5.808 1.00  10.73 0 A 1
ATOM   552 O O   . ARG A 1 158 ? -2.053 -17.081  6.480 1.00  12.92 0 A 1
ATOM   553 C CB  . ARG A 1 158 ?  0.878 -16.046  6.885 1.00  11.02 0 A 1
ATOM   554 C CG  . ARG A 1 158 ?  1.716 -17.335  7.091 1.00  11.43 0 A 1
ATOM   555 C CD  . ARG A 1 158 ?  2.577 -17.236  8.346 1.00  11.74 0 A 1
ATOM   556 N NE  . ARG A 1 158 ?  3.323 -15.979  8.366 1.00  13.91 0 A 1
ATOM   557 C CZ  . ARG A 1 158 ?  4.501 -15.813  7.780 1.00  15.42 0 A 1
ATOM   558 N NH1 . ARG A 1 158 ?  5.079 -16.837  7.146 1.00  14.94 1 A 1
ATOM   559 N NH2 . ARG A 1 158 ?  5.107 -14.629  7.830 1.00  16.35 0 A 1
ATOM   560 N N   . ALA A 1 159 ? -0.736 -18.385  5.189 1.00   9.40 0 A 1
ATOM   561 C CA  . ALA A 1 159 ? -1.528 -19.606  5.349 1.00   9.78 0 A 1
ATOM   562 C C   . ALA A 1 159 ? -0.667 -20.706  5.951 1.00   9.94 0 A 1
ATOM   563 O O   . ALA A 1 159 ?  0.521 -20.818  5.633 1.00  10.67 0 A 1
ATOM   564 C CB  . ALA A 1 159 ? -2.095 -20.078  4.010 1.00   9.52 0 A 1
ATOM   565 N N   . MET A 1 160 ? -1.274 -21.510  6.825 1.00   9.62 0 A 1
ATOM   566 C CA  . MET A 1 160 ? -0.583 -22.581  7.532 1.00  10.28 0 A 1
ATOM   567 C C   . MET A 1 160 ? -1.600 -23.661  7.867 1.00  10.06 0 A 1
ATOM   568 O O   . MET A 1 160 ? -2.747 -23.343  8.183 1.00  12.44 0 A 1
ATOM   569 C CB  . MET A 1 160 ?  0.069 -22.061  8.817 1.00  11.06 0 A 1
ATOM   570 C CG  . MET A 1 160 ?  0.818 -23.132  9.609 1.00  12.10 0 A 1
ATOM   571 S SD  . MET A 1 160 ?  1.433 -22.534 11.199 1.00  14.38 0 A 1
ATOM   572 C CE  . MET A 1 160 ?  2.755 -21.431 10.674 1.00  16.08 0 A 1
ATOM   573 N N   . ALA A 1 161 ? -1.181 -24.925  7.801 1.00  11.09 0 A 1
ATOM   574 C CA  . ALA A 1 161 ? -2.039 -26.047  8.164 1.00   9.98 0 A 1
ATOM   575 C C   . ALA A 1 161 ? -1.614 -26.629  9.506 1.00  11.02 0 A 1
ATOM   576 O O   . ALA A 1 161 ? -0.420 -26.702  9.815 1.00  10.94 0 A 1
ATOM   577 C CB  . ALA A 1 161 ? -2.002 -27.140  7.083 1.00  11.09 0 A 1
ATOM   578 N N   . ILE A 1 162 ? -2.600 -27.034 10.312 1.00  11.80 0 A 1
ATOM   579 C CA  . ILE A 1 162 ? -2.339 -27.775 11.542 1.00  11.76 0 A 1
ATOM   580 C C   . ILE A 1 162 ? -3.358 -28.898 11.630 1.00  12.13 0 A 1
ATOM   581 O O   . ILE A 1 162 ? -4.426 -28.849 11.015 1.00  12.36 0 A 1
ATOM   582 C CB  . ILE A 1 162 ? -2.396 -26.899 12.817 1.00  14.62 0 A 1
ATOM   583 C CG1 . ILE A 1 162 ? -3.815 -26.422 13.100 1.00  15.42 0 A 1
ATOM   584 C CG2 . ILE A 1 162 ? -1.449 -25.706 12.714 1.00  15.11 0 A 1
ATOM   585 C CD1 . ILE A 1 162 ? -3.970 -25.844 14.509 1.00  17.91 0 A 1
ATOM   586 N N   . TYR A 1 163 ? -3.010 -29.936 12.383 1.00  11.52 0 A 1
ATOM   587 C CA  . TYR A 1 163 ? -3.973 -31.008 12.595 1.00  10.76 0 A 1
ATOM   588 C C   . TYR A 1 163 ? -5.083 -30.519 13.519 1.00  12.79 0 A 1
ATOM   589 O O   . TYR A 1 163 ? -4.844 -29.755 14.458 1.00  13.84 0 A 1
ATOM   590 C CB  . TYR A 1 163 ? -3.277 -32.259 13.159 1.00  11.08 0 A 1
ATOM   591 C CG  . TYR A 1 163 ? -2.472 -32.946 12.074 1.00  10.77 0 A 1
ATOM   592 C CD1 . TYR A 1 163 ? -3.110 -33.526 10.976 1.00  12.28 0 A 1
ATOM   593 C CD2 . TYR A 1 163 ? -1.081 -32.977 12.116 1.00  11.97 0 A 1
ATOM   594 C CE1 . TYR A 1 163 ? -2.380 -34.127  9.957 1.00  12.81 0 A 1
ATOM   595 C CE2 . TYR A 1 163 ? -0.341 -33.568 11.098 1.00  12.20 0 A 1
ATOM   596 C CZ  . TYR A 1 163 ? -1.004 -34.145 10.020 1.00  13.52 0 A 1
ATOM   597 O OH  . TYR A 1 163 ? -0.292 -34.719  8.998 1.00  14.22 0 A 1
ATOM   598 N N   . LYS A 1 164 ? -6.315 -30.938 13.222 1.00  12.64 0 A 1
ATOM   599 C CA  . LYS A 1 164 ? -7.467 -30.500 14.005 1.00  14.38 0 A 1
ATOM   600 C C   . LYS A 1 164 ? -7.589 -31.245 15.334 1.00  14.65 0 A 1
ATOM   601 O O   . LYS A 1 164 ? -8.085 -30.679 16.314 1.00  17.90 0 A 1
ATOM   602 C CB  . LYS A 1 164 ? -8.741 -30.680 13.166 1.00  18.28 0 A 1
ATOM   603 C CG  . LYS A 1 164 ? -10.041 -30.308 13.864 1.00  24.48 0 A 1
ATOM   604 C CD  . LYS A 1 164 ? -11.153 -30.062 12.841 1.00  28.64 0 A 1
ATOM   605 C CE  . LYS A 1 164 ? -12.522 -30.021 13.510 1.00  32.57 0 A 1
ATOM   606 N NZ  . LYS A 1 164 ? -13.429 -31.100 13.005 1.00  34.88 1 A 1
ATOM   607 N N   . GLN A 1 165 ? -7.141 -32.493 15.398 1.00  14.34 0 A 1
ATOM   608 C CA  . GLN A 1 165 ? -7.284 -33.288 16.612 1.00  14.97 0 A 1
ATOM   609 C C   . GLN A 1 165 ? -6.194 -32.938 17.620 1.00  15.10 0 A 1
ATOM   610 O O   . GLN A 1 165 ? -5.017 -32.820 17.266 1.00  15.37 0 A 1
ATOM   611 C CB  . GLN A 1 165 ? -7.216 -34.775 16.283 1.00  17.75 0 A 1
ATOM   612 C CG  . GLN A 1 165 ? -8.351 -35.266 15.403 1.00  19.72 0 A 1
ATOM   613 C CD  . GLN A 1 165 ? -8.077 -36.651 14.859 1.00  22.57 0 A 1
ATOM   614 N NE2 . GLN A 1 165 ? -7.129 -36.746 13.942 1.00  15.98 0 A 1
ATOM   615 O OE1 . GLN A 1 165 ? -8.695 -37.631 15.280 1.00  32.31 0 A 1
ATOM   616 N N   . SER A 1 166 ? -6.595 -32.799 18.886 1.00  15.97 0 A 1
ATOM   617 C CA  . SER A 1 166 ? -5.664 -32.326 19.911 1.00  17.87 0 A 1
ATOM   618 C C   . SER A 1 166 ? -4.445 -33.231 20.040 1.00  16.91 0 A 1
ATOM   619 O O   . SER A 1 166 ? -3.323 -32.745 20.236 1.00  17.46 0 A 1
ATOM   620 C CB  . SER A 1 166 ? -6.387 -32.204 21.251 1.00  20.41 0 A 1
ATOM   621 O OG  . SER A 1 166 ? -7.317 -31.136 21.197 1.00  23.32 0 A 1
ATOM   622 N N   . GLN A 1 167 ? -4.631 -34.546 19.915 1.00  15.66 0 A 1
ATOM   623 C CA  . GLN A 1 167 ? -3.501 -35.446 20.105 1.00  18.32 0 A 1
ATOM   624 C C   . GLN A 1 167 ? -2.476 -35.370 18.974 1.00  16.93 0 A 1
ATOM   625 O O   . GLN A 1 167 ? -1.378 -35.922 19.129 1.00  19.00 0 A 1
ATOM   626 C CB  . GLN A 1 167 ? -4.001 -36.883 20.278 1.00  21.40 0 A 1
ATOM   627 C CG  . GLN A 1 167 ? -4.693 -37.458 19.061 1.00  23.31 0 A 1
ATOM   628 C CD  . GLN A 1 167 ? -6.193 -37.182 19.039 1.00  26.82 0 A 1
ATOM   629 N NE2 . GLN A 1 167 ? -6.940 -38.067 18.387 1.00  30.32 0 A 1
ATOM   630 O OE1 . GLN A 1 167 ? -6.674 -36.189 19.597 1.00  24.30 0 A 1
ATOM   631 N N   . HIS A 1 168 ? -2.785 -34.688 17.863 1.00  13.32 0 A 1
ATOM   632 C CA  . HIS A 1 168 ? -1.852 -34.539 16.753 1.00  13.65 0 A 1
ATOM   633 C C   . HIS A 1 168 ? -1.426 -33.098 16.520 1.00  12.23 0 A 1
ATOM   634 O O   . HIS A 1 168 ? -0.665 -32.836 15.579 1.00  13.39 0 A 1
ATOM   635 C CB  . HIS A 1 168 ? -2.467 -35.102 15.459 1.00  14.71 0 A 1
ATOM   636 C CG  . HIS A 1 168 ? -2.854 -36.544 15.565 1.00  17.35 0 A 1
ATOM   637 C CD2 . HIS A 1 168 ? -4.058 -37.156 15.456 1.00  18.69 0 A 1
ATOM   638 N ND1 . HIS A 1 168 ? -1.939 -37.540 15.829 1.00  20.07 0 A 1
ATOM   639 C CE1 . HIS A 1 168 ? -2.562 -38.706 15.877 1.00  20.77 0 A 1
ATOM   640 N NE2 . HIS A 1 168 ? -3.847 -38.500 15.651 1.00  18.76 0 A 1
ATOM   641 N N   . MET A 1 169 ? -1.868 -32.160 17.360 1.00  13.40 0 A 1
ATOM   642 C CA  . MET A 1 169 ? -1.685 -30.747 17.035 1.00  13.01 0 A 1
ATOM   643 C C   . MET A 1 169 ? -0.220 -30.327 17.003 1.00  12.09 0 A 1
ATOM   644 O O   . MET A 1 169 ?  0.124 -29.398 16.267 1.00  11.87 0 A 1
ATOM   645 C CB  . MET A 1 169 ? -2.440 -29.873 18.032 1.00  15.99 0 A 1
ATOM   646 C CG  . MET A 1 169 ? -3.736 -29.371 17.494 1.00  20.51 0 A 1
ATOM   647 S SD  . MET A 1 169 ? -4.536 -28.319 18.705 1.00  20.56 0 A 1
ATOM   648 C CE  . MET A 1 169 ? -6.246 -28.494 18.180 1.00  20.42 0 A 1
ATOM   649 N N   . THR A 1 170 ?  0.653 -30.973 17.779 1.00  13.97 0 A 1
ATOM   650 C CA  . THR A 1 170 ?  2.058 -30.557 17.746 1.00  13.37 0 A 1
ATOM   651 C C   . THR A 1 170 ?  2.834 -31.176 16.592 1.00  14.62 0 A 1
ATOM   652 O O   . THR A 1 170 ?  4.000 -30.812 16.379 1.00  14.77 0 A 1
ATOM   653 C CB  . THR A 1 170 ?  2.788 -30.878 19.064 1.00  14.67 0 A 1
ATOM   654 C CG2 . THR A 1 170 ?  2.195 -30.074 20.230 1.00  16.67 0 A 1
ATOM   655 O OG1 . THR A 1 170 ?  2.736 -32.286 19.354 1.00  14.73 0 A 1
ATOM   656 N N   . GLU A 1 171 ?  2.226 -32.081 15.833 1.00  13.11 0 A 1
ATOM   657 C CA  . GLU A 1 171 ?  2.900 -32.656 14.675 1.00  13.59 0 A 1
ATOM   658 C C   . GLU A 1 171 ?  2.810 -31.717 13.473 1.00  13.64 0 A 1
ATOM   659 O O   . GLU A 1 171 ?  1.732 -31.219 13.137 1.00  13.58 0 A 1
ATOM   660 C CB  . GLU A 1 171 ?  2.295 -34.014 14.326 1.00  15.00 0 A 1
ATOM   661 C CG  . GLU A 1 171 ?  2.999 -34.681 13.155 1.00  16.09 0 A 1
ATOM   662 C CD  . GLU A 1 171 ?  2.453 -36.060 12.860 1.00  18.73 0 A 1
ATOM   663 O OE1 . GLU A 1 171 ?  1.868 -36.680 13.775 1.00  20.16 0 A 1
ATOM   664 O OE2 . GLU A 1 171 ?  2.602 -36.518 11.707 1.00  21.50 -1 A 1
ATOM   665 N N   . VAL A 1 172 ?  3.942 -31.475 12.814 1.00  12.02 0 A 1
ATOM   666 C CA  . VAL A 1 172 ?  3.941 -30.564 11.672 1.00  10.58 0 A 1
ATOM   667 C C   . VAL A 1 172 ?  3.191 -31.215 10.511 1.00  10.78 0 A 1
ATOM   668 O O   . VAL A 1 172 ?  3.476 -32.366 10.145 1.00  12.69 0 A 1
ATOM   669 C CB  . VAL A 1 172 ?  5.386 -30.210 11.280 1.00  12.19 0 A 1
ATOM   670 C CG1 . VAL A 1 172 ?  5.428 -29.363 10.004 1.00  11.11 0 A 1
ATOM   671 C CG2 . VAL A 1 172 ?  6.096 -29.480 12.428 1.00  13.00 0 A 1
ATOM   672 N N   . VAL A 1 173 ?  2.247 -30.477  9.912 1.00   9.76 0 A 1
ATOM   673 C CA  . VAL A 1 173 ?  1.557 -30.951  8.710 1.00  11.07 0 A 1
ATOM   674 C C   . VAL A 1 173 ?  2.508 -30.795  7.535 1.00  12.26 0 A 1
ATOM   675 O O   . VAL A 1 173 ?  3.008 -29.694  7.280 1.00  11.20 0 A 1
ATOM   676 C CB  . VAL A 1 173 ?  0.253 -30.180  8.456 1.00  11.28 0 A 1
ATOM   677 C CG1 . VAL A 1 173 ? -0.415 -30.683  7.154 1.00  11.38 0 A 1
ATOM   678 C CG2 . VAL A 1 173 ? -0.700 -30.321  9.638 1.00   9.20 0 A 1
ATOM   679 N N   . ARG A 1 174 ?  2.763 -31.894  6.824 1.00  11.20 0 A 1
ATOM   680 C CA  . ARG A 1 174 ?  3.730 -31.913  5.732 1.00  11.78 0 A 1
ATOM   681 C C   . ARG A 1 174 ?  3.289 -32.941  4.700 1.00  12.52 0 A 1
ATOM   682 O O   . ARG A 1 174 ?  2.417 -33.775  4.961 1.00  13.60 0 A 1
ATOM   683 C CB  . ARG A 1 174 ?  5.139 -32.252  6.235 1.00  14.13 0 A 1
ATOM   684 C CG  . ARG A 1 174 ?  5.231 -33.644  6.849 1.00  16.81 0 A 1
ATOM   685 C CD  . ARG A 1 174 ?  6.671 -34.043  7.182 1.00  16.77 0 A 1
ATOM   686 N NE  . ARG A 1 174 ?  7.300 -33.100  8.099 1.00  20.08 0 A 1
ATOM   687 C CZ  . ARG A 1 174 ?  8.168 -32.167  7.722 1.00  20.30 0 A 1
ATOM   688 N NH1 . ARG A 1 174 ?  8.511 -32.066  6.442 1.00  22.08 1 A 1
ATOM   689 N NH2 . ARG A 1 174 ?  8.700 -31.345  8.623 1.00  18.21 0 A 1
ATOM   690 N N   . ARG A 1 175 ?  3.915 -32.889  3.521 1.00  11.57 0 A 1
ATOM   691 C CA  . ARG A 1 175 ?  3.590 -33.851  2.475 1.00  12.16 0 A 1
ATOM   692 C C   . ARG A 1 175 ?  4.159 -35.229  2.796 1.00  13.75 0 A 1
ATOM   693 O O   . ARG A 1 175 ?  5.148 -35.374  3.526 1.00  15.19 0 A 1
ATOM   694 C CB  . ARG A 1 175 ?  4.121 -33.385  1.115 1.00  12.69 0 A 1
ATOM   695 C CG  . ARG A 1 175 ?  3.394 -32.148  0.595 1.00  13.21 0 A 1
ATOM   696 C CD  . ARG A 1 175 ?  4.003 -31.711 -0.729 1.00  16.11 0 A 1
ATOM   697 N NE  . ARG A 1 175 ?  3.329 -32.326 -1.852 1.00  20.46 0 A 1
ATOM   698 C CZ  . ARG A 1 175 ?  3.782 -32.332 -3.098 1.00  15.76 0 A 1
ATOM   699 N NH1 . ARG A 1 175 ?  3.044 -32.893 -4.043 1.00  15.94 1 A 1
ATOM   700 N NH2 . ARG A 1 175 ?  4.970 -31.805 -3.399 1.00  15.47 0 A 1
ATOM   701 N N   . CYS A 1 176 ?  3.523 -36.246  2.211 1.00  14.36 0 A 1
ATOM   702 C CA  . CYS A 1 176 ?  3.839 -37.645  2.451 1.00  13.78 0 A 1
ATOM   703 C C   . CYS A 1 176 ?  5.128 -38.041  1.732 1.00  15.15 0 A 1
ATOM   704 O O   . CYS A 1 176 ?  5.669 -37.273  0.933 1.00  14.94 0 A 1
ATOM   705 C CB  . CYS A 1 176 ?  2.653 -38.502  2.007 1.00  15.76 0 A 1
ATOM   706 S SG  . CYS A 1 176 ?  2.523 -38.709  0.212 1.00  14.26 0 A 1
ATOM   707 N N   . PRO A 1 177 ?  5.655 -39.243  2.010 1.00  14.87 0 A 1
ATOM   708 C CA  . PRO A 1 177 ?  6.925 -39.652  1.377 1.00  16.95 0 A 1
ATOM   709 C C   . PRO A 1 177 ?  6.888 -39.677 -0.140 1.00  17.25 0 A 1
ATOM   710 O O   . PRO A 1 177 ?  7.887 -39.331 -0.785 1.00  19.91 0 A 1
ATOM   711 C CB  . PRO A 1 177 ?  7.157 -41.055  1.955 1.00  18.42 0 A 1
ATOM   712 C CG  . PRO A 1 177 ?  6.500 -40.991  3.303 1.00  17.30 0 A 1
ATOM   713 C CD  . PRO A 1 177 ?  5.250 -40.187  3.070 1.00  15.03 0 A 1
ATOM   714 N N   . HIS A 1 178 ?  5.778 -40.109 -0.739 1.00  16.95 0 A 1
ATOM   715 C CA  . HIS A 1 178 ?  5.710 -40.109 -2.192 1.00  18.33 0 A 1
ATOM   716 C C   . HIS A 1 178 ?  5.736 -38.688 -2.737 1.00  17.26 0 A 1
ATOM   717 O O   . HIS A 1 178 ?  6.541 -38.363 -3.621 1.00  19.96 0 A 1
ATOM   718 C CB  . HIS A 1 178 ?  4.452 -40.827 -2.672 1.00  17.49 0 A 1
ATOM   719 C CG  . HIS A 1 178 ?  4.140 -40.560 -4.107 1.00  19.89 0 A 1
ATOM   720 C CD2 . HIS A 1 178 ?  3.139 -39.860 -4.691 1.00  19.93 0 A 1
ATOM   721 N ND1 . HIS A 1 178 ?  4.941 -41.016 -5.133 1.00  20.94 0 A 1
ATOM   722 C CE1 . HIS A 1 178 ?  4.438 -40.618 -6.288 1.00  22.44 0 A 1
ATOM   723 N NE2 . HIS A 1 178 ?  3.346 -39.915 -6.047 1.00  21.33 0 A 1
ATOM   724 N N   . HIS A 1 179 ?  4.864 -37.823 -2.209 1.00  14.74 0 A 1
ATOM   725 C CA  . HIS A 1 179 ?  4.695 -36.509 -2.814 1.00  15.28 0 A 1
ATOM   726 C C   . HIS A 1 179 ?  5.881 -35.591 -2.544 1.00  16.41 0 A 1
ATOM   727 O O   . HIS A 1 179 ?  6.198 -34.747 -3.390 1.00  17.54 0 A 1
ATOM   728 C CB  . HIS A 1 179 ?  3.383 -35.880 -2.345 1.00  15.31 0 A 1
ATOM   729 C CG  . HIS A 1 179 ?  2.195 -36.372 -3.112 1.00  18.49 0 A 1
ATOM   730 C CD2 . HIS A 1 179 ?  1.957 -36.423 -4.445 1.00  19.97 0 A 1
ATOM   731 N ND1 . HIS A 1 179 ?  1.096 -36.936 -2.505 1.00  20.30 0 A 1
ATOM   732 C CE1 . HIS A 1 179 ?  0.223 -37.299 -3.427 1.00  19.47 0 A 1
ATOM   733 N NE2 . HIS A 1 179 ?  0.720 -36.995 -4.614 1.00  19.29 0 A 1
ATOM   734 N N   . GLU A 1 180 ?  6.571 -35.744 -1.407 1.00  16.42 0 A 1
ATOM   735 C CA  . GLU A 1 180 ?  7.750 -34.903 -1.203 1.00  18.72 0 A 1
ATOM   736 C C   . GLU A 1 180 ?  8.893 -35.264 -2.146 1.00  19.92 0 A 1
ATOM   737 O O   . GLU A 1 180 ?  9.830 -34.472 -2.290 1.00  21.63 0 A 1
ATOM   738 C CB  . GLU A 1 180 ?  8.235 -34.977  0.251 1.00  20.37 0 A 1
ATOM   739 C CG  . GLU A 1 180 ?  8.827 -36.312  0.656 1.00  22.29 0 A 1
ATOM   740 C CD  . GLU A 1 180 ?  9.305 -36.346  2.104 1.00  27.27 0 A 1
ATOM   741 O OE1 . GLU A 1 180 ?  9.419 -35.274  2.738 1.00  25.21 0 A 1
ATOM   742 O OE2 . GLU A 1 180 ?  9.575 -37.456  2.611 1.00  30.51 -1 A 1
ATOM   743 N N   . ARG A 1 181 ?  8.830 -36.422 -2.804 1.00  20.60 0 A 1
ATOM   744 C CA  . ARG A 1 181 ?  9.872 -36.871 -3.715 1.00  25.43 0 A 1
ATOM   745 C C   . ARG A 1 181 ?  9.462 -36.827 -5.176 1.00  26.14 0 A 1
ATOM   746 O O   . ARG A 1 181 ? 10.265 -37.212 -6.034 1.00  28.25 0 A 1
ATOM   747 C CB  . ARG A 1 181 ? 10.278 -38.313 -3.396 1.00  30.64 0 A 1
ATOM   748 C CG  . ARG A 1 181 ? 11.343 -38.461 -2.348 1.00  40.25 0 A 1
ATOM   749 C CD  . ARG A 1 181 ? 11.037 -39.651 -1.465 1.00  50.32 0 A 1
ATOM   750 N NE  . ARG A 1 181 ? 11.138 -39.324 -0.051 1.00  57.93 0 A 1
ATOM   751 C CZ  . ARG A 1 181 ? 10.715 -40.115  0.927 1.00  64.55 0 A 1
ATOM   752 N NH1 . ARG A 1 181 ? 10.135 -41.269  0.646 1.00  69.13 1 A 1
ATOM   753 N NH2 . ARG A 1 181 ? 10.863 -39.742  2.191 1.00  65.05 0 A 1
ATOM   754 N N   . CYS A 1 182 ?  8.239 -36.426 -5.493 1.00  24.73 0 A 1
ATOM   755 C CA  . CYS A 1 182 ?  7.728 -36.727 -6.822 1.00  29.72 0 A 1
ATOM   756 C C   . CYS A 1 182 ?  8.025 -35.646 -7.857 1.00  33.41 0 A 1
ATOM   757 O O   . CYS A 1 182 ?  7.648 -35.814 -9.021 1.00  32.27 0 A 1
ATOM   758 C CB  . CYS A 1 182 ?  6.218 -37.012 -6.752 1.00  29.47 0 A 1
ATOM   759 S SG  . CYS A 1 182 ?  5.191 -35.565 -6.615 1.00  28.44 0 A 1
ATOM   760 N N   . SER A 1 183 ?  8.707 -34.564 -7.484 1.00  35.62 0 A 1
ATOM   761 C CA  . SER A 1 183 ?  9.203 -33.593 -8.465 1.00  41.12 0 A 1
ATOM   762 C C   . SER A 1 183 ?  8.053 -32.943 -9.238 1.00  37.53 0 A 1
ATOM   763 O O   . SER A 1 183 ?  8.064 -32.854 -10.469 1.00  39.37 0 A 1
ATOM   764 C CB  . SER A 1 183 ? 10.204 -34.241 -9.429 1.00  49.33 0 A 1
ATOM   765 O OG  . SER A 1 183 ? 11.513 -34.276 -8.886 1.00  56.46 0 A 1
ATOM   766 N N   . ASP A 1 184 ?  7.033 -32.511 -8.501 1.00  29.58 0 A 1
ATOM   767 C CA  . ASP A 1 184 ?  5.925 -31.741 -9.051 1.00  26.81 0 A 1
ATOM   768 C C   . ASP A 1 184 ?  6.048 -30.268 -8.669 1.00  24.89 0 A 1
ATOM   769 O O   . ASP A 1 184 ?  5.048 -29.555 -8.557 1.00  23.21 0 A 1
ATOM   770 C CB  . ASP A 1 184 ?  4.592 -32.314 -8.575 1.00  24.83 0 A 1
ATOM   771 C CG  . ASP A 1 184 ?  4.437 -32.245 -7.064 1.00  24.60 0 A 1
ATOM   772 O OD1 . ASP A 1 184 ?  5.388 -31.813 -6.380 1.00  22.22 0 A 1
ATOM   773 O OD2 . ASP A 1 184 ?  3.369 -32.635 -6.561 1.00  25.59 -1 A 1
ATOM   774 N N   . SER A 1 185 ?  7.277 -29.821 -8.432 1.00  28.67 0 A 1
ATOM   775 C CA  . SER A 1 185 ?  7.538 -28.451 -8.023 1.00  30.03 0 A 1
ATOM   776 C C   . SER A 1 185 ?  7.093 -27.464 -9.095 1.00  26.42 0 A 1
ATOM   777 O O   . SER A 1 185 ?  7.190 -27.728 -10.296 1.00  27.51 0 A 1
ATOM   778 C CB  . SER A 1 185 ?  9.032 -28.265 -7.744 1.00  36.64 0 A 1
ATOM   779 O OG  . SER A 1 185 ?  9.451 -26.950 -8.047 1.00  42.13 0 A 1
ATOM   780 N N   . ASP A 1 186 ?  6.596 -26.315 -8.645 1.00  23.73 0 A 1
ATOM   781 C CA  . ASP A 1 186 ?  6.353 -25.189 -9.534 1.00  21.82 0 A 1
ATOM   782 C C   . ASP A 1 186 ?  7.560 -24.263 -9.632 1.00  23.16 0 A 1
ATOM   783 O O   . ASP A 1 186 ?  7.459 -23.190 -10.235 1.00  25.29 0 A 1
ATOM   784 C CB  . ASP A 1 186 ?  5.111 -24.400 -9.084 1.00  22.76 0 A 1
ATOM   785 C CG  . ASP A 1 186 ?  5.241 -23.818 -7.676 1.00  23.49 0 A 1
ATOM   786 O OD1 . ASP A 1 186 ?  6.291 -24.004 -7.022 1.00  19.53 0 A 1
ATOM   787 O OD2 . ASP A 1 186 ?  4.273 -23.167 -7.217 1.00  25.98 -1 A 1
ATOM   788 N N   . GLY A 1 187 ?  8.695 -24.658 -9.061 1.00  20.30 0 A 1
ATOM   789 C CA  . GLY A 1 187 ?  9.877 -23.824 -9.047 1.00  22.74 0 A 1
ATOM   790 C C   . GLY A 1 187 ?  9.974 -22.872 -7.871 1.00  22.00 0 A 1
ATOM   791 O O   . GLY A 1 187 ? 11.049 -22.292 -7.652 1.00  23.87 0 A 1
ATOM   792 N N   . LEU A 1 188 ?  8.895 -22.690 -7.112 1.00  19.59 0 A 1
ATOM   793 C CA  . LEU A 1 188 ?  8.884 -21.818 -5.941 1.00  16.35 0 A 1
ATOM   794 C C   . LEU A 1 188 ?  8.682 -22.577 -4.639 1.00  16.55 0 A 1
ATOM   795 O O   . LEU A 1 188 ?  9.402 -22.344 -3.661 1.00  16.18 0 A 1
ATOM   796 C CB  . LEU A 1 188 ?  7.783 -20.756 -6.089 1.00  14.84 0 A 1
ATOM   797 C CG  . LEU A 1 188 ?  7.820 -19.922 -7.373 1.00  16.07 0 A 1
ATOM   798 C CD1 . LEU A 1 188 ?  6.639 -18.960 -7.454 1.00  19.48 0 A 1
ATOM   799 C CD2 . LEU A 1 188 ?  9.142 -19.159 -7.488 1.00  19.12 0 A 1
ATOM   800 N N   . ALA A 1 189 ?  7.715 -23.490 -4.602 1.00  15.14 0 A 1
ATOM   801 C CA  . ALA A 1 189 ?  7.320 -24.116 -3.347 1.00  15.31 0 A 1
ATOM   802 C C   . ALA A 1 189 ?  8.319 -25.194 -2.936 1.00  13.53 0 A 1
ATOM   803 O O   . ALA A 1 189 ?  8.762 -25.989 -3.774 1.00  15.20 0 A 1
ATOM   804 C CB  . ALA A 1 189 ?  5.934 -24.741 -3.474 1.00  15.28 0 A 1
ATOM   805 N N   . PRO A 1 190 ?  8.673 -25.254 -1.655 1.00  14.46 0 A 1
ATOM   806 C CA  . PRO A 1 190 ?  9.473 -26.379 -1.164 1.00  14.73 0 A 1
ATOM   807 C C   . PRO A 1 190 ?  8.707 -27.672 -1.356 1.00  13.56 0 A 1
ATOM   808 O O   . PRO A 1 190 ?  7.480 -27.696 -1.191 1.00  13.11 0 A 1
ATOM   809 C CB  . PRO A 1 190 ?  9.659 -26.064  0.329 1.00  16.04 0 A 1
ATOM   810 C CG  . PRO A 1 190 ?  9.415 -24.588  0.449 1.00  16.03 0 A 1
ATOM   811 C CD  . PRO A 1 190 ?  8.348 -24.298 -0.583 1.00  15.24 0 A 1
ATOM   812 N N   . PRO A 1 191 ?  9.387 -28.763 -1.709 1.00  13.96 0 A 1
ATOM   813 C CA  . PRO A 1 191 ?  8.661 -30.006 -2.025 1.00  14.40 0 A 1
ATOM   814 C C   . PRO A 1 191 ?  7.927 -30.602 -0.842 1.00  14.28 0 A 1
ATOM   815 O O   . PRO A 1 191 ?  7.021 -31.421 -1.051 1.00  15.43 0 A 1
ATOM   816 C CB  . PRO A 1 191 ?  9.765 -30.949 -2.536 1.00  17.76 0 A 1
ATOM   817 C CG  . PRO A 1 191 ? 11.060 -30.312 -2.159 1.00  20.40 0 A 1
ATOM   818 C CD  . PRO A 1 191 ? 10.824 -28.841 -2.016 1.00  17.03 0 A 1
ATOM   819 N N   . GLN A 1 192 ?  8.276 -30.223  0.390 1.00  14.71 0 A 1
ATOM   820 C CA  A GLN A 1 192 ?  7.597 -30.760  1.566 0.49  15.20 0 A 1
ATOM   821 C CA  B GLN A 1 192 ?  7.604 -30.752  1.568 0.51  15.25 0 A 1
ATOM   822 C C   . GLN A 1 192 ?  6.317 -30.015  1.921 1.00  13.39 0 A 1
ATOM   823 O O   . GLN A 1 192 ?  5.545 -30.524  2.739 1.00  13.16 0 A 1
ATOM   824 C CB  A GLN A 1 192 ?  8.507 -30.724  2.800 0.49  16.89 0 A 1
ATOM   825 C CB  B GLN A 1 192 ?  8.553 -30.698  2.764 0.51  17.15 0 A 1
ATOM   826 C CG  A GLN A 1 192 ?  9.723 -31.632  2.776 0.49  18.78 0 A 1
ATOM   827 C CG  B GLN A 1 192 ?  9.903 -31.330  2.489 0.51  19.85 0 A 1
ATOM   828 C CD  A GLN A 1 192 ? 10.639 -31.367  3.964 0.49  18.89 0 A 1
ATOM   829 C CD  B GLN A 1 192 ? 10.915 -30.399  1.800 0.51  26.43 0 A 1
ATOM   830 N NE2 A GLN A 1 192 ? 11.888 -31.795  3.855 0.49  20.44 0 A 1
ATOM   831 N NE2 B GLN A 1 192 ? 12.102 -30.942  1.577 0.51  36.96 0 A 1
ATOM   832 O OE1 A GLN A 1 192 ? 10.228 -30.764  4.961 0.49  19.73 0 A 1
ATOM   833 O OE1 B GLN A 1 192 ? 10.643 -29.221  1.468 0.51  11.98 0 A 1
ATOM   834 N N   . HIS A 1 193 ?  6.069 -28.835  1.342 1.00  12.59 0 A 1
ATOM   835 C CA  . HIS A 1 193 ?  4.960 -27.994  1.798 1.00  10.39 0 A 1
ATOM   836 C C   . HIS A 1 193 ?  3.622 -28.452  1.237 1.00  10.03 0 A 1
ATOM   837 O O   . HIS A 1 193 ?  3.469 -28.608  0.025 1.00  12.68 0 A 1
ATOM   838 C CB  . HIS A 1 193 ?  5.180 -26.530  1.401 1.00  10.87 0 A 1
ATOM   839 C CG  . HIS A 1 193 ?  6.109 -25.792  2.312 1.00  12.72 0 A 1
ATOM   840 C CD2 . HIS A 1 193 ?  7.234 -26.193  2.951 1.00  13.15 0 A 1
ATOM   841 N ND1 . HIS A 1 193 ?  5.926 -24.467  2.651 1.00  11.87 0 A 1
ATOM   842 C CE1 . HIS A 1 193 ?  6.902 -24.085  3.457 1.00  12.00 0 A 1
ATOM   843 N NE2 . HIS A 1 193 ?  7.702 -25.116  3.661 1.00  13.58 0 A 1
ATOM   844 N N   . LEU A 1 194 ?  2.638 -28.607  2.126 1.00  10.14 0 A 1
ATOM   845 C CA  . LEU A 1 194 ?  1.289 -28.976  1.699 1.00  10.34 0 A 1
ATOM   846 C C   . LEU A 1 194 ?  0.601 -27.857  0.921 1.00  11.01 0 A 1
ATOM   847 O O   . LEU A 1 194 ? -0.034 -28.118 -0.108 1.00  11.28 0 A 1
ATOM   848 C CB  . LEU A 1 194 ?  0.440 -29.363  2.913 1.00  10.03 0 A 1
ATOM   849 C CG  . LEU A 1 194 ? -1.022 -29.685  2.580 1.00  11.26 0 A 1
ATOM   850 C CD1 . LEU A 1 194 ? -1.078 -31.012  1.815 1.00  12.66 0 A 1
ATOM   851 C CD2 . LEU A 1 194 ? -1.887 -29.745  3.835 1.00  11.27 0 A 1
ATOM   852 N N   . ILE A 1 195 ?  0.694 -26.611  1.398 1.00  10.83 0 A 1
ATOM   853 C CA  . ILE A 1 195 ? -0.063 -25.497  0.825 1.00   9.61 0 A 1
ATOM   854 C C   . ILE A 1 195 ?  0.837 -24.668 -0.083 1.00  10.65 0 A 1
ATOM   855 O O   . ILE A 1 195 ?  1.900 -24.196  0.345 1.00  11.54 0 A 1
ATOM   856 C CB  . ILE A 1 195 ? -0.668 -24.607  1.925 1.00   9.74 0 A 1
ATOM   857 C CG1 . ILE A 1 195 ? -1.494 -25.441  2.903 1.00  10.55 0 A 1
ATOM   858 C CG2 . ILE A 1 195 ? -1.539 -23.517  1.288 1.00  10.29 0 A 1
ATOM   859 C CD1 . ILE A 1 195 ? -2.124 -24.600  4.035 1.00  12.14 0 A 1
ATOM   860 N N   . ARG A 1 196 ?  0.394 -24.460 -1.324 1.00  10.39 0 A 1
ATOM   861 C CA  . ARG A 1 196 ?  1.047 -23.557 -2.265 1.00  10.55 0 A 1
ATOM   862 C C   . ARG A 1 196 ?  0.094 -22.427 -2.624 1.00  12.91 0 A 1
ATOM   863 O O   . ARG A 1 196 ? -1.121 -22.554 -2.472 1.00  12.17 0 A 1
ATOM   864 C CB  . ARG A 1 196 ?  1.452 -24.283 -3.552 1.00  12.99 0 A 1
ATOM   865 C CG  . ARG A 1 196 ?  2.392 -25.452 -3.332 1.00  13.79 0 A 1
ATOM   866 C CD  . ARG A 1 196 ?  2.809 -26.044 -4.675 1.00  14.39 0 A 1
ATOM   867 N NE  . ARG A 1 196 ?  3.663 -27.217 -4.497 1.00  13.84 0 A 1
ATOM   868 C CZ  . ARG A 1 196 ?  4.066 -28.004 -5.487 1.00  13.63 0 A 1
ATOM   869 N NH1 . ARG A 1 196 ?  3.690 -27.751 -6.738 1.00  15.16 1 A 1
ATOM   870 N NH2 . ARG A 1 196 ?  4.847 -29.051 -5.226 1.00  14.90 0 A 1
ATOM   871 N N   . VAL A 1 197 ?  0.656 -21.326 -3.121 1.00  11.47 0 A 1
ATOM   872 C CA  . VAL A 1 197 ? -0.116 -20.264 -3.764 1.00  12.91 0 A 1
ATOM   873 C C   . VAL A 1 197 ?  0.178 -20.307 -5.253 1.00  15.82 0 A 1
ATOM   874 O O   . VAL A 1 197 ?  1.347 -20.285 -5.667 1.00  16.44 0 A 1
ATOM   875 C CB  . VAL A 1 197 ?  0.207 -18.878 -3.181 1.00  12.81 0 A 1
ATOM   876 C CG1 . VAL A 1 197 ? -0.385 -17.766 -4.074 1.00  13.85 0 A 1
ATOM   877 C CG2 . VAL A 1 197 ? -0.342 -18.759 -1.775 1.00  12.24 0 A 1
ATOM   878 N N   . GLU A 1 198 ? -0.882 -20.385 -6.054 1.00  13.87 0 A 1
ATOM   879 C CA  . GLU A 1 198 ? -0.784 -20.407 -7.505 1.00  17.41 0 A 1
ATOM   880 C C   . GLU A 1 198 ? -0.927 -18.993 -8.053 1.00  16.54 0 A 1
ATOM   881 O O   . GLU A 1 198 ? -1.676 -18.177 -7.506 1.00  16.52 0 A 1
ATOM   882 C CB  . GLU A 1 198 ? -1.883 -21.320 -8.063 1.00  24.74 0 A 1
ATOM   883 C CG  . GLU A 1 198 ? -2.078 -21.314 -9.563 1.00  37.50 0 A 1
ATOM   884 C CD  . GLU A 1 198 ? -3.135 -22.320 -9.997 1.00  51.46 0 A 1
ATOM   885 O OE1 . GLU A 1 198 ? -3.948 -22.738 -9.140 1.00  62.51 0 A 1
ATOM   886 O OE2 . GLU A 1 198 ? -3.160 -22.687 -11.194 1.00  56.53 -1 A 1
ATOM   887 N N   . GLY A 1 199 ? -0.189 -18.700 -9.124 1.00  15.17 0 A 1
ATOM   888 C CA  . GLY A 1 199 ? -0.427 -17.475 -9.868 1.00  16.54 0 A 1
ATOM   889 C C   . GLY A 1 199 ?  0.023 -16.197 -9.195 1.00  18.16 0 A 1
ATOM   890 O O   . GLY A 1 199 ? -0.535 -15.127 -9.474 1.00  18.18 0 A 1
ATOM   891 N N   . ASN A 1 200 ?  1.037 -16.262 -8.334 1.00  16.03 0 A 1
ATOM   892 C CA  . ASN A 1 200 ?  1.543 -15.057 -7.677 1.00  15.07 0 A 1
ATOM   893 C C   . ASN A 1 200 ?  3.053 -15.193 -7.512 1.00  15.04 0 A 1
ATOM   894 O O   . ASN A 1 200 ?  3.528 -15.896 -6.613 1.00  15.47 0 A 1
ATOM   895 C CB  . ASN A 1 200 ?  0.850 -14.838 -6.339 1.00  14.08 0 A 1
ATOM   896 C CG  . ASN A 1 200 ?  1.163 -13.476 -5.746 1.00  15.67 0 A 1
ATOM   897 N ND2 . ASN A 1 200 ?  0.305 -13.010 -4.845 1.00  14.80 0 A 1
ATOM   898 O OD1 . ASN A 1 200 ?  2.159 -12.842 -6.112 1.00  16.84 0 A 1
ATOM   899 N N   . LEU A 1 201 ?  3.802 -14.495 -8.367 1.00  15.79 0 A 1
ATOM   900 C CA  . LEU A 1 201 ?  5.255 -14.566 -8.306 1.00  17.23 0 A 1
ATOM   901 C C   . LEU A 1 201 ?  5.832 -13.907 -7.060 1.00  18.15 0 A 1
ATOM   902 O O   . LEU A 1 201 ?  7.037 -14.038 -6.817 1.00  19.14 0 A 1
ATOM   903 C CB  . LEU A 1 201 ?  5.862 -13.918 -9.553 1.00  20.98 0 A 1
ATOM   904 C CG  . LEU A 1 201 ?  6.473 -14.847 -10.598 1.00  27.00 0 A 1
ATOM   905 C CD1 . LEU A 1 201 ?  7.183 -14.017 -11.659 1.00  27.31 0 A 1
ATOM   906 C CD2 . LEU A 1 201 ?  7.432 -15.847 -9.964 1.00  26.83 0 A 1
ATOM   907 N N   . ARG A 1 202 ?  5.022 -13.191 -6.279 1.00  16.08 0 A 1
ATOM   908 C CA  . ARG A 1 202 ?  5.509 -12.529 -5.076 1.00  14.53 0 A 1
ATOM   909 C C   . ARG A 1 202 ?  5.447 -13.435 -3.848 1.00  15.62 0 A 1
ATOM   910 O O   . ARG A 1 202 ?  5.757 -12.981 -2.747 1.00  16.00 0 A 1
ATOM   911 C CB  . ARG A 1 202 ?  4.716 -11.240 -4.823 1.00  16.25 0 A 1
ATOM   912 C CG  . ARG A 1 202 ?  4.776 -10.263 -5.998 1.00  22.00 0 A 1
ATOM   913 C CD  . ARG A 1 202 ?  3.660 -9.211 -5.953 1.00  25.69 0 A 1
ATOM   914 N NE  . ARG A 1 202 ?  3.712 -8.369 -7.145 1.00  31.98 0 A 1
ATOM   915 C CZ  . ARG A 1 202 ?  2.719 -7.594 -7.574 1.00  38.72 0 A 1
ATOM   916 N NH1 . ARG A 1 202 ?  2.876 -6.868 -8.676 1.00  40.50 1 A 1
ATOM   917 N NH2 . ARG A 1 202 ?  1.574 -7.544 -6.908 1.00  38.89 0 A 1
ATOM   918 N N   . VAL A 1 203 ?  5.087 -14.707 -4.030 1.00  12.32 0 A 1
ATOM   919 C CA  . VAL A 1 203 ?  4.902 -15.638 -2.916 1.00  11.57 0 A 1
ATOM   920 C C   . VAL A 1 203 ?  6.223 -15.915 -2.198 1.00  11.67 0 A 1
ATOM   921 O O   . VAL A 1 203 ?  7.301 -15.914 -2.802 1.00  13.41 0 A 1
ATOM   922 C CB  . VAL A 1 203 ?  4.276 -16.941 -3.446 1.00  13.16 0 A 1
ATOM   923 C CG1 . VAL A 1 203 ?  5.242 -17.671 -4.398 1.00  13.38 0 A 1
ATOM   924 C CG2 . VAL A 1 203 ?  3.892 -17.840 -2.309 1.00  12.46 0 A 1
ATOM   925 N N   . GLU A 1 204 ?  6.132 -16.184 -0.896 1.00  11.76 0 A 1
ATOM   926 C CA  . GLU A 1 204 ?  7.282 -16.501 -0.055 1.00  12.22 0 A 1
ATOM   927 C C   . GLU A 1 204 ?  6.921 -17.693  0.818 1.00  11.50 0 A 1
ATOM   928 O O   . GLU A 1 204 ?  5.824 -17.742  1.377 1.00  12.72 0 A 1
ATOM   929 C CB  . GLU A 1 204 ?  7.671 -15.285  0.809 1.00  14.07 0 A 1
ATOM   930 C CG  . GLU A 1 204 ?  8.628 -15.561  1.971 1.00  14.66 0 A 1
ATOM   931 C CD  . GLU A 1 204 ?  8.824 -14.335  2.872 1.00  16.73 0 A 1
ATOM   932 O OE1 . GLU A 1 204 ?  8.842 -13.196  2.346 1.00  17.11 0 A 1
ATOM   933 O OE2 . GLU A 1 204 ?  8.944 -14.508  4.109 1.00  15.34 -1 A 1
ATOM   934 N N   . TYR A 1 205 ?  7.836 -18.656  0.933 1.00  11.42 0 A 1
ATOM   935 C CA  . TYR A 1 205 ?  7.603 -19.860  1.722 1.00  11.64 0 A 1
ATOM   936 C C   . TYR A 1 205 ?  8.552 -19.878  2.911 1.00  13.17 0 A 1
ATOM   937 O O   . TYR A 1 205 ?  9.732 -19.519  2.781 1.00  14.61 0 A 1
ATOM   938 C CB  . TYR A 1 205 ?  7.810 -21.125  0.875 1.00  11.03 0 A 1
ATOM   939 C CG  . TYR A 1 205 ?  6.744 -21.326 -0.167 1.00  10.37 0 A 1
ATOM   940 C CD1 . TYR A 1 205 ?  6.853 -20.745 -1.428 1.00  10.97 0 A 1
ATOM   941 C CD2 . TYR A 1 205 ?  5.610 -22.083  0.116 1.00  11.98 0 A 1
ATOM   942 C CE1 . TYR A 1 205 ?  5.862 -20.920 -2.380 1.00  10.65 0 A 1
ATOM   943 C CE2 . TYR A 1 205 ?  4.615 -22.273 -0.833 1.00  11.62 0 A 1
ATOM   944 C CZ  . TYR A 1 205 ?  4.746 -21.689 -2.075 1.00  11.10 0 A 1
ATOM   945 O OH  . TYR A 1 205 ?  3.744 -21.868 -3.007 1.00  11.88 0 A 1
ATOM   946 N N   . LEU A 1 206 ?  8.042 -20.308  4.067 1.00  11.99 0 A 1
ATOM   947 C CA  . LEU A 1 206 ?  8.822 -20.314  5.300 1.00  11.83 0 A 1
ATOM   948 C C   . LEU A 1 206 ?  8.825 -21.699  5.938 1.00  11.24 0 A 1
ATOM   949 O O   . LEU A 1 206 ?  7.761 -22.301  6.125 1.00  11.65 0 A 1
ATOM   950 C CB  . LEU A 1 206 ?  8.264 -19.297  6.310 1.00  11.26 0 A 1
ATOM   951 C CG  . LEU A 1 206 ?  8.960 -19.291  7.674 1.00  12.20 0 A 1
ATOM   952 C CD1 . LEU A 1 206 ? 10.406 -18.819  7.521 1.00  13.70 0 A 1
ATOM   953 C CD2 . LEU A 1 206 ?  8.215 -18.383  8.664 1.00  12.62 0 A 1
ATOM   954 N N   . ASP A 1 207 ? 10.025 -22.189  6.266 1.00  11.12 0 A 1
ATOM   955 C CA  . ASP A 1 207 ? 10.242 -23.248  7.257 1.00  13.18 0 A 1
ATOM   956 C C   . ASP A 1 207 ? 10.660 -22.535  8.536 1.00  13.96 0 A 1
ATOM   957 O O   . ASP A 1 207 ? 11.776 -22.009  8.610 1.00  14.14 0 A 1
ATOM   958 C CB  . ASP A 1 207 ? 11.368 -24.208  6.856 1.00  15.20 0 A 1
ATOM   959 C CG  . ASP A 1 207 ? 11.031 -25.125  5.683 1.00  17.77 0 A 1
ATOM   960 O OD1 . ASP A 1 207 ?  9.857 -25.297  5.305 1.00  17.05 0 A 1
ATOM   961 O OD2 . ASP A 1 207 ? 11.997 -25.706  5.149 1.00  20.37 -1 A 1
ATOM   962 N N   . ASP A 1 208 ?  9.786 -22.506  9.541 1.00  12.77 0 A 1
ATOM   963 C CA  . ASP A 1 208 ? 10.094 -21.738 10.745 1.00  13.71 0 A 1
ATOM   964 C C   . ASP A 1 208 ? 11.247 -22.395 11.505 1.00  16.00 0 A 1
ATOM   965 O O   . ASP A 1 208 ? 11.178 -23.579 11.842 1.00  14.46 0 A 1
ATOM   966 C CB  . ASP A 1 208 ?  8.852 -21.622 11.628 1.00  15.20 0 A 1
ATOM   967 C CG  . ASP A 1 208 ?  9.020 -20.592 12.750 1.00  16.82 0 A 1
ATOM   968 O OD1 . ASP A 1 208 ?  9.901 -20.772 13.617 1.00  17.80 0 A 1
ATOM   969 O OD2 . ASP A 1 208 ?  8.268 -19.593 12.758 1.00  19.55 -1 A 1
ATOM   970 N N   . ARG A 1 209 ? 12.312 -21.634 11.779 1.00  16.69 0 A 1
ATOM   971 C CA  . ARG A 1 209 ? 13.502 -22.255 12.357 1.00  19.78 0 A 1
ATOM   972 C C   . ARG A 1 209 ? 13.280 -22.698 13.796 1.00  19.61 0 A 1
ATOM   973 O O   . ARG A 1 209 ? 13.973 -23.607 14.265 1.00  22.92 0 A 1
ATOM   974 C CB  . ARG A 1 209 ? 14.709 -21.308 12.269 1.00  24.52 0 A 1
ATOM   975 C CG  . ARG A 1 209 ? 14.692 -20.149 13.241 1.00  29.88 0 A 1
ATOM   976 C CD  . ARG A 1 209 ? 15.986 -19.335 13.152 1.00  35.88 0 A 1
ATOM   977 N NE  . ARG A 1 209 ? 17.167 -20.142 13.453 1.00  40.55 0 A 1
ATOM   978 C CZ  . ARG A 1 209 ? 18.409 -19.669 13.488 1.00  43.68 0 A 1
ATOM   979 N N   . ASN A 1 210 ? 12.297 -22.124 14.485 1.00  19.60 0 A 1
ATOM   980 C CA  . ASN A 1 210 ? 12.005 -22.473 15.868 1.00  21.02 0 A 1
ATOM   981 C C   . ASN A 1 210 ? 10.846 -23.450 16.014 1.00  19.09 0 A 1
ATOM   982 O O   . ASN A 1 210 ? 10.938 -24.396 16.805 1.00  21.63 0 A 1
ATOM   983 C CB  . ASN A 1 210 ? 11.697 -21.203 16.661 1.00  21.72 0 A 1
ATOM   984 C CG  . ASN A 1 210 ? 12.846 -20.220 16.627 1.00  26.32 0 A 1
ATOM   985 N ND2 . ASN A 1 210 ? 14.030 -20.700 16.958 1.00  27.01 0 A 1
ATOM   986 O OD1 . ASN A 1 210 ? 12.676 -19.051 16.283 1.00  30.85 0 A 1
ATOM   987 N N   . THR A 1 211 ?  9.744 -23.233 15.294 1.00  15.84 0 A 1
ATOM   988 C CA  . THR A 1 211 ?  8.572 -24.087 15.455 1.00  15.71 0 A 1
ATOM   989 C C   . THR A 1 211 ?  8.540 -25.251 14.479 1.00  15.69 0 A 1
ATOM   990 O O   . THR A 1 211 ?  7.748 -26.176 14.685 1.00  15.19 0 A 1
ATOM   991 C CB  . THR A 1 211 ?  7.275 -23.284 15.279 1.00  16.61 0 A 1
ATOM   992 C CG2 . THR A 1 211 ?  7.323 -21.993 16.064 1.00  16.02 0 A 1
ATOM   993 O OG1 . THR A 1 211 ?  7.085 -22.984 13.891 1.00  16.01 0 A 1
ATOM   994 N N   . PHE A 1 212 ?  9.355 -25.214 13.424 1.00  14.51 0 A 1
ATOM   995 C CA  . PHE A 1 212 ?  9.448 -26.216 12.358 1.00  13.23 0 A 1
ATOM   996 C C   . PHE A 1 212 ?  8.237 -26.207 11.434 1.00  14.74 0 A 1
ATOM   997 O O   . PHE A 1 212 ?  8.167 -27.035 10.518 1.00  15.64 0 A 1
ATOM   998 C CB  . PHE A 1 212 ?  9.639 -27.646 12.895 1.00  14.62 0 A 1
ATOM   999 C CG  . PHE A 1 212 ? 10.732 -27.779 13.919 1.00  18.50 0 A 1
ATOM   1000 C CD1 . PHE A 1 212 ? 11.866 -26.981 13.866 1.00  20.74 0 A 1
ATOM   1001 C CD2 . PHE A 1 212 ? 10.623 -28.716 14.939 1.00  18.55 0 A 1
ATOM   1002 C CE1 . PHE A 1 212 ? 12.873 -27.118 14.817 1.00  22.49 0 A 1
ATOM   1003 C CE2 . PHE A 1 212 ? 11.628 -28.862 15.886 1.00  20.00 0 A 1
ATOM   1004 C CZ  . PHE A 1 212 ? 12.750 -28.058 15.823 1.00  22.38 0 A 1
ATOM   1005 N N   . ARG A 1 213 ?  7.293 -25.293 11.621 1.00  13.40 0 A 1
ATOM   1006 C CA  . ARG A 1 213 ?  6.090 -25.304 10.806 1.00  13.40 0 A 1
ATOM   1007 C C   . ARG A 1 213 ?  6.313 -24.655  9.445 1.00  12.33 0 A 1
ATOM   1008 O O   . ARG A 1 213 ?  7.142 -23.755  9.284 1.00  12.41 0 A 1
ATOM   1009 C CB  . ARG A 1 213 ?  4.970 -24.608 11.553 1.00  16.01 0 A 1
ATOM   1010 C CG  . ARG A 1 213 ?  4.692 -25.375 12.822 1.00  18.58 0 A 1
ATOM   1011 C CD  . ARG A 1 213 ?  3.271 -25.326 13.187 1.00  16.91 0 A 1
ATOM   1012 N NE  . ARG A 1 213 ?  3.021 -25.871 14.512 1.00  14.39 0 A 1
ATOM   1013 C CZ  . ARG A 1 213 ?  2.319 -26.976 14.715 1.00  13.66 0 A 1
ATOM   1014 N NH1 . ARG A 1 213 ?  1.839 -27.645 13.658 1.00  13.09 1 A 1
ATOM   1015 N NH2 . ARG A 1 213 ?  2.085 -27.396 15.958 1.00  13.04 0 A 1
ATOM   1016 N N   . HIS A 1 214 ?  5.556 -25.133  8.461 1.00  11.94 0 A 1
ATOM   1017 C CA  . HIS A 1 214 ?  5.584 -24.598  7.109 1.00  10.60 0 A 1
ATOM   1018 C C   . HIS A 1 214 ?  4.493 -23.549  6.940 1.00   9.77 0 A 1
ATOM   1019 O O   . HIS A 1 214 ?  3.392 -23.702  7.471 1.00  10.85 0 A 1
ATOM   1020 C CB  . HIS A 1 214 ?  5.346 -25.711  6.084 1.00   9.73 0 A 1
ATOM   1021 C CG  . HIS A 1 214 ?  6.301 -26.855  6.186 1.00  11.20 0 A 1
ATOM   1022 C CD2 . HIS A 1 214 ?  7.494 -26.977  6.815 1.00  12.81 0 A 1
ATOM   1023 N ND1 . HIS A 1 214 ?  6.068 -28.065  5.565 1.00  12.87 0 A 1
ATOM   1024 C CE1 . HIS A 1 214 ?  7.074 -28.886  5.812 1.00  13.56 0 A 1
ATOM   1025 N NE2 . HIS A 1 214 ?  7.953 -28.252  6.569 1.00  13.01 0 A 1
ATOM   1026 N N   . SER A 1 215 ?  4.782 -22.502  6.168 1.00  10.17 0 A 1
ATOM   1027 C CA  . SER A 1 215 ?  3.726 -21.556  5.826 1.00  10.24 0 A 1
ATOM   1028 C C   . SER A 1 215 ?  4.054 -20.884  4.503 1.00  11.36 0 A 1
ATOM   1029 O O   . SER A 1 215 ?  5.189 -20.936  4.019 1.00  10.41 0 A 1
ATOM   1030 C CB  . SER A 1 215 ?  3.532 -20.512  6.940 1.00  11.18 0 A 1
ATOM   1031 O OG  . SER A 1 215 ?  4.720 -19.764  7.148 1.00  11.39 0 A 1
ATOM   1032 N N   . VAL A 1 216 ?  3.034 -20.265  3.906 1.00   9.54 0 A 1
ATOM   1033 C CA  . VAL A 1 216 ?  3.174 -19.582  2.626 1.00   9.39 0 A 1
ATOM   1034 C C   . VAL A 1 216 ?  2.526 -18.213  2.775 1.00   9.72 0 A 1
ATOM   1035 O O   . VAL A 1 216 ?  1.435 -18.103  3.349 1.00  10.23 0 A 1
ATOM   1036 C CB  . VAL A 1 216 ?  2.550 -20.401  1.471 1.00  11.93 0 A 1
ATOM   1037 C CG1 . VAL A 1 216 ?  1.070 -20.796  1.752 1.00  11.79 0 A 1
ATOM   1038 C CG2 . VAL A 1 216 ?  2.681 -19.666  0.167 1.00  12.83 0 A 1
ATOM   1039 N N   . VAL A 1 217 ?  3.222 -17.164  2.327 1.00  10.89 0 A 1
ATOM   1040 C CA  . VAL A 1 217 ?  2.783 -15.792  2.585 1.00  11.59 0 A 1
ATOM   1041 C C   . VAL A 1 217 ?  2.849 -14.975  1.295 1.00  13.95 0 A 1
ATOM   1042 O O   . VAL A 1 217 ?  3.773 -15.143  0.492 1.00  14.85 0 A 1
ATOM   1043 C CB  . VAL A 1 217 ?  3.616 -15.144  3.725 1.00  14.12 0 A 1
ATOM   1044 C CG1 . VAL A 1 217 ?  5.116 -15.127  3.408 1.00  16.17 0 A 1
ATOM   1045 C CG2 . VAL A 1 217 ?  3.111 -13.737  4.049 1.00  14.61 0 A 1
ATOM   1046 N N   . VAL A 1 218 ?  1.864 -14.096  1.094 1.00  12.86 0 A 1
ATOM   1047 C CA  . VAL A 1 218 ?  1.845 -13.178 -0.049 1.00  14.20 0 A 1
ATOM   1048 C C   . VAL A 1 218 ?  1.576 -11.772  0.459 1.00  13.26 0 A 1
ATOM   1049 O O   . VAL A 1 218 ?  0.998 -11.589  1.541 1.00  12.40 0 A 1
ATOM   1050 C CB  . VAL A 1 218 ?  0.777 -13.579 -1.099 1.00  14.65 0 A 1
ATOM   1051 C CG1 . VAL A 1 218 ?  1.143 -14.903 -1.788 1.00  14.49 0 A 1
ATOM   1052 C CG2 . VAL A 1 218 ? -0.632 -13.615 -0.478 1.00  12.32 0 A 1
ATOM   1053 N N   . PRO A 1 219 ?  1.961 -10.744 -0.303 1.00  13.71 0 A 1
ATOM   1054 C CA  . PRO A 1 219 ?  1.542 -9.386  0.054 1.00  13.90 0 A 1
ATOM   1055 C C   . PRO A 1 219 ?  0.024 -9.276  0.016 1.00  14.75 0 A 1
ATOM   1056 O O   . PRO A 1 219 ? -0.623 -9.819 -0.881 1.00  15.76 0 A 1
ATOM   1057 C CB  . PRO A 1 219 ?  2.185 -8.513 -1.032 1.00  15.20 0 A 1
ATOM   1058 C CG  . PRO A 1 219 ?  3.319 -9.344 -1.578 1.00  15.01 0 A 1
ATOM   1059 C CD  . PRO A 1 219 ?  2.835 -10.761 -1.492 1.00  15.08 0 A 1
ATOM   1060 N N   . TYR A 1 220 ? -0.548 -8.572  0.996 1.00  13.80 0 A 1
ATOM   1061 C CA  . TYR A 1 220 ? -1.959 -8.213  0.890 1.00  14.75 0 A 1
ATOM   1062 C C   . TYR A 1 220 ? -2.157 -7.249 -0.275 1.00  16.60 0 A 1
ATOM   1063 O O   . TYR A 1 220 ? -1.464 -6.227 -0.379 1.00  16.81 0 A 1
ATOM   1064 C CB  . TYR A 1 220 ? -2.482 -7.568  2.178 1.00  14.25 0 A 1
ATOM   1065 C CG  . TYR A 1 220 ? -3.913 -7.057  2.006 1.00  13.96 0 A 1
ATOM   1066 C CD1 . TYR A 1 220 ? -4.994 -7.927  2.099 1.00  15.03 0 A 1
ATOM   1067 C CD2 . TYR A 1 220 ? -4.169 -5.721  1.724 1.00  15.93 0 A 1
ATOM   1068 C CE1 . TYR A 1 220 ? -6.297 -7.481  1.926 1.00  15.16 0 A 1
ATOM   1069 C CE2 . TYR A 1 220 ? -5.464 -5.263  1.547 1.00  16.81 0 A 1
ATOM   1070 C CZ  . TYR A 1 220 ? -6.523 -6.144  1.647 1.00  16.46 0 A 1
ATOM   1071 O OH  . TYR A 1 220 ? -7.804 -5.666  1.463 1.00  18.45 0 A 1
ATOM   1072 N N   . GLU A 1 221 ? -3.109 -7.571 -1.152 1.00  15.73 0 A 1
ATOM   1073 C CA  . GLU A 1 221 ? -3.551 -6.621 -2.160 1.00  18.83 0 A 1
ATOM   1074 C C   . GLU A 1 221 ? -5.010 -6.266 -1.913 1.00  17.53 0 A 1
ATOM   1075 O O   . GLU A 1 221 ? -5.802 -7.147 -1.566 1.00  17.59 0 A 1
ATOM   1076 C CB  . GLU A 1 221 ? -3.439 -7.181 -3.584 1.00  25.71 0 A 1
ATOM   1077 C CG  . GLU A 1 221 ? -2.133 -7.813 -3.967 1.00  30.62 0 A 1
ATOM   1078 C CD  . GLU A 1 221 ? -2.285 -8.631 -5.238 1.00  35.47 0 A 1
ATOM   1079 O OE1 . GLU A 1 221 ? -2.325 -8.030 -6.333 1.00  37.32 0 A 1
ATOM   1080 O OE2 . GLU A 1 221 ? -2.401 -9.870 -5.139 1.00  35.68 -1 A 1
ATOM   1081 N N   . PRO A 1 222 ? -5.401 -5.012 -2.104 1.00  18.27 0 A 1
ATOM   1082 C CA  . PRO A 1 222 ? -6.823 -4.666 -2.019 1.00  18.87 0 A 1
ATOM   1083 C C   . PRO A 1 222 ? -7.586 -5.264 -3.186 1.00  17.61 0 A 1
ATOM   1084 O O   . PRO A 1 222 ? -6.979 -5.695 -4.180 1.00  17.03 0 A 1
ATOM   1085 C CB  . PRO A 1 222 ? -6.819 -3.129 -2.080 1.00  19.79 0 A 1
ATOM   1086 C CG  . PRO A 1 222 ? -5.570 -2.783 -2.823 1.00  22.99 0 A 1
ATOM   1087 C CD  . PRO A 1 222 ? -4.558 -3.857 -2.463 1.00  19.30 0 A 1
ATOM   1088 N N   . PRO A 1 223 ? -8.915 -5.301 -3.114 1.00  17.56 0 A 1
ATOM   1089 C CA  . PRO A 1 223 ? -9.696 -5.842 -4.235 1.00  19.51 0 A 1
ATOM   1090 C C   . PRO A 1 223 ? -9.418 -5.104 -5.539 1.00  21.20 0 A 1
ATOM   1091 O O   . PRO A 1 223 ? -9.265 -3.879 -5.573 1.00  20.54 0 A 1
ATOM   1092 C CB  . PRO A 1 223 ? -11.149 -5.651 -3.779 1.00  20.73 0 A 1
ATOM   1093 C CG  . PRO A 1 223 ? -11.066 -5.596 -2.272 1.00  20.49 0 A 1
ATOM   1094 C CD  . PRO A 1 223 ? -9.779 -4.867 -1.999 1.00  19.79 0 A 1
ATOM   1095 N N   . GLU A 1 224 ? -9.344 -5.875 -6.619 1.00  20.88 0 A 1
ATOM   1096 C CA  . GLU A 1 224 ? -9.175 -5.314 -7.946 1.00  24.16 0 A 1
ATOM   1097 C C   . GLU A 1 224 ? -10.409 -4.506 -8.333 1.00  23.49 0 A 1
ATOM   1098 O O   . GLU A 1 224 ? -11.488 -4.665 -7.754 1.00  23.48 0 A 1
ATOM   1099 C CB  . GLU A 1 224 ? -8.951 -6.437 -8.956 1.00  31.48 0 A 1
ATOM   1100 C CG  . GLU A 1 224 ? -10.120 -7.426 -9.018 1.00  37.90 0 A 1
ATOM   1101 C CD  . GLU A 1 224 ? -9.979 -8.630 -8.060 1.00  46.52 0 A 1
ATOM   1102 O OE1 . GLU A 1 224 ? -9.777 -8.449 -6.830 1.00  47.86 0 A 1
ATOM   1103 O OE2 . GLU A 1 224 ? -10.084 -9.776 -8.553 1.00  51.11 -1 A 1
ATOM   1104 N N   . VAL A 1 225 ? -10.234 -3.627 -9.326 1.00  23.97 0 A 1
ATOM   1105 C CA  . VAL A 1 225 ? -11.354 -2.869 -9.872 1.00  27.12 0 A 1
ATOM   1106 C C   . VAL A 1 225 ? -12.476 -3.828 -10.227 1.00  28.93 0 A 1
ATOM   1107 O O   . VAL A 1 225 ? -12.256 -4.834 -10.911 1.00  31.37 0 A 1
ATOM   1108 C CB  . VAL A 1 225 ? -10.904 -2.053 -11.097 1.00  27.00 0 A 1
ATOM   1109 C CG1 . VAL A 1 225 ? -12.106 -1.398 -11.772 1.00  28.82 0 A 1
ATOM   1110 C CG2 . VAL A 1 225 ? -9.884 -0.996 -10.694 1.00  28.15 0 A 1
ATOM   1111 N N   . GLY A 1 226 ? -13.678 -3.537 -9.736 1.00  29.73 0 A 1
ATOM   1112 C CA  . GLY A 1 226 ? -14.835 -4.361 -10.003 1.00  30.92 0 A 1
ATOM   1113 C C   . GLY A 1 226 ? -15.112 -5.444 -8.985 1.00  32.75 0 A 1
ATOM   1114 O O   . GLY A 1 226 ? -16.117 -6.154 -9.120 1.00  34.51 0 A 1
ATOM   1115 N N   . SER A 1 227 ? -14.270 -5.592 -7.967 1.00  29.06 0 A 1
ATOM   1116 C CA  . SER A 1 227 ? -14.458 -6.615 -6.953 1.00  27.16 0 A 1
ATOM   1117 C C   . SER A 1 227 ? -14.522 -5.983 -5.567 1.00  26.97 0 A 1
ATOM   1118 O O   . SER A 1 227 ? -14.004 -4.886 -5.336 1.00  26.09 0 A 1
ATOM   1119 C CB  . SER A 1 227 ? -13.326 -7.651 -7.008 1.00  27.83 0 A 1
ATOM   1120 O OG  . SER A 1 227 ? -13.449 -8.574 -5.947 1.00  27.42 0 A 1
ATOM   1121 N N   . ASP A 1 228 ? -15.170 -6.690 -4.638 1.00  24.72 0 A 1
ATOM   1122 C CA  . ASP A 1 228 ? -15.254 -6.265 -3.245 1.00  26.75 0 A 1
ATOM   1123 C C   . ASP A 1 228 ? -14.368 -7.080 -2.317 1.00  23.49 0 A 1
ATOM   1124 O O   . ASP A 1 228 ? -14.293 -6.773 -1.122 1.00  22.95 0 A 1
ATOM   1125 C CB  . ASP A 1 228 ? -16.702 -6.335 -2.747 1.00  33.59 0 A 1
ATOM   1126 C CG  . ASP A 1 228 ? -17.630 -5.441 -3.539 1.00  41.03 0 A 1
ATOM   1127 O OD1 . ASP A 1 228 ? -17.227 -4.301 -3.848 1.00  42.48 0 A 1
ATOM   1128 O OD2 . ASP A 1 228 ? -18.757 -5.879 -3.850 1.00  46.04 -1 A 1
ATOM   1129 N N   . CYS A 1 229 ? -13.701 -8.108 -2.824 1.00  19.94 0 A 1
ATOM   1130 C CA  . CYS A 1 229 ? -12.829 -8.922 -1.999 1.00  18.72 0 A 1
ATOM   1131 C C   . CYS A 1 229 ? -11.553 -9.215 -2.769 1.00  16.79 0 A 1
ATOM   1132 O O   . CYS A 1 229 ? -11.457 -8.988 -3.979 1.00  18.96 0 A 1
ATOM   1133 C CB  . CYS A 1 229 ? -13.514 -10.227 -1.572 1.00  19.96 0 A 1
ATOM   1134 S SG  . CYS A 1 229 ? -13.981 -11.304 -2.955 1.00  22.43 0 A 1
ATOM   1135 N N   . THR A 1 230 ? -10.566 -9.708 -2.035 1.00  16.19 0 A 1
ATOM   1136 C CA  . THR A 1 230 ? -9.295 -10.150 -2.583 1.00  17.58 0 A 1
ATOM   1137 C C   . THR A 1 230 ? -9.322 -11.665 -2.664 1.00  16.30 0 A 1
ATOM   1138 O O   . THR A 1 230 ? -9.665 -12.329 -1.682 1.00  17.90 0 A 1
ATOM   1139 C CB  . THR A 1 230 ? -8.150 -9.698 -1.680 1.00  18.89 0 A 1
ATOM   1140 C CG2 . THR A 1 230 ? -6.801 -10.161 -2.230 1.00  19.22 0 A 1
ATOM   1141 O OG1 . THR A 1 230 ? -8.187 -8.271 -1.549 1.00  20.93 0 A 1
ATOM   1142 N N   . THR A 1 231 ? -8.956 -12.218 -3.813 1.00  15.98 0 A 1
ATOM   1143 C CA  . THR A 1 231 ? -8.956 -13.668 -3.961 1.00  14.57 0 A 1
ATOM   1144 C C   . THR A 1 231 ? -7.522 -14.182 -4.047 1.00  16.10 0 A 1
ATOM   1145 O O   . THR A 1 231 ? -6.697 -13.619 -4.775 1.00  17.24 0 A 1
ATOM   1146 C CB  . THR A 1 231 ? -9.766 -14.093 -5.189 1.00  19.73 0 A 1
ATOM   1147 C CG2 . THR A 1 231 ? -9.700 -15.612 -5.360 1.00  18.44 0 A 1
ATOM   1148 O OG1 . THR A 1 231 ? -11.139 -13.703 -5.011 1.00  19.64 0 A 1
ATOM   1149 N N   . ILE A 1 232 ? -7.223 -15.226 -3.273 1.00  13.29 0 A 1
ATOM   1150 C CA  . ILE A 1 232 ? -5.947 -15.939 -3.347 1.00  12.37 0 A 1
ATOM   1151 C C   . ILE A 1 232 ? -6.242 -17.345 -3.847 1.00  14.34 0 A 1
ATOM   1152 O O   . ILE A 1 232 ? -7.225 -17.959 -3.426 1.00  14.86 0 A 1
ATOM   1153 C CB  . ILE A 1 232 ? -5.227 -15.982 -1.982 1.00  12.05 0 A 1
ATOM   1154 C CG1 . ILE A 1 232 ? -4.901 -14.566 -1.496 1.00  13.74 0 A 1
ATOM   1155 C CG2 . ILE A 1 232 ? -3.933 -16.836 -2.049 1.00  13.33 0 A 1
ATOM   1156 C CD1 . ILE A 1 232 ? -4.283 -14.524 -0.109 1.00  16.75 0 A 1
ATOM   1157 N N   . HIS A 1 233 ? -5.403 -17.860 -4.748 1.00  14.76 0 A 1
ATOM   1158 C CA  . HIS A 1 233 ? -5.571 -19.221 -5.257 1.00  14.08 0 A 1
ATOM   1159 C C   . HIS A 1 233 ? -4.585 -20.147 -4.550 1.00  14.21 0 A 1
ATOM   1160 O O   . HIS A 1 233 ? -3.383 -20.110 -4.829 1.00  16.35 0 A 1
ATOM   1161 C CB  . HIS A 1 233 ? -5.359 -19.280 -6.770 1.00  15.74 0 A 1
ATOM   1162 C CG  . HIS A 1 233 ? -6.473 -18.672 -7.565 1.00  16.51 0 A 1
ATOM   1163 C CD2 . HIS A 1 233 ? -7.698 -18.225 -7.193 1.00  17.08 0 A 1
ATOM   1164 N ND1 . HIS A 1 233 ? -6.394 -18.481 -8.927 1.00  18.96 0 A 1
ATOM   1165 C CE1 . HIS A 1 233 ? -7.516 -17.932 -9.360 1.00  19.24 0 A 1
ATOM   1166 N NE2 . HIS A 1 233 ? -8.320 -17.760 -8.326 1.00  18.00 0 A 1
ATOM   1167 N N   . TYR A 1 234 ? -5.094 -20.989 -3.652 1.00  13.00 0 A 1
ATOM   1168 C CA  . TYR A 1 234 ? -4.285 -21.979 -2.952 1.00  11.62 0 A 1
ATOM   1169 C C   . TYR A 1 234 ? -4.365 -23.324 -3.669 1.00  12.70 0 A 1
ATOM   1170 O O   . TYR A 1 234 ? -5.314 -23.603 -4.398 1.00  12.37 0 A 1
ATOM   1171 C CB  . TYR A 1 234 ? -4.762 -22.126 -1.502 1.00  11.59 0 A 1
ATOM   1172 C CG  . TYR A 1 234 ? -4.457 -20.916 -0.630 1.00  10.83 0 A 1
ATOM   1173 C CD1 . TYR A 1 234 ? -3.150 -20.643 -0.230 1.00  10.91 0 A 1
ATOM   1174 C CD2 . TYR A 1 234 ? -5.466 -20.054 -0.207 1.00  11.97 0 A 1
ATOM   1175 C CE1 . TYR A 1 234 ? -2.852 -19.544  0.581 1.00  11.20 0 A 1
ATOM   1176 C CE2 . TYR A 1 234 ? -5.177 -18.959  0.600 1.00  13.45 0 A 1
ATOM   1177 C CZ  . TYR A 1 234 ? -3.869 -18.707  0.988 1.00  13.78 0 A 1
ATOM   1178 O OH  . TYR A 1 234 ? -3.575 -17.614  1.788 1.00  13.36 0 A 1
ATOM   1179 N N   . ASN A 1 235 ? -3.334 -24.149 -3.476 1.00  11.67 0 A 1
ATOM   1180 C CA  . ASN A 1 235 ? -3.316 -25.531 -3.957 1.00  11.99 0 A 1
ATOM   1181 C C   . ASN A 1 235 ? -2.903 -26.398 -2.780 1.00  13.67 0 A 1
ATOM   1182 O O   . ASN A 1 235 ? -1.922 -26.080 -2.105 1.00  14.51 0 A 1
ATOM   1183 C CB  . ASN A 1 235 ? -2.300 -25.793 -5.094 1.00  15.00 0 A 1
ATOM   1184 C CG  . ASN A 1 235 ? -2.495 -24.924 -6.335 1.00  20.00 0 A 1
ATOM   1185 N ND2 . ASN A 1 235 ? -3.721 -24.504 -6.618 1.00  17.93 0 A 1
ATOM   1186 O OD1 . ASN A 1 235 ? -1.530 -24.675 -7.053 1.00  24.13 0 A 1
ATOM   1187 N N   . TYR A 1 236 ? -3.620 -27.494 -2.543 1.00  10.97 0 A 1
ATOM   1188 C CA  . TYR A 1 236 ? -3.232 -28.460 -1.520 1.00   9.38 0 A 1
ATOM   1189 C C   . TYR A 1 236 ? -2.636 -29.675 -2.216 1.00  10.80 0 A 1
ATOM   1190 O O   . TYR A 1 236 ? -3.253 -30.224 -3.131 1.00  12.23 0 A 1
ATOM   1191 C CB  . TYR A 1 236 ? -4.434 -28.856 -0.654 1.00  10.02 0 A 1
ATOM   1192 C CG  . TYR A 1 236 ? -4.932 -27.696  0.195 1.00  11.16 0 A 1
ATOM   1193 C CD1 . TYR A 1 236 ? -5.785 -26.729 -0.338 1.00  12.24 0 A 1
ATOM   1194 C CD2 . TYR A 1 236 ? -4.543 -27.571  1.528 1.00  11.37 0 A 1
ATOM   1195 C CE1 . TYR A 1 236 ? -6.243 -25.655  0.449 1.00  12.09 0 A 1
ATOM   1196 C CE2 . TYR A 1 236 ? -4.993 -26.505  2.317 1.00  12.28 0 A 1
ATOM   1197 C CZ  . TYR A 1 236 ? -5.834 -25.560  1.770 1.00  13.55 0 A 1
ATOM   1198 O OH  . TYR A 1 236 ? -6.259 -24.521  2.567 1.00  14.94 0 A 1
ATOM   1199 N N   . MET A 1 237 ? -1.432 -30.082 -1.794 1.00  10.08 0 A 1
ATOM   1200 C CA  . MET A 1 237 ? -0.578 -30.931 -2.627 1.00  12.48 0 A 1
ATOM   1201 C C   . MET A 1 237 ? -0.441 -32.364 -2.118 1.00  13.03 0 A 1
ATOM   1202 O O   . MET A 1 237 ?  0.410 -33.103 -2.621 1.00  13.55 0 A 1
ATOM   1203 C CB  . MET A 1 237 ?  0.810 -30.294 -2.772 1.00  13.94 0 A 1
ATOM   1204 C CG  . MET A 1 237 ?  0.789 -28.910 -3.448 1.00  15.39 0 A 1
ATOM   1205 S SD  . MET A 1 237 ? -0.053 -28.867 -5.050 1.00  17.44 0 A 1
ATOM   1206 C CE  . MET A 1 237 ?  0.829 -30.131 -5.967 1.00  17.97 0 A 1
ATOM   1207 N N   . CYS A 1 238 ? -1.243 -32.759 -1.128 1.00  11.88 0 A 1
ATOM   1208 C CA  . CYS A 1 238 ? -1.444 -34.149 -0.715 1.00  14.58 0 A 1
ATOM   1209 C C   . CYS A 1 238 ? -2.914 -34.388 -0.436 1.00  13.15 0 A 1
ATOM   1210 O O   . CYS A 1 238 ? -3.645 -33.465 -0.068 1.00  13.58 0 A 1
ATOM   1211 C CB  . CYS A 1 238 ? -0.696 -34.560  0.569 1.00  17.79 0 A 1
ATOM   1212 S SG  . CYS A 1 238 ?  0.994 -35.108  0.446 1.00  19.05 0 A 1
ATOM   1213 N N   . ASN A 1 239 ? -3.326 -35.649 -0.582 1.00  13.37 0 A 1
ATOM   1214 C CA  . ASN A 1 239 ? -4.669 -36.050 -0.198 1.00  12.78 0 A 1
ATOM   1215 C C   . ASN A 1 239 ? -4.754 -36.241  1.307 1.00  12.27 0 A 1
ATOM   1216 O O   . ASN A 1 239 ? -3.776 -36.609  1.960 1.00  11.45 0 A 1
ATOM   1217 C CB  . ASN A 1 239 ? -5.051 -37.360 -0.872 1.00  12.42 0 A 1
ATOM   1218 C CG  . ASN A 1 239 ? -5.256 -37.209 -2.350 1.00  15.91 0 A 1
ATOM   1219 N ND2 . ASN A 1 239 ? -4.768 -38.178 -3.117 1.00  20.17 0 A 1
ATOM   1220 O OD1 . ASN A 1 239 ? -5.860 -36.235 -2.808 1.00  18.99 0 A 1
ATOM   1221 N N   . SER A 1 240 ? -5.955 -36.042  1.853 1.00  11.36 0 A 1
ATOM   1222 C CA  . SER A 1 240 ? -6.154 -36.354  3.262 1.00  11.72 0 A 1
ATOM   1223 C C   . SER A 1 240 ? -5.783 -37.804  3.563 1.00  14.10 0 A 1
ATOM   1224 O O   . SER A 1 240 ? -5.287 -38.095  4.653 1.00  16.22 0 A 1
ATOM   1225 C CB  . SER A 1 240 ? -7.604 -36.076  3.659 1.00  13.56 0 A 1
ATOM   1226 O OG  . SER A 1 240 ? -7.842 -34.677  3.714 1.00  13.00 0 A 1
ATOM   1227 N N   . SER A 1 241 ? -5.978 -38.713  2.601 1.00  14.57 0 A 1
ATOM   1228 C CA  . SER A 1 241 ? -5.697 -40.131  2.786 1.00  15.60 0 A 1
ATOM   1229 C C   . SER A 1 241 ? -4.256 -40.531  2.469 1.00  15.87 0 A 1
ATOM   1230 O O   . SER A 1 241 ? -3.960 -41.731  2.460 1.00  18.67 0 A 1
ATOM   1231 C CB  . SER A 1 241 ? -6.645 -40.971  1.925 1.00  17.58 0 A 1
ATOM   1232 O OG  . SER A 1 241 ? -6.439 -40.690  0.552 1.00  18.50 0 A 1
ATOM   1233 N N   . CYS A 1 242 ? -3.356 -39.581  2.198 1.00  14.87 0 A 1
ATOM   1234 C CA  . CYS A 1 242 ? -1.967 -39.953  1.930 1.00  16.17 0 A 1
ATOM   1235 C C   . CYS A 1 242 ? -1.350 -40.542  3.189 1.00  17.09 0 A 1
ATOM   1236 O O   . CYS A 1 242 ? -1.218 -39.854  4.207 1.00  15.54 0 A 1
ATOM   1237 C CB  . CYS A 1 242 ? -1.140 -38.755  1.464 1.00  14.98 0 A 1
ATOM   1238 S SG  . CYS A 1 242 ? -1.289 -38.314 -0.309 1.00  17.19 0 A 1
ATOM   1239 N N   . MET A 1 243 ? -0.955 -41.808  3.120 1.00  17.99 0 A 1
ATOM   1240 C CA  A MET A 1 243 ? -0.360 -42.470  4.269 0.66  19.64 0 A 1
ATOM   1241 C CA  B MET A 1 243 ? -0.366 -42.457  4.279 0.34  20.19 0 A 1
ATOM   1242 C C   . MET A 1 243 ?  1.090 -42.033  4.434 1.00  20.69 0 A 1
ATOM   1243 O O   . MET A 1 243 ?  1.817 -41.843  3.450 1.00  22.80 0 A 1
ATOM   1244 C CB  A MET A 1 243 ? -0.452 -43.989  4.116 0.66  22.61 0 A 1
ATOM   1245 C CB  B MET A 1 243 ? -0.491 -43.979  4.167 0.34  22.79 0 A 1
ATOM   1246 C CG  A MET A 1 243 ? -1.856 -44.474  3.789 0.66  25.10 0 A 1
ATOM   1247 C CG  B MET A 1 243 ? -1.944 -44.458  4.188 0.34  24.34 0 A 1
ATOM   1248 S SD  A MET A 1 243 ? -3.119 -43.732  4.843 0.66  26.24 0 A 1
ATOM   1249 S SD  B MET A 1 243 ? -2.228 -46.028  5.033 0.34  28.01 0 A 1
ATOM   1250 C CE  A MET A 1 243 ? -2.967 -44.747  6.307 0.66  26.78 0 A 1
ATOM   1251 C CE  B MET A 1 243 ? -2.152 -45.523  6.749 0.34  27.84 0 A 1
ATOM   1252 N N   . GLY A 1 244 ?  1.510 -41.873  5.681 1.00  19.42 0 A 1
ATOM   1253 C CA  . GLY A 1 244 ?  2.802 -41.291  5.958 1.00  18.94 0 A 1
ATOM   1254 C C   . GLY A 1 244 ?  2.805 -39.781  5.938 1.00  20.55 0 A 1
ATOM   1255 O O   . GLY A 1 244 ?  3.816 -39.175  6.324 1.00  22.12 0 A 1
ATOM   1256 N N   . GLY A 1 245 ?  1.717 -39.159  5.479 1.00  17.36 0 A 1
ATOM   1257 C CA  . GLY A 1 245 ?  1.469 -37.733  5.629 1.00  16.74 0 A 1
ATOM   1258 C C   . GLY A 1 245 ?  0.277 -37.490  6.541 1.00  15.68 0 A 1
ATOM   1259 O O   . GLY A 1 245 ?  0.293 -37.911  7.702 1.00  17.59 0 A 1
ATOM   1260 N N   . MET A 1 246 ? -0.782 -36.850  6.029 1.00  15.03 0 A 1
ATOM   1261 C CA  . MET A 1 246 ? -1.939 -36.570  6.878 1.00  14.65 0 A 1
ATOM   1262 C C   . MET A 1 246 ? -2.607 -37.847  7.375 1.00  15.17 0 A 1
ATOM   1263 O O   . MET A 1 246 ? -3.222 -37.847  8.446 1.00  14.10 0 A 1
ATOM   1264 C CB  . MET A 1 246 ? -2.940 -35.683  6.134 1.00  16.09 0 A 1
ATOM   1265 C CG  . MET A 1 246 ? -2.440 -34.248  5.997 1.00  15.42 0 A 1
ATOM   1266 S SD  . MET A 1 246 ? -3.552 -33.150  5.108 1.00  16.47 0 A 1
ATOM   1267 C CE  . MET A 1 246 ? -3.313 -33.734  3.420 1.00  16.10 0 A 1
ATOM   1268 N N   . ASN A 1 247 ? -2.504 -38.943  6.625 1.00  15.14 0 A 1
ATOM   1269 C CA  . ASN A 1 247 ? -2.862 -40.261  7.152 1.00  17.08 0 A 1
ATOM   1270 C C   . ASN A 1 247 ? -4.307 -40.297  7.657 1.00  16.76 0 A 1
ATOM   1271 O O   . ASN A 1 247 ? -4.598 -40.852  8.722 1.00  19.08 0 A 1
ATOM   1272 C CB  . ASN A 1 247 ? -1.885 -40.665  8.259 1.00  21.06 0 A 1
ATOM   1273 C CG  . ASN A 1 247 ? -1.533 -42.125  8.216 1.00  28.86 0 A 1
ATOM   1274 N ND2 . ASN A 1 247 ? -2.275 -42.929  8.969 1.00  30.78 0 A 1
ATOM   1275 O OD1 . ASN A 1 247 ? -0.601 -42.534  7.516 1.00  30.04 0 A 1
ATOM   1276 N N   . ARG A 1 248 ? -5.210 -39.678  6.888 1.00  16.08 0 A 1
ATOM   1277 C CA  . ARG A 1 248 ? -6.653 -39.581  7.127 1.00  16.06 0 A 1
ATOM   1278 C C   . ARG A 1 248 ? -7.009 -38.687  8.307 1.00  18.11 0 A 1
ATOM   1279 O O   . ARG A 1 248 ? -8.176 -38.657  8.722 1.00  24.03 0 A 1
ATOM   1280 C CB  . ARG A 1 248 ? -7.307 -40.959  7.311 1.00  20.18 0 A 1
ATOM   1281 C CG  . ARG A 1 248 ? -7.076 -41.893  6.130 1.00  24.66 0 A 1
ATOM   1282 C CD  . ARG A 1 248 ? -7.893 -43.179  6.248 1.00  29.90 0 A 1
ATOM   1283 N NE  . ARG A 1 248 ? -7.558 -44.120  5.181 1.00  34.68 0 A 1
ATOM   1284 C CZ  . ARG A 1 248 ? -8.078 -44.072  3.959 1.00  37.64 0 A 1
ATOM   1285 N NH1 . ARG A 1 248 ? -8.963 -43.133  3.655 1.00  38.13 1 A 1
ATOM   1286 N NH2 . ARG A 1 248 ? -7.716 -44.962  3.041 1.00  39.74 0 A 1
ATOM   1287 N N   . ARG A 1 249 ? -6.052 -37.934  8.840 1.00  15.71 0 A 1
ATOM   1288 C CA  . ARG A 1 249 ? -6.372 -37.024  9.934 1.00  14.30 0 A 1
ATOM   1289 C C   . ARG A 1 249 ? -6.864 -35.684  9.394 1.00  15.25 0 A 1
ATOM   1290 O O   . ARG A 1 249 ? -6.276 -35.144  8.452 1.00  16.87 0 A 1
ATOM   1291 C CB  . ARG A 1 249 ? -5.141 -36.797 10.804 1.00  15.31 0 A 1
ATOM   1292 C CG  . ARG A 1 249 ? -4.642 -38.080 11.464 1.00  16.41 0 A 1
ATOM   1293 C CD  . ARG A 1 249 ? -3.289 -37.875 12.141 1.00  17.11 0 A 1
ATOM   1294 N NE  . ARG A 1 249 ? -2.205 -37.711 11.174 1.00  17.35 0 A 1
ATOM   1295 C CZ  . ARG A 1 249 ? -0.933 -37.521 11.516 1.00  18.38 0 A 1
ATOM   1296 N NH1 . ARG A 1 249 ? -0.594 -37.477 12.804 1.00  18.73 1 A 1
ATOM   1297 N NH2 . ARG A 1 249 ? -0.003 -37.376 10.577 1.00  16.54 0 A 1
ATOM   1298 N N   . PRO A 1 250 ? -7.913 -35.110  9.982 1.00  14.67 0 A 1
ATOM   1299 C CA  . PRO A 1 250 ? -8.386 -33.801  9.514 1.00  13.94 0 A 1
ATOM   1300 C C   . PRO A 1 250 ? -7.403 -32.692  9.851 1.00  12.70 0 A 1
ATOM   1301 O O   . PRO A 1 250 ? -6.704 -32.732 10.868 1.00  14.54 0 A 1
ATOM   1302 C CB  . PRO A 1 250 ? -9.711 -33.608 10.261 1.00  15.62 0 A 1
ATOM   1303 C CG  . PRO A 1 250 ? -9.579 -34.460 11.488 1.00  18.42 0 A 1
ATOM   1304 C CD  . PRO A 1 250 ? -8.731 -35.644 11.084 1.00  17.17 0 A 1
ATOM   1305 N N   . ILE A 1 251 ? -7.366 -31.681  8.984 1.00  12.63 0 A 1
ATOM   1306 C CA  . ILE A 1 251 ? -6.531 -30.508  9.203 1.00  10.57 0 A 1
ATOM   1307 C C   . ILE A 1 251 ? -7.382 -29.248  9.129 1.00  11.84 0 A 1
ATOM   1308 O O   . ILE A 1 251 ? -8.488 -29.246  8.596 1.00  12.17 0 A 1
ATOM   1309 C CB  . ILE A 1 251 ? -5.380 -30.400  8.178 1.00  11.02 0 A 1
ATOM   1310 C CG1 . ILE A 1 251 ? -5.929 -30.261  6.743 1.00  11.57 0 A 1
ATOM   1311 C CG2 . ILE A 1 251 ? -4.421 -31.572  8.327 1.00  13.89 0 A 1
ATOM   1312 C CD1 . ILE A 1 251 ? -4.914 -29.624  5.767 1.00  12.80 0 A 1
ATOM   1313 N N   . LYS A 1 252 ? -6.849 -28.162  9.682 1.00  11.94 0 A 1
ATOM   1314 C CA  A LYS A 1 252 ? -7.419 -26.851  9.437 0.74  12.77 0 A 1
ATOM   1315 C CA  B LYS A 1 252 ? -7.404 -26.830  9.499 0.26  13.15 0 A 1
ATOM   1316 C C   . LYS A 1 252 ? -6.357 -25.946  8.840 1.00  11.58 0 A 1
ATOM   1317 O O   . LYS A 1 252 ? -5.162 -26.094  9.103 1.00  12.91 0 A 1
ATOM   1318 C CB  A LYS A 1 252 ? -8.006 -26.215 10.710 0.74  16.18 0 A 1
ATOM   1319 C CB  B LYS A 1 252 ? -7.832 -26.206 10.835 0.26  15.27 0 A 1
ATOM   1320 C CG  A LYS A 1 252 ? -7.016 -25.892 11.787 0.74  17.66 0 A 1
ATOM   1321 C CG  B LYS A 1 252 ? -9.081 -26.820 11.447 0.26  18.31 0 A 1
ATOM   1322 C CD  A LYS A 1 252 ? -7.578 -24.823 12.743 0.74  22.98 0 A 1
ATOM   1323 C CD  B LYS A 1 252 ? -9.676 -25.902 12.508 0.26  23.14 0 A 1
ATOM   1324 C CE  A LYS A 1 252 ? -8.875 -25.270 13.397 0.74  25.47 0 A 1
ATOM   1325 C CE  B LYS A 1 252 ? -8.652 -25.563 13.580 0.26  25.00 0 A 1
ATOM   1326 N NZ  A LYS A 1 252 ? -9.231 -24.428 14.585 0.74  26.60 1 A 1
ATOM   1327 N NZ  B LYS A 1 252 ? -9.218 -24.687 14.648 0.26  26.40 1 A 1
ATOM   1328 N N   . THR A 1 253 ? -6.810 -25.030  7.990 1.00   9.93 0 A 1
ATOM   1329 C CA  . THR A 1 253 ? -5.945 -23.981  7.464 1.00  10.66 0 A 1
ATOM   1330 C C   . THR A 1 253 ? -6.222 -22.716  8.259 1.00  10.42 0 A 1
ATOM   1331 O O   . THR A 1 253 ? -7.384 -22.347  8.452 1.00  11.02 0 A 1
ATOM   1332 C CB  . THR A 1 253 ? -6.196 -23.737  5.975 1.00  10.48 0 A 1
ATOM   1333 C CG2 . THR A 1 253 ? -5.314 -22.582  5.449 1.00  10.61 0 A 1
ATOM   1334 O OG1 . THR A 1 253 ? -5.887 -24.935  5.253 1.00  12.65 0 A 1
ATOM   1335 N N   . ILE A 1 254 ? -5.158 -22.078  8.740 1.00   9.58 0 A 1
ATOM   1336 C CA  . ILE A 1 254 ? -5.239 -20.798  9.440 1.00   9.35 0 A 1
ATOM   1337 C C   . ILE A 1 254 ? -4.732 -19.727  8.488 1.00  10.19 0 A 1
ATOM   1338 O O   . ILE A 1 254 ? -3.634 -19.860  7.940 1.00  10.84 0 A 1
ATOM   1339 C CB  . ILE A 1 254 ? -4.391 -20.819 10.723 1.00  11.11 0 A 1
ATOM   1340 C CG1 . ILE A 1 254 ? -4.861 -21.943 11.661 1.00  13.80 0 A 1
ATOM   1341 C CG2 . ILE A 1 254 ? -4.374 -19.438 11.394 1.00  13.52 0 A 1
ATOM   1342 C CD1 . ILE A 1 254 ? -3.795 -22.354 12.658 1.00  16.47 0 A 1
ATOM   1343 N N   . ILE A 1 255 ? -5.522 -18.672  8.290 1.00  10.00 0 A 1
ATOM   1344 C CA  . ILE A 1 255 ? -5.114 -17.525  7.480 1.00   9.90 0 A 1
ATOM   1345 C C   . ILE A 1 255 ? -4.886 -16.345  8.417 1.00  11.14 0 A 1
ATOM   1346 O O   . ILE A 1 255 ? -5.808 -15.924  9.123 1.00  11.60 0 A 1
ATOM   1347 C CB  . ILE A 1 255 ? -6.167 -17.170  6.419 1.00  10.16 0 A 1
ATOM   1348 C CG1 . ILE A 1 255 ? -6.526 -18.412  5.589 1.00  11.23 0 A 1
ATOM   1349 C CG2 . ILE A 1 255 ? -5.656 -16.032  5.522 1.00  12.36 0 A 1
ATOM   1350 C CD1 . ILE A 1 255 ? -5.356 -18.982  4.838 1.00  13.36 0 A 1
ATOM   1351 N N   . ARG A 1 256 ? -3.667 -15.808  8.412 1.00  11.21 0 A 1
ATOM   1352 C CA  . ARG A 1 256 ? -3.301 -14.657  9.227 1.00  11.12 0 A 1
ATOM   1353 C C   . ARG A 1 256 ? -3.143 -13.424  8.350 1.00  11.10 0 A 1
ATOM   1354 O O   . ARG A 1 256 ? -2.398 -13.461  7.366 1.00  11.96 0 A 1
ATOM   1355 C CB  . ARG A 1 256 ? -1.974 -14.894  9.954 1.00  12.25 0 A 1
ATOM   1356 C CG  . ARG A 1 256 ? -1.993 -15.995 10.992 1.00  13.72 0 A 1
ATOM   1357 C CD  . ARG A 1 256 ? -0.567 -16.401 11.355 1.00  13.65 0 A 1
ATOM   1358 N NE  . ARG A 1 256 ?  0.220 -15.273 11.875 1.00  15.07 0 A 1
ATOM   1359 C CZ  . ARG A 1 256 ?  0.298 -14.937 13.162 1.00  16.80 0 A 1
ATOM   1360 N NH1 . ARG A 1 256 ?  1.048 -13.903 13.535 1.00  17.09 1 A 1
ATOM   1361 N NH2 . ARG A 1 256 ? -0.374 -15.626 14.084 1.00  16.06 0 A 1
ATOM   1362 N N   . LEU A 1 257 ? -3.802 -12.324  8.733 1.00  11.54 0 A 1
ATOM   1363 C CA  . LEU A 1 257 ? -3.480 -11.002  8.200 1.00  11.84 0 A 1
ATOM   1364 C C   . LEU A 1 257 ? -2.420 -10.396  9.114 1.00  12.20 0 A 1
ATOM   1365 O O   . LEU A 1 257 ? -2.662 -10.231 10.311 1.00  14.40 0 A 1
ATOM   1366 C CB  . LEU A 1 257 ? -4.730 -10.116  8.144 1.00  12.87 0 A 1
ATOM   1367 C CG  . LEU A 1 257 ? -4.618 -8.770  7.418 1.00  15.20 0 A 1
ATOM   1368 C CD1 . LEU A 1 257 ? -4.562 -9.001  5.915 1.00  15.77 0 A 1
ATOM   1369 C CD2 . LEU A 1 257 ? -5.801 -7.866  7.788 1.00  14.84 0 A 1
ATOM   1370 N N   . GLU A 1 258 ? -1.236 -10.106  8.567 1.00  12.47 0 A 1
ATOM   1371 C CA  . GLU A 1 258 ? -0.075 -9.706  9.360 1.00  12.58 0 A 1
ATOM   1372 C C   . GLU A 1 258 ?  0.427 -8.333  8.936 1.00  15.34 0 A 1
ATOM   1373 O O   . GLU A 1 258 ?  0.281 -7.941  7.779 1.00  16.44 0 A 1
ATOM   1374 C CB  . GLU A 1 258 ?  1.091 -10.698  9.190 1.00  13.28 0 A 1
ATOM   1375 C CG  . GLU A 1 258 ?  0.801 -12.113  9.654 1.00  14.89 0 A 1
ATOM   1376 C CD  . GLU A 1 258 ?  1.989 -13.045  9.453 1.00  17.42 0 A 1
ATOM   1377 O OE1 . GLU A 1 258 ?  1.956 -14.169  9.999 1.00  17.51 0 A 1
ATOM   1378 O OE2 . GLU A 1 258 ?  2.949 -12.660  8.746 1.00  17.42 -1 A 1
ATOM   1379 N N   . ASP A 1 259 ?  1.060 -7.613  9.868 1.00  14.22 0 A 1
ATOM   1380 C CA  . ASP A 1 259 ?  1.786 -6.420  9.453 1.00  13.72 0 A 1
ATOM   1381 C C   . ASP A 1 259 ?  3.145 -6.840  8.895 1.00  14.50 0 A 1
ATOM   1382 O O   . ASP A 1 259 ?  3.490 -8.026  8.858 1.00  17.39 0 A 1
ATOM   1383 C CB  . ASP A 1 259 ?  1.881 -5.389 10.592 1.00  18.85 0 A 1
ATOM   1384 C CG  . ASP A 1 259 ?  2.835 -5.786 11.728 1.00  22.15 0 A 1
ATOM   1385 O OD1 . ASP A 1 259 ?  3.609 -6.754 11.617 1.00  21.98 0 A 1
ATOM   1386 O OD2 . ASP A 1 259 ?  2.803 -5.085 12.771 1.00  25.45 -1 A 1
ATOM   1387 N N   . SER A 1 260 ?  3.920 -5.864  8.427 1.00  16.94 0 A 1
ATOM   1388 C CA  . SER A 1 260 ?  5.175 -6.207  7.768 1.00  18.18 0 A 1
ATOM   1389 C C   . SER A 1 260 ?  6.145 -6.920  8.706 1.00  20.32 0 A 1
ATOM   1390 O O   . SER A 1 260 ?  7.050 -7.610  8.228 1.00  20.64 0 A 1
ATOM   1391 C CB  . SER A 1 260 ?  5.819 -4.950  7.181 1.00  18.56 0 A 1
ATOM   1392 O OG  . SER A 1 260 ?  6.154 -4.036  8.206 1.00  21.58 0 A 1
ATOM   1393 N N   . SER A 1 261 ?  5.972 -6.793 10.025 1.00  20.36 0 A 1
ATOM   1394 C CA  . SER A 1 261 ?  6.849 -7.479 10.971 1.00  23.53 0 A 1
ATOM   1395 C C   . SER A 1 261 ?  6.331 -8.844 11.405 1.00  24.08 0 A 1
ATOM   1396 O O   . SER A 1 261 ?  6.985 -9.507 12.219 1.00  24.40 0 A 1
ATOM   1397 C CB  . SER A 1 261 ?  7.077 -6.608 12.206 1.00  26.76 0 A 1
ATOM   1398 O OG  . SER A 1 261 ?  7.647 -5.370 11.833 1.00  29.90 0 A 1
ATOM   1399 N N   . GLY A 1 262 ?  5.191 -9.288 10.885 1.00  20.41 0 A 1
ATOM   1400 C CA  . GLY A 1 262 ?  4.614 -10.552 11.279 1.00  18.62 0 A 1
ATOM   1401 C C   . GLY A 1 262 ?  3.605 -10.474 12.403 1.00  19.51 0 A 1
ATOM   1402 O O   . GLY A 1 262 ?  3.022 -11.507 12.756 1.00  21.61 0 A 1
ATOM   1403 N N   . ASN A 1 263 ?  3.369 -9.290 12.963 1.00  18.70 0 A 1
ATOM   1404 C CA  . ASN A 1 263 ?  2.393 -9.146 14.036 1.00  20.55 0 A 1
ATOM   1405 C C   . ASN A 1 263 ?  0.984 -9.364 13.507 1.00  19.23 0 A 1
ATOM   1406 O O   . ASN A 1 263 ?  0.656 -8.965 12.388 1.00  18.20 0 A 1
ATOM   1407 C CB  . ASN A 1 263 ?  2.493 -7.760 14.664 1.00  21.24 0 A 1
ATOM   1408 C CG  . ASN A 1 263 ?  3.854 -7.496 15.275 1.00  25.84 0 A 1
ATOM   1409 N ND2 . ASN A 1 263 ?  4.424 -6.330 14.980 1.00  26.42 0 A 1
ATOM   1410 O OD1 . ASN A 1 263 ?  4.391 -8.336 15.998 1.00  28.05 0 A 1
ATOM   1411 N N   . LEU A 1 264 ?  0.135 -9.963 14.336 1.00  16.59 0 A 1
ATOM   1412 C CA  . LEU A 1 264 ? -1.188 -10.373 13.885 1.00  15.36 0 A 1
ATOM   1413 C C   . LEU A 1 264 ? -2.159 -9.194 13.850 1.00  15.45 0 A 1
ATOM   1414 O O   . LEU A 1 264 ? -2.322 -8.474 14.843 1.00  17.42 0 A 1
ATOM   1415 C CB  . LEU A 1 264 ? -1.730 -11.480 14.793 1.00  16.48 0 A 1
ATOM   1416 C CG  . LEU A 1 264 ? -3.006 -12.186 14.343 1.00  17.99 0 A 1
ATOM   1417 C CD1 . LEU A 1 264 ? -2.763 -12.964 13.057 1.00  18.22 0 A 1
ATOM   1418 C CD2 . LEU A 1 264 ? -3.503 -13.099 15.458 1.00  19.19 0 A 1
ATOM   1419 N N   . LEU A 1 265 ? -2.829 -9.018 12.704 1.00  14.19 0 A 1
ATOM   1420 C CA  . LEU A 1 265 ? -3.895 -8.031 12.571 1.00  14.46 0 A 1
ATOM   1421 C C   . LEU A 1 265 ? -5.287 -8.642 12.497 1.00  15.56 0 A 1
ATOM   1422 O O   . LEU A 1 265 ? -6.264 -7.952 12.820 1.00  16.09 0 A 1
ATOM   1423 C CB  . LEU A 1 265 ? -3.677 -7.175 11.317 1.00  16.68 0 A 1
ATOM   1424 C CG  . LEU A 1 265 ? -2.315 -6.491 11.209 1.00  17.48 0 A 1
ATOM   1425 C CD1 . LEU A 1 265 ? -2.176 -5.867  9.827 1.00  17.95 0 A 1
ATOM   1426 C CD2 . LEU A 1 265 ? -2.188 -5.434 12.299 1.00  18.18 0 A 1
ATOM   1427 N N   . GLY A 1 266 ? -5.393 -9.895 12.071 1.00  14.15 0 A 1
ATOM   1428 C CA  . GLY A 1 266 ? -6.661 -10.600 11.971 1.00  13.60 0 A 1
ATOM   1429 C C   . GLY A 1 266 ? -6.389 -12.061 11.681 1.00  13.19 0 A 1
ATOM   1430 O O   . GLY A 1 266 ? -5.322 -12.419 11.179 1.00  13.29 0 A 1
ATOM   1431 N N   . LEU A 1 267 ? -7.361 -12.909 12.019 1.00  12.31 0 A 1
ATOM   1432 C CA  . LEU A 1 267 ? -7.167 -14.346 11.847 1.00  12.10 0 A 1
ATOM   1433 C C   . LEU A 1 267 ? -8.500 -15.027 11.570 1.00  12.22 0 A 1
ATOM   1434 O O   . LEU A 1 267 ? -9.520 -14.691 12.174 1.00  12.45 0 A 1
ATOM   1435 C CB  . LEU A 1 267 ? -6.513 -14.972 13.097 1.00  12.67 0 A 1
ATOM   1436 C CG  . LEU A 1 267 ? -5.993 -16.417 13.015 1.00  11.97 0 A 1
ATOM   1437 C CD1 . LEU A 1 267 ? -4.843 -16.597 14.012 1.00  12.32 0 A 1
ATOM   1438 C CD2 . LEU A 1 267 ? -7.085 -17.445 13.326 1.00  11.74 0 A 1
ATOM   1439 N N   . ASP A 1 268 ? -8.480 -15.997 10.663 1.00  11.51 0 A 1
ATOM   1440 C CA  . ASP A 1 268 ? -9.654 -16.819 10.394 1.00  12.33 0 A 1
ATOM   1441 C C   . ASP A 1 268 ? -9.146 -18.199 10.004 1.00  13.68 0 A 1
ATOM   1442 O O   . ASP A 1 268 ? -7.946 -18.394  9.771 1.00  12.12 0 A 1
ATOM   1443 C CB  . ASP A 1 268 ? -10.530 -16.182  9.301 1.00  13.99 0 A 1
ATOM   1444 C CG  . ASP A 1 268 ? -11.985 -16.674  9.314 1.00  18.81 0 A 1
ATOM   1445 O OD1 . ASP A 1 268 ? -12.331 -17.628 10.057 1.00  18.39 0 A 1
ATOM   1446 O OD2 . ASP A 1 268 ? -12.790 -16.089  8.551 1.00  16.28 -1 A 1
ATOM   1447 N N   . SER A 1 269 ? -10.059 -19.169  9.952 1.00  12.65 0 A 1
ATOM   1448 C CA  . SER A 1 269 ? -9.614 -20.534  9.686 1.00  11.72 0 A 1
ATOM   1449 C C   . SER A 1 269 ? -10.771 -21.377  9.164 1.00  13.33 0 A 1
ATOM   1450 O O   . SER A 1 269 ? -11.937 -21.004  9.295 1.00  14.33 0 A 1
ATOM   1451 C CB  . SER A 1 269 ? -9.016 -21.155 10.952 1.00  11.49 0 A 1
ATOM   1452 O OG  . SER A 1 269 ? -10.035 -21.364 11.922 1.00  12.77 0 A 1
ATOM   1453 N N   . PHE A 1 270 ? -10.424 -22.528  8.581 1.00  10.41 0 A 1
ATOM   1454 C CA  . PHE A 1 270 ? -11.406 -23.475  8.052 1.00  11.13 0 A 1
ATOM   1455 C C   . PHE A 1 270 ? -10.793 -24.869  7.998 1.00  11.59 0 A 1
ATOM   1456 O O   . PHE A 1 270 ? -9.585 -25.022  7.792 1.00  12.05 0 A 1
ATOM   1457 C CB  . PHE A 1 270 ? -11.893 -23.061  6.650 1.00  12.31 0 A 1
ATOM   1458 C CG  . PHE A 1 270 ? -10.775 -22.840  5.641 1.00  11.32 0 A 1
ATOM   1459 C CD1 . PHE A 1 270 ? -10.072 -21.636  5.612 1.00  12.33 0 A 1
ATOM   1460 C CD2 . PHE A 1 270 ? -10.460 -23.820  4.703 1.00  12.41 0 A 1
ATOM   1461 C CE1 . PHE A 1 270 ? -9.052 -21.427  4.677 1.00  12.61 0 A 1
ATOM   1462 C CE2 . PHE A 1 270 ? -9.450 -23.613  3.761 1.00  13.37 0 A 1
ATOM   1463 C CZ  . PHE A 1 270 ? -8.743 -22.417  3.752 1.00  12.01 0 A 1
ATOM   1464 N N   . GLU A 1 271 ? -11.638 -25.887  8.163 1.00  12.16 0 A 1
ATOM   1465 C CA  . GLU A 1 271 ? -11.184 -27.261  7.971 1.00  11.90 0 A 1
ATOM   1466 C C   . GLU A 1 271 ? -10.992 -27.545  6.479 1.00  11.99 0 A 1
ATOM   1467 O O   . GLU A 1 271 ? -11.631 -26.926  5.626 1.00  12.24 0 A 1
ATOM   1468 C CB  . GLU A 1 271 ? -12.198 -28.254  8.565 1.00  13.08 0 A 1
ATOM   1469 C CG  . GLU A 1 271 ? -11.769 -29.729  8.440 1.00  15.19 0 A 1
ATOM   1470 C CD  . GLU A 1 271 ? -12.653 -30.697  9.213 1.00  19.40 0 A 1
ATOM   1471 O OE1 . GLU A 1 271 ? -13.503 -30.239 10.004 1.00  19.70 0 A 1
ATOM   1472 O OE2 . GLU A 1 271 ? -12.486 -31.926  9.032 1.00  19.87 -1 A 1
ATOM   1473 N N   . VAL A 1 272 ? -10.096 -28.483  6.160 1.00  11.34 0 A 1
ATOM   1474 C CA  . VAL A 1 272 ? -9.855 -28.886  4.776 1.00  11.69 0 A 1
ATOM   1475 C C   . VAL A 1 272 ? -9.872 -30.401  4.686 1.00  13.92 0 A 1
ATOM   1476 O O   . VAL A 1 272 ? -9.288 -31.089  5.530 1.00  14.86 0 A 1
ATOM   1477 C CB  . VAL A 1 272 ? -8.510 -28.352  4.234 1.00  13.79 0 A 1
ATOM   1478 C CG1 . VAL A 1 272 ? -8.343 -28.732  2.754 1.00  14.34 0 A 1
ATOM   1479 C CG2 . VAL A 1 272 ? -8.414 -26.856  4.403 1.00  14.95 0 A 1
ATOM   1480 N N   . ARG A 1 273 ? -10.548 -30.919  3.661 1.00   9.84 0 A 1
ATOM   1481 C CA  . ARG A 1 273 ? -10.412 -32.308  3.240 1.00  11.71 0 A 1
ATOM   1482 C C   . ARG A 1 273 ? -9.965 -32.289  1.787 1.00  13.68 0 A 1
ATOM   1483 O O   . ARG A 1 273 ? -10.622 -31.664  0.948 1.00  12.52 0 A 1
ATOM   1484 C CB  . ARG A 1 273 ? -11.728 -33.069  3.390 1.00  13.41 0 A 1
ATOM   1485 C CG  . ARG A 1 273 ? -11.699 -34.456  2.761 1.00  13.74 0 A 1
ATOM   1486 C CD  . ARG A 1 273 ? -13.023 -35.168  3.006 1.00  15.43 0 A 1
ATOM   1487 N NE  . ARG A 1 273 ? -13.126 -36.417  2.264 1.00  19.55 0 A 1
ATOM   1488 C CZ  . ARG A 1 273 ? -12.562 -37.556  2.644 1.00  24.69 0 A 1
ATOM   1489 N NH1 . ARG A 1 273 ? -11.839 -37.597  3.757 1.00  27.82 1 A 1
ATOM   1490 N NH2 . ARG A 1 273 ? -12.718 -38.650  1.907 1.00  25.62 0 A 1
ATOM   1491 N N   . VAL A 1 274 ? -8.844 -32.946  1.492 1.00  11.78 0 A 1
ATOM   1492 C CA  . VAL A 1 274 ? -8.368 -33.106  0.120 1.00  13.00 0 A 1
ATOM   1493 C C   . VAL A 1 274 ? -8.745 -34.512 -0.322 1.00  12.84 0 A 1
ATOM   1494 O O   . VAL A 1 274 ? -8.312 -35.496  0.292 1.00  13.99 0 A 1
ATOM   1495 C CB  . VAL A 1 274 ? -6.851 -32.870  0.009 1.00  13.09 0 A 1
ATOM   1496 C CG1 . VAL A 1 274 ? -6.412 -32.798 -1.469 1.00  14.43 0 A 1
ATOM   1497 C CG2 . VAL A 1 274 ? -6.452 -31.598  0.762 1.00  12.57 0 A 1
ATOM   1498 N N   . CYS A 1 275 ? -9.577 -34.618 -1.362 1.00  13.04 0 A 1
ATOM   1499 C CA  . CYS A 1 275 ? -10.180 -35.905 -1.692 1.00  13.46 0 A 1
ATOM   1500 C C   . CYS A 1 275 ? -10.431 -36.012 -3.189 1.00  16.08 0 A 1
ATOM   1501 O O   . CYS A 1 275 ? -10.277 -35.045 -3.940 1.00  18.76 0 A 1
ATOM   1502 C CB  . CYS A 1 275 ? -11.487 -36.104 -0.910 1.00  15.26 0 A 1
ATOM   1503 S SG  . CYS A 1 275 ? -12.676 -34.738 -1.140 1.00  19.05 0 A 1
ATOM   1504 N N   . ALA A 1 276 ? -10.859 -37.211 -3.609 1.00  16.03 0 A 1
ATOM   1505 C CA  . ALA A 1 276 ? -11.042 -37.483 -5.034 1.00  18.73 0 A 1
ATOM   1506 C C   . ALA A 1 276 ? -12.284 -36.801 -5.596 1.00  19.22 0 A 1
ATOM   1507 O O   . ALA A 1 276 ? -12.265 -36.328 -6.738 1.00  19.91 0 A 1
ATOM   1508 C CB  . ALA A 1 276 ? -11.119 -38.991 -5.285 1.00  20.81 0 A 1
ATOM   1509 N N   . CYS A 1 277 ? -13.381 -36.767 -4.834 1.00  17.96 0 A 1
ATOM   1510 C CA  . CYS A 1 277 ? -14.647 -36.195 -5.306 1.00  18.69 0 A 1
ATOM   1511 C C   . CYS A 1 277 ? -15.229 -35.264 -4.254 1.00  17.76 0 A 1
ATOM   1512 O O   . CYS A 1 277 ? -16.101 -35.659 -3.462 1.00  16.81 0 A 1
ATOM   1513 C CB  . CYS A 1 277 ? -15.654 -37.280 -5.676 1.00  20.90 0 A 1
ATOM   1514 S SG  . CYS A 1 277 ? -17.037 -36.610 -6.647 1.00  25.19 0 A 1
ATOM   1515 N N   . PRO A 1 278 ? -14.780 -34.002 -4.238 1.00  15.58 0 A 1
ATOM   1516 C CA  . PRO A 1 278 ? -15.245 -33.042 -3.219 1.00  14.87 0 A 1
ATOM   1517 C C   . PRO A 1 278 ? -16.745 -32.850 -3.195 1.00  15.80 0 A 1
ATOM   1518 O O   . PRO A 1 278 ? -17.326 -32.716 -2.113 1.00  16.00 0 A 1
ATOM   1519 C CB  . PRO A 1 278 ? -14.542 -31.734 -3.613 1.00  16.73 0 A 1
ATOM   1520 C CG  . PRO A 1 278 ? -13.380 -32.149 -4.435 1.00  16.89 0 A 1
ATOM   1521 C CD  . PRO A 1 278 ? -13.739 -33.441 -5.114 1.00  15.90 0 A 1
ATOM   1522 N N   . GLY A 1 279 ? -17.385 -32.803 -4.363 1.00  15.73 0 A 1
ATOM   1523 C CA  . GLY A 1 279 ? -18.825 -32.598 -4.388 1.00  16.36 0 A 1
ATOM   1524 C C   . GLY A 1 279 ? -19.588 -33.713 -3.695 1.00  16.91 0 A 1
ATOM   1525 O O   . GLY A 1 279 ? -20.471 -33.459 -2.874 1.00  18.04 0 A 1
ATOM   1526 N N   . ARG A 1 280 ? -19.261 -34.969 -4.017 1.00  16.86 0 A 1
ATOM   1527 C CA  . ARG A 1 280 ? -19.986 -36.065 -3.385 1.00  18.78 0 A 1
ATOM   1528 C C   . ARG A 1 280 ? -19.627 -36.183 -1.910 1.00  16.63 0 A 1
ATOM   1529 O O   . ARG A 1 280 ? -20.491 -36.482 -1.079 1.00  16.97 0 A 1
ATOM   1530 C CB  . ARG A 1 280 ? -19.726 -37.387 -4.109 1.00  27.80 0 A 1
ATOM   1531 C CG  . ARG A 1 280 ? -20.589 -38.521 -3.557 1.00  39.99 0 A 1
ATOM   1532 C CD  . ARG A 1 280 ? -19.834 -39.803 -3.287 1.00  50.80 0 A 1
ATOM   1533 N NE  . ARG A 1 280 ? -18.900 -39.699 -2.164 1.00  60.01 0 A 1
ATOM   1534 C CZ  . ARG A 1 280 ? -19.085 -40.277 -0.981 1.00  69.84 0 A 1
ATOM   1535 N NH1 . ARG A 1 280 ? -20.196 -40.953 -0.718 1.00  67.71 1 A 1
ATOM   1536 N NH2 . ARG A 1 280 ? -18.152 -40.145 -0.053 1.00  80.91 0 A 1
ATOM   1537 N N   . ASP A 1 281 ? -18.367 -35.927 -1.555 1.00  16.33 0 A 1
ATOM   1538 C CA  . ASP A 1 281 ? -17.981 -36.017 -0.152 1.00  16.20 0 A 1
ATOM   1539 C C   . ASP A 1 281 ? -18.668 -34.937  0.674 1.00  15.84 0 A 1
ATOM   1540 O O   . ASP A 1 281 ? -19.156 -35.212  1.773 1.00  16.73 0 A 1
ATOM   1541 C CB  . ASP A 1 281 ? -16.457 -35.931 -0.016 1.00  17.55 0 A 1
ATOM   1542 C CG  . ASP A 1 281 ? -15.770 -37.263 -0.307 1.00  20.88 0 A 1
ATOM   1543 O OD1 . ASP A 1 281 ? -16.466 -38.227 -0.707 1.00  22.60 0 A 1
ATOM   1544 O OD2 . ASP A 1 281 ? -14.539 -37.352 -0.124 1.00  21.64 -1 A 1
ATOM   1545 N N   . ARG A 1 282 ? -18.739 -33.705  0.157 1.00  13.81 0 A 1
ATOM   1546 C CA  . ARG A 1 282 ? -19.480 -32.671  0.876 1.00  12.89 0 A 1
ATOM   1547 C C   . ARG A 1 282 ? -20.960 -33.032  1.010 1.00  15.30 0 A 1
ATOM   1548 O O   . ARG A 1 282 ? -21.546 -32.907  2.091 1.00  16.22 0 A 1
ATOM   1549 C CB  . ARG A 1 282 ? -19.322 -31.306  0.194 1.00  13.29 0 A 1
ATOM   1550 C CG  . ARG A 1 282 ? -20.194 -30.269  0.877 1.00  13.89 0 A 1
ATOM   1551 C CD  . ARG A 1 282 ? -20.011 -28.843  0.348 1.00  13.29 0 A 1
ATOM   1552 N NE  . ARG A 1 282 ? -21.150 -28.052  0.811 1.00  15.25 0 A 1
ATOM   1553 C CZ  . ARG A 1 282 ? -21.695 -27.027  0.161 1.00  15.66 0 A 1
ATOM   1554 N NH1 . ARG A 1 282 ? -21.174 -26.594 -0.982 1.00  14.35 1 A 1
ATOM   1555 N NH2 . ARG A 1 282 ? -22.759 -26.423  0.679 1.00  15.80 0 A 1
ATOM   1556 N N   . ARG A 1 283 ? -21.592 -33.479 -0.077 1.00  15.32 0 A 1
ATOM   1557 C CA  . ARG A 1 283 ? -23.021 -33.765  0.014 1.00  16.01 0 A 1
ATOM   1558 C C   . ARG A 1 283 ? -23.286 -34.917  0.973 1.00  17.66 0 A 1
ATOM   1559 O O   . ARG A 1 283 ? -24.276 -34.907  1.716 1.00  18.12 0 A 1
ATOM   1560 C CB  . ARG A 1 283 ? -23.604 -34.072 -1.366 1.00  15.87 0 A 1
ATOM   1561 C CG  . ARG A 1 283 ? -25.133 -34.071 -1.370 1.00  16.83 0 A 1
ATOM   1562 C CD  . ARG A 1 283 ? -25.699 -34.480 -2.718 1.00  19.43 0 A 1
ATOM   1563 N NE  . ARG A 1 283 ? -25.270 -33.564 -3.770 1.00  19.24 0 A 1
ATOM   1564 C CZ  . ARG A 1 283 ? -25.654 -33.653 -5.040 1.00  18.08 0 A 1
ATOM   1565 N NH1 . ARG A 1 283 ? -26.482 -34.616 -5.420 1.00  19.04 1 A 1
ATOM   1566 N NH2 . ARG A 1 283 ? -25.205 -32.779 -5.929 1.00  17.90 0 A 1
ATOM   1567 N N   . THR A 1 284 ? -22.412 -35.924  0.971 1.00  18.65 0 A 1
ATOM   1568 C CA  . THR A 1 284 ? -22.616 -37.048  1.873 1.00  21.07 0 A 1
ATOM   1569 C C   . THR A 1 284 ? -22.544 -36.594  3.324 1.00  23.21 0 A 1
ATOM   1570 O O   . THR A 1 284 ? -23.379 -36.990  4.144 1.00  24.27 0 A 1
ATOM   1571 C CB  . THR A 1 284 ? -21.598 -38.148  1.573 1.00  23.35 0 A 1
ATOM   1572 C CG2 . THR A 1 284 ? -21.707 -39.275  2.596 1.00  25.28 0 A 1
ATOM   1573 O OG1 . THR A 1 284 ? -21.872 -38.688  0.272 1.00  21.80 0 A 1
ATOM   1574 N N   . GLU A 1 285 ? -21.592 -35.712  3.648 1.00  22.18 0 A 1
ATOM   1575 C CA  . GLU A 1 285 ? -21.495 -35.212  5.016 1.00  24.34 0 A 1
ATOM   1576 C C   . GLU A 1 285 ? -22.677 -34.315  5.370 1.00  26.05 0 A 1
ATOM   1577 O O   . GLU A 1 285 ? -23.209 -34.395  6.482 1.00  29.84 0 A 1
ATOM   1578 C CB  . GLU A 1 285 ? -20.167 -34.475  5.223 1.00  26.80 0 A 1
ATOM   1579 C CG  . GLU A 1 285 ? -18.949 -35.388  5.135 1.00  31.09 0 A 1
ATOM   1580 C CD  . GLU A 1 285 ? -17.664 -34.756  5.656 1.00  33.26 0 A 1
ATOM   1581 O OE1 . GLU A 1 285 ? -17.744 -33.845  6.503 1.00  35.87 0 A 1
ATOM   1582 O OE2 . GLU A 1 285 ? -16.571 -35.183  5.220 1.00  35.72 -1 A 1
ATOM   1583 N N   . GLU A 1 286 ? -23.120 -33.465  4.439 1.00  24.18 0 A 1
ATOM   1584 C CA  . GLU A 1 286 ? -24.176 -32.511  4.776 1.00  22.69 0 A 1
ATOM   1585 C C   . GLU A 1 286 ? -25.555 -33.160  4.822 1.00  25.97 0 A 1
ATOM   1586 O O   . GLU A 1 286 ? -26.347 -32.858  5.721 1.00  25.69 0 A 1
ATOM   1587 C CB  . GLU A 1 286 ? -24.176 -31.347  3.792 1.00  23.83 0 A 1
ATOM   1588 C CG  . GLU A 1 286 ? -22.980 -30.442  3.976 1.00  20.85 0 A 1
ATOM   1589 C CD  . GLU A 1 286 ? -23.027 -29.235  3.078 1.00  22.66 0 A 1
ATOM   1590 O OE1 . GLU A 1 286 ? -23.846 -29.229  2.129 1.00  25.45 0 A 1
ATOM   1591 O OE2 . GLU A 1 286 ? -22.243 -28.297  3.327 1.00  19.85 -1 A 1
ATOM   1592 N N   . GLU A 1 287 ? -25.876 -34.039  3.868 1.00  26.42 0 A 1
ATOM   1593 C CA  . GLU A 1 287 ? -27.206 -34.641  3.887 1.00  31.85 0 A 1
ATOM   1594 C C   . GLU A 1 287 ? -27.427 -35.535  5.102 1.00  32.89 0 A 1
ATOM   1595 O O   . GLU A 1 287 ? -28.576 -35.885  5.390 1.00  34.55 0 A 1
ATOM   1596 C CB  . GLU A 1 287 ? -27.464 -35.431  2.598 1.00  36.41 0 A 1
ATOM   1597 C CG  . GLU A 1 287 ? -26.731 -36.757  2.496 1.00  40.15 0 A 1
ATOM   1598 C CD  . GLU A 1 287 ? -26.719 -37.305  1.077 1.00  44.53 0 A 1
ATOM   1599 O OE1 . GLU A 1 287 ? -25.957 -38.260  0.809 1.00  45.37 0 A 1
ATOM   1600 O OE2 . GLU A 1 287 ? -27.473 -36.778  0.229 1.00  46.02 -1 A 1
ATOM   1601 N N   . ASN A 1 288 ? -26.371 -35.887  5.834 1.00  32.66 0 A 1
ATOM   1602 C CA  . ASN A 1 288 ? -26.502 -36.698  7.036 1.00  35.44 0 A 1
ATOM   1603 C C   . ASN A 1 288 ? -26.417 -35.880  8.321 1.00  35.39 0 A 1
ATOM   1604 O O   . ASN A 1 288 ? -26.414 -36.459  9.413 1.00  36.97 0 A 1
ATOM   1605 C CB  . ASN A 1 288 ? -25.447 -37.801  7.037 1.00  39.05 0 A 1
ATOM   1606 C CG  . ASN A 1 288 ? -25.756 -38.889  6.030 1.00  42.08 0 A 1
ATOM   1607 N ND2 . ASN A 1 288 ? -24.958 -38.962  4.971 1.00  42.27 0 A 1
ATOM   1608 O OD1 . ASN A 1 288 ? -26.709 -39.649  6.198 1.00  44.82 0 A 1
ATOM   1609 N N   . LEU A 1 289 ? -26.352 -34.555  8.221 1.00  29.39 0 A 1
ATOM   1610 C CA  . LEU A 1 289 ? -26.418 -33.719  9.408 1.00  28.03 0 A 1
ATOM   1611 C C   . LEU A 1 289 ? -27.810 -33.786 10.014 1.00  30.37 0 A 1
ATOM   1612 O O   . LEU A 1 289 ? -28.795 -34.088  9.335 1.00  30.55 0 A 1
ATOM   1613 C CB  . LEU A 1 289 ? -26.071 -32.266  9.068 1.00  26.68 0 A 1
ATOM   1614 C CG  . LEU A 1 289 ? -24.615 -32.003  8.695 1.00  26.25 0 A 1
ATOM   1615 C CD1 . LEU A 1 289 ? -24.429 -30.576  8.183 1.00  24.99 0 A 1
ATOM   1616 C CD2 . LEU A 1 289 ? -23.720 -32.269  9.895 1.00  26.92 0 A 1
ATOM   1617 N N   . ARG A 1 290 ? -27.887 -33.512 11.311 1.00  33.31 0 A 1
ATOM   1618 C CA  . ARG A 1 290 ? -29.188 -33.429 11.954 1.00  39.90 0 A 1
ATOM   1619 C C   . ARG A 1 290 ? -29.938 -32.213 11.429 1.00  38.88 0 A 1
ATOM   1620 O O   . ARG A 1 290 ? -29.386 -31.110 11.363 1.00  36.25 0 A 1
ATOM   1621 C CB  . ARG A 1 290 ? -29.040 -33.358 13.474 1.00  47.63 0 A 1
ATOM   1622 C CG  . ARG A 1 290 ? -29.177 -34.706 14.180 1.00  55.89 0 A 1
ATOM   1623 C CD  . ARG A 1 290 ? -30.606 -35.259 14.118 1.00  64.91 0 A 1
ATOM   1624 N NE  . ARG A 1 290 ? -30.912 -35.913 12.843 1.00  70.43 0 A 1
ATOM   1625 C CZ  . ARG A 1 290 ? -30.407 -37.080 12.446 1.00  72.42 0 A 1
ATOM   1626 N NH1 . ARG A 1 290 ? -29.565 -37.748 13.225 1.00  73.48 1 A 1
ATOM   1627 N NH2 . ARG A 1 290 ? -30.747 -37.582 11.265 1.00  72.64 0 A 1
ATOM   1628 N N   . LYS A 1 291 ? -31.182 -32.430 11.015 1.00  40.81 0 A 1
ATOM   1629 C CA  . LYS A 1 291 ? -32.089 -31.354 10.625 1.00  45.17 0 A 1
ATOM   1630 C C   . LYS A 1 291 ? -32.781 -30.891 11.899 1.00  57.33 0 A 1
ATOM   1631 O O   . LYS A 1 291 ? -33.689 -31.560 12.401 1.00  67.81 0 A 1
ATOM   1632 C CB  . LYS A 1 291 ? -33.087 -31.847  9.584 1.00  40.11 0 A 1
ATOM   1633 C CG  . LYS A 1 291 ? -34.053 -30.800  9.075 1.00  35.63 0 A 1
ATOM   1634 C CD  . LYS A 1 291 ? -35.267 -31.461  8.433 1.00  35.21 0 A 1
ATOM   1635 C CE  . LYS A 1 291 ? -36.163 -30.434  7.754 1.00  33.82 0 A 1
ATOM   1636 N NZ  . LYS A 1 291 ? -37.513 -30.989  7.443 1.00  35.19 1 A 1
ATOM   1637 N N   . LYS A 1 292 ? -32.351 -29.754 12.433 1.00  59.59 0 A 1
ATOM   1638 C CA  . LYS A 1 292 ? -32.770 -29.355 13.775 1.00  62.47 0 A 1
ATOM   1639 C C   . LYS A 1 292 ? -34.226 -28.887 13.826 1.00  66.30 0 A 1
ATOM   1640 O O   . LYS A 1 292 ? -34.665 -28.073 13.014 1.00  68.31 0 A 1
ATOM   1641 C CB  . LYS A 1 292 ? -31.846 -28.261 14.323 1.00  60.68 0 A 1
ATOM   1642 C CG  . LYS A 1 292 ? -30.348 -28.537 14.173 1.00  60.41 0 A 1
ATOM   1643 C CD  . LYS A 1 292 ? -30.005 -30.005 14.401 1.00  62.93 0 A 1
ATOM   1644 C CE  . LYS A 1 292 ? -29.985 -30.361 15.880 1.00  65.98 0 A 1
ATOM   1645 N NZ  . LYS A 1 292 ? -30.332 -31.797 16.098 1.00  67.52 1 A 1
HETATM 1646 ZN ZN  . ZN  D 3 403 ?  0.760 -37.294 -0.506 1.00  15.01 0 A 1
