# Supplementary material for: Exploring the Critical Components and Therapeutic Mechanisms of Perilla frutescens L. in the Treatment of Chronic Kidney Disease via Network Pharmacology
Source: Front Pharmacol. 2021 Nov 26;12:717744. doi: 10.3389/fphar.2021.717744 (PMC8662752; doi:10.3389/fphar.2021.717744)
Supplement: Supplementary file 2 [file DataSheet3.zip › Network analysis material/PPI key targets.txt]

ADRB1
ADRB2
AKT1
ALB
APP
AR
BAX
BCL2
BCL2L1
BIRC5
BTK
C3
C5
CA2
CASP3
CASP8
CASP9
CAT
CAV1
CCL11
CCL2
CCL3
CCND1
CCND3
CCR3
CD247
CD40LG
CD80
CD86
CDK4
CDKN1A
CHRM3
CTNNB1
CYP1A1
CYP1A2
CYP3A4
DRD1
EGFR
ERBB2
ESR1
F2
F3
GFAP
GJA1
GSR
GSTP1
HMOX1
HTR2A
ICAM1
IDO1
IFNG
IGF2
IKBKB
IL10
IL2
IL4
IL5
IL6
INSR
JUN
LYZ
MAOA
MAOB
MAPK1
MCL1
MDM2
MET
MMP1
MMP2
MMP9
MYC
NFKBIA
NR3C2
OPRM1
PCNA
PGR
PIK3CG
PLAU
PON1
PPARG
PRKCA
PRKCB
PRSS1
PTGS1
PTGS2
RAC1
RB1
RELA
REN
SCN5A
SELP
SLC2A4
SLC6A3
SLC6A4
SNCA
STAT1
TGFB1
TNF
TOP1
TOP2A
TP53
TYR
VEGFA
XDH
XIAP
