# Supplementary material for: Exploring the Critical Components and Therapeutic Mechanisms of Perilla frutescens L. in the Treatment of Chronic Kidney Disease via Network Pharmacology
Source: Front Pharmacol. 2021 Nov 26;12:717744. doi: 10.3389/fphar.2021.717744 (PMC8662752; doi:10.3389/fphar.2021.717744)
Supplement: Supplementary file 2 [file DataSheet3.zip › Network analysis material/PTGS2-ligand.pdb]

HETATM    1  CAA COH A 601      33.204  30.076  62.836  1.00 61.76      C    C  
HETATM    2  CAB COH A 601      26.084  26.264  68.379  1.00 61.81      C    C  
HETATM    3  CAC COH A 601      23.111  33.246  65.080  1.00 53.33      C    C  
HETATM    4  CAD COH A 601      29.892  33.771  60.763  1.00 41.53      C    C  
HETATM    5  NA  COH A 601      29.979  30.019  64.798  1.00 60.59      C    N  
HETATM    6  CBA COH A 601      33.891  31.388  63.210  1.00 66.70      C    C  
HETATM    7  CBB COH A 601      24.755  26.326  68.244  1.00 62.52      C    C  
HETATM    8  CBC COH A 601      21.788  33.139  65.242  1.00 56.02      C    C  
HETATM    9  CBD COH A 601      29.377  33.223  59.430  1.00 41.40      C    C  
HETATM   10  NB  COH A 601      27.933  29.109  66.656  1.00 63.65      C    N  
HETATM   11  CGA COH A 601      33.530  32.483  62.237  1.00 66.76      C    C  
HETATM   12  CGD COH A 601      30.493  33.005  58.417  1.00 38.52      C    C  
HETATM   13  ND  COH A 601      28.258  32.151  63.810  1.00 49.69      C    N  
HETATM   14  CHA COH A 601      30.396  31.449  62.839  1.00 57.40      C    C  
HETATM   15  CHB COH A 601      30.276  28.379  66.591  1.00 58.36      C    C  
HETATM   16  CHC COH A 601      25.519  29.216  67.036  1.00 61.57      C    C  
HETATM   17  CHD COH A 601      26.132  33.241  64.354  1.00 53.05      C    C  
HETATM   18  CMA COH A 601      33.174  28.049  65.277  1.00 52.55      C    C  
HETATM   19  CMB COH A 601      29.118  25.809  68.064  1.00 51.66      C    C  
HETATM   20  CMC COH A 601      22.689  30.512  66.906  1.00 57.81      C    C  
HETATM   21  CMD COH A 601      26.877  35.073  61.794  1.00 55.05      C    C  
HETATM   22  C1A COH A 601      30.758  30.500  63.765  1.00 59.61      C    C  
HETATM   23  C1B COH A 601      28.948  28.208  66.918  1.00 60.16      C    C  
HETATM   24  C1C COH A 601      25.264  30.394  66.358  1.00 61.16      C    C  
HETATM   25  C1D COH A 601      27.274  33.105  63.583  1.00 51.44      C    C  
HETATM   26  O1A COH A 601      32.860  32.194  61.212  1.00 69.30      C    O  
HETATM   27  O1D COH A 601      30.626  31.831  57.961  1.00 35.97      C    O  
HETATM   28  C2A COH A 601      32.036  29.825  63.816  1.00 58.56      C    C  
HETATM   29  C2B COH A 601      28.360  27.067  67.587  1.00 57.69      C    C  
HETATM   30  C2C COH A 601      23.979  31.057  66.248  1.00 59.89      C    C  
HETATM   31  C2D COH A 601      27.655  33.898  62.424  1.00 56.08      C    C  
HETATM   32  O2A COH A 601      33.916  33.655  62.490  1.00 62.33      C    O  
HETATM   33  O2D COH A 601      31.262  33.960  58.042  1.00 44.70      C    O  
HETATM   34  C3A COH A 601      32.017  28.976  64.848  1.00 55.29      C    C  
HETATM   35  C3B COH A 601      27.045  27.275  67.708  1.00 58.75      C    C  
HETATM   36  C3C COH A 601      24.147  32.176  65.513  1.00 60.65      C    C  
HETATM   37  C3D COH A 601      29.002  33.326  61.954  1.00 58.01      C    C  
HETATM   38  C4A COH A 601      30.719  29.080  65.490  1.00 58.28      C    C  
HETATM   39  C4B COH A 601      26.744  28.579  67.128  1.00 61.82      C    C  
HETATM   40  C4C COH A 601      25.544  32.250  65.124  1.00 58.60      C    C  
HETATM   41  C4D COH A 601      29.283  32.250  62.878  1.00 54.26      C    C  
HETATM   42 CO   COH A 601      28.108  30.672  65.314  1.00 48.48      C   CO  
HETATM   43  NC  COH A 601      26.188  31.151  65.661  1.00 61.03      C    N  
CONECT    1    6   28
CONECT    2    7   35
CONECT    3    8   36
CONECT    4    9   37
CONECT    5   22   38
CONECT    6    1   11
CONECT    7    2
CONECT    8    3
CONECT    9    4   12
CONECT   10   23   39
CONECT   11    6   26   32
CONECT   12    9   27   33
CONECT   13   25   41
CONECT   14   22   41
CONECT   15   23   38
CONECT   16   24   39
CONECT   17   25   40
CONECT   18   34
CONECT   19   29
CONECT   20   30
CONECT   21   31
CONECT   22    5   14   28
CONECT   23   10   15   29
CONECT   24   16   30   43
CONECT   25   13   17   31
CONECT   26   11
CONECT   27   12
CONECT   28   22    1   34
CONECT   29   23   19   35
CONECT   30   24   20   36
CONECT   31   25   21   37
CONECT   32   11
CONECT   33   12
CONECT   34   28   18   38
CONECT   35   29    2   39
CONECT   36   30    3   40
CONECT   37   31    4   41
CONECT   38    5   15   34
CONECT   39   10   16   35
CONECT   40   17   36   43
CONECT   41   13   14   37
CONECT   42   43
CONECT   43   42   24   40
END
