# Supplementary material for: Exploring the Critical Components and Therapeutic Mechanisms of Perilla frutescens L. in the Treatment of Chronic Kidney Disease via Network Pharmacology
Source: Front Pharmacol. 2021 Nov 26;12:717744. doi: 10.3389/fphar.2021.717744 (PMC8662752; doi:10.3389/fphar.2021.717744)
Supplement: Supplementary file 2 [file DataSheet3.zip › Network analysis material/Rosmarinic acid.mol2]

@<TRIPOS>MOLECULE
5281792
 42 43 0 0 0
SMALL
GASTEIGER

@<TRIPOS>ATOM
      1 O           0.9792   -1.1027   -0.3362 O.3     1  UNL1       -0.4465
      2 O           2.6847   -4.0743    0.4725 O.3     1  UNL1       -0.4780
      3 O           3.2194    3.6377   -0.7199 O.3     1  UNL1       -0.5033
      4 O           5.3760    3.6203    1.0338 O.3     1  UNL1       -0.5033
      5 O           1.2267   -3.6967   -1.2258 O.2     1  UNL1       -0.2468
      6 O          -0.1524   -2.4360    1.1734 O.2     1  UNL1       -0.2456
      7 O          -6.9673    0.5661    1.5887 O.3     1  UNL1       -0.5033
      8 O          -7.1067    2.0029   -0.7858 O.3     1  UNL1       -0.5033
      9 C           3.3020   -1.2373   -0.9533 C.3     1  UNL1        0.0203
     10 C           2.1979   -1.7990   -0.0548 C.3     1  UNL1        0.2029
     11 C           3.8547    0.0644   -0.4237 C.ar    1  UNL1       -0.0396
     12 C           3.2761    1.2592   -0.8209 C.ar    1  UNL1       -0.0132
     13 C           4.9300    0.0397    0.4497 C.ar    1  UNL1       -0.0548
     14 C           1.9629   -3.2672   -0.3474 C.2     1  UNL1        0.3463
     15 C           3.7864    2.4616   -0.3313 C.ar    1  UNL1        0.1585
     16 C           5.4405    1.2420    0.9390 C.ar    1  UNL1       -0.0163
     17 C           4.8686    2.4530    0.5486 C.ar    1  UNL1        0.1582
     18 C          -0.1118   -1.5323    0.3537 C.2     1  UNL1        0.3327
     19 C          -3.6850   -0.1549    0.1498 C.ar    1  UNL1       -0.0211
     20 C          -1.2633   -0.7027   -0.0680 C.2     1  UNL1        0.0231
     21 C          -2.4842   -0.9087    0.4739 C.2     1  UNL1       -0.0477
     22 C          -4.7659   -0.1519    1.0315 C.ar    1  UNL1       -0.0094
     23 C          -3.7557    0.5652   -1.0428 C.ar    1  UNL1       -0.0509
     24 C          -5.9174    0.5716    0.7208 C.ar    1  UNL1        0.1588
     25 C          -4.9073    1.2883   -1.3536 C.ar    1  UNL1       -0.0160
     26 C          -5.9882    1.2916   -0.4718 C.ar    1  UNL1        0.1582
     27 H           4.1252   -1.9585   -1.0440 H       1  UNL1        0.0355
     28 H           2.9265   -1.0833   -1.9739 H       1  UNL1        0.0355
     29 H           2.4357   -1.6722    1.0092 H       1  UNL1        0.0856
     30 H           2.4324    1.2620   -1.5060 H       1  UNL1        0.0658
     31 H           5.3802   -0.8985    0.7613 H       1  UNL1        0.0621
     32 H           6.2836    1.2207    1.6244 H       1  UNL1        0.0655
     33 H          -1.0677    0.0724   -0.8005 H       1  UNL1        0.0689
     34 H          -2.6089   -1.6864    1.2245 H       1  UNL1        0.0626
     35 H          -4.7225   -0.7086    1.9651 H       1  UNL1        0.0661
     36 H          -2.9476    0.5761   -1.7683 H       1  UNL1        0.0625
     37 H          -4.9512    1.8418   -2.2878 H       1  UNL1        0.0655
     38 H           2.5364   -5.0234    0.2741 H       1  UNL1        0.2952
     39 H           2.4846    3.4495   -1.3287 H       1  UNL1        0.2923
     40 H           6.1204    3.4199    1.6271 H       1  UNL1        0.2923
     41 H          -7.6766    1.1169    1.2142 H       1  UNL1        0.2923
     42 H          -6.9751    2.4366   -1.6463 H       1  UNL1        0.2923
@<TRIPOS>BOND
     1     1    10    1
     2     1    18    1
     3     2    14    1
     4     2    38    1
     5     3    15    1
     6     3    39    1
     7     4    17    1
     8     4    40    1
     9     5    14    2
    10     6    18    2
    11     7    24    1
    12     7    41    1
    13     8    26    1
    14     8    42    1
    15     9    10    1
    16     9    11    1
    17     9    27    1
    18     9    28    1
    19    10    14    1
    20    10    29    1
    21    11    12   ar
    22    11    13   ar
    23    12    15   ar
    24    12    30    1
    25    13    16   ar
    26    13    31    1
    27    15    17   ar
    28    16    17   ar
    29    16    32    1
    30    18    20    1
    31    19    21    1
    32    19    22   ar
    33    19    23   ar
    34    20    21    2
    35    20    33    1
    36    21    34    1
    37    22    24   ar
    38    22    35    1
    39    23    25   ar
    40    23    36    1
    41    24    26   ar
    42    25    26   ar
    43    25    37    1
