# Supplementary material for: Exploring the Critical Components and Therapeutic Mechanisms of Perilla frutescens L. in the Treatment of Chronic Kidney Disease via Network Pharmacology
Source: Front Pharmacol. 2021 Nov 26;12:717744. doi: 10.3389/fphar.2021.717744 (PMC8662752; doi:10.3389/fphar.2021.717744)
Supplement: Supplementary file 2 [file DataSheet3.zip › Network analysis material/sitosterol.mol2]

@<TRIPOS>MOLECULE
222284
 80 83 0 0 0
SMALL
GASTEIGER

@<TRIPOS>ATOM
      1 O           2.5357   -3.6598    0.0000 O.3     1  UNL1       -0.3915
      2 C           7.9288   -0.6074    0.0000 C.3     1  UNL1       -0.0259
      3 C           7.9288   -1.6074    0.0000 C.3     1  UNL1       -0.0320
      4 C           7.0628   -2.1074    0.0000 C.3     1  UNL1       -0.0307
      5 C           6.1968   -1.6074    0.0000 C.3     1  UNL1       -0.0285
      6 C           8.8750   -0.3027    0.0000 C.3     1  UNL1       -0.0328
      7 C           7.0628   -0.1074    0.0000 C.3     1  UNL1       -0.0468
      8 C           5.2868   -2.1143    0.0000 C.3     1  UNL1       -0.0078
      9 C           8.8750   -1.9122    0.0000 C.3     1  UNL1       -0.0492
     10 C           6.1968   -0.6074    0.0000 C.3     1  UNL1       -0.0486
     11 C           9.4586   -1.1074    0.0000 C.3     1  UNL1       -0.0492
     12 C           7.0789   -3.1489    0.0000 C.3     1  UNL1       -0.0311
     13 C           9.1857    0.6478    0.0000 C.3     1  UNL1       -0.0405
     14 C           7.9288    0.3926    0.0000 C.3     1  UNL1       -0.0590
     15 C           5.2787   -3.1559    0.0000 C.2     1  UNL1       -0.0648
     16 C           4.3599   -1.5502    0.0000 C.3     1  UNL1       -0.0413
     17 C           6.1808   -3.6767    0.0000 C.2     1  UNL1       -0.0839
     18 C           5.2945   -1.1143    0.0000 C.3     1  UNL1       -0.0556
     19 C           4.3433   -3.7056    0.0000 C.3     1  UNL1       -0.0051
     20 C          10.1642    0.8540    0.0000 C.3     1  UNL1       -0.0499
     21 C           3.4120   -2.0781    0.0000 C.3     1  UNL1       -0.0258
     22 C           3.4037   -3.1631    0.0000 C.3     1  UNL1        0.0590
     23 C           8.5179    1.3921    0.0000 C.3     1  UNL1       -0.0621
     24 C          10.4749    1.8046    0.0000 C.3     1  UNL1       -0.0497
     25 C          11.4534    2.0108    0.0000 C.3     1  UNL1       -0.0389
     26 C          11.7640    2.9613    0.0000 C.3     1  UNL1       -0.0439
     27 C          12.1212    1.2665    0.0000 C.3     1  UNL1       -0.0528
     28 C          12.7425    3.1675    0.0000 C.3     1  UNL1       -0.0624
     29 C          11.0962    3.7056    0.0000 C.3     1  UNL1       -0.0624
     30 C          13.0997    1.4727    0.0000 C.3     1  UNL1       -0.0650
     31 H           8.0045   -2.3675    0.0000 H       1  UNL1        0.0309
     32 H           6.4186   -2.5178    0.0000 H       1  UNL1        0.0309
     33 H           6.1635   -2.3705    0.0000 H       1  UNL1        0.0312
     34 H           8.3392    0.2417    0.0000 H       1  UNL1        0.0309
     35 H           6.6809    0.5541    0.0000 H       1  UNL1        0.0271
     36 H           7.4447    0.5541    0.0000 H       1  UNL1        0.0271
     37 H           9.4435   -2.4224    0.0000 H       1  UNL1        0.0268
     38 H           8.7174   -2.6596    0.0000 H       1  UNL1        0.0268
     39 H           5.4329   -0.6074    0.0000 H       1  UNL1        0.0268
     40 H           5.8149    0.0541    0.0000 H       1  UNL1        0.0268
     41 H          10.1201   -0.7254    0.0000 H       1  UNL1        0.0268
     42 H          10.1201   -1.4893    0.0000 H       1  UNL1        0.0268
     43 H           7.8427   -3.1400    0.0000 H       1  UNL1        0.0310
     44 H           7.4685   -3.8059    0.0000 H       1  UNL1        0.0310
     45 H           9.6958    0.0792    0.0000 H       1  UNL1        0.0301
     46 H           8.5903    0.7745    0.0000 H       1  UNL1        0.0235
     47 H           7.9288    1.1565    0.0000 H       1  UNL1        0.0235
     48 H           7.2673    0.7745    0.0000 H       1  UNL1        0.0235
     49 H           3.9908   -0.8815    0.0000 H       1  UNL1        0.0274
     50 H           4.7545   -0.8962    0.0000 H       1  UNL1        0.0274
     51 H           6.1837   -4.4405    0.0000 H       1  UNL1        0.0572
     52 H           5.9589   -0.7375    0.0000 H       1  UNL1        0.0238
     53 H           5.3004   -0.3505    0.0000 H       1  UNL1        0.0238
     54 H           4.6359   -0.7273    0.0000 H       1  UNL1        0.0238
     55 H           4.7278   -4.3656    0.0000 H       1  UNL1        0.0335
     56 H           3.9639   -4.3686    0.0000 H       1  UNL1        0.0335
     57 H          10.8902    0.6166    0.0000 H       1  UNL1        0.0268
     58 H          10.3216    0.1066    0.0000 H       1  UNL1        0.0268
     59 H           2.6482   -2.0692    0.0000 H       1  UNL1        0.0290
     60 H           3.0378   -1.4122    0.0000 H       1  UNL1        0.0290
     61 H           3.4562   -3.9251    0.0000 H       1  UNL1        0.0596
     62 H           8.7552    2.1181    0.0000 H       1  UNL1        0.0233
     63 H           8.0078    1.9607    0.0000 H       1  UNL1        0.0233
     64 H           7.7705    1.2346    0.0000 H       1  UNL1        0.0233
     65 H           9.7489    2.0420    0.0000 H       1  UNL1        0.0268
     66 H          10.3175    2.5520    0.0000 H       1  UNL1        0.0268
     67 H          12.2008    2.1683    0.0000 H       1  UNL1        0.0303
     68 H           1.8727   -4.0392    0.0000 H       1  UNL1        0.2098
     69 H          11.0166    2.8038    0.0000 H       1  UNL1        0.0298
     70 H          12.2787    0.5191    0.0000 H       1  UNL1        0.0265
     71 H          11.5526    0.7564    0.0000 H       1  UNL1        0.0265
     72 H          13.2526    2.5990    0.0000 H       1  UNL1        0.0232
     73 H          13.4899    3.3250    0.0000 H       1  UNL1        0.0232
     74 H          12.9798    3.8936    0.0000 H       1  UNL1        0.0232
     75 H          11.3335    4.4316    0.0000 H       1  UNL1        0.0232
     76 H          10.5861    4.2742    0.0000 H       1  UNL1        0.0232
     77 H          10.3488    3.5481    0.0000 H       1  UNL1        0.0232
     78 H          13.6098    0.9042    0.0000 H       1  UNL1        0.0230
     79 H          13.8471    1.6302    0.0000 H       1  UNL1        0.0230
     80 H          13.3370    2.1988    0.0000 H       1  UNL1        0.0230
@<TRIPOS>BOND
     1     1    22    1
     2     1    68    1
     3     2     3    1
     4     2     6    1
     5     2     7    1
     6     2    14    1
     7     3     4    1
     8     3     9    1
     9     3    31    1
    10     4     5    1
    11     4    12    1
    12     4    32    1
    13     5     8    1
    14     5    10    1
    15     5    33    1
    16     6    11    1
    17     6    13    1
    18     6    34    1
    19     7    10    1
    20     7    35    1
    21     7    36    1
    22     8    15    1
    23     8    16    1
    24     8    18    1
    25     9    11    1
    26     9    37    1
    27     9    38    1
    28    10    39    1
    29    10    40    1
    30    11    41    1
    31    11    42    1
    32    12    17    1
    33    12    43    1
    34    12    44    1
    35    13    20    1
    36    13    23    1
    37    13    45    1
    38    14    46    1
    39    14    47    1
    40    14    48    1
    41    15    17    2
    42    15    19    1
    43    16    21    1
    44    16    49    1
    45    16    50    1
    46    17    51    1
    47    18    52    1
    48    18    53    1
    49    18    54    1
    50    19    22    1
    51    19    55    1
    52    19    56    1
    53    20    24    1
    54    20    57    1
    55    20    58    1
    56    21    22    1
    57    21    59    1
    58    21    60    1
    59    22    61    1
    60    23    62    1
    61    23    63    1
    62    23    64    1
    63    24    25    1
    64    24    65    1
    65    24    66    1
    66    25    26    1
    67    25    27    1
    68    25    67    1
    69    26    28    1
    70    26    29    1
    71    26    69    1
    72    27    30    1
    73    27    70    1
    74    27    71    1
    75    28    72    1
    76    28    73    1
    77    28    74    1
    78    29    75    1
    79    29    76    1
    80    29    77    1
    81    30    78    1
    82    30    79    1
    83    30    80    1
