# Supplementary material for: Exploring the Critical Components and Therapeutic Mechanisms of Perilla frutescens L. in the Treatment of Chronic Kidney Disease via Network Pharmacology
Source: Front Pharmacol. 2021 Nov 26;12:717744. doi: 10.3389/fphar.2021.717744 (PMC8662752; doi:10.3389/fphar.2021.717744)
Supplement: Supplementary file 2 [file DataSheet3.zip › Network analysis material/TNF-ligand.pdb]

HETATM    1  C1  307 C   2     -10.226  68.574  20.037  1.00 29.37      F    C  
HETATM    2  N2  307 C   2      -9.570  67.486  20.528  1.00 33.06      F    N  
HETATM    3  C3  307 C   2      -9.977  69.829  20.585  1.00 33.40      F    C  
HETATM    4  C4  307 C   2     -10.588  71.010  20.172  1.00 34.60      F    C  
HETATM    5  C5  307 C   2     -11.508  70.995  19.136  1.00 33.71      F    C  
HETATM    6  C6  307 C   2     -11.801  69.786  18.529  1.00 32.75      F    C  
HETATM    7  C7  307 C   2     -12.854  69.799  17.453  1.00 35.41      F    C  
HETATM    8  C11 307 C   2     -11.179  68.614  18.986  1.00 31.93      F    C  
HETATM    9  C12 307 C   2      -8.691  67.574  21.558  1.00 31.90      F    C  
HETATM   10  C13 307 C   2      -8.158  66.296  21.811  1.00 35.49      F    C  
HETATM   11  C14 307 C   2      -7.196  65.891  22.925  1.00 32.43      F    C  
HETATM   12  C15 307 C   2      -8.822  65.487  20.893  1.00 33.35      F    C  
HETATM   13  C16 307 C   2      -9.678  66.223  20.084  1.00 34.13      F    C  
HETATM   14  C17 307 C   2      -8.624  64.064  20.747  1.00 33.30      F    C  
HETATM   15  C18 307 C   2      -9.340  63.389  19.755  1.00 32.98      F    C  
HETATM   16  C19 307 C   2     -10.206  64.113  18.922  1.00 33.70      F    C  
HETATM   17  C20 307 C   2     -10.390  65.500  19.063  1.00 33.14      F    C  
HETATM   18  N21 307 C   2      -5.785  65.621  22.741  1.00 39.98      F    N  
HETATM   19  C22 307 C   2      -5.362  64.601  21.808  1.00 36.32      F    C  
HETATM   20  C23 307 C   2      -4.748  66.284  23.538  1.00 41.63      F    C  
HETATM   21  C24 307 C   2      -5.348  67.399  24.394  1.00 44.19      F    C  
HETATM   22  N25 307 C   2      -5.555  68.587  23.557  1.00 41.68      F    N  
HETATM   23  C26 307 C   2      -4.548  69.033  22.592  1.00 36.96      F    C  
HETATM   24  C27 307 C   2      -5.240  69.501  21.324  1.00 35.80      F    C  
HETATM   25  C28 307 C   2      -6.826  69.289  23.732  1.00 40.78      F    C  
HETATM   26  C29 307 C   2      -5.429  70.825  21.134  1.00 35.97      F    C  
HETATM   27  O30 307 C   2      -5.890  71.337  19.844  1.00 28.19      F    O  
HETATM   28  C31 307 C   2      -6.473  70.485  18.947  1.00 26.36      F    C  
HETATM   29  C32 307 C   2      -6.376  69.116  19.165  1.00 27.06      F    C  
HETATM   30  C33 307 C   2      -5.673  68.620  20.400  1.00 31.89      F    C  
HETATM   31  O34 307 C   2      -5.499  67.416  20.542  1.00 39.97      F    O  
HETATM   32  C35 307 C   2      -6.964  68.228  18.266  1.00 23.93      F    C  
HETATM   33  C36 307 C   2      -7.622  68.723  17.140  1.00 24.43      F    C  
HETATM   34  C37 307 C   2      -8.237  67.729  16.188  1.00 23.18      F    C  
HETATM   35  C38 307 C   2      -7.704  70.107  16.911  1.00 25.63      F    C  
HETATM   36  C39 307 C   2      -8.388  70.695  15.696  1.00 23.59      F    C  
HETATM   37  C40 307 C   2      -7.127  70.989  17.817  1.00 24.97      F    C  
HETATM   38  F10 307 C   2     -13.814  70.599  17.878  1.00 36.74      F    F  
HETATM   39  F8  307 C   2     -12.489  70.266  16.290  1.00 42.29      F    F  
HETATM   40  F9  307 C   2     -13.450  68.611  17.415  1.00 35.20      F    F  
CONECT    1    2    3    8
CONECT    2    1    9   13
CONECT    3    1    4
CONECT    4    3    5
CONECT    5    4    6
CONECT    6    5    8    7
CONECT    7    6   38   39   40
CONECT    8    6    1
CONECT    9    2   10
CONECT   10    9   11   12
CONECT   11   10   18
CONECT   12   10   14   13
CONECT   13    2   12   17
CONECT   14   12   15
CONECT   15   14   16
CONECT   16   15   17
CONECT   17   13   16
CONECT   18   11   19   20
CONECT   19   18
CONECT   20   18   21
CONECT   21   20   22
CONECT   22   21   23   25
CONECT   23   22   24
CONECT   24   23   26   30
CONECT   25   22
CONECT   26   24   27
CONECT   27   26   28
CONECT   28   27   29   37
CONECT   29   28   30   32
CONECT   30   24   29   31
CONECT   31   30
CONECT   32   29   33
CONECT   33   32   34   35
CONECT   34   33
CONECT   35   33   36   37
CONECT   36   35
CONECT   37   28   35
CONECT   38    7
CONECT   39    7
CONECT   40    7
END
